# Supplementary material for: Proteogenomic integration reveals therapeutic targets in breast cancer xenografts
Source: Nat Commun. 2017 Mar 28;8:14864. doi: 10.1038/ncomms14864 (PMC5379071; doi:10.1038/ncomms14864)
Supplement: Supplementary Data 1 — Clinical information of the 24 originating breast tumors included in this study. [file ncomms14864-s2.xlsx]

## Sheet: Sheet1
Sample	Human Tumor ER	Human Tumor PR	Human Tumor Her2	Human Tumor Molecular Subtype (expression array) PAM50	IHC confirmation of ER/HER2 on PDX	Race	Type of Specimen--Core /Punch/Surgery Source --primary/recurrence/chest/abdominal wall	STAGE Providing Samples	Pathology 1=ductal 2=lobular 3=other	GRADE	Date of Sample Arrival	Date of Relapse	Met Site List	Systemic Treatments
WHIM2	Negative	Negative	Negative	Basal	Yes	AA	surgery core primary	clinical 3B	ductal and lobular with inflammatory features	primary grade 3	7/17/2006	2007-05-07	brain, bone, nodes	HIM 2 graft sample 7/17/2006. Then neoadj. DD doxorubicin,Cyclophosphomide, followed by paclitaxel (7/18-10/24/06) Adj. chest wall radiation 1/25/07 Tamoxifen started on 4/10/07 Brain met 5/5/07; HIM 5 graft sample 5/7/07 died on 5/29/07
WHIM4	Negative	Negative	Negative	Basal	Yes	AA	core -- abdominal wall recurrence	4	ductal	3	2007-02-09	2005-05-11	breast, nodes, pleura, lung, liver, bone, skin, pericardium	Adj. Herceptin 05/05-03/06 Gem, Paclitaxel, Herceptin 07/06 Capecitabine 11/28/06- 1/27/07 graft sample 2/9/2007 bevacizumab, docetaxol 2/07-3/20/07
WHIM6	Negative	Negative	Negative	Basal	yes	AA	Core -- Primary core -- primary	4	ductal	3	4/27/2007 4/27/2007	2007-05-02	liver, lymph node, bone, lung	graft sample 4/27/2007 neo 5FU, epirubicin, cyclophosphomide started on 5/4/07, Left Breast Excision 10/8/07 chest wall radiation nab-paclitaxel 9/19/2008 - 11/11/2008 capecitabine 11/21/2008 - 1/23/2009 5FU, epirubicin, cyclophosphomide2/6/2009 - 4/8/2009 Doxorubicin 7/17/2009-9/18/2009 Gemcitabine 10/16/2009- 2/10/2010 navelbine 2/12/2010
WHIM8	Negative	Negative	Positive	HER2-E	Yes. ER-, HER2+	caucasian	punch. Chest wall	4	ductal	3	2007-07-26	2002-06-01	chest wall, liver, nodes, lung, pleura, bone, pericardium	adjuvant Docetaxol, Doxorubicin, Cylcophosphomide 9/1998-6/1999 Tamoxifen 6/99-9/99 Local recurrence Chest Wall 2002 Anastrozole 6/02 Liver met 2/03 Carboplatin, Paclitaxel, and Herceptin 2/03 Navelbine and Herceptin 11/04-2/05 Gemcitabine and Herceptin 2/05-12/06 Herceptin and Capecitabine 1/06 5Fu, epirubicin, cyclophosphomide radiation Nab-paclitaxel and Herceptin capecitabine and Lapatinib 4/…
WHIM9	Positive	Positive	Negative	LumB	Yes. ER+, HER2-	AA	punch -- chest recurrence punch -- chest recurrence punch -- chest recurrence punch -- chest recurrence punch -- chest recurrence	4	ductal	3	12/8/2006 1/19/2007 9/10/2007 2/2/2009 2/2/2009	2006-12-01	ipsilateral and contralateral breast, chest wall, nodes, bone, liver, pleura	adjuvant radiation Letrozole and Zoladex 12/06-5/07 Letrozole 5/07-8/07 graft sample 9/10/2007 Fulvestrant +/- Lapatinib on protocol 9/07-11/07 Aromasin 11/19/07 - 1/14/2008 capecitabine 1/14/2008 - 1/24/2009 tamoxifen 2/1/2009 - 4/5/2009 estradiol 4/6/2009 - 5/10/2009 doxorubicin 5/11/2009 - 7/12/2009 doxorubicin + CCI-779 7/13/2009 - 1/4/2010 megace 1/4/2010 - 2/15/2010 nab-paclitaxel 2/16/2010…
WHIM11	Positive	Negative	Negative	HER2-E	Yes. ER+, HER2-	caucasian	core -- breast primary	4	ductal -- path on HAMLET sample showed DCIS only	3	2008-08-20	2007-08-20	bone, brain	letrozole 8/20/2007-8/6/2008 radiation 4/2008 graft sample 8/20/2008 fulvestrant +/- lapatinib on study 8/20/08 - 12/9/08 exemestane 12/10/2008 -- 6/30/2009 mastectomy with LN dissection 01//15/09 chest wall radiation 2/23/09 radiation to spine 07/2009 brain met 8/20/2009 whole brain radiation 09/2009 Paclitaxel, Bevacizumab 7/24/09-12/2009 capecitabine 1/15/10 - 4/1/10 Quadramet given for pain 4…
WHIM12	Negative	Negative	Negative	Claudin-low	Yes	caucasian	surgery -- primary	2B	metaplastic carcinoma	3	2009-09-04	2010-06-22	pleura, pericardium	graft sample 9/4/2009 adjuvant 5FU, Epirubicin, Cyclophosphamide, followed by docetaxol 10/7/2009 -3/3/2010 chest wall radiation 03-2010 relapse 6/22/2010 Paclitaxel, Bevacizumab 6/29/10 - 7/2010 bevacizumab held sec to low EF Paclitaxel, carboplatin 7/29/2010 - 8/11/2010
WHIM13	Negative	Negative	Negative	Basal	Yes	caucasian	punch -- skin recurrence surgery -- chest wall skin recurrence	4	ductal with lobular features	2	10/29/2008 4/29/2009	2008-02-08	ipsilateral breast, bilateral chest wall, liver, lung, bone	neoadjuvant doxorubicin, Cyclophosphomide + docetaxol adjuvant radiation- whole breast, regional node ipsilateral breast recurrence 2/8/08 bilateral mastectomies 3/5/08 no treatment chest wall recurrence 6/26/2008 chest wall radiation Nab-Paclitaxel, bevacizumab x4 cycles 11/2008-2/4/2009 chemo break graft sample 4/29/2009 radiation to chest wall, regional nodes 6/15/09- 7/23/09 liver and lung me…
WHIM14	Negative	Negative	Negative	Basal	Yes	caucasian	punch -- chest recurrence	4	ductal	3	2009-03-23	2009-03-18	chest wall, nodes, pleura, lung, bone, liver	neoadjuvant 5FU, Epirubicin, Cyclophosphamide, followed by docetaxol adjuvant clodronate on bisphosphonate study 10/1/07-3/19/2009 recur to chest wall, nodes and pleura 3/18/09 graft sample 3/23/2009 iixabepilone, capecitabine x 1 cycle 4/8/09 capecitabine d/c for toxicities, continue ixempra x 6 cycles 4/8/09-8/12/09 doxorubicin, bevacizumab, temsirolimus on protocol 8/31/09- 1/13/2010 PI3 Kinas…
WHIM16	Positive	Positive	Negative	LumB	Yes. ER+, HER2-	caucasian	punch -- skin recurrence	4	ductal	3	2009-04-15	2007-12-13	bone, skin, nodes (axilla), liver	8 cycles of adjuvant DD doxorubicin,cylcophosphomide followed by gemcitabine completed 11/2005 radiation to right breast,axilla completed 1/2006 exemestane recurrence to bone fulvestrant 1/18/08- palliative radiation to thoracic spine capecitabine estradiol 2/18/2009 - 5/20/2009 graft sample 4/15/2009 paclitaxel, bevacizumab
WHIM17	Negative	Negative	Negative	Basal	Yes	caucasian	core -- breast primary	clinical 2B	ductal	3	2009-12-28	none		neoadjuvant paclitaxel followed by Adriamycin,Cyclophosphomide adjuvant radiation to right chest wall 10/1/2010
WHIM18	Positive	Positive	Negative	LumB	Yes. ER+, HER2-	AA	punch -- primary	4	ductal	2	2/25/2009 3/3/2010	2009-02-07	bone, lung, nodes (axillary and mediastinal), liver, brain (calvarium)	letrozole 2/25/2009- 12/1/2009 exemestane 12/2/2009 - 2/2/2010 fulvestrant 2/3/2010 - 3/2/2010 graft sample 3/3/2010 capecitabine 3/3/2010 - 8/17/2010 paclitaxel,bevacizumab 9/8/2010 - 2/23/2011; Tamoxifen 2/23/2011-4/6/2011; Radiation to the calvarium completed 5/18/2011; Doxil 5/25/2011
WHIM20	Positive	Positive	Negative	LumB	Yes. ER+, HER2-	caucasian	punch -- skin right clavicle	4	ductal and lobular	1	1/27/2010 5/5/2010	2005-12-07	skin, nodes	adjuvant docetaxol, carboplatin alternating with epirubicin, cyclophosphomide x4 cycles 03/2003-07/2003 radiation tamoxifen 10/1/2003 - 12/7/2005 first recurrence 12/7/2005 docetaxol, carboplatin Letrozole 2/2006 - 10/2007 fulvestrant 12/2007 vinorelbine,capecitabine 4/23/2008-5/7/2008 capecitabine, fulvestrant 5/8/2008-10/2008 capecitabine 11/2008 paclitaxel, bevacizumab 12/2008-6/2009, bev held…
WHIM21	Negative	Negative	Negative	Basal	Yes	caucasian	surgery -- primary	clinical 3B	ductal	3	2010-06-22	2010-07-20	skin, nodes (axilla, supraclavicular, cervical, internal mammary, paraspinal, retrocrural), brain	neoadjuvant doxorubicin, cyclophosphomide followed by paclitaxel 2/3/2010 - 6/1/2010 graft sample 6/22/2010 recurrence 7/20/2010 radiation to chest wall and whole brain capecitabine, ixabepilone 8/16/2010 - ~9/1/2010 to hospice 9/7/2010, expiration 9/19/2010
WHIM24	Positive	Positive	Negative	LumB	Yes. ER+, HER2-	caucasian	punch -- chest recurrence	4	ductal, signet ring features	2	2010-05-19	2004-07-14	cutaneous, bone, pleura	adjuvant Adriamycin,Cyclophosphomide bilateral breast radiation tamoxifen 1996-2001 raloxifene 12/2001-10/2003 letrozole 10/2003 - ? recurrence 07/14/2004 docetaxol 8/2004-12/2004 CR exemestane 1/2005-6/2006 capecitabine 6/2006-10/2006 doxorubicin liposomal x 1 dose d/c due to high blood sugars fulvestrant 11/2006-3/2007 estradiol 6mg 3/2007 x 4weeks gemcitabine 04/2007-07/2007 gemcitabine,navelb…
WHIM25	Negative	Negative	Negative	Basal	Yes	AA	punch--breast	4	1	3	2010-11-16	2010-03-15	lymph nodes, chest wall, ipsilateral inflammatory,	Paclitaxel with bevacizumab followed by AC with bevaxizumab 3/19/2010-11/16/2010; UCN1 and irinotecan 11/16/2010-1/04/2011
WHIM26	Positive	Positive	Negative	LumB	Yes. ER+, HER2-	caucasian	surgical specimen--lymph node, right supraclavicular, biopsy	4	unknown	unknown	2010-11-16	2001-01-03	Right lower lobe lung mass, skin (chest wall), bone, bladder, supraclavicular lymph node,	Premarin 1988-2000; Anastrozole 8/8/2006-9/12/2007; Estradiol 9/24/2007-6/4/2008; Arimidex 7/2/2008-3/11/2009; Estradiol 3/11/2009-8/26/2009; Tamoxifen 2/23/2010-11/3/2010; Xeloda 11/29/2010-04/2010; Radiation to chest wall and right supraclavicular fossa (April/May 2011-6/15/2011
WHIM27	Positive	Positive	Positive	LumB	Yes. ER+, HER2-	caucasian	core biopsy- liver	2	1	n/a	2010-11-24	2004-05-27	bone, nodes, skin, brain, , liver	CMF-5/1995-6/1995; FAC with radiation- 6/1995-1995; Hormonal Therapy with Tamoxifen 1995-1996; Letrozole and Zometa 6/30/2004-10/11/2005; Estradiol and Zometa 10/11/2005-11/17/2005 ; Faslodex and Zometa 11/18/2005-1/10/2006; Xeloda and Zometa 1/10/2006-1/31/2006; Tamoxifen and Zometa 1/31/2006-2/28/2006 followed by whole brain radiation completed on 2/28/2006; Xeloda and Zometa 2/28/2006-1/2/2008…
WHIM30	Negative	Negative	Negative	Basal	Yes	caucasian	surgery core primary - breast	3A	1	3	2011-07-12	N/A	N/A	7/15/11-11/18/11 Paclitaxel x 12, ddAdriamycin & Cytoxan x 4, adjuvant radiation
WHIM35	Positive	Positive	Positive	HER2-E	Yes. ER+, HER2+	caucasian	surgery core primary - breast	3A	1	2	2011-04-11	2012-06-05	soft tissue-chest/clavicular LNs	4/18/11- 6/27/11 Paclitaxel + Herceptin, 7/5/11- 9-26-11 FEC + Herceptin, 10/24/11-4/19/12 Herceptin only, 1/16/12-3/1/12 & 8/9/12-9/10/12 Radiation, 10/29/12 TCH
WHIM37	Positive	Positive	Negative	LumB	Yes, ER+, HER2-	caucasian	left axillary LN bx	3A	3		2011-07-26	2009-08-01	bone, pleural involvement	After coming to Siteman for 2nd opinion, a rebiopsy of left axillary LN was done which showed metastatic ca ER+ PR+ HER2- she was then started on estradiol and zometa 7/2011, estradiol was discontinued and eribulin was started 10/19/2011 tamoxifen was started 1/2012 pt progressed 6/27/12 fulvestrant inititated 6/27/12. pt expired 8/2012
WHIM43	Positive	Negative	Negative	LumB	Yes. ER+, HER2-	caucasian	right rib needle bx		1		05/25/2012	2009-04-30	pleural nodule, liver, brain and bone	pt was orginially diagnosed at an OSH in 2005.
WHIM46	Negative	Negative	Negative	Basal	Yes	caucasian	surgery core primary - breast	2B	1	3	2012-05-04	N/A - no relapse	N/A	FEC-75, Paclitaxel
WHIM47	Negative	Positive	Negative	HER2-E	HER2-	AA	chest wall punch		1		2012-09-04	2012-06-04	lung, chest wall, dermal- back, lymph nodes	pt was diagnosed in 2011 pt was treated with faslodex and radiation post mastectomy 2012, progression 6/2012 changed to aromasin and afinitor. Pt progressed and was changed to abraxane weekly. Pt expired 10/2012
