# Supplementary material for: Proteogenomic integration reveals therapeutic targets in breast cancer xenografts
Source: Nat Commun. 2017 Mar 28;8:14864. doi: 10.1038/ncomms14864 (PMC5379071; doi:10.1038/ncomms14864)
Supplement: Supplementary Data 2 — The coverage of global profiling of the 24 breast cancer patient-derived xenografts. [file ncomms14864-s3.xlsx]

## Sheet: S2.Omic_coverage
Sample	DNA-Seq	RNA-Seq	iTRAQ-proteome	iTRAQ-phosphoroteome	LFQ-proteome	Human DNA-Seq	Previous genomics study
WHIM2	V	V	V	V	V	V	Ding et al., 2010*; Li et al., 2013#
WHIM4	V	V	V	V	V	NA	Li et al., 2013
WHIM6	V	V	V	V	V	V	Li et al., 2013
WHIM8	V	V	V	V	V	V	Li et al., 2013
WHIM9	V	V	V	V	V	V	Li et al., 2013
WHIM11	V	V	V	V	V	V	Li et al., 2013
WHIM12	V	V	V	V	V	V	Li et al., 2013
WHIM13	V	V	V	V	V	V	Li et al., 2013
WHIM14	V	V	V	V	V	V	Li et al., 2013
WHIM16	V	V	V	V	V	V	Li et al., 2013
WHIM17	V	V	V	V	NA	NA	Li et al., 2013
WHIM18	V	V	V	V	V	V	Li et al., 2013
WHIM20	V	V	V	V	V	V	Li et al., 2013
WHIM21	V	V	V	V	V	V	Li et al., 2013
WHIM24	V	V	V	V	V	NA	Li et al., 2013
WHIM25	V	V	V	V	V	NA	Li et al., 2013
WHIM26	V	V	V	V	NA	NA	Li et al., 2013
WHIM27	V	V	V	V	V	NA	NA
WHIM30	V	V	V	V	NA	NA	NA
WHIM35	V	V	V	V	NA	NA	NA
WHIM37	V	V	V	V	NA	NA	NA
WHIM43	V	V	V	V	V	NA	NA
WHIM46	V	NA	V	V	NA	NA	NA
WHIM47	NA	V	V	V	V	NA	NA
*Ding, L. et al. Genome remodelling in a basal-like breast cancer metastasis and xenograft. Nature 464, 999-1005, doi:10.1038/nature08989 (2010).
#Li, S. et al. Endocrine-therapy-resistant ESR1 variants revealed by genomic characterization of breast-cancer-derived xenografts. Cell reports 4, 1116-1130, doi:10.1016/j.celrep.2013.08.022 (2013).
