# Supplementary material for: Proteogenomic integration reveals therapeutic targets in breast cancer xenografts
Source: Nat Commun. 2017 Mar 28;8:14864. doi: 10.1038/ncomms14864 (PMC5379071; doi:10.1038/ncomms14864)
Supplement: Supplementary Data 3 — iTRAQ global proteome analysis of human proteins. [file ncomms14864-s4.xlsx]

## Sheet: Column_description_for_S3
The protein expression is normalized (see Methods).
As detailed in the methods section subsets of this data were created for subsequent analyses based on the number of missing values and standard deviation across samples.
Columns:
accession_number: RefSeq protein ID
numITRAQExperimentsProteinObserved: The number of iTRAQ 4-plex experiments the protein subgroup was observed in (1-9).
numSamplesProteinObserved: The number of samples where the expression ratio for the protein subgroup was calculated.
numSpectraProteinObserved: The total number of identified MS/MS spectra for the protein subgroup across all 9 iTRAQ 4-plex tumor experiments. Each iTRAQ MS/MS spectrum measures a peptide from 4 samples (3 individual tumors, and the internal reference sample mix of 16 tumors).
protein_mw: Calculated protein MW (Da) of the protein sequence belonging to accession number
species: HOMO SAPIENS or MUS MUSCULUS belonging to accession number
numSpeciesPresentR1: Number of species contained in the rank 1 protein(s), a value of 2 indicates all observed peptides are shared by 2 species. Thus the species, (human or mouse) can not be distinguished.
accession_numbers: All RefSeq accession numbers for the protein subgroup that were parsimoniously grouped together on the basis of shared peptides for the protein subgroup (see methods - Protein-peptide identification)
numSequencesSubgroupSpecificCI: count of distinct peptide sequences detected for the protein subgroup after omitting the peptides shared with another subgroup.
numPepsUnique: count of distinct peptide sequences detected for the protein subgroup (includes sequences shared with another subgroup).
scoreUnique: sum of the Spectrum Mill identification scores of the distinct peptides for the protein subgroup.
subgroupNum: Combined number proteinGroup.subgroup
Name: Protein description
geneSymbol: Gene name belonging to accession number
Columns N-AN: log2 iTRAQ ratios (sample/internal reference) for each sample, headers indicate sample.experiment
(missing values are represented by NA cells)

## Sheet: S3.iTRAQ_proteome
accession_number	numExperimentsProteinObserved	numSamplesProteinObserved	numSpectraProteinObserved	protein_mw	species	numSpeciesPresentR1	accession_numbers	numSequencesSubgroupSpecificCI	numPepsUnique	scoreUnique	subgroupNum	geneSymbol	Name	WHIM2.PDXBC01	WHIM8.PDXBC01	WHIM21.PDXBC01	WHIM18.PDXBC02	WHIM14.PDXBC02	WHIM20.PDXBC02	WHIM30.PDXBC03	WHIM16.PDXBC03	WHIM6.PDXBC03	WHIM25.PDXBC04	WHIM24.PDXBC04	WHIM46.PDXBC04	WHIM11.PDXBC05	WHIM4.PDXBC05	WHIM12.PDXBC05	WHIM13.PDXBC06	TaxIR.PDXBC06	HumIR.PDXBC06	WHIM9.PDXBC07	WHIM13.PDXBC07	WHIM27.PDXBC07	WHIM17.PDXBC08	WHIM43.PDXBC08	WHIM35.PDXBC08	WHIM37.PDXBC09	WHIM47.PDXBC09	WHIM26.PDXBC09
NP_001254479	4	9	5	4024332	HOMO SAPIENS	1	NP_001254479|NP_597681|NP_597676|NP_003310|NP_596870	3	699	8539.86	1.3	TTN	titin isoform IC	1.89377	0.257841	-0.314106	NA	NA	NA	NA	NA	NA	NA	NA	NA	0.419616	2.07867	0.0365095	NA	NA	NA	NA	NA	NA	NA	NA	NA	-5.51967	-5.01344	-6.6133
NP_001611	9	27	8117	629604	HOMO SAPIENS	1	NP_001611	359	467	8267.56	2.1	AHNAK	neuroblast differentiation-associated protein AHNAK isoform 1	-2.53361	-1.98699	-4.12348	3.04461	-0.442733	0.220849	-1.63736	-1.23179	0.644343	-1.42202	0.589424	-2.63923	1.62453	-0.896502	2.69734	-1.10769	-1.72392	1.53782	1.64894	-0.627028	2.00756	-0.937338	0.263974	0.676006	-0.363666	-0.778327	0.265954
NP_076965	9	27	29	16175	HOMO SAPIENS	1	NP_076965	2	9	170.68	2.3	AHNAK	neuroblast differentiation-associated protein AHNAK isoform 2	-2.43647	-3.09679	-3.99327	1.91197	-1.97992	0.518747	-1.16586	-1.42649	1.2712	-3.19783	-1.89395	-4.27373	4.21738	-0.0296427	0.800052	-0.348257	-1.50442	-0.250182	3.7488	0.0709299	3.2357	-1.16556	1.57559	0.919746	1.14332	0.269787	0.350945
NP_958782	9	27	49	533778	HOMO SAPIENS	1	NP_958782|NP_958783	7	487	8224.99	3.1	PLEC	plectin isoform 1	-3.92675	-0.607301	-5.07498	-1.55606	-3.60593	-0.520203	0.44833	-0.0267214	1.63958	-0.336501	-1.28707	-2.67697	-1.20727	0.515446	5.39159	-0.691374	1.68088	1.8686	2.40584	-0.293343	0.197787	-2.54915	-1.17181	0.112357	-1.56607	-1.22114	-0.891421
NP_000436	9	27	111	520403	HOMO SAPIENS	1	NP_000436	5	479	8101.48	3.2	PLEC	plectin isoform 1c	0.0251724	-3.76267	-1.52937	0.0100785	-1.07932	-0.138598	1.72415	2.30448	-4.32888	-2.51543	2.91028	-1.65505	0.722116	1.43273	0.576388	-2.21024	-1.58609	-0.762742	1.19165	-1.64199	1.74078	-2.56341	-1.02733	0.0768121	0.828784	-1.52785	2.37823
NP_958785	9	27	18	518638	HOMO SAPIENS	1	NP_958785	4	477	8088.02	3.3	PLEC	plectin isoform 1g	2.25931	-1.53046	-2.08358	-0.159923	1.97284	1.25734	0.520442	0.820508	-0.870796	0.293203	-0.332319	-2.31698	-1.62162	-1.00456	0.527542	-0.933843	-0.759139	1.55868	0.166688	-0.115378	0.974089	-2.71318	-2.17415	-0.245636	-1.88658	-1.11348	-1.0414
NP_958786	3	9	4	518129	HOMO SAPIENS	1	NP_958786	2	477	8070.02	3.4	PLEC	plectin isoform 1a	NA	NA	NA	NA	NA	NA	3.70168	-0.484541	-0.217206	NA	NA	NA	NA	NA	NA	NA	NA	NA	1.13646	0.732738	-1.96048	NA	NA	NA	-1.01065	2.07555	0.520926
NP_958781	9	27	38	515637	HOMO SAPIENS	1	NP_958781	3	476	8071.05	3.5	PLEC	plectin isoform 1e	-5.12306	-4.69844	-8.97116	1.72709	-3.21855	1.94669	0.54263	4.29362	-2.19283	-4.0673	3.13882	-1.45473	-0.566685	0.421796	1.33993	-0.984167	-0.223151	0.232578	-0.0488173	-0.640931	3.16841	-3.46203	0.191733	-0.84483	1.86596	-1.36332	1.48332
NP_958780	9	27	26	516705	HOMO SAPIENS	1	NP_958780	2	476	8067.42	3.6	PLEC	plectin isoform 1f	0.204108	-0.546766	-0.744789	-1.38606	-2.0194	0.0706688	3.60183	-0.842377	-1.07579	-0.299615	-0.85794	-1.50989	-0.780214	2.60455	1.64843	-0.579289	0.675267	0.843478	0.571416	-0.415694	-0.967869	-0.559348	-0.6887	0.589682	-0.795655	-0.98145	1.6433
NP_958784	1	3	1	518207	HOMO SAPIENS	1	NP_958784	1	474	8032.03	3.7	PLEC	plectin isoform 1b	NA	NA	NA	NA	NA	NA	NA	NA	NA	NA	NA	NA	NA	NA	NA	NA	NA	NA	NA	NA	NA	NA	NA	NA	0.562025	0.775563	3.43811
NP_112598	9	27	4013	558101	HOMO SAPIENS	1	NP_112598	217	243	4298.34	3.11	EPPK1	epiplakin	1.71484	-2.16859	2.31005	-1.24581	-1.42722	2.00331	-2.41672	-0.405607	-3.08112	-2.38633	-1.52576	-5.49017	-0.635319	1.91539	-2.08187	1.95291	-1.88216	-0.494542	1.85919	2.55132	-1.29233	-3.25758	-2.2509	3.42824	-1.03255	0.369317	3.95805
NP_878918	9	27	3455	804725	HOMO SAPIENS	1	NP_878918|NP_055995|NP_878917|NP_878914	425	468	7199.38	4.1	SYNE2	nesprin-2 isoform 5	-0.261125	-0.284449	1.50544	1.03434	1.51638	-0.094283	-2.11441	-1.80801	2.09709	-2.37579	1.23693	-1.34151	0.483166	-2.14516	-1.41088	-0.236172	-1.19303	-0.712082	1.3835	0.00141218	-3.83034	-1.11088	1.474	-0.227863	-1.68153	1.2204	-0.168999
NP_892006	9	27	159	1017743	HOMO SAPIENS	1	NP_892006|NP_149062	95	129	1355.45	4.2	SYNE1	nesprin-1 isoform 1	0.278239	-1.06888	-0.447651	-0.266174	-0.223135	-0.209995	-0.189581	-0.13723	1.61581	-0.420813	-0.908725	3.55037	-0.414164	0.601892	2.42226	2.09016	0.950918	1.81496	-0.634886	3.21035	-1.30675	3.10882	-0.575824	-1.50242	-2.77245	-2.91924	-3.04619
NP_001367	9	27	761	535137	HOMO SAPIENS	1	NP_001367	32	411	7195.16	5.1	DYNC1H1	cytoplasmic dynein 1 heavy chain 1	-0.09497	-0.150768	0.387005	0.407457	0.613312	1.21056	-0.192355	-0.166172	-0.202352	-0.436621	-0.367868	-0.766674	-0.467546	-0.497891	0.982583	0.0108717	-0.146581	-0.348522	1.45446	0.271141	0.00311007	-1.73373	-0.14238	0.602376	-0.134732	0.891343	0.0484773
NP_036222	9	27	2544	624002	HOMO SAPIENS	1	NP_036222	201	393	6419.24	6.1	MACF1	microtubule-actin cross-linking factor 1	0.393269	-0.814128	0.256799	0.877086	0.53929	-1.54192	-1.0466	-2.03429	-0.555884	-0.773868	1.9276	0.144928	-1.77668	1.71128	0.427279	0.148118	-0.657046	0.524618	-1.69139	0.515843	-1.36203	-1.8526	0.927685	-1.17997	-0.48311	-0.940826	-1.75383
NP_001138241	9	27	688	652896	HOMO SAPIENS	1	NP_001138241|NP_001138242|NP_899236|NP_056363	150	326	4696.38	6.3	DST	bullous pemphigoid antigen 1 isoform 2	-2.40068	-1.84574	-3.15194	-1.56244	1.07471	0.897889	-0.860775	-0.489803	-2.07102	-0.339136	-1.02045	-3.09503	0.689069	-0.385031	4.83886	-1.26781	2.15561	0.205758	2.4768	-1.00798	-1.22263	3.18014	1.14666	1.05177	-1.74125	-0.713328	-0.593953
NP_001714	8	21	18	309146	HOMO SAPIENS	1	NP_001714	9	83	1110.99	6.5	DST	bullous pemphigoid antigen 1 isoform 1e precursor	0.692347	0.225052	-0.173884	-2.6632	-2.19211	-1.91368	4.87488	-1.25284	-1.52439	-4.40981	-2.09709	-0.685385	-0.518386	3.80519	2.17546	-0.52439	-1.73923	2.07124	NA	NA	NA	NA	NA	NA	-3.91115	-2.86237	-2.99119
NP_008835	9	27	152	474044	HOMO SAPIENS	1	NP_008835	4	346	5810.62	7.1	PRKDC	DNA-dependent protein kinase catalytic subunit isoform 1	0.216889	-0.0826667	0.360296	0.139705	0.386311	-0.306012	-1.53197	0.623172	1.52669	1.48147	0.3355	-1.84956	0.124743	0.433803	-0.752742	0.134394	-0.764244	-1.50476	-0.532389	0.588142	-0.665039	-1.496	0.419743	-0.362428	1.49966	0.200725	0.520926
NP_001075109	9	27	38	470456	HOMO SAPIENS	1	NP_001075109	2	343	5756.69	7.2	PRKDC	DNA-dependent protein kinase catalytic subunit isoform 2	-0.286687	-0.27436	-0.731434	-0.106798	0.477605	-0.350328	-1.33505	0.428467	1.15236	1.23117	0.477697	-1.43731	-0.154879	1.02452	-0.593349	0.0360336	-0.794872	-2.28254	-1.24461	-0.173772	-0.369419	-1.24876	0.767401	0.0107992	1.55142	0.0869763	0.130968
NP_001243000	9	27	2786	598928	HOMO SAPIENS	1	NP_001243000	287	342	5483.75	8.1	RNF213	E3 ubiquitin-protein ligase RNF213 isoform 3	-2.35211	-0.415608	-1.81983	0.775085	-2.11809	-0.761476	3.43819	0.157459	0.703761	-1.79615	-0.65988	1.46298	-0.587021	0.234497	1.47362	-0.634188	1.89017	1.32326	0.277068	-0.435159	-0.117061	1.72286	-1.42917	2.39996	-0.990747	-1.59894	0.655912
NP_066005	1	3	1	120031	HOMO SAPIENS	1	NP_066005	1	56	919.03	8.2	RNF213	E3 ubiquitin-protein ligase RNF213 isoform 2	NA	NA	NA	NA	NA	NA	NA	NA	NA	NA	NA	NA	NA	NA	NA	NA	NA	NA	NA	NA	NA	1.36388	-1.11763	2.01911	NA	NA	NA
NP_004406	9	27	2473	334221	HOMO SAPIENS	1	NP_004406|NP_001008844	107	298	4828.33	9.1	DSP	desmoplakin isoform I	0.00472266	0.426834	-0.223963	0.415957	-0.504417	0.351333	-1.32673	-0.955517	0.0204626	0.838594	3.16421	-2.80762	-2.02072	-0.656374	-4.28252	-0.796596	-2.01999	-0.813402	-0.571811	-0.490773	-0.326158	-4.89316	-1.02507	-0.311648	0.19573	0.269787	1.7033
NP_003118	0	0	0	285333	HOMO SAPIENS	1	NP_003118	0	267	4818.02	10.1	SPTAN1	spectrin alpha chain, non-erythrocytic 1 isoform 2	NA	NA	NA	NA	NA	NA	NA	NA	NA	NA	NA	NA	NA	NA	NA	NA	NA	NA	NA	NA	NA	NA	NA	NA	NA	NA	NA
NP_001182461	9	27	46	283075	HOMO SAPIENS	1	NP_001182461	2	264	4770.18	10.2	SPTAN1	spectrin alpha chain, non-erythrocytic 1 isoform 3	0.935188	0.457101	-2.17372	-2.19144	0.319692	-2.13033	0.248636	-1.3765	-1.26889	0.564581	1.82095	-1.77408	-2.96126	-0.0632605	2.14975	-0.44433	-0.406918	0.640838	0.442639	0.0264385	-0.266072	-0.799455	-1.57365	-0.608706	-1.17987	-1.9666	-3.66362
NP_003117	9	27	111	281208	HOMO SAPIENS	1	NP_003117	72	81	1035.43	10.6	SPTA1	spectrin alpha chain, erythrocytic 1	-0.974311	-0.21887	-0.688032	0.543458	0.874855	1.117	0.797794	0.328484	0.519567	0.509251	0.307569	0.0607356	0.564511	0.457815	-0.7476	-0.357407	0.0729186	7.28922	0.179828	0.782791	-0.244442	-1.13941	2.44925	-0.857524	-5.60129	-5.61672	-6.00587
NP_001243415	7	21	16	378557	HOMO SAPIENS	1	NP_001243415	2	282	4785.48	11.1	GOLGB1	Golgin subfamily B member 1 isoform 1	NA	NA	NA	-0.159923	-0.311961	0.708318	0.7867	0.36532	0.0947341	NA	NA	NA	0.849216	0.767579	-0.220576	-0.391719	-0.723406	-0.119062	-0.248554	-0.707668	1.69511	-1.55306	1.91196	1.87439	0.390822	0.422129	0.368443
NP_004478	8	24	8	377439	HOMO SAPIENS	1	NP_004478	1	281	4768.05	11.2	GOLGB1	Golgin subfamily B member 1 isoform 2	-0.217669	0.568082	-1.09534	-0.521176	-0.941146	0.449812	-0.0370372	-0.176697	-0.0686632	-0.0651224	1.16075	-1.29506	0.292515	0.378573	0.584101	NA	NA	NA	0.384821	-0.218264	0.789026	0.477153	0.45812	1.08732	-1.0226	-0.55083	-0.423972
NP_001243417	8	24	13	368843	HOMO SAPIENS	1	NP_001243417	2	279	4713.05	11.3	GOLGB1	Golgin subfamily B member 1 isoform 4	-1.61592	0.66645	-0.370863	1.51247	-1.03491	2.1141	-0.655534	0.425836	-0.0656924	-0.610514	1.35119	-2.98181	0.729742	-1.28311	0.707502	-0.677649	-2.83673	0.202778	0.161431	-1.76156	2.69013	NA	NA	NA	-0.411444	-0.150678	-0.00151729
NP_001157979	9	27	55	990516	HOMO SAPIENS	1	NP_001157979|NP_001258137|NP_001157980|NP_004534	27	241	2738.72	12.2	NEB	nebulin isoform 1	-4.86999	2.84066	-4.15019	-1.06518	-1.2397	-1.3228	-2.00902	3.43061	2.40012	2.19022	-0.69289	-1.45763	1.09833	-1.07179	-0.403106	-0.528965	-0.141477	-0.685262	4.29019	-1.61974	-2.26091	-0.575989	-2.64371	-1.64968	-3.78972	-3.78252	-4.25106
NP_065816	9	27	835	580905	HOMO SAPIENS	1	NP_065816	87	295	4768.18	13.1	UBR4	E3 ubiquitin-protein ligase UBR4	0.252676	0.926245	-0.320783	-0.553052	-0.272482	0.777253	0.501027	0.0232704	-0.484584	-0.19686	0.944916	0.185573	0.0459403	-0.0824707	0.329587	-0.677649	0.409825	-0.348522	0.637119	-0.743818	-0.624181	0.617413	0.352017	0.731863	0.287304	0.942124	0.245956
NP_002464	9	27	2925	227784	HOMO SAPIENS	1	NP_002464	77	258	4669.95	14.1	MYH9	myosin-9	-1.74118	-1.30345	-2.30059	-2.31044	-0.830113	-0.675307	0.437236	0.125885	0.712673	1.65536	-0.182504	2.32813	-1.50723	-0.584336	2.58422	-0.387144	1.31335	1.63318	-0.758407	0.00697359	-0.665039	0.370175	-1.09731	0.158059	-1.64769	-2.42159	-1.40887
NP_001242941	7	18	8	233494	HOMO SAPIENS	1	NP_001242941	2	189	3273.56	14.5	MYH10	myosin-10 isoform 1	NA	NA	NA	1.20859	-3.16427	-4.30917	NA	NA	NA	NA	NA	NA	-3.82554	-3.06485	-3.36473	-0.02344	-0.248674	4.91416	1.78297	0.604826	-0.691477	-2.77499	3.93019	0.10728	1.48772	-1.21707	-2.87621
NP_001070654	9	27	38	229631	HOMO SAPIENS	1	NP_001070654|NP_001139281	3	183	3300.05	14.7	MYH14	myosin-14 isoform 1	-2.65631	-0.950331	-3.06847	-0.87393	0.620714	0.782177	-3.04909	0.0285327	2.63779	3.65513	-1.00522	-3.91083	0.775498	-0.860483	-1.4263	-2.54649	-1.12157	0.423298	1.44658	-0.971836	1.85855	-1.09424	2.71338	0.678545	-0.714035	-0.404581	2.49821
NP_002465	6	12	96	228191	HOMO SAPIENS	1	NP_002465|NP_074035|NP_001035203|NP_001035202	32	155	2495.94	14.1	MYH11	myosin-11 isoform SM1A	NA	NA	NA	NA	NA	NA	NA	NA	NA	NA	NA	NA	-0.228597	4.35988	0.12906	0.408887	-0.580476	9.53316	NA	NA	NA	5.39102	-0.973147	-0.928615	-6.38564	-6.86186	-7.69818
NP_060003	8	24	22	224037	HOMO SAPIENS	1	NP_060003	3	139	2424.15	14.11	MYH4	myosin-4	-5.43236	3.10297	-5.76608	-1.03331	-6.74199	-7.5565	-6.83218	5.15664	3.65383	3.04914	-0.174886	-7.03176	1.28136	-1.61688	-1.77337	-4.93916	3.33989	-5.1791	6.1614	-2.79042	-7.77914	-3.4549	-5.42272	-4.68881	NA	NA	NA
NP_002462	3	9	3	224530	HOMO SAPIENS	1	NP_002462	2	98	1482.68	14.14	MYH6	myosin-6	NA	NA	NA	NA	NA	NA	5.04961	-2.45527	-0.811378	NA	NA	NA	NA	NA	NA	NA	NA	NA	-4.2643	-4.11125	-4.51531	-1.1608	-0.417797	-1.32977	NA	NA	NA
NP_002461	4	9	5	224985	HOMO SAPIENS	1	NP_002461	2	84	1346.67	14.17	MYH3	myosin-3	NA	NA	NA	NA	NA	NA	-0.145205	0.0495819	2.48925	-0.91351	-0.52784	1.09427	NA	NA	NA	-0.428318	0.608907	-6.61844	NA	NA	NA	NA	NA	NA	NA	NA	NA
NP_036355	5	15	5	125975	HOMO SAPIENS	1	NP_036355	1	72	1135.36	14.18	MYO1B	unconventional myosin-Ib isoform 2	NA	NA	NA	-0.289549	0.344366	-1.17509	NA	NA	NA	NA	NA	NA	1.69062	-0.634763	0.409283	1.74247	0.154593	0.551438	NA	NA	NA	-3.24807	-2.25316	0.257078	-1.62977	-1.59285	-2.20878
NP_001155291	8	24	8	133010	HOMO SAPIENS	1	NP_001155291	1	72	1135.04	14.19	MYO1B	unconventional myosin-Ib isoform 1	NA	NA	NA	0.543458	-2.45366	-0.658073	-2.53876	-0.842377	0.997876	-0.697461	-1.89649	-3.72212	1.13901	-0.375426	6.06001	1.72417	0.231163	1.02824	3.30991	2.30106	0.606367	-2.19255	-0.532931	-0.0704475	-0.12876	-1.08707	-0.00401702
NP_003793	2	6	2	224742	HOMO SAPIENS	1	NP_003793	2	68	1057.74	14.21	MYH13	myosin-13	NA	NA	NA	NA	NA	NA	NA	NA	NA	NA	NA	NA	NA	NA	NA	NA	NA	NA	0.584557	-0.407352	0.620787	NA	NA	NA	-1.82686	-1.69644	0.0784741
NP_001242970	1	0	1	119311	HOMO SAPIENS	1	NP_001242970	1	9	105.95	14.26	MYO1A	unconventional myosin-Ia	NA	NA	NA	NA	NA	NA	NA	NA	NA	NA	NA	NA	NA	NA	NA	NA	NA	NA	NA	NA	NA	NA	NA	NA	NA	NA	NA
NP_057323	2	0	2	397853	HOMO SAPIENS	1	NP_057323	2	6	31.86	14.27	MYO15A	unconventional myosin-XV	NA	NA	NA	NA	NA	NA	NA	NA	NA	NA	NA	NA	NA	NA	NA	NA	NA	NA	NA	NA	NA	NA	NA	NA	NA	NA	NA
NP_055796	6	18	9	226041	HOMO SAPIENS	1	NP_055796	4	5	34.91	14.28	MYH15	myosin-15 precursor	NA	NA	NA	-1.34781	-0.289754	0.890504	-0.394822	-0.16091	0.498771	NA	NA	NA	0.315394	1.05813	3.44546	NA	NA	NA	0.865765	-0.607563	3.0915	1.74901	-0.180758	0.460195	1.32846	0.761344	4.09304
NP_001157789	9	27	44	283798	HOMO SAPIENS	1	NP_001157789	3	251	4506.62	15.1	FLNB	filamin-B isoform 1	-3.57399	-0.970509	1.88271	0.486083	-1.61721	1.90237	-4.58562	4.6804	-2.87316	-1.4589	2.52686	-4.00664	-1.47418	-3.02643	-1.85564	-1.31585	-0.161895	3.30794	3.3467	-0.335053	4.70419	-1.98335	-1.82649	1.86932	1.74452	-1.40395	0.0459776
NP_001448	9	27	134	280327	HOMO SAPIENS	1	NP_001448|NP_001157790|NP_001157791	3	250	4503.35	15.2	FLNB	filamin-B isoform 2	-1.40376	0.921201	2.50035	1.47847	-4.13148	0.117446	-3.20163	2.14924	-4.79233	-3.10035	3.15913	-1.80311	-1.35471	-1.92905	0.694647	-0.567852	-0.856127	0.453098	-1.54684	0.0709299	0.959669	-1.33672	-3.76344	-1.703	0.880543	-2.46222	-0.611451
NP_001104026	2	3	2	283472	HOMO SAPIENS	1	NP_001104026	1	248	4435.11	15.3	FLNA	filamin-A isoform 2	NA	NA	NA	NA	NA	NA	NA	NA	NA	NA	NA	NA	NA	NA	NA	NA	NA	NA	-0.109264	5.52946	0.481389	NA	NA	NA	NA	NA	NA
NP_001449	9	27	120	293584	HOMO SAPIENS	1	NP_001449|NP_001120959	20	133	2054.55	15.6	FLNC	filamin-C isoform a	-4.73451	-4.34784	-4.09343	-3.21358	-2.96441	-3.41548	-3.48176	-3.3025	-1.66699	-2.22298	-2.59224	-2.886	-1.6928	-0.826865	5.69238	1.49085	2.95704	1.25174	-1.72292	1.81721	-2.03258	-2.95091	-2.20575	-1.56082	-3.6862	-3.8008	-3.80361
NP_005742	8	24	16	455261	HOMO SAPIENS	1	NP_005742	2	277	4358.31	16.1	AKAP9	A-kinase anchor protein 9 isoform 2	-0.984536	0.192262	-0.788191	0.19283	-1.2323	2.98564	-0.184034	0.433729	-3.63073	NA	NA	NA	0.32302	-0.738018	-0.793875	-2.089	-3.17874	0.876259	1.32568	-0.034737	0.680873	-0.868397	0.383622	0.884201	-1.48246	-1.55629	-1.72133
NP_671714	2	6	2	454384	HOMO SAPIENS	1	NP_671714	2	276	4335.63	16.2	AKAP9	A-kinase anchor protein 9 isoform 3	NA	NA	NA	NA	NA	NA	NA	NA	NA	NA	NA	NA	NA	NA	NA	NA	NA	NA	NA	NA	NA	-1.14892	-0.207848	0.135208	-1.15598	-0.197396	0.0709749
NP_113584	9	27	582	485819	HOMO SAPIENS	1	NP_113584	45	250	4233.53	17.1	HUWE1	E3 ubiquitin-protein ligase HUWE1	-0.693126	-0.445875	0.0731744	1.85885	-1.02504	1.04068	0.567592	-0.253	-0.936155	-1.11902	-0.75891	0.362668	-0.022694	0.282523	0.432421	-0.933843	-0.197628	-1.33788	0.610838	-0.821677	0.156929	-0.50467	0.0788571	0.655694	-0.630425	0.168225	0.900885
NP_612429	9	27	2125	617760	HOMO SAPIENS	1	NP_612429	249	254	4018.2	18.1	AHNAK2	protein AHNAK2	-2.49271	0.227574	0.530566	-2.62495	2.02219	-1.72903	-3.4457	-3.16042	0.656227	1.34973	-2.85632	-4.41308	-2.43252	-1.24949	5.28362	-1.46682	1.16021	-1.27828	0.744872	-1.46124	-3.69334	-3.92085	-2.36378	1.57734	-2.7844	-1.05457	-0.548958
NP_006258	9	27	1783	362586	HOMO SAPIENS	1	NP_006258	119	234	3925.23	19.1	RANBP2	E3 SUMO-protein ligase RanBP2	0.707684	0.126683	0.233428	0.326706	-0.0676889	-0.000728273	-0.749834	-0.18459	-0.309303	-0.0308708	-0.152033	0.45557	-0.587021	0.517847	-0.0277618	0.20073	-0.146581	-0.196542	-0.172338	0.571457	0.142508	0.0563716	0.661297	0.384026	0.410729	-0.189271	-0.456468
NP_001157935	1	3	2	200302	HOMO SAPIENS	1	NP_001157935	1	96	1462.88	19.3	RGPD8	RANBP2-like and GRIP domain-containing protein 8	NA	NA	NA	NA	NA	NA	NA	NA	NA	NA	NA	NA	NA	NA	NA	NA	NA	NA	2.48468	1.58363	0.471776	NA	NA	NA	NA	NA	NA
NP_005045	5	12	6	200232	HOMO SAPIENS	1	NP_005045|NP_001032955	3	95	1414.82	19.4	RGPD5	RANBP2-like and GRIP domain-containing protein 5/6 isoform 1	-3.11131	-0.342461	0.139947	0.388332	-0.237939	1.94669	NA	NA	NA	NA	NA	NA	NA	NA	NA	NA	NA	NA	2.53461	3.17698	1.55331	NA	NA	NA	1.11943	0.58869	0.400939
NP_001137485	0	0	0	198853	HOMO SAPIENS	1	NP_001137485	0	90	1425.94	19.5	RGPD3	ranBP2-like and GRIP domain-containing protein 3	NA	NA	NA	NA	NA	NA	NA	NA	NA	NA	NA	NA	NA	NA	NA	NA	NA	NA	NA	NA	NA	NA	NA	NA	NA	NA	NA
NP_001019628	5	12	7	198142	HOMO SAPIENS	1	NP_001019628|NP_001071638	4	75	1141.02	19.6	RGPD1	RANBP2-like and GRIP domain-containing protein 1	-0.18955	-2.78403	4.52022	NA	NA	NA	NA	NA	NA	NA	NA	NA	-1.85803	-1.50162	-0.161446	NA	NA	NA	-0.259066	0.760545	0.524651	-1.04432	0.491983	-0.349733	NA	NA	NA
NP_003119	9	27	295	275403	HOMO SAPIENS	1	NP_003119	12	228	3918.76	20.1	SPTBN1	spectrin beta chain, non-erythrocytic 1 isoform 1	0.802264	1.23649	-1.18883	-1.52419	1.65208	0.0165055	-0.109149	-0.0977624	-0.220177	-0.715904	0.0561843	0.957822	-1.65212	-1.35995	1.06742	-0.599876	0.940709	1.10274	1.12332	-0.354518	0.233838	1.58735	-0.14238	0.175831	-1.36501	-1.03832	-1.65384
NP_842565	1	0	1	252078	HOMO SAPIENS	1	NP_842565	1	211	3560.6	20.3	SPTBN1	spectrin beta chain, non-erythrocytic 1 isoform 2	NA	NA	NA	NA	NA	NA	NA	NA	NA	NA	NA	NA	NA	NA	NA	NA	NA	NA	NA	NA	NA	NA	NA	NA	NA	NA	NA
NP_008877	9	27	731	272659	HOMO SAPIENS	1	NP_008877	63	174	2922.64	20.4	SPTBN2	spectrin beta chain, non-erythrocytic 2	-0.427279	-0.715759	-0.0370002	0.169455	0.171648	-1.75857	0.758965	0.912598	2.15354	1.7792	1.60512	-3.37084	-3.26376	-0.726011	-3.39301	-0.0531768	-0.917383	-1.32894	1.24684	0.173816	0.589543	-4.38204	-3.8402	0.726785	3.43266	1.00712	0.870888
NP_001020029	9	27	63	268791	HOMO SAPIENS	1	NP_001020029|NP_000338	38	100	1397.77	20.7	SPTB	spectrin beta chain, erythrocytic isoform a	-1.18648	1.21379	-1.63954	-0.550927	-1.0053	0.87327	-0.256146	1.31516	0.991934	0.311646	-0.324701	-1.6115	0.429784	2.03545	2.39655	-0.53354	0.532337	6.50548	-2.96339	-2.19257	-2.52768	0.693487	1.32727	0.838499	-5.27083	-5.32219	-5.7109
NP_066022	4	12	7	290178	HOMO SAPIENS	1	NP_066022|NP_001186165|NP_079489	4	18	191.32	20.8	SPTBN4	spectrin beta chain, non-erythrocytic 4 isoform sigma1	NA	NA	NA	0.668834	-0.112102	1.39274	NA	NA	NA	0.83069	1.54672	-0.206358	NA	NA	NA	NA	NA	NA	1.36511	2.02021	-1.71052	-0.304977	0.719993	0.361175	NA	NA	NA
NP_005520	9	27	1788	479548	HOMO SAPIENS	1	NP_005520	159	206	3524.82	21.2	HSPG2	basement membrane-specific heparan sulfate proteoglycan core protein precursor	-1.29128	-0.392907	-3.03842	-3.44308	1.49417	-3.30469	3.28842	-1.20284	2.2189	0.382784	-3.30322	-4.77598	-2.86975	-1.11742	1.19853	1.24838	1.08364	4.1185	-2.96602	2.88779	-3.16219	-4.7315	-3.35709	-2.7135	-5.87203	-5.77921	-6.85578
NP_004095	9	27	7920	276046	HOMO SAPIENS	1	NP_004095	184	200	3722.24	22.1	FASN	fatty acid synthase	-0.7647	-2.21904	-2.23382	-0.036672	-2.46599	3.14566	0.0655833	2.27027	-0.395458	-1.65124	-0.403417	-2.90923	1.38304	0.00157383	-0.333693	0.452348	-0.784662	2.17256	-0.400984	0.752203	2.07485	-1.65053	2.60728	3.10325	0.339063	0.219006	2.88317
NP_006827	9	27	1693	295101	HOMO SAPIENS	1	NP_006827	95	214	3677.31	23.1	GCN1L1	translational activator GCN1	-0.736582	-0.577034	0.116577	0.887711	-0.447667	1.61678	-0.197902	1.49145	0.451237	-0.573628	-1.22613	-0.598289	0.320478	0.260911	-0.796446	0.0474708	-0.534535	-0.101182	0.516226	0.173816	1.32499	0.00169374	0.340729	0.696318	0.691423	0.389629	0.708406
NP_006280	9	27	913	271930	HOMO SAPIENS	1	NP_006280	41	204	3617.96	24.1	TLN1	talin-1	-1.73607	-0.488754	0.370312	-2.07669	-0.136776	0.82403	-0.688816	-0.71082	-0.0181586	-0.794946	-0.614174	3.8523	-1.69025	-1.44639	1.95436	-0.597589	1.87996	2.10402	0.505714	-0.268316	-0.710704	2.27914	-0.537446	-0.0298241	-3.1706	-3.61595	-3.26866
NP_055874	9	27	214	273948	HOMO SAPIENS	1	NP_055874	25	165	2728.97	24.3	TLN2	talin-2	0.802264	-2.21652	1.83263	-0.91643	-0.756091	-1.37697	0.836624	-0.579263	-1.5333	-0.510394	2.20692	-2.87149	-0.564143	-0.28898	2.62536	-0.636475	-0.845918	3.06358	0.308606	-0.47965	-0.823664	-3.29562	-0.982177	-1.53035	-2.89588	-3.26658	-3.8761
NP_055426	9	27	1054	638400	HOMO SAPIENS	1	NP_055426	196	244	3517.93	25.1	MDN1	midasin	0.646335	-1.05879	1.93613	-1.47531	2.00739	-0.825487	-1.10207	-0.45823	-0.469729	1.68171	-0.154572	-0.784093	-0.470088	-0.0776681	-0.683329	-0.128662	-1.45337	-1.05776	-1.77549	-0.0569827	-0.840488	-0.816096	-0.101745	-0.804206	0.822811	0.944155	-0.843926
NP_004360	9	27	179	345375	HOMO SAPIENS	1	NP_004360|NP_476508|NP_476506|NP_476505	26	196	3005.82	26.2	COL6A3	collagen alpha-3(VI) chain isoform 1 precursor	-5.87715	-5.894	-7.98293	-4.21446	-6.13748	-5.62386	3.14143	-3.76295	-4.1328	-3.88813	-4.65156	-5.25501	-1.92412	-1.25909	6.90325	-2.2171	4.05454	5.05422	-4.27219	-5.16792	-4.73883	-4.88127	-4.40232	-4.11755	-6.60064	-6.16108	-7.35572
NP_476507	8	24	15	279796	HOMO SAPIENS	1	NP_476507	3	170	2591.96	26.4	COL6A3	collagen alpha-3(VI) chain isoform 4 precursor	-1.58269	-2.26696	-3.04176	-0.576427	-0.16145	-0.308474	0.484386	0.131147	0.929546	NA	NA	NA	-1.4996	-1.22788	4.6152	-2.21481	0.527232	7.36372	1.07339	0.34622	-0.179549	-1.72898	-1.67975	2.4355	-9.06118	-9.10027	-9.80546
NP_054733	9	27	167	246158	HOMO SAPIENS	1	NP_054733	11	189	3281.55	27.1	SNRNP200	U5 small nuclear ribonucleoprotein 200 kDa helicase	-0.148651	-0.16338	0.687481	-0.495676	0.238268	0.457197	0.304107	-0.658197	0.296753	0.901828	-0.0174535	0.51944	-0.0887863	-0.625158	-1.21807	0.3883	0.55786	-0.631622	0.269184	0.518624	0.346798	0.0444851	0.552936	0.343403	0.215637	0.428223	0.108471
NP_006176	9	27	3414	239339	HOMO SAPIENS	1	NP_006176	146	187	3237.57	28.1	NUMA1	nuclear mitotic apparatus protein 1	-0.815825	0.706807	-0.367524	1.9396	1.86181	-0.559595	-1.56802	0.744205	-0.148876	0.00601561	0.26948	-1.40538	-0.0023579	-2.14276	-2.74001	0.591883	-1.07052	0.429258	1.18639	0.983002	2.16618	-1.45321	2.45151	1.25235	-0.34575	0.0707264	0.290951
NP_057336	9	27	589	536535	HOMO SAPIENS	1	NP_057336|NP_941057	67	202	3202.78	29.1	BIRC6	baculoviral IAP repeat-containing protein 6	0.848276	0.144339	-1.25226	-0.631677	-0.114569	1.89499	-0.0730931	0.649484	0.139297	-0.29698	-0.0326889	0.818469	-0.144711	-0.30819	0.252461	-0.34597	0.312837	-0.0684019	0.910443	0.0375614	-0.049765	0.348779	-0.264286	0.640461	0.426655	0.491191	0.235957
NP_002323	9	27	154	523483	HOMO SAPIENS	1	NP_002323	30	194	3061.85	30.2	LRP1	prolow-density lipoprotein receptor-related protein 1 precursor	0.735802	-0.0120428	-1.49932	-1.84081	-1.90836	-1.56408	2.64219	-2.05797	-0.258798	1.27596	-0.888411	-1.29796	-0.515844	-1.468	3.14467	1.8637	1.4767	3.69534	-0.679564	3.36051	-1.3428	-2.56579	1.26857	-1.57605	-3.84347	-4.65391	-5.13346
NP_002017	5	15	14	262816	HOMO SAPIENS	1	NP_002017|NP_997643|NP_473375	2	156	2764.27	31.3	FN1	fibronectin isoform 3 preproprotein	-0.197219	0.61096	5.2013	NA	NA	NA	2.03201	-2.28425	-1.66996	NA	NA	NA	1.08817	1.69447	3.39147	0.4066	-0.67236	2.0474	-0.0698422	2.75431	-2.0422	NA	NA	NA	NA	NA	NA
NP_997639	4	12	4	243226	HOMO SAPIENS	1	NP_997639	1	147	2574.39	31.4	FN1	fibronectin isoform 6 preproprotein	-3.2289	-3.26831	4.34328	NA	NA	NA	-4.72152	-1.11075	-1.91951	NA	NA	NA	-4.21956	-0.574731	3.8825	0.765728	0.241372	4.62808	NA	NA	NA	NA	NA	NA	NA	NA	NA
NP_065872	9	27	1083	424722	HOMO SAPIENS	1	NP_065872|NP_060154|NP_001018098|NP_060550	149	206	3055.98	32.1	VPS13C	vacuolar protein sorting-associated protein 13C isoform 2A	-3.74014	0.449534	-0.420942	0.71346	-1.13607	0.828954	1.27761	-1.80012	-0.659865	-0.465603	0.5361	3.17005	0.0484823	-0.985349	0.954303	-1.52858	1.33887	2.12786	0.700194	-1.50295	1.11349	2.61672	0.485211	0.69124	-2.04186	-1.23535	-1.35137
NP_004850	9	27	121	193380	HOMO SAPIENS	1	NP_004850	6	164	3014.61	33.1	CLTC	clathrin heavy chain 1	-1.41142	0.575648	-1.64956	-0.672053	-0.131841	0.41042	0.0239804	-0.416131	0.210598	0.351167	0.0942728	-0.0670049	1.47455	0.284924	0.0185135	-1.81451	-0.0189651	0.199798	0.453152	-1.72263	-0.333368	-0.913565	0.293321	0.881662	-1.4526	-0.841295	-0.733938
NP_009029	7	21	18	189138	HOMO SAPIENS	1	NP_009029|NP_001826	5	35	589.49	33.3	CLTCL1	clathrin heavy chain 2 isoform 1	-0.151207	-1.59856	-1.75305	NA	NA	NA	3.54081	-1.12917	-1.33722	0.00601561	-2.47289	3.44876	NA	NA	NA	-1.66582	4.85597	-0.667382	1.22582	-2.21481	-0.282896	1.69433	-1.1086	2.65385	-0.817554	0.515566	-0.538959
NP_057427	9	27	1118	360659	HOMO SAPIENS	1	NP_057427	207	218	3006.47	34.1	CENPF	centromere protein F	0.682122	0.684106	1.00799	-0.389425	0.872388	0.245468	-1.46818	0.265336	1.87131	0.403862	-0.466898	-0.961188	-2.03343	-0.476279	-1.8505	0.203017	0.588488	-1.13226	0.211365	0.379588	-1.4846	-0.68059	-0.846726	-1.62429	-0.162602	0.24135	0.0634757
NP_002408	9	27	189	360912	HOMO SAPIENS	1	NP_002408	22	202	2975.25	35.1	MKI67	antigen KI-67 isoform 1	0.262901	0.325943	-1.45592	-1.44131	-0.0652215	0.206077	-0.111922	-0.103025	1.88913	1.48938	-1.60701	-0.86248	-2.38677	-1.14143	-0.534219	2.05585	-0.0751162	-2.33618	-2.55341	2.48458	-1.74898	-1.38189	-2.59179	-2.66272	-0.544823	1.05587	-0.00401702
NP_001139438	8	24	12	321492	HOMO SAPIENS	1	NP_001139438	2	181	2653.48	35.2	MKI67	antigen KI-67 isoform 2	0.533861	1.32729	-0.23064	NA	NA	NA	-1.02719	-0.502959	1.57422	2.12698	-2.03868	0.0229941	-1.05475	0.114434	-0.279705	0.9167	0.0525	0.739178	-3.45222	1.55583	-2.29215	-0.428597	-2.59405	-2.78713	0.151934	1.91305	0.805895
NP_055872	9	27	308	521786	HOMO SAPIENS	1	NP_055872	50	201	2968.14	36.1	MYCBP2	probable E3 ubiquitin-protein ligase MYCBP2	-0.67012	-0.87214	-0.981831	-0.329925	0.290083	0.506437	0.792247	0.273229	-0.16076	1.07045	-0.588781	2.70554	-0.477714	-0.898903	0.000517568	0.429474	1.11937	-0.589902	-1.05538	0.610387	1.49082	2.3148	0.616147	-0.0755254	-1.02658	-0.538642	-1.9913
NP_002069	8	24	13	262048	HOMO SAPIENS	1	NP_002069	2	183	2921.18	37.1	GOLGA4	Golgin subfamily A member 4 isoform 2	-1.1737	0.817787	-0.0603706	NA	NA	NA	2.48133	-0.524008	-1.38475	-0.028236	0.343118	-2.7031	-1.36488	-0.536311	0.887461	-1.55374	1.00707	1.38584	1.21268	-0.921783	0.351605	-2.26149	-0.860271	0.498279	-0.45524	0.641502	-0.388975
NP_001166184	3	9	3	263236	HOMO SAPIENS	1	NP_001166184	1	182	2912.55	37.2	GOLGA4	Golgin subfamily A member 4 isoform 1	-3.21101	-0.135635	-1.02189	NA	NA	NA	NA	NA	NA	NA	NA	NA	NA	NA	NA	-1.1237	1.41544	2.03548	1.99848	-0.624247	0.786623	NA	NA	NA	NA	NA	NA
NP_003283	9	27	1251	267687	HOMO SAPIENS	1	NP_003283	72	172	2889.22	38.1	TPR	nucleoprotein TPR	0.628441	-0.408041	-0.00361397	0.19283	0.739149	-0.768862	-0.88019	-0.210902	-0.166702	0.377514	0.845886	0.568794	-0.935276	-0.284177	-0.768167	0.500385	-0.00365116	-0.604802	-0.303744	0.957976	-0.40547	0.0325986	0.234626	-0.0018956	0.0643417	-0.083647	-0.961413
NP_006436	9	27	114	274908	HOMO SAPIENS	1	NP_006436	2	178	2888.9	39.1	PRPF8	pre-mRNA-processing-splicing factor 8	-0.256012	0.946424	0.770947	-0.210924	0.356703	-0.207533	-0.41701	-1.00288	0.567101	1.13105	-0.286612	0.0897675	0.434868	0.280121	-0.305414	0.413462	-0.0291744	-0.417062	0.0668195	0.50472	0.0247408	-0.0553614	0.636464	-0.207551	0.347026	0.0707264	-0.0765092
NP_003861	9	27	1282	189876	HOMO SAPIENS	1	NP_003861	56	158	2888.37	40.1	IQGAP1	ras GTPase-activating-like protein IQGAP1	-1.38842	3.79912	0.173333	-1.26493	0.492409	1.06777	-1.58744	0.0022212	-0.380604	-0.626323	-0.578624	-0.429904	-1.7233	-1.19426	-0.182013	-1.62008	0.935604	1.04612	-1.87798	-2.00904	-1.32838	-0.54033	-1.05893	0.183448	-2.87796	-0.613798	-2.31377
NP_839943	9	27	499	185281	HOMO SAPIENS	1	NP_839943	67	100	1592.37	40.3	IQGAP3	ras GTPase-activating-like protein IQGAP3	1.63559	-0.940242	-0.247334	-0.784679	1.356	-0.350328	-0.799757	-1.76328	0.781003	1.41033	0.256784	-2.00053	-0.508218	-1.54004	-1.03554	1.58921	-0.636627	-1.37662	0.337515	2.1509	0.68568	-2.80589	-2.22607	-0.964161	-0.893201	2.09789	1.52082
NP_006624	9	27	475	181146	HOMO SAPIENS	1	NP_006624	53	96	1562.29	40.4	IQGAP2	ras GTPase-activating-like protein IQGAP2	-2.12205	2.1773	-3.76958	-2.59307	3.89988	-2.20173	-1.62904	2.25185	0.0739381	-1.8989	-2.0463	-0.946672	3.17262	-2.0179	-2.35952	-0.366557	0.368988	3.7907	4.05366	0.468571	-2.80888	2.35046	-2.2509	2.28824	-4.76717	-2.35253	-2.25627
NP_004361	9	27	368	334339	HOMO SAPIENS	1	NP_004361|NP_542376	61	141	2240.09	41.2	COL12A1	collagen alpha-1(XII) chain long isoform precursor	-3.55865	-3.71727	2.02961	-3.20508	-3.29997	0.924971	1.66591	-0.923943	-2.3384	-3.79855	-3.12802	-4.16631	-1.11322	-0.677986	4.66661	1.62352	0.220953	7.20876	-1.77023	4.05846	-2.30897	-3.47154	-1.6933	-2.29457	-7.32128	-7.02639	-8.12564
NP_001231509	9	27	1376	442043	HOMO SAPIENS	1	NP_001231509|NP_003487|NP_001074831	196	196	2818.16	42.1	TRRAP	transformation/transcription domain-associated protein isoform 1	0.293576	-0.0700553	0.750915	0.415957	0.228398	-0.406953	-0.350446	-0.268787	0.0234335	0.796438	-0.385643	-0.159907	0.531465	-0.0968783	-0.603632	0.667368	-0.182314	-0.294882	0.0457946	0.996906	0.0680023	0.248933	0.297836	-0.314187	0.518229	0.0930699	0.588419
NP_006717	9	27	31	321784	HOMO SAPIENS	1	NP_006717	2	163	2805.47	43.1	LRBA	lipopolysaccharide-responsive and beige-like anchor protein isoform 2	1.36975	-1.22778	-2.49757	2.99361	-2.75715	-1.23417	-0.791437	0.241656	-1.28375	-0.059853	1.7143	-0.00313463	0.983943	-1.40317	-2.67574	-1.02305	0.231163	0.494818	0.613466	-0.618686	0.28431	-0.60214	2.13997	1.46816	1.91772	1.95164	2.42822
NP_001186211	9	27	37	320321	HOMO SAPIENS	1	NP_001186211	2	162	2789.45	43.2	LRBA	lipopolysaccharide-responsive and beige-like anchor protein isoform 1	2.18518	-0.713237	-2.20377	1.48909	-1.20269	-1.5887	-0.899604	0.891549	-1.58083	0.0191893	2.55225	-0.293454	1.40337	-0.841272	-2.3441	-1.13285	-0.412023	-0.309782	0.0379103	-0.654835	1.36104	-0.887415	2.21221	1.85154	1.95554	1.9029	2.97066
NP_056493	8	24	44	330269	HOMO SAPIENS	1	NP_056493|NP_001191126	17	87	1101.33	43.4	NBEA	neurobeachin isoform 1	-1.02032	0.93129	-1.16879	2.0841	0.842779	0.501513	NA	NA	NA	-0.136261	1.23947	-1.84376	0.689069	-0.800451	-0.408248	-0.92698	-0.478383	2.63744	2.59769	-0.28222	1.28894	-0.694854	1.98646	1.84393	-0.612508	-0.628016	-0.871423
NP_009055	9	27	775	396684	HOMO SAPIENS	1	NP_009055|NP_001930|NP_034208	122	180	2709.86	44.1	UTRN	utrophin	-1.94568	0.527725	0.360296	-2.7227	-1.37294	0.952053	-0.272787	0.996795	1.43459	-0.178416	-2.87155	-0.473452	-0.82597	-0.111286	2.40426	1.00591	0.833511	2.75068	-0.797828	1.92288	-1.74658	0.0159575	-2.50149	-1.53035	-1.8607	-2.94159	-3.46364
NP_003997	8	21	16	428738	HOMO SAPIENS	1	NP_003997|NP_004000|NP_000100|NP_004001|NP_004002|NP_004003|NP_004004|NP_004011|NP_004005	13	65	816.92	44.3	DMD	dystrophin Dp427m isoform	2.63763	-0.791427	2.43358	0.779335	-0.0602867	-0.997825	-0.181261	-1.24494	-1.56895	NA	NA	NA	NA	NA	NA	-0.464917	0.823302	2.49738	-0.973912	0.365685	2.79107	-0.609271	3.84892	-1.19267	-0.797646	-1.50551	-1.02391
NP_004007	8	24	10	73102	HOMO SAPIENS	1	NP_004007|NP_004009|NP_004006|NP_004008|NP_004010	1	30	448.07	44.5	DMD	dystrophin Dp71b isoform	NA	NA	NA	-1.37118	-0.588309	-1.10861	1.15558	-0.608205	2.75365	-1.33507	-2.92234	-2.00053	-1.16914	0.755573	-0.667904	-0.755422	0.037186	2.13084	0.0142573	-0.946809	-2.56854	-3.12921	-3.70249	-1.64206	0.217628	0.667908	0.0334789
NP_001164655	1	3	1	100761	HOMO SAPIENS	1	NP_001164655	1	3	25.79	44.6	DRP2	dystrophin-related protein 2 isoform 2	NA	NA	NA	NA	NA	NA	NA	NA	NA	NA	NA	NA	0.0433983	0.191274	1.25766	NA	NA	NA	NA	NA	NA	NA	NA	NA	NA	NA	NA
NP_579899	8	24	11	235013	HOMO SAPIENS	1	NP_579899	1	157	2694.46	45.1	MYOF	myoferlin isoform b	-4.76008	0.17965	-2.34065	3.15936	-1.27671	2.05501	-3.06573	1.80982	1.19989	-1.8831	2.50655	-5.38565	0.101865	-2.33726	-6.02042	-2.35892	-1.32065	1.42756	0.518854	-0.94959	1.60859	NA	NA	NA	0.406748	-0.410675	-1.0989
NP_038479	3	8	4	236245	HOMO SAPIENS	1	NP_038479	1	157	2688.68	45.2	MYOF	myoferlin isoform a	-5.51416	NA	2.9711	NA	NA	NA	NA	NA	NA	-2.4522	1.3258	-6.68338	-3.49254	-1.41998	4.45837	NA	NA	NA	NA	NA	NA	NA	NA	NA	NA	NA	NA
NP_001124451	9	27	101	242755	HOMO SAPIENS	1	NP_001124451|NP_001124450|NP_003485|NP_001124453|NP_001124452|NP_001124454|NP_001124449|NP_001124448|NP_001124455|NP_001123927|NP_001124459|NP_001124457|NP_001124456|NP_001124458	41	98	1388.59	45.4	DYSF	dysferlin isoform 12	4.88966	-0.448397	-1.33573	-1.58581	-1.99226	0.415344	-0.355993	-2.16848	-0.163731	-0.534107	0.462462	-2.04118	-0.0837023	-1.72974	-1.79651	0.861801	-1.21856	1.7494	0.132522	0.560334	-0.994307	1.43045	-0.10626	4.20008	-2.07371	2.96929	-1.0939
NP_002696	9	27	1265	205245	HOMO SAPIENS	1	NP_002696	104	174	2673.43	46.1	PPL	periplakin	-1.5469	-0.402996	1.19495	-0.0982975	-0.746222	1.13178	2.473	-0.879213	0.665139	0.554042	-1.95743	-5.22888	-1.48435	2.40525	-2.66803	-0.391719	-0.718302	0.0478182	1.66734	-0.0124914	0.596753	-3.79723	-1.3637	3.2175	-0.479129	0.00978955	1.25085
NP_001264	9	27	294	219541	HOMO SAPIENS	1	NP_001264	21	155	2671.62	47.1	CHD4	chromodomain-helicase-DNA-binding protein 4	-0.186994	-0.594689	0.637402	-0.0260469	0.18892	0.0165055	-1.02719	-0.18459	0.697819	0.627815	-0.187582	-0.868286	0.277263	-0.0776681	-1.32604	0.257916	-1.02458	-1.05478	-0.190735	0.988563	-0.340578	-0.721004	0.552936	-0.839752	0.591886	-0.0938031	-0.446469
NP_001005271	9	27	459	234573	HOMO SAPIENS	1	NP_001005271|NP_001005273|NP_005843|NP_666131	73	109	1658.46	47.3	CHD3	chromodomain-helicase-DNA-binding protein 3 isoform 3	-2.21152	-0.239048	-0.177222	0.981212	-1.30879	0.00665763	-0.796984	-0.0977624	0.870129	2.04531	0.193303	-0.749255	1.78976	-1.54965	-0.781021	0.16413	-1.29513	0.0448382	-0.01728	0.351781	1.44997	-3.54523	0.126265	-1.46941	1.39614	-1.08504	0.720905
NP_056372	3	6	3	224643	HOMO SAPIENS	1	NP_056372	3	46	700.23	47.4	CHD5	chromodomain-helicase-DNA-binding protein 5	NA	NA	NA	NA	NA	NA	NA	NA	NA	NA	NA	NA	NA	NA	NA	3.88809	-0.355872	-0.372362	NA	NA	NA	NA	NA	NA	-1.33116	-1.66801	-0.211495
NP_001034679	9	27	341	295698	HOMO SAPIENS	1	NP_001034679|NP_001034680	28	161	2669.66	48.1	USP9X	probable ubiquitin carboxyl-terminal hydrolase FAF-X isoform 3	-0.263681	0.146861	-0.030323	-2.62282	-0.38845	1.10962	0.659118	-0.542426	0.549276	-1.2086	0.70115	0.266862	-0.82597	0.505841	2.20374	0.150406	0.603802	-0.515402	0.248159	0.596484	0.180963	-0.728136	-0.377162	1.05177	-0.666258	1.51696	0.603417
NP_004645	1	0	1	294552	HOMO SAPIENS	1	NP_004645	1	69	1079.13	48.3	USP9Y	probable ubiquitin carboxyl-terminal hydrolase FAF-Y	NA	NA	NA	NA	NA	NA	NA	NA	NA	NA	NA	NA	NA	NA	NA	NA	NA	NA	NA	NA	NA	NA	NA	NA	NA	NA	NA
NP_004230	9	27	1359	228267	HOMO SAPIENS	1	NP_004230	133	168	2667.52	49.1	TRIP11	thyroid receptor-interacting protein 11	0.0251724	1.85444	-1.7397	-0.247049	-1.52345	0.883118	-0.336578	1.85455	-0.288507	-0.642131	1.25216	-1.05119	0.0815285	-0.466674	1.36564	-1.42107	0.828406	0.259398	2.21661	-1.17205	-0.364612	-1.63389	-0.0972295	1.58241	0.147953	0.706501	-0.146502
NP_005551	9	27	1021	412282	HOMO SAPIENS	1	NP_005551	136	155	2557.36	50.1	LAMA5	laminin subunit alpha-5 precursor	0.924963	-0.990687	-3.41569	-1.62831	-0.408189	4.24616	0.20426	-2.89204	-2.02646	2.34303	-2.62017	-3.95148	-1.89616	-1.76336	-2.68088	0.756578	-1.55546	0.235558	-2.70846	1.26663	-1.6961	-4.49615	-2.11545	-1.9772	-3.11685	-3.10408	-2.61124
NP_937762	4	12	6	375886	HOMO SAPIENS	1	NP_937762|NP_000218	3	47	518.86	50.3	LAMA3	laminin subunit alpha-3 isoform 1 precursor	NA	NA	NA	-0.4128	-0.287287	2.60649	1.61321	-0.905525	2.21593	NA	NA	NA	NA	NA	NA	-0.21101	-0.600895	1.24876	NA	NA	NA	NA	NA	NA	-5.71476	-4.44063	-5.97837
NP_001121189	1	3	1	369449	HOMO SAPIENS	1	NP_001121189|NP_001121190	1	45	495.54	50.4	LAMA3	laminin subunit alpha-3 isoform 3 precursor	NA	NA	NA	NA	NA	NA	NA	NA	NA	NA	NA	NA	0.915308	1.39911	-0.32341	NA	NA	NA	NA	NA	NA	NA	NA	NA	NA	NA	NA
NP_005900	9	27	1077	271828	HOMO SAPIENS	1	NP_005900	93	145	2546.9	51.1	MAP1B	microtubule-associated protein 1B	-4.59648	-1.00834	1.85266	-4.60971	-4.60769	2.49078	-2.51102	-5.92576	-5.63012	-6.0091	-5.68249	-7.15079	-2.60284	0.200879	6.52277	-0.137812	1.64005	-0.00880184	-2.42988	0.00419288	-2.35945	-5.46133	-3.80633	-4.48316	-4.77513	-0.745828	-5.08347
NP_002364	9	27	294	306963	HOMO SAPIENS	1	NP_002364	89	127	1762.75	51.2	MAP1A	microtubule-associated protein 1A	-4.40476	-2.9505	-5.73603	-1.28831	-3.19388	-3.04864	0.991941	-3.50773	-4.29323	-3.06346	-0.154572	-3.64374	-1.53773	-1.33593	6.51248	-0.801171	2.93152	1.15638	-2.90294	-1.01911	-2.93386	-3.25282	0.322669	-2.00259	-1.99806	-3.93486	-3.95109
NP_004332	9	27	1099	245319	HOMO SAPIENS	1	NP_004332	54	143	2546.22	52.1	CAD	CAD protein	1.01187	1.65266	-0.698048	-1.47744	-0.879461	0.895428	-0.461387	0.744205	1.42271	-0.713269	0.122204	0.380087	-1.37504	-1.23988	0.185619	-0.288784	1.72682	-0.0833019	0.855252	-0.0931319	0.673663	0.160973	-0.462948	-0.410668	0.579942	1.08431	0.373442
NP_000055	9	27	1370	188685	HOMO SAPIENS	1	NP_000055	125	138	2358.02	53.2	C3	complement C3 precursor	-1.97891	-2.40821	4.84073	-6.06748	-7.04054	-6.32552	0.442783	-3.91819	-2.23442	-5.67712	-6.04814	-6.23629	-2.07664	4.7777	-0.300272	-1.40963	-2.04551	7.918	-5.64143	-5.89925	-5.17625	-5.26164	-5.15407	-2.37836	-7.01869	-6.98373	-7.78068
NP_003741	9	27	974	166966	HOMO SAPIENS	1	NP_003741	58	173	2537.48	54.1	EIF3A	eukaryotic translation initiation factor 3 subunit A	-0.363373	-0.120501	-0.200593	-0.038797	-0.252743	0.654155	0.595327	1.19676	-0.217206	0.0508062	0.0841159	0.380087	-0.986117	-0.183324	0.810336	-0.144675	0.818197	-0.914722	-0.285347	0.101518	-0.621778	0.764806	-0.523901	0.917207	0.376887	0.509472	0.910884
NP_078873	9	27	104	98770	HOMO SAPIENS	1	NP_078873|NP_001166987|NP_001166988	27	28	341.5	54.3	MAP7D3	MAP7 domain-containing protein 3 isoform 1	-0.506522	0.00813543	-1.89661	-0.667803	0.729279	-2.53655	1.14171	-2.49737	-0.520234	0.461826	-2.67349	2.37168	-1.56061	1.68246	2.95443	0.758866	2.15051	0.241518	-1.41543	1.13038	-1.55671	2.52401	-2.42925	-2.31235	0.112119	0.615096	0.898385
NP_001103132	9	27	225	476179	HOMO SAPIENS	1	NP_001103132	40	168	2530.17	55.1	HECTD4	probable E3 ubiquitin-protein ligase HECTD4	-1.81531	-0.798994	-0.834931	2.90435	-1.1188	2.3923	-0.317164	0.389	-0.847029	-0.989917	0.0485666	-0.252809	0.241675	-0.593941	-1.42116	-0.595301	-1.10626	0.0865582	2.13777	-0.259974	1.49803	-0.461879	0.417485	0.234227	1.00994	0.487128	0.820894
NP_004437	9	27	2241	172185	HOMO SAPIENS	1	NP_004437	85	148	2524.37	56.1	EPRS	bifunctional glutamate/proline--tRNA ligase	1.03744	0.78752	0.477148	-0.406425	0.610844	0.631997	-0.799757	1.55197	-0.766816	-0.0888351	0.00793882	-1.0599	-1.54028	0.477026	-0.804159	-1.74817	0.435349	-0.527322	0.894674	-1.49461	0.974089	-0.844624	-0.462948	1.5748	-0.341768	0.714626	0.215959
NP_004516	9	27	714	540719	HOMO SAPIENS	1	NP_004516	159	171	2507.15	57.1	LRP2	low-density lipoprotein receptor-related protein 2 precursor	-4.80353	-5.20794	-6.554	-4.14008	-4.17343	-4.03343	-3.97545	-4.58913	-5.15478	-0.9583	5.6425	-0.528612	-2.10206	0.577879	-2.41351	-3.60329	-6.69074	-0.104162	-3.78599	-3.93607	-3.19343	-3.60942	0.823839	-3.02579	3.20174	-1.96457	-1.0639
NP_001008938	9	27	866	227202	HOMO SAPIENS	1	NP_001008938|NP_055571	66	152	2477.79	58.1	CKAP5	cytoskeleton-associated protein 5 isoform a	-0.227894	-0.884752	-0.0236457	0.13333	-0.0972976	0.0238914	0.40118	-0.595049	-0.178585	-1.03207	0.180607	1.0304	-0.571769	0.421796	2.05977	0.214454	0.4915	-0.926642	0.374308	0.54365	-0.18676	0.363043	-0.262028	0.559214	0.434618	1.10868	0.420937
NP_055987	9	27	1260	309171	HOMO SAPIENS	1	NP_055987	117	166	2452.1	59.1	PRRC2C	protein PRRC2C	1.08089	-0.223914	-0.0269843	-0.521176	0.290083	-0.60391	0.0544892	0.2285	0.25219	-0.146799	-0.312005	0.603633	0.0408563	0.688337	0.144485	-0.217873	0.0269767	-0.300842	0.592441	0.0153157	0.106457	0.489039	-0.422312	1.17364	0.237536	0.377442	-0.393975
NP_037450	9	27	340	244103	HOMO SAPIENS	1	NP_037450|NP_766249	74	104	1462.29	59.2	PRRC2B	protein PRRC2B	-0.473291	-0.788905	-0.517762	0.282081	-1.4667	0.649231	0.925377	1.52829	0.775061	0.11404	-0.205357	-1.01345	1.10088	-0.30819	0.0699305	-0.341395	-0.366081	0.324958	0.957749	-0.254413	0.68568	-1.00153	-0.223651	1.56718	-0.463203	0.184475	-0.408973
NP_542417	9	27	589	229315	HOMO SAPIENS	1	NP_542417	60	102	1521.67	59.3	PRRC2A	protein PRRC2A	0.753696	-0.0145651	-0.294074	-0.125923	0.0334742	-0.281392	0.767286	0.831033	-0.00924599	0.274759	-0.240906	-0.206358	0.300142	0.359363	-0.413389	-0.373419	0.139279	-0.420042	-0.316884	-0.376764	0.00551349	-0.00781545	-0.128835	0.759792	-0.172556	0.706501	0.130968
NP_002151	9	27	1971	246498	HOMO SAPIENS	1	NP_002151|NP_035911|NP_001020551	103	134	2444.72	60.1	TNC	tenascin precursor	-1.82553	-3.23299	-3.68612	-6.09298	-6.95171	-3.39332	0.387312	-4.75753	-3.17618	-6.31473	-7.13239	-7.40628	-2.59267	-0.726011	6.5819	1.52973	2.6916	2.49142	-4.60333	2.98789	-4.12596	-7.04699	-6.74563	-5.83388	-8.04193	-7.83279	-8.86056
NP_055907	9	27	214	414601	HOMO SAPIENS	1	NP_055907|XP_003960679|XP_003960702	43	165	2384.94	61.1	SMG1	serine/threonine-protein kinase SMG1	-0.176769	0.202351	0.744238	-0.300174	-1.07439	-0.0622774	0.140468	0.207451	0.525509	0.132483	0.0917336	0.716857	0.106949	0.400185	0.915741	-0.517528	0.501709	0.235558	-0.25381	-0.0903512	0.378043	0.436739	-0.207848	0.0869679	0.420683	0.351036	-0.773934
NP_001175	9	27	136	304956	HOMO SAPIENS	1	NP_001175	42	91	1148.2	61.3	ATR	serine/threonine-protein kinase ATR	-0.787706	0.636183	0.81101	-0.117423	-0.812841	-0.0475056	0.789474	-0.105656	0.430441	-0.310154	0.332961	1.21911	0.384028	0.313739	-0.729604	0.408887	0.185221	-0.688242	-0.92135	0.724396	0.310747	0.828993	0.124007	-0.0856812	-0.218343	-0.276614	0.318448
XP_003960698	1	3	1	21640	HOMO SAPIENS	1	XP_003960698|XP_003960701	1	5	63.63	61.5	LOC101060386	PREDICTED: serine/threonine-protein kinase SMG1-like	NA	NA	NA	NA	NA	NA	NA	NA	NA	NA	NA	NA	NA	NA	NA	NA	NA	NA	1.77246	0.796695	-0.451135	NA	NA	NA	NA	NA	NA
NP_002449	9	27	1152	611963	HOMO SAPIENS	1	NP_002449	125	134	2370.58	62.1	MUC5B	mucin-5B precursor	-4.88022	0.0913707	-6.08659	2.98086	-2.42652	4.10583	-5.76992	-2.92625	-6.03118	-4.41508	1.01094	-5.0605	-0.294689	0.56107	-2.70402	-4.06078	-5.84337	0.813678	4.47416	-1.90337	-2.6118	-4.02545	-3.40675	1.30821	-1.58399	4.72224	-0.336481
XP_003119529	1	3	1	223742	HOMO SAPIENS	1	XP_003119529|XP_003403498	1	28	335.24	62.2	MUC5AC	PREDICTED: mucin-5AC, partial	-0.828606	3.36025	-1.28231	NA	NA	NA	NA	NA	NA	NA	NA	NA	NA	NA	NA	NA	NA	NA	NA	NA	NA	NA	NA	NA	NA	NA	NA
XP_003960532	1	3	5	217231	HOMO SAPIENS	1	XP_003960532|XP_003959983|XP_003960912	5	18	177.97	62.3	MUC5AC	PREDICTED: mucin-5AC-like	-0.153763	4.06901	-0.213947	NA	NA	NA	NA	NA	NA	NA	NA	NA	NA	NA	NA	NA	NA	NA	NA	NA	NA	NA	NA	NA	NA	NA	NA
NP_056986	9	27	252	312542	HOMO SAPIENS	1	NP_056986	31	145	2354.71	63.1	UBR5	E3 ubiquitin-protein ligase UBR5	0.533861	0.0686701	0.333587	-0.036672	-0.309493	0.430116	-0.386502	1.45725	0.472033	0.324819	-0.169808	-0.322486	0.427242	0.659522	-0.876143	-0.002853	0.134174	-1.20378	-0.243297	0.343439	0.974089	-0.542707	-0.0475641	0.513513	1.09753	0.24135	0.938381
NP_942133	9	27	449	267261	HOMO SAPIENS	1	NP_942133|NP_942131|NP_942134|NP_942135	36	143	2340.75	64.1	ACACA	acetyl-CoA carboxylase 1 isoform 2	0.321694	0.131727	0.717529	-0.803804	-1.37787	0.673851	0.758965	-0.310885	0.70079	-0.718539	0.429452	-1.65795	0.714489	1.09415	0.877178	-2.20795	0.11886	1.20406	-0.0146519	-2.01182	3.17081	-1.84547	0.254944	2.36949	0.613784	1.41134	0.188462
NP_001084	6	18	75	278533	HOMO SAPIENS	1	NP_001084	39	75	991.95	64.3	ACACB	acetyl-CoA carboxylase 2 precursor	NA	NA	NA	3.51849	-0.775831	1.94176	-0.195128	0.310066	-2.49586	NA	NA	NA	NA	NA	NA	-0.679937	-1.69839	1.65404	2.3559	-0.779967	1.85614	-3.59516	-3.73409	1.04669	-0.570702	-0.595517	2.6107
NP_510880	9	27	639	234309	HOMO SAPIENS	1	NP_510880|NP_976063	67	149	2335.96	65.1	MYO18A	unconventional myosin-XVIIIa isoform a	-0.910405	-1.53046	2.21991	-1.26068	-1.3606	0.580296	1.05851	-1.63435	-0.760874	-0.405004	-1.03315	0.888145	2.33375	0.453013	1.10598	-1.49198	-0.223151	0.828578	-1.4312	-1.67257	-0.60976	0.771938	-0.264286	0.683623	-2.07371	-1.23942	-1.23888
NP_056110	9	27	1176	228081	HOMO SAPIENS	1	NP_056110	106	152	2320.73	66.1	SMCHD1	structural maintenance of chromosomes flexible hinge domain-containing protein 1	-0.434948	1.21126	0.844397	0.449957	-3.49983	-0.094283	0.844944	-2.06849	-0.965863	0.266855	-1.77206	0.824275	-1.23269	1.86256	-0.675616	1.62809	0.420035	-0.277002	-1.7676	2.30106	-1.6937	1.52316	1.36564	-1.09111	0.518229	-0.536611	-1.53885
NP_056193	9	27	287	495672	HOMO SAPIENS	1	NP_056193|NP_060626	74	173	2319.35	67.1	VPS13D	vacuolar protein sorting-associated protein 13D isoform 1	-0.892512	1.36764	-1.50933	1.12784	-1.21749	0.425192	0.506574	-0.626623	1.30387	-0.109913	1.00586	-0.723126	1.57369	-0.334604	-0.236001	-0.803458	-0.320139	0.423298	0.731731	-1.2944	-0.280493	-1.03481	-1.54881	0.919746	0.2236	0.29213	0.803396
NP_573566	9	27	2883	159100	HOMO SAPIENS	1	NP_573566	112	127	2309.26	68.1	LRPPRC	leucine-rich PPR motif-containing protein, mitochondrial precursor	1.85543	0.192262	-0.337476	-0.457426	0.576301	0.279936	-1.17696	0.770516	0.626518	-2.2625	-0.631948	-0.517	-0.4345	1.71368	-1.45201	-0.695949	0.241372	-0.458782	-0.01728	-0.485212	-1.1313	-0.388183	-0.113032	0.188526	0.695404	1.30368	-0.0715097
NP_004949	9	27	166	290941	HOMO SAPIENS	1	NP_004949	19	148	2301.67	69.1	MTOR	serine/threonine-protein kinase mTOR	-0.319918	0.275497	-0.344154	0.0547039	-0.733885	0.127294	0.603648	-0.48191	0.685935	-0.239015	1.52386	-0.000231437	0.221339	-0.740419	-0.238572	0.0337461	0.0729186	0.622958	0.295465	0.393492	0.563106	-0.269318	1.35436	0.995915	-0.686165	0.288068	0.0959722
NP_009131	9	27	484	310569	HOMO SAPIENS	1	NP_009131|NP_006729	62	151	2296.34	70.1	AKAP13	A-kinase anchor protein 13 isoform 2	-0.488628	-0.657746	0.153301	-1.32443	1.37327	0.348871	0.520442	-0.292467	-0.116197	0.303742	-0.736057	-0.85377	-1.10051	1.71128	0.653514	0.27164	-0.514116	0.792818	-0.708473	0.663221	-1.49662	0.531831	0.311382	-0.0272852	-0.580656	-1.19067	-1.0564
NP_001257475	1	3	2	163151	HOMO SAPIENS	1	NP_001257475	2	86	1165.73	70.2	AKAP13	A-kinase anchor protein 13 isoform 4	NA	NA	NA	NA	NA	NA	NA	NA	NA	NA	NA	NA	NA	NA	NA	0.0886448	-1.12667	0.989499	NA	NA	NA	NA	NA	NA	NA	NA	NA
NP_000867	9	27	1617	281231	HOMO SAPIENS	1	NP_000867	125	137	2282.45	71.1	IGF2R	cation-independent mannose-6-phosphate receptor precursor	-1.30918	-1.28832	2.50703	-0.856929	-2.30315	0.329175	-0.214543	-0.579263	0.379937	-1.42992	-2.76998	1.18717	0.696695	1.31267	2.45568	-1.18546	0.149488	-1.2455	-1.01596	-1.28606	-0.665039	0.76956	-0.146895	0.427188	-0.256167	-0.53458	0.838392
NP_001979	9	27	1128	232912	HOMO SAPIENS	1	NP_001979|NP_001138599	127	153	2277.34	72.1	EVPL	envoplakin	-1.39609	-2.55198	-0.274043	0.0632039	-0.701809	2.444	1.98209	-1.45807	1.1791	0.828055	-0.192661	-3.93696	-1.31658	1.61523	-2.66288	-0.375706	-1.13178	0.122318	1.68836	-0.0792284	1.17117	-3.18388	0.182703	2.66401	-0.415425	-0.0653659	2.5857
NP_065764	8	24	45	98803	HOMO SAPIENS	1	NP_065764	14	28	351	72.3	ZNF512B	zinc finger protein 512B	0.692347	0.35621	1.43867	-0.631677	0.0778873	-1.22925	-1.07988	-0.881845	1.91884	NA	NA	NA	-0.92765	-0.17612	-0.115171	1.05623	-1.53505	-1.41834	-1.46537	0.971879	-1.98692	-2.49684	-0.0543366	-2.32758	0.71133	0.322599	1.56831
NP_056083	9	27	633	256693	HOMO SAPIENS	1	NP_056083	56	142	2263.52	73.1	DNAJC13	dnaJ homolog subfamily C member 13	-0.672676	-0.125545	-0.778175	0.362832	-1.1336	0.996368	0.661892	0.125885	-0.306332	-0.107278	0.114587	0.841694	0.989027	-0.663578	0.956874	-0.0463144	0.302628	0.673618	0.116754	0.30729	1.65906	0.54134	-1.50366	0.576987	-1.36899	-1.53598	-0.801431
NP_006022	9	27	635	380826	HOMO SAPIENS	1	NP_006022	164	173	2244.89	74.1	PCNT	pericentrin	-0.506522	1.46349	0.700836	-0.227924	0.810703	-0.685155	0.0794509	0.449516	-1.08767	-0.0835656	0.617355	0.38299	-0.0862443	-0.180923	-0.0560412	-0.581576	0.0780232	0.810698	-0.306372	-0.646493	0.31315	0.315497	-0.0701393	0.681084	-0.226305	-0.400519	-0.0515119
NP_055524	9	27	245	409988	HOMO SAPIENS	1	NP_055524	38	153	2228.44	75.1	USP34	ubiquitin carboxyl-terminal hydrolase 34	0.508299	-0.281927	-0.45099	-0.0834224	0.176583	-0.392181	-0.336578	-0.295099	-0.502409	1.35237	-0.421192	-1.20796	-0.599731	0.253707	-0.827296	1.48399	-0.478383	-0.485602	-0.180223	2.0925	-0.467959	-0.849378	-0.144637	-0.344655	-0.578665	-0.0978656	0.0359787
NP_055816	9	27	487	403268	HOMO SAPIENS	1	NP_055816	110	169	2228.01	76.1	SPEN	msx2-interacting protein	0.429056	0.406656	-0.0637092	-0.281049	0.998225	-0.320784	-0.0287167	-0.560844	0.507684	0.0402673	-0.12918	0.194282	0.157789	0.510643	-0.336264	0.0154466	0.113756	0.0805982	0.153547	0.179377	-0.431908	0.410589	0.275261	-0.3802	0.00461966	0.00369586	-0.136503
NP_062536	9	27	856	214740	HOMO SAPIENS	1	NP_062536|NP_001091971|NP_001091970	96	147	2217.71	77.1	KIAA1217	sickle tail protein homolog isoform 1	1.21637	0.348643	-0.417603	-0.502051	-1.65916	-2.10325	1.55497	0.923123	0.145239	-0.476142	0.487854	-3.28665	1.41354	0.469822	-0.269422	-0.6319	-0.335453	0.712358	1.4019	-0.526922	1.15675	-3.70451	-0.223651	0.978142	0.193739	1.34431	1.21085
NP_001059	9	27	457	183629	HOMO SAPIENS	1	NP_001059	33	133	2213.89	78.1	TOP2B	DNA topoisomerase 2-beta	-0.800488	-1.14959	1.38192	0.0292036	3.33485	-0.850107	-1.83151	-0.347721	1.17613	-1.10321	-1.63749	-1.26893	1.85331	-0.982947	-2.31582	-0.700524	-1.71881	-1.11438	3.94854	-0.0903512	-0.0641855	-1.51264	-0.0881994	-1.60652	0.305221	2.07149	-0.923918
NP_001058	9	27	739	175124	HOMO SAPIENS	1	NP_001058	54	109	1779.03	78.3	TOP2A	DNA topoisomerase 2-alpha	-0.820937	2.62374	-0.210609	-0.576427	-0.450135	1.57493	-1.34337	-2.12375	2.04659	0.395958	-0.809695	0.229121	0.231507	-1.55445	-2.39552	-0.75771	1.12448	-2.08586	-1.75972	-0.757721	1.13512	0.141954	-1.39756	-2.1854	1.36429	1.79321	0.605917
NP_683692	9	27	867	332629	HOMO SAPIENS	1	NP_683692	129	144	2212.78	79.1	BOD1L1	biorientation of chromosomes in cell division protein 1-like 1	-1.44977	-1.24544	-0.457667	1.03009	0.107496	0.826492	-0.261693	-0.295099	1.17613	0.390688	-0.119023	0.757502	0.577221	-0.502693	-0.310555	0.132106	-1.07563	-0.214422	-0.127661	0.107079	0.704907	0.344024	1.08345	-0.0780643	0.719293	-0.632079	-0.481465
NP_612378	9	27	95	19253	HOMO SAPIENS	1	NP_612378|NP_001020090|NP_001153123	13	15	243.78	79.3	BOD1	biorientation of chromosomes in cell division protein 1 isoform a	0.337032	-0.208781	-1.64956	0.0993293	-0.395852	0.215925	0.989168	-0.279312	-0.493496	0.053441	0.383746	-3.09794	0.43741	0.508242	2.62021	-0.34597	-0.274197	0.238538	-0.274835	-0.763282	0.649628	-1.9358	1.54399	-0.179623	0.263415	0.401817	0.655912
NP_002102	9	27	740	351847	HOMO SAPIENS	1	NP_002102	87	140	2212.37	80.1	HTT	huntingtin	-1.79486	-0.339939	-1.26895	0.77721	-1.43216	1.41244	-0.0841872	0.331115	1.04541	0.0139198	0.307569	0.763308	0.526381	-0.0536554	0.432421	-0.323095	-0.218046	0.116358	0.248159	0.0153157	1.8297	0.852766	0.570996	1.6205	0.645636	0.915718	0.435935
NP_203754	9	27	1782	182819	HOMO SAPIENS	1	NP_203754	114	127	2207.59	81.1	TNKS1BP1	182 kDa tankyrase-1-binding protein	0.360038	-1.16977	-0.544471	0.505208	-0.0849606	2.32337	1.15003	-0.0819755	1.07809	0.0244588	-1.1144	-4.27663	-1.63433	-1.07179	-0.495657	0.145831	-1.32065	0.545478	1.45709	0.691028	0.0968432	-3.69262	-0.571309	1.91248	-0.628434	0.974623	-1.42386
NP_057368	9	27	36	269273	HOMO SAPIENS	1	NP_057368|NP_996882	2	138	2200.11	82.1	CNOT1	CCR4-NOT transcription complex subunit 1 isoform a	0.273126	-1.026	-0.591212	-0.308674	-0.504417	-0.618682	0.611968	-0.118812	-0.00924599	0.0824232	-0.225671	0.171057	0.620435	0.601892	0.800052	0.0726327	-0.983744	-0.658442	0.114125	0.429641	0.921214	0.284592	0.656782	1.04669	0.225591	1.50477	0.680909
NP_006819	9	27	637	253053	HOMO SAPIENS	1	NP_006819|NP_071374	68	141	2146.62	83.1	ASCC3	activating signal cointegrator 1 complex subunit 3 isoform a	0.188771	2.57077	0.149963	-1.27768	-0.793102	-0.370023	-0.735966	0.20482	0.243277	1.09153	-0.510065	1.2975	-0.556517	-0.147305	-0.0123367	-1.62694	1.53795	-0.223362	-0.324769	-1.55856	-0.39826	0.486662	-0.0746543	1.48339	-0.299963	0.726813	-1.0439
NP_000928	8	24	12	218572	HOMO SAPIENS	1	NP_000928	1	135	2141.95	84.1	POLR2A	DNA-directed RNA polymerase II subunit RPB1	0.0379536	-0.380296	-0.0436775	NA	NA	NA	-2.47497	0.157459	1.37518	0.564581	-0.565928	-0.104746	0.615351	-0.891699	-1.44687	0.49581	1.01217	0.399458	-0.282719	0.22943	0.286713	0.272706	0.893822	-0.128843	0.321146	-1.69441	-0.821429
NP_000129	9	27	109	332889	HOMO SAPIENS	1	NP_000129	37	112	1745.17	85.2	FBN1	fibrillin-1 precursor	-1.32707	-2.30984	-0.968476	-1.76856	-2.1403	-1.05445	1.88779	-2.01587	0.507684	-0.436621	-0.0936306	-2.58698	-2.71977	-1.2663	7.15777	0.257916	2.55888	5.60552	-3.38652	1.49465	-3.03721	-1.91916	-0.327497	1.50371	-7.24563	-6.47186	-7.81567
NP_001990	4	12	33	335481	HOMO SAPIENS	1	NP_001990	18	60	802.48	85.3	FBN2	fibrillin-2 precursor	NA	NA	NA	NA	NA	NA	NA	NA	NA	NA	NA	NA	-2.28763	3.86042	-0.77845	4.83509	-0.978639	-0.756782	-0.640142	5.05396	-1.08083	NA	NA	NA	-0.72797	0.797906	2.13075
NP_115823	2	6	2	320662	HOMO SAPIENS	1	NP_115823	2	4	46.48	85.5	FBN3	fibrillin-3 precursor	NA	NA	NA	NA	NA	NA	NA	NA	NA	NA	NA	NA	NA	NA	NA	1.28727	-0.493697	-0.721022	0.298093	2.67923	0.0848261	NA	NA	NA	NA	NA	NA
NP_004362	0	0	0	139884	HOMO SAPIENS	1	NP_004362	0	125	2133.87	86.1	COPA	coatomer subunit alpha isoform 2	NA	NA	NA	NA	NA	NA	NA	NA	NA	NA	NA	NA	NA	NA	NA	NA	NA	NA	NA	NA	NA	NA	NA	NA	NA	NA	NA
NP_001091868	1	3	1	140919	HOMO SAPIENS	1	NP_001091868	1	124	2125.7	86.2	COPA	coatomer subunit alpha isoform 1	NA	NA	NA	NA	NA	NA	NA	NA	NA	NA	NA	NA	NA	NA	NA	NA	NA	NA	NA	NA	NA	NA	NA	NA	0.22161	0.316505	0.570921
NP_003913	9	27	724	539122	HOMO SAPIENS	1	NP_003913|NP_663592	157	157	2133.33	87.1	HERC1	probable E3 ubiquitin-protein ligase HERC1	-0.417054	-0.21887	-0.120466	-0.580677	-0.992961	0.762481	0.243089	0.146934	0.0709673	0.638354	0.558953	0.716857	0.358608	-0.320197	0.85404	-0.085201	0.205639	-0.196542	0.405846	0.0737106	2.16378	0.239423	0.338472	1.08478	-0.335796	0.617127	0.813395
NP_005648	9	27	1092	215625	HOMO SAPIENS	1	NP_005648|NP_001135452|NP_001135451	95	122	2132.7	88.1	TP53BP1	tumor suppressor p53-binding protein 1 isoform 3	-0.388936	-0.940242	-0.534455	1.31697	-1.34333	0.294708	0.201486	0.57318	-0.0389546	-1.59327	1.84888	-0.0147474	0.671275	-0.322598	0.345012	-0.677649	-0.74893	-0.0624419	-0.193363	-0.460185	1.63262	-0.430974	-0.573566	0.962908	-0.954914	-0.778327	0.650912
NP_056197	9	27	189	292403	HOMO SAPIENS	1	NP_056197	21	139	2131.51	89.1	HECTD1	E3 ubiquitin-protein ligase HECTD1	-0.371042	1.14316	0.0464654	-0.550927	-0.489613	1.02837	-0.858001	0.675795	0.807741	0.37488	-0.571007	-1.10054	-0.152337	-0.423451	2.24744	-0.277346	0.573174	-0.643542	0.471548	0.132105	-1.15053	-0.956357	-1.05893	0.828344	-0.0849634	0.0686952	-0.386476
NP_000375	9	27	341	516947	HOMO SAPIENS	1	NP_000375	150	162	2122.79	90.1	APOB	apolipoprotein B-100 precursor	-1.35774	-1.24544	0.540582	0.588084	-0.497015	-0.507893	-0.919019	-0.468754	-0.202352	-0.0124276	0.597041	0.835888	0.46283	-0.752425	-0.146021	-0.670787	-0.682569	7.91204	-0.629629	-0.298904	-0.68667	-0.183735	0.990895	3.26574	-5.82823	-5.87265	-6.75329
NP_115759	9	27	146	115617	HOMO SAPIENS	1	NP_115759	39	51	647.23	90.3	HPS3	Hermansky-Pudlak syndrome 3 protein	-0.754476	-0.771249	-0.591212	0.339456	-0.531559	1.10223	-0.577875	0.0574753	-0.0864884	-0.299615	-0.345015	1.77072	0.691611	-0.481082	1.17025	0.37	0.522128	0.879239	0.42687	0.905142	1.07984	0.776692	0.349759	1.18634	-1.35903	-1.39176	-0.236492
NP_009049	9	27	180	349975	HOMO SAPIENS	1	NP_009049	33	147	2119.42	91.1	TRIO	triple functional domain protein	-0.457954	-0.541722	-0.654646	0.413832	-2.10822	0.105136	-0.40869	-0.0477706	-0.558855	-0.700095	0.0358704	-0.583773	0.117117	-1.29751	4.3324	-0.0303023	1.32866	0.760038	-1.02647	-0.426817	-0.48238	-0.863642	-0.966375	0.0945848	-0.542832	-1.36738	-2.64873
NP_001019831	2	6	2	343393	HOMO SAPIENS	1	NP_001019831|NP_008995	2	36	436.96	91.4	KALRN	kalirin isoform 1	NA	NA	NA	NA	NA	NA	NA	NA	NA	0.7253	0.508168	0.827178	2.58795	-0.404241	-1.59598	NA	NA	NA	NA	NA	NA	NA	NA	NA	NA	NA	NA
NP_001072989	9	27	1571	156558	HOMO SAPIENS	1	NP_001072989|NP_001257943|NP_004977|NP_001072990	97	126	2093.34	92.1	KTN1	kinectin isoform a	0.536417	-1.62126	-0.631275	0.71346	0.102561	0.292246	-1.45708	1.89402	-1.74126	0.172004	1.46546	-0.191842	-0.724289	-0.605948	0.802623	-0.567852	-1.0501	0.375618	2.68442	-0.034737	0.159332	-1.17507	0.715478	1.35899	0.0762861	0.40791	-0.211495
NP_002215	9	27	420	307011	HOMO SAPIENS	1	NP_002215	42	132	2080.75	93.1	ITPR3	inositol 1,4,5-trisphosphate receptor type 3	-0.588321	2.0537	-1.56275	-0.561552	-0.437798	1.88514	-0.735966	0.131147	0.32052	1.08099	0.259323	-2.7902	1.96008	-0.714005	-1.23606	-0.62275	-1.69839	-1.15312	0.235018	-0.529703	2.03159	-2.71793	1.32727	2.1156	0.193739	1.63274	2.32323
NP_002214	9	27	266	311253	HOMO SAPIENS	1	NP_002214	40	132	1936.04	93.2	ITPR2	inositol 1,4,5-trisphosphate receptor type 2	-3.32604	-2.75881	2.96442	-0.196048	2.0444	0.1593	-0.478028	0.0785245	-2.26413	-0.845006	-0.350093	1.28879	-2.06393	2.30679	-0.996973	-1.86255	-2.30074	-0.309782	1.55959	-1.41119	-0.886153	0.969253	-2.47666	1.61034	0.992024	-1.06879	-1.28388
NP_001161744	2	3	2	315524	HOMO SAPIENS	1	NP_001161744|NP_002213	2	108	1503.38	93.3	ITPR1	inositol 1,4,5-trisphosphate receptor type 1 isoform 3	NA	NA	NA	NA	NA	NA	NA	NA	NA	NA	NA	NA	NA	NA	NA	NA	NA	NA	0.56616	-1.32499	-0.124271	NA	NA	NA	NA	NA	NA
NP_004658	9	27	674	533837	HOMO SAPIENS	1	NP_004658|NP_034548|XP_003403905	163	163	2077.69	94.1	HERC2	E3 ubiquitin-protein ligase HERC2	0.0251724	0.704285	-0.76482	-0.191798	-0.573504	0.0214294	0.808889	-0.113549	0.308636	0.0165546	0.472619	-0.514096	0.673817	-0.116088	1.19082	-0.158399	0.123965	-0.181642	0.32963	0.179377	0.745765	-0.266941	-0.496811	-0.133921	1.36827	0.519628	0.780898
NP_005436	9	27	1932	141939	HOMO SAPIENS	1	NP_005436|NP_031816	126	126	2033.58	95.1	SMC3	structural maintenance of chromosomes protein 3	-0.823494	-0.677925	1.41196	-0.291674	0.729279	-0.094283	-0.711004	-0.566107	0.540363	0.862307	-0.119023	0.412022	0.0993226	-0.891699	-1.21292	0.502672	-0.488593	-0.992202	-1.23672	0.902362	0.229031	-0.148076	-0.11529	-0.86768	0.327119	0.10932	-0.0990067
NP_004990	9	27	924	150081	HOMO SAPIENS	1	NP_004990	37	119	2030.24	96.1	MYO6	unconventional myosin-VI	-1.63382	-0.30715	1.43199	0.16308	-0.0701563	2.14857	-3.11011	-0.100394	-2.35028	1.02039	1.07696	-3.00213	0.155247	1.19981	-2.0793	-0.938418	-3.15322	-0.211442	1.31517	-0.55751	0.245855	-2.96755	-0.140122	1.86932	-1.55213	1.42353	-0.736438
NP_000468	9	27	2097	71362	HOMO SAPIENS	1	NP_000468	82	94	1701.29	97.2	ALB	serum albumin preproprotein	-1.89199	1.71067	1.06475	-0.893055	0.228398	-0.399567	-1.1825	0.636328	0.849333	1.2944	-0.304387	-0.17152	0.628061	-0.994954	0.0416512	-1.15801	-1.7086	10.305	0.595069	1.65037	2.19743	-1.34148	-1.9642	-0.397973	-7.88267	-7.78404	-8.71308
NP_005500	9	27	407	341655	HOMO SAPIENS	1	NP_005500	70	130	2021.59	98.1	DMXL1	dmX-like protein 1	-1.51367	-0.143201	-1.47261	0.00795343	-1.17802	1.14655	-0.913472	-0.566107	0.189802	1.03883	1.60512	0.298797	1.69316	-0.483483	0.756348	-0.785159	-0.263988	0.0537782	0.411102	-0.679861	1.13992	0.47953	0.656782	0.259617	-0.26612	-0.851452	-0.366478
NP_001167587	9	27	70	343260	HOMO SAPIENS	1	NP_001167587|NP_056078|NP_001167588	32	82	1063.6	98.2	DMXL2	dmX-like protein 2 isoform 1	-1.09701	2.37403	0.153301	1.16609	-1.17555	0.952053	-0.372634	-1.50543	-1.00151	-1.10848	0.73416	0.377184	0.330646	-0.0776681	1.89009	-0.691374	0.568069	0.545478	1.64106	-0.296124	1.051	0.203764	0.530361	0.538902	-1.91246	-0.61786	0.0059819
NP_003557	9	27	1179	163433	HOMO SAPIENS	1	NP_003557	84	127	2020.73	99.1	EEA1	early endosome antigen 1	-2.48759	-2.37037	-0.193916	1.32122	-2.32042	0.806797	0.864359	0.928385	-0.71334	-0.115183	-1.43689	1.99716	0.676359	-0.807655	1.71528	-0.6319	0.838616	0.694478	1.95117	-0.357299	1.08224	1.21411	0.135295	1.39453	-1.0863	0.385567	1.13336
NP_996744	9	27	605	311818	HOMO SAPIENS	1	NP_996744|NP_996743|NP_008928|NP_996742	110	132	2012.81	100.1	TACC2	transforming acidic coiled-coil-containing protein 2 isoform a	-0.78515	2.76751	0.71419	-1.66869	0.29255	-1.58131	0.337389	1.22044	-1.12926	2.2271	-0.022532	-2.42149	-0.416706	-1.12222	0.0982099	-0.295646	0.807988	0.0358982	1.22056	-0.335053	-1.88357	-2.42315	-1.94388	2.49644	0.516238	-1.01192	-2.0213
NP_006274	9	27	266	88649	HOMO SAPIENS	1	NP_006274|NP_001139688|NP_001116296	28	54	842.05	100.2	TACC1	transforming acidic coiled-coil-containing protein 1 isoform 1	-2.80201	2.56068	-0.86164	-0.172673	-2.57456	2.02055	-0.796984	-0.976566	-0.0419255	-1.37722	-1.68573	2.96393	-2.61046	-1.56646	3.23979	-0.233885	1.50222	1.09678	3.49913	0.493597	1.82009	1.82983	-0.973147	4.64694	-3.34778	-1.70863	0.585919
NP_001073867	9	27	598	225630	HOMO SAPIENS	1	NP_001073867	43	120	2012.56	101.1	KIAA0368	proteasome-associated protein ECM29 homolog	0.694903	0.0333582	-0.784852	-0.737928	-0.914005	-0.192762	0.240315	0.0390573	1.21772	-1.42992	0.5361	0.304604	0.0332303	1.12777	-0.307985	0.717692	0.368988	-0.205482	0.965633	0.938511	0.926021	-0.269318	0.313639	1.34629	-0.660286	0.544003	-0.478966
NP_001193583	9	27	561	273503	HOMO SAPIENS	1	NP_001193583|NP_001070729|NP_006303	77	137	2004.6	102.1	NCOR2	nuclear receptor corepressor 2 isoform 3	-1.00499	-1.00078	-0.671339	1.55922	0.144507	-0.325708	0.875453	-0.629254	1.33952	0.669971	-1.26422	-0.699901	0.89243	-0.98775	0.0725014	0.539271	-0.371186	0.292178	-0.285347	0.871774	-0.20118	-1.36287	0.552936	-0.362428	-0.100889	-0.394425	-0.938916
NP_006302	9	27	342	271118	HOMO SAPIENS	1	NP_006302|NP_001177369|NP_001177367	49	112	1685.98	102.2	NCOR1	nuclear receptor corepressor 1 isoform 1	-0.841387	-0.24157	-0.330799	1.05771	0.393714	-0.0770492	-0.419784	0.202188	-1.01934	0.377514	0.17045	0.0607356	0.124743	0.851624	-0.673045	0.868663	-0.769348	-0.181642	0.361168	1.41679	0.202593	-0.117171	1.623	0.503357	1.09355	-0.628016	0.103471
NP_066267	7	21	23	482684	HOMO SAPIENS	1	NP_066267|NP_033800|NP_733926	8	123	1962.22	103.1	ANK3	ankyrin-3 isoform 1	NA	NA	NA	-0.742178	-0.916472	1.57985	0.6924	-0.279312	0.876071	NA	NA	NA	-2.47319	1.15178	2.96985	-0.176699	-0.161895	-0.366402	-0.0146519	0.702151	1.63743	1.18559	-0.311694	1.51386	-0.262139	0.210881	1.90078
NP_001191333	9	27	20	205508	HOMO SAPIENS	1	NP_001191333	3	121	2004.02	103.2	ANK3	ankyrin-3 isoform 4	-0.618996	3.74111	0.517211	0.112079	0.69967	1.55523	0.564818	-2.82889	2.18325	1.35764	-6.24112	-7.85046	-5.30499	-1.85461	-1.01754	-2.34062	1.82381	1.63914	1.2521	-1.97011	1.59657	-4.88127	-0.0227313	4.22039	-1.90649	-2.0316	-1.59385
NP_001191332	6	0	8	203901	HOMO SAPIENS	1	NP_001191332	1	119	1976.15	103.3	ANK3	ankyrin-3 isoform 3	NA	NA	NA	NA	NA	NA	NA	NA	NA	NA	NA	NA	NA	NA	NA	NA	NA	NA	NA	NA	NA	NA	NA	NA	NA	NA	NA
NP_001135918	4	12	22	209434	HOMO SAPIENS	1	NP_001135918|NP_065209|NP_000028|NP_065208|NP_065210	15	73	1100.23	103.6	ANK1	ankyrin-1 isoform 9	NA	NA	NA	2.85548	-0.832581	-0.094283	NA	NA	NA	NA	NA	NA	-1.1666	1.51678	1.22681	-0.510666	0.756941	7.56338	NA	NA	NA	NA	NA	NA	-5.94568	-6.29718	-6.53081
NP_001140	8	24	8	112067	HOMO SAPIENS	1	NP_001140	1	66	1084.93	103.7	ANK3	ankyrin-3 isoform 2	-1.45999	-0.0650107	-0.384217	NA	NA	NA	0.154336	1.78088	0.56413	1.79764	-3.321	-3.82664	0.559427	-2.69505	-3.07165	-1.50113	0.282209	-1.12928	1.30203	-0.994081	-0.753965	-4.68396	-3.21261	2.18161	-2.70278	-0.731609	-3.06869
NP_066187	1	3	1	207218	HOMO SAPIENS	1	NP_066187|NP_001120965	1	59	743.38	103.8	ANK2	ankyrin-2 isoform 2	NA	NA	NA	NA	NA	NA	NA	NA	NA	NA	NA	NA	5.01049	0.102427	3.00327	NA	NA	NA	NA	NA	NA	NA	NA	NA	NA	NA	NA
NP_001139	1	0	1	436217	HOMO SAPIENS	1	NP_001139	1	59	736.47	103.9	ANK2	ankyrin-2 isoform 1	NA	NA	NA	NA	NA	NA	NA	NA	NA	NA	NA	NA	NA	NA	NA	NA	NA	NA	NA	NA	NA	NA	NA	NA	NA	NA	NA
NP_055458	9	27	83	126398	HOMO SAPIENS	1	NP_055458	30	46	563.57	103.1	ZNF516	zinc finger protein 516	-3.24424	1.3172	-2.97833	1.56984	-1.35073	1.88268	-0.802531	0.262705	-1.05202	1.16267	1.89459	-0.894415	-0.764962	-0.397037	0.843757	-2.82098	-1.96384	-0.381302	0.920955	-1.70038	2.14215	-1.92867	2.7021	-1.14189	0.0344807	-2.0905	0.203461
NP_006297	9	27	36	143858	HOMO SAPIENS	1	NP_006297	2	124	1996.73	104.1	SMC1A	structural maintenance of chromosomes protein 1A	-0.675233	-1.13698	-0.541133	0.496708	1.27211	0.107598	0.403954	0.212713	0.682965	0.540868	-0.466898	-0.183133	0.104407	-1.30712	-1.84278	0.170993	-0.830604	-1.88322	-1.03436	0.565896	0.334781	0.220405	-0.0498216	-0.382739	0.693414	0.2576	-0.311484
NP_001511	9	27	873	241210	HOMO SAPIENS	1	NP_001511	91	135	1993.75	105.1	GTF3C1	general transcription factor 3C polypeptide 1	-0.253456	-0.221392	-0.237318	0.398957	0.744083	0.1593	-0.245052	-0.671353	1.37815	0.277394	0.462462	-0.595386	0.452662	-0.094477	-0.881284	0.18243	-0.743825	-0.589902	1.14697	0.560334	1.051	-0.728136	0.74934	-0.286259	0.986052	0.929936	0.0784741
NP_055928	9	27	398	335976	HOMO SAPIENS	1	NP_055928	71	127	1976.37	106.1	ZZEF1	zinc finger ZZ-type and EF-hand domain-containing protein 1	-1.60314	-0.531632	-1.05194	0.486083	-0.640124	1.39767	-1.21024	0.0153769	-0.633127	2.85154	-0.416113	0.330732	0.981401	-0.932521	0.167623	-0.156112	-0.488593	0.465018	0.458408	-0.0681055	-0.328561	0.210896	-0.189788	1.77284	0.092212	-0.12224	1.24835
NP_597677	9	27	208	318100	HOMO SAPIENS	1	NP_597677|NP_056199	34	136	1970.74	107.1	NIPBL	nipped-B-like protein isoform A	-0.889955	-0.0725775	-0.0770637	-0.140798	1.02537	0.250392	-0.428105	0.0969425	0.0323461	0.532964	1.46546	0.136219	0.798376	-1.23268	-1.20264	-0.137812	-0.759139	-0.467722	-0.372075	0.0097543	0.774606	-0.190867	0.909624	0.335786	1.24485	-0.223802	-1.1089
NP_000019	9	27	1142	176929	HOMO SAPIENS	1	NP_000019|NP_000637|NP_000636	70	115	1958.61	108.1	AGL	glycogen debranching enzyme isoform 1	-2.60262	0.641228	-0.701386	-0.782554	-2.15017	3.07181	-0.727646	1.12309	-0.98963	1.83453	2.03679	-0.818932	-1.91903	-1.845	-2.44693	-0.595301	-1.1522	0.584218	-0.60072	-0.51858	2.70695	-1.05858	0.0833721	1.40469	-0.256167	1.68555	-1.81382
NP_569707	9	27	1402	212881	HOMO SAPIENS	1	NP_569707|NP_002831|NP_035343	100	111	1953.15	109.1	PTPRF	receptor-type tyrosine-protein phosphatase F isoform 2 precursor	-0.859281	-0.804039	0.660772	0.904712	-1.53579	0.454736	-2.26418	0.123254	1.93073	-0.989917	0.995701	-3.62922	1.09833	2.28518	-1.86335	-1.00475	-2.48961	0.307078	-0.487712	-0.902318	0.683276	-2.6799	2.3725	0.330708	0.966144	-0.28677	-0.226493
NP_570924	9	27	47	213737	HOMO SAPIENS	1	NP_570924|NP_002841|NP_570925|NP_570923	16	57	809.73	109.2	PTPRS	receptor-type tyrosine-protein phosphatase S isoform 2 precursor	-0.59599	0.641228	-0.11045	-3.08395	-0.395852	-0.90427	-0.186808	-0.84764	2.85169	-0.444525	0.404059	-1.03377	1.46947	0.404987	0.488979	-0.83777	-0.580476	0.590178	-0.0540735	-0.16543	-1.02315	-1.04194	0.146583	-0.684875	-1.51232	-0.103959	-0.881422
NP_002830	5	9	6	215783	HOMO SAPIENS	1	NP_002830|NP_569076|NP_569075|NP_001164496|NP_001035802|NP_569077|NP_035341	4	21	281.27	109.4	PTPRD	receptor-type tyrosine-protein phosphatase delta isoform 1 precursor	-0.519303	-0.438308	1.05473	1.19584	-1.48644	2.68528	1.31367	0.373213	-0.202352	NA	NA	NA	NA	NA	NA	NA	NA	NA	NA	NA	NA	NA	NA	NA	NA	NA	NA
NP_055318	9	27	609	321004	HOMO SAPIENS	1	NP_055318	86	133	1950.41	110.1	UTP20	small subunit processome component 20 homolog	-0.613883	-0.430741	1.23168	-0.0557971	0.86992	-0.495584	-0.0314902	-0.392451	-0.0538089	-0.362848	-1.05346	0.679116	0.152705	1.03652	0.100781	0.452348	-0.3865	-1.00114	-0.374703	0.913484	0.178559	0.76956	-0.1785	-0.776278	0.966144	0.537909	0.325947
NP_055791	9	27	1278	210066	HOMO SAPIENS	1	NP_055791	96	122	1947.47	111.1	PDCD11	protein RRP5 homolog	0.232227	-0.589645	0.430407	-1.33081	1.27457	-0.434034	-0.536272	0.444254	1.13454	-0.50249	-1.85078	0.957822	-1.02679	0.899649	0.12906	0.951011	0.113756	-0.756782	-0.529761	1.43904	-0.294913	0.543717	-0.492295	-0.245636	0.974107	1.26509	-0.25649
NP_054706	9	27	246	124368	HOMO SAPIENS	1	NP_054706|NP_003364	9	117	1941.04	112.1	VCL	vinculin isoform meta-VCL	-2.01981	-1.21013	1.00799	-1.32018	-0.85232	0.302094	0.340162	-0.77923	-0.844058	-0.534107	-0.763989	-2.886	2.29054	-0.663578	2.58679	1.65097	-0.141477	1.58848	-0.161826	2.31774	-0.710704	-4.63166	-2.85366	-0.286259	-3.3219	-1.93207	-2.78122
NP_060542	9	27	1056	244534	HOMO SAPIENS	1	NP_060542	96	124	1938.55	113.1	HEATR1	HEAT repeat-containing protein 1	1.39531	-0.483709	0.66745	-1.22456	0.734214	-0.537437	-0.433652	0.444254	0.935488	-0.436621	-1.45212	-0.0641017	-0.454836	1.1806	0.0519346	0.706255	0.0780232	-0.846182	-0.550786	0.985783	-0.862119	0.108672	-1.29823	-0.430979	0.862626	0.643533	-0.588954
NP_149072	9	27	817	245580	HOMO SAPIENS	1	NP_149072|NP_542987|NP_542986	92	127	1931.98	114.1	DIDO1	death-inducer obliterator 1 isoform c	0.349813	0.827876	0.961248	0.566834	-0.213265	1.23764	-1.3822	-0.195115	0.77209	-0.433986	-0.202818	-0.560548	-0.0404881	-0.209738	-0.737317	-1.63838	-0.509011	-0.384282	1.86707	-1.05248	1.28653	-0.376296	0.744825	1.10763	0.424665	-0.201458	0.263454
NP_055968	9	27	681	231702	HOMO SAPIENS	1	NP_055968	81	113	1717.1	114.2	PHF3	PHD finger protein 3	0.832939	0.378911	1.47874	-0.536052	-1.05218	-0.0548915	-0.123017	-0.108287	-0.704427	1.54997	0.249166	0.0549292	-0.431958	-0.879693	-1.42116	-0.636475	-0.677465	-0.586922	-0.724241	-0.432378	-0.513624	0.0444851	1.20987	0.310396	-0.0172784	-0.166927	0.305949
NP_872579	6	15	7	327743	HOMO SAPIENS	1	NP_872579	3	136	1929.64	115.1	BPTF	nucleosome-remodeling factor subunit BPTF isoform 1	1.6586	-1.12185	-0.858302	NA	NA	NA	-2.31965	-0.179328	1.80001	0.714761	0.83319	-2.4244	NA	NA	NA	1.57091	-1.05521	0.572298	NA	NA	NA	-0.787569	0.0788571	-1.24598	NA	NA	NA
NP_004450	7	21	13	324950	HOMO SAPIENS	1	NP_004450	4	135	1916.61	115.2	BPTF	nucleosome-remodeling factor subunit BPTF isoform 2	NA	NA	NA	0.668834	0.440594	-0.621144	-0.78589	-0.139861	1.98717	-0.00452336	0.10443	-0.940866	1.76942	-0.0296427	-1.26434	NA	NA	NA	-0.952887	0.949634	-0.374226	-0.889792	1.0383	0.0412667	0.611794	1.40118	1.7208
NP_940953	9	27	1179	214383	HOMO SAPIENS	1	NP_940953	112	120	1929.01	116.1	MIA3	melanoma inhibitory activity protein 3 precursor	-0.542309	3.52672	-0.561164	0.928087	-1.35567	0.201153	-1.54029	1.53355	-1.6967	-0.939857	-0.362789	-2.22117	-0.541264	0.971687	-0.742458	-0.780584	0.0882325	-0.688242	3.47022	-0.196018	0.548685	-2.0618	-0.862529	3.72529	0.70934	2.52648	2.00077
NP_689777	9	27	417	451743	HOMO SAPIENS	1	NP_689777|NP_060360|NP_056058|NP_858047	96	142	1916.95	117.1	VPS13B	vacuolar protein sorting-associated protein 13B isoform 1	-1.8741	-0.175991	-1.8866	0.21833	-0.637657	1.19579	0.734003	1.34674	-0.520234	0.0139198	1.53402	-1.12957	1.19239	0.25851	-0.320839	-0.670787	-0.406918	0.199798	0.881533	-0.44072	1.87777	-1.0039	-0.530673	1.48339	0.62971	-0.374113	0.11597
NP_000250	9	27	121	217099	HOMO SAPIENS	1	NP_000250|NP_001135967	26	129	1786.72	118.1	MYO5A	unconventional myosin-Va isoform 1	-0.971755	-0.698103	-0.0236457	1.08321	0.0556808	0.316865	0.5981	-0.931836	0.0353169	-1.02417	-0.022532	1.55878	-2.25712	0.073612	1.63815	-0.677649	2.06884	0.301118	1.51491	-0.365641	1.38507	2.80453	1.85778	2.33141	-1.91246	-1.78175	1.6683
NP_001073936	9	27	501	215266	HOMO SAPIENS	1	NP_001073936	68	126	1916.71	118.2	MYO5B	unconventional myosin-Vb	-0.153763	-0.128068	-0.551148	0.445707	-0.479743	1.88268	-1.82319	-1.36334	0.56413	1.1574	1.59496	-3.25471	0.836506	0.491433	-2.25669	0.145831	-2.49982	0.0358982	2.80794	0.551992	1.28413	-3.11256	-0.094972	0.668389	-1.55612	0.602908	0.413438
NP_061198	9	27	359	204119	HOMO SAPIENS	1	NP_061198	61	107	1629.25	118.4	MYO5C	unconventional myosin-Vc	-1.68494	-0.962942	-0.531117	-0.385175	-0.904135	2.98071	-2.34184	0.378475	1.27417	0.58039	2.245	-1.98601	0.622977	-1.19426	-2.4675	-1.38904	-3.11238	0.411378	1.67522	-1.1498	3.08669	-2.82491	1.62752	2.85697	-0.568712	1.05384	1.34584
NP_001258898	9	27	154	83605	HOMO SAPIENS	1	NP_001258898|NP_001258901|NP_001258900	9	107	1912.75	119.1	HSP90AB1	heat shock protein HSP 90-beta isoform a	0.216889	0.252797	-1.5928	-0.578552	-0.228069	-0.0721253	1.32199	0.707369	0.513626	-0.00188862	-0.863019	0.574601	-0.508218	0.241701	0.149627	0.60332	0.465976	1.13254	-0.185479	0.654879	1.6134	-0.205131	-1.12214	0.160598	-0.0152877	-0.120209	0.478431
NP_001017963	9	27	451	98730	HOMO SAPIENS	1	NP_001017963|NP_005339	15	101	1787.86	119.3	HSP90AA1	heat shock protein HSP 90-alpha isoform 1	-0.240675	0.507547	1.05807	0.513708	-0.916472	0.563062	-0.247825	0.270598	-2.02349	0.200987	-0.329779	0.214605	0.80346	-0.927718	1.59959	-1.24494	0.292418	-0.741882	0.324374	-1.25547	-0.934221	-0.264563	-1.42465	-0.522382	-0.652323	0.221037	-0.213994
NP_003290	9	27	576	92753	HOMO SAPIENS	1	NP_003290	14	89	1572.11	119.5	HSP90B1	endoplasmin precursor	-0.199775	-0.471098	-1.17213	-1.31593	-0.585841	1.87529	1.3109	-0.50559	-1.12332	2.5222	-1.22613	-0.36313	-1.4996	-0.377827	1.33222	-1.26323	0.55786	1.2875	0.889418	-1.02745	-0.804437	0.814729	-1.29823	-0.0196683	-0.154639	-0.755984	-0.688943
NP_057376	9	27	654	80394	HOMO SAPIENS	1	NP_057376|NP_001258978	34	61	1050.19	119.7	TRAP1	heat shock protein 75 kDa, mitochondrial isoform 1 precursor	1.35441	-1.13194	0.260137	-0.232174	-1.03737	-1.42621	-0.64444	1.96506	-0.255827	-0.578897	-0.1952	-0.206358	-0.587021	2.75343	-0.0946039	-0.883519	0.251581	-0.497522	-0.931862	-1.00798	1.49803	-0.32875	-1.22147	-0.832135	2.78966	0.298224	-0.0290143
NP_055873	9	27	672	215848	HOMO SAPIENS	1	NP_055873|NP_001009814	82	123	1911.56	120.1	VWA8	von Willebrand factor A domain-containing protein 8 isoform a precursor	0.147871	-2.5091	-2.31394	0.20983	0.487474	-0.840259	-0.458613	2.89385	-0.945067	-1.32453	-0.733518	0.441054	3.40394	0.772382	-1.07153	-1.24494	0.0269767	0.569318	-0.718985	-1.21932	-0.633795	0.341647	0.0111315	1.19395	0.360961	-0.892076	-0.34898
NP_056121	9	27	249	297384	HOMO SAPIENS	1	NP_056121	32	126	1906.19	121.1	USP24	ubiquitin carboxyl-terminal hydrolase 24	-0.46051	-0.0952781	0.27683	-0.385175	-0.351439	-0.438958	-0.611157	-0.979197	0.397762	1.5895	-0.0174535	1.08556	0.0383143	1.96101	0.519829	-1.87627	0.445558	-0.0803219	-0.524505	-1.88391	-1.45817	1.13091	-0.185273	-0.0602916	-0.763804	-1.52582	-1.62384
NP_000480	6	18	7	285034	HOMO SAPIENS	1	NP_000480	1	120	1904.49	122.1	ATRX	transcriptional regulator ATRX isoform 1	NA	NA	NA	0.906837	-0.240406	1.506	-2.29746	-0.000409947	-0.903475	-0.834467	-1.15249	-0.325389	1.2051	0.71235	0.85404	NA	NA	NA	0.390077	2.81549	-0.434311	NA	NA	NA	1.47776	2.11617	1.81579
NP_612114	8	24	21	280677	HOMO SAPIENS	1	NP_612114	2	114	1809.71	122.2	ATRX	transcriptional regulator ATRX isoform 2	0.137646	-0.592167	-0.387556	0.874961	-0.163917	0.279936	-1.65123	-0.27668	-0.751961	-0.568358	-0.482133	-0.728933	0.0154362	0.0616056	0.928595	NA	NA	NA	-0.248554	2.41785	-1.64083	-1.40567	1.49432	0.114896	-0.208389	-0.00646028	-0.208995
NP_055681	9	27	50	253487	HOMO SAPIENS	1	NP_055681	4	107	1902.27	123.1	SEC16A	protein transport protein Sec16A isoform 1	-0.613883	2.09658	-2.61776	0.562583	-1.96265	1.83344	0.991941	-0.574	0.0858216	0.203621	-0.149494	-2.02376	0.978859	0.633108	0.0416512	-0.476354	-2.26501	0.992479	2.03265	0.218307	-1.45576	-1.77415	-0.783516	3.96396	0.9542	1.21634	2.18825
NP_001263347	9	27	54	251018	HOMO SAPIENS	1	NP_001263347	4	106	1888.59	123.2	SEC16A	protein transport protein Sec16A isoform 2	-1.42165	2.28828	-1.05194	0.607209	-0.807907	1.42721	-0.489122	0.804721	-1.01934	-1.25603	0.985544	-0.00313463	1.18985	-0.975744	-0.274564	-0.474067	-1.47889	0.530578	2.03002	0.321194	2.29116	-0.274073	0.532619	3.46378	-0.297972	-0.0633347	-0.198996
NP_001032412	9	27	748	298468	HOMO SAPIENS	1	NP_001032412|NP_208384	118	128	1892.5	124.1	HELZ2	helicase with zinc finger domain 2 isoform 1	-1.5648	0.371344	-1.41251	-1.35418	-1.54319	-1.91368	2.40644	0.825771	1.98717	-0.449795	-0.487212	-0.142488	-0.0709922	1.14218	-0.292559	-0.755422	1.73703	-0.220382	0.442639	-0.582536	1.24808	0.752919	-2.30734	0.599837	-0.757832	-0.441143	1.42833
NP_001193937	9	27	69	198563	HOMO SAPIENS	1	NP_001193937	4	122	1887.86	125.1	MLLT4	afadin isoform 1	-1.33985	-1.96177	2.27333	-0.523301	0.776159	0.83634	-0.763701	-0.150385	0.0828507	1.28914	0.23647	-4.19244	-0.159963	-0.113687	-2.52149	-0.499228	-4.10268	0.643818	-0.569183	-0.365641	1.15675	-1.94293	-0.0249889	0.587143	-0.379592	-2.12706	0.365943
NP_055950	9	27	767	230313	HOMO SAPIENS	1	NP_055950	57	109	1887.06	126.1	NUP205	nuclear pore complex protein Nup205	0.3447	-0.299583	0.383666	0.492458	-0.0676889	-0.581752	-0.195128	-0.592418	-0.166702	-0.00188862	1.08204	-0.00313463	0.289973	-0.233751	-0.349118	0.834352	-0.657046	-0.393222	-0.495596	1.2138	0.0752125	-0.300223	0.70419	-0.0704475	0.199712	0.708532	-0.266489
NP_003473	9	27	259	599940	HOMO SAPIENS	1	NP_003473	68	131	1886.41	127.1	KMT2D	histone-lysine N-methyltransferase MLL2	-0.46051	0.242707	-0.28072	1.73134	0.408518	-0.217381	-0.189581	0.278492	0.0620547	-0.333866	0.0155565	-0.258616	0.648397	-0.058458	-0.891568	0.177855	0.19543	-0.104162	1.1312	0.718835	0.719327	-0.345392	0.555194	0.780103	0.426655	0.418067	0.438435
NP_733751	9	27	109	548606	HOMO SAPIENS	1	NP_733751	48	98	1189.68	127.2	KMT2C	histone-lysine N-methyltransferase MLL3	0.638666	-0.862051	-3.2354	4.26437	0.124768	-1.92845	-0.0564519	-0.929205	-0.145906	1.67644	-0.370407	-0.337002	0.953439	0.376172	-0.364543	-1.25637	-1.39212	0.357738	1.52279	-0.735475	-0.352595	0.0468624	-0.356844	-0.629018	-0.574684	0.0890075	-0.356479
NP_062535	9	27	839	241869	HOMO SAPIENS	1	NP_062535	81	127	1878	128.1	YLPM1	YLP motif-containing protein 1	0.602879	-0.660269	0.116577	1.25321	0.776159	0.294708	-0.397596	-0.103025	-0.148876	0.298472	0.0587235	0.142025	-0.587021	-0.541113	0.0210844	-0.249897	-0.779558	-0.0535019	0.750128	-0.00692995	-0.131481	-0.0933981	1.12183	0.315474	-0.144685	0.430254	-0.451469
NP_005397	9	27	314	159199	HOMO SAPIENS	1	NP_005397	32	120	1867.29	129.1	ROCK1	rho-associated protein kinase 1	-1.18136	1.53916	0.684143	0.930212	0.134637	-0.825487	1.06128	-2.30266	-2.32652	-2.41531	-2.44242	0.899758	0.833964	0.628306	1.08542	0.154981	0.445558	0.688518	-0.669051	0.435203	2.44979	0.890803	1.66815	0.406877	-1.20177	0.615096	-0.503963
NP_004841	9	27	370	162038	HOMO SAPIENS	1	NP_004841	35	118	1760.99	129.2	ROCK2	rho-associated protein kinase 2	-0.0821889	1.43827	0.947894	-0.735803	0.299953	1.1367	-0.0314902	-2.93414	-0.101343	-0.776503	-2.16565	-0.50829	-0.716663	1.19741	1.62272	-0.727973	0.231163	0.0269582	-1.16314	-0.563072	1.49323	-1.22737	-0.286861	0.879123	-0.473157	1.21228	1.20335
NP_004915	9	27	929	105309	HOMO SAPIENS	1	NP_004915	18	103	1865.4	130.1	ACTN4	alpha-actinin-4	-2.0786	-2.28462	-1.3591	-1.23093	1.22276	1.4149	0.356804	-2.52105	-0.0924301	2.401	-0.345015	-0.598289	-0.782756	0.484229	0.517259	0.434049	-1.13688	0.497798	-0.285347	0.732738	1.16156	-1.14179	-0.471978	-0.664564	-1.4088	-0.942857	-1.59385
NP_001123476	4	12	5	106194	HOMO SAPIENS	1	NP_001123476	2	99	1804.03	130.2	ACTN1	alpha-actinin-1 isoform a	-0.0642954	-1.17481	-0.487715	NA	NA	NA	1.23601	0.378475	0.335374	1.11788	-0.977284	-1.68989	NA	NA	NA	3.54269	0.169907	-0.461762	NA	NA	NA	NA	NA	NA	NA	NA	NA
NP_001265272	9	27	28	104489	HOMO SAPIENS	1	NP_001265272	1	68	1120.99	130.7	ACTN2	alpha-actinin-2 isoform 2	-7.36742	1.65014	-1.07865	-1.22243	-2.36236	0.533518	-5.66452	-0.13723	0.932517	4.16891	3.51716	0.153638	-2.96126	-1.87142	-4.48048	0.0451833	-2.15271	-0.971342	0.834227	0.171035	3.41596	-4.24178	1.84198	-0.403051	0.566007	2.70523	2.35323
NP_852118	9	27	765	196991	HOMO SAPIENS	1	NP_852118	91	119	1864.81	131.1	GCC2	GRIP and coiled-coil domain-containing protein 2	-1.81275	1.30963	-0.93509	0.303331	-0.504417	1.89745	0.342936	-0.334566	-0.0924301	-0.679018	-0.0352282	0.899758	0.564511	-0.255362	-0.799017	-0.490079	0.282209	1.02824	-0.648026	-0.196018	1.25529	0.30361	0.43103	2.62593	0.14198	-0.731609	-0.636449
NP_009224	1	3	1	194380	HOMO SAPIENS	1	NP_009224|NP_001239133	1	98	1659.51	132.2	C4A	complement C4-A isoform 1 preproprotein	NA	NA	NA	NA	NA	NA	NA	NA	NA	NA	NA	NA	NA	NA	NA	NA	NA	NA	NA	NA	NA	NA	NA	NA	-2.6132	-3.73377	-5.14846
NP_001002029	1	3	3	194288	HOMO SAPIENS	1	NP_001002029	1	97	1667.19	132.3	C4B	complement C4-B preproprotein	NA	NA	NA	NA	NA	NA	NA	NA	NA	NA	NA	NA	NA	NA	NA	NA	NA	NA	NA	NA	NA	NA	NA	NA	-3.50704	-4.24157	-4.59852
NP_006608	9	27	1412	177892	HOMO SAPIENS	1	NP_006608	107	111	1859.87	133.1	NES	nestin	-0.32503	-3.05139	4.11291	-6.49886	-6.05112	-6.27628	-2.00069	-6.1152	-7.53741	-7.12887	-6.6474	-8.34401	-3.54084	-2.06592	5.67182	3.10578	0.84372	-0.956442	-3.376	4.62295	-3.19103	-6.82352	-6.36636	-6.57272	-6.31198	-6.07171	-6.16585
NP_886553	9	27	58	176328	HOMO SAPIENS	1	NP_886553|NP_937884|NP_001181875|NP_004944	3	119	1857.34	134.1	EIF4G1	eukaryotic translation initiation factor 4 gamma 1 isoform 1	-0.0336207	-0.256704	-1.20552	-0.40855	-1.30385	-1.10123	2.50629	0.757361	-0.217206	0.738474	0.541178	-0.461839	0.465372	0.46742	0.0879265	0.0840699	1.59921	0.417338	-0.950259	-0.738256	0.255469	-0.62829	0.0946597	0.729324	0.313183	-0.374113	0.815894
NP_937887	8	0	13	167328	HOMO SAPIENS	1	NP_937887	1	115	1783.46	134.2	EIF4G1	eukaryotic translation initiation factor 4 gamma 1 isoform 2	NA	NA	NA	NA	NA	NA	NA	NA	NA	NA	NA	NA	NA	NA	NA	NA	NA	NA	NA	NA	NA	NA	NA	NA	NA	NA	NA
NP_937885	5	9	5	159256	HOMO SAPIENS	1	NP_937885	1	115	1778.07	134.3	EIF4G1	eukaryotic translation initiation factor 4 gamma 1 isoform 3	NA	NA	NA	-0.036672	-0.018341	-0.426648	-1.31841	-1.40281	-0.683631	NA	NA	NA	-0.551432	-0.44026	0.602097	NA	NA	NA	NA	NA	NA	NA	NA	NA	NA	NA	NA
NP_001185730	9	27	319	181750	HOMO SAPIENS	1	NP_001185730|NP_001185731|NP_003751|NP_001185732	52	101	1460.92	134.5	EIF4G3	eukaryotic translation initiation factor 4 gamma 3 isoform 1	-1.60059	-0.0322211	1.18827	0.694335	0.050746	0.782177	-1.41825	-0.402976	0.837449	-0.892432	0.0561843	0.130412	0.523839	0.498637	0.738352	-1.61779	-0.774453	1.06698	1.06287	-1.43065	-0.513624	0.33927	1.21665	0.648078	-0.286028	0.107289	-1.44886
NP_064505	9	27	978	177928	HOMO SAPIENS	1	NP_064505	54	104	1856.45	135.1	UGGT1	UDP-glucose:glycoprotein glucosyltransferase 1 precursor	-0.514191	-0.314716	-0.607905	-0.550927	-1.03244	3.51496	-0.322711	0.102205	-0.356837	1.05464	-1.62225	-0.0495857	-1.52502	-0.128095	-0.575353	-0.956717	-0.0393837	0.527598	2.51096	-0.412913	-0.479976	-0.507048	-1.72264	1.88963	1.07763	-0.835202	-1.16639
NP_064506	9	27	147	175360	HOMO SAPIENS	1	NP_064506	38	57	709.65	135.3	UGGT2	UDP-glucose:glycoprotein glucosyltransferase 2 precursor	-0.631777	2.15712	-1.83318	-0.759179	-1.4519	-1.33019	0.456651	-1.69487	-1.10846	2.84627	0.459923	-1.49538	-0.637861	0.902051	1.57388	-0.249897	0.787569	-0.107142	-2.41412	-0.371203	0.188173	-1.49125	1.6388	1.63065	-1.04848	0.627283	-2.0563
NP_065871	9	27	538	188883	HOMO SAPIENS	1	NP_065871	58	113	1854.11	136.1	PREX1	phosphatidylinositol 3,4,5-trisphosphate-dependent Rac exchanger 1 protein	-1.5648	-0.534155	-4.25368	2.18822	-2.17484	1.24503	-1.96187	1.28622	-1.88683	-2.41268	2.73254	1.25104	-0.256559	2.68379	-1.18979	-2.69289	-1.06031	2.61956	-1.47062	-2.51791	2.88961	1.226	4.73838	1.24219	2.44327	-1.86503	0.233457
NP_006026	9	27	541	196309	HOMO SAPIENS	1	NP_006026	61	116	1849.68	137.1	CDC42BPB	serine/threonine-protein kinase MRCK beta	-0.624108	3.25179	0.473809	0.670959	-0.2182	0.673851	-1.20747	-0.36614	-1.87792	-1.34561	-0.944274	-3.3331	-0.208261	-0.920514	1.9775	-1.34101	1.39502	0.622958	1.52279	-1.23322	-0.854909	-2.89623	0.189476	1.12032	-1.36102	0.363223	-0.266489
NP_003598	3	9	3	198030	HOMO SAPIENS	1	NP_003598	1	90	1299.37	137.2	CDC42BPA	serine/threonine-protein kinase MRCK alpha isoform B	0.600323	0.182173	-0.544471	NA	NA	NA	NA	NA	NA	NA	NA	NA	NA	NA	NA	0.80004	4.90192	-0.247202	-0.125032	1.42792	1.29615	NA	NA	NA	NA	NA	NA
NP_055641	4	12	6	188164	HOMO SAPIENS	1	NP_055641	2	86	1242.93	137.3	CDC42BPA	serine/threonine-protein kinase MRCK alpha isoform A	NA	NA	NA	NA	NA	NA	NA	NA	NA	NA	NA	NA	NA	NA	NA	1.96206	-0.284407	-0.908762	1.07601	3.51623	1.41391	-3.16724	-3.49254	1.60273	-0.962877	-2.33425	0.605917
NP_059995	9	27	318	173883	HOMO SAPIENS	1	NP_059995	61	85	1209.97	137.4	CDC42BPG	serine/threonine-protein kinase MRCK gamma	1.88355	1.01957	-0.858302	-0.678428	-1.25697	-1.20463	-0.380955	0.144303	2.2189	1.70542	-1.03061	-2.18053	0.0281462	0.685936	-2.59861	-0.901819	-0.105744	-0.142902	2.62134	-0.543607	0.652032	-2.11648	-0.659352	2.33648	-0.0988985	1.18587	1.87328
NP_005886	9	27	1229	167865	HOMO SAPIENS	1	NP_005886|NP_001166028	86	107	1842.02	138.1	GOLGA3	Golgin subfamily A member 3 isoform 1	-0.381267	-0.00195369	-0.0637092	1.09596	-0.415591	0.531056	1.0696	0.678426	-0.365749	-0.821294	-1.51306	-0.130875	0.340814	0.78679	0.37072	-0.119513	0.476186	0.593158	2.20347	0.262799	0.0511784	-0.224149	0.882534	1.29043	0.645636	-0.656454	0.525926
NP_077740	9	27	617	101386	HOMO SAPIENS	1	NP_077740|NP_004940	46	51	839.93	138.3	DSC2	desmocollin-2 isoform Dsc2a preproprotein	0.303801	-0.360117	0.704174	-1.32868	1.62988	-0.946123	-0.134111	-3.5472	1.99311	2.82256	-2.52876	-4.56115	-2.72994	1.13978	-3.76835	0.143543	-2.64786	-3.08118	-1.67562	0.371246	-2.86897	-6.28626	-3.12682	-1.90865	0.289295	0.838531	1.13836
NP_001932	9	27	152	101279	HOMO SAPIENS	1	NP_001932|NP_077741	33	38	485.74	138.4	DSC3	desmocollin-3 isoform Dsc3a preproprotein	-3.98299	-3.5962	0.336926	-2.40607	3.21148	-2.50701	0.73955	-2.67366	3.30921	1.6659	-3.68157	-4.37244	-1.9775	2.83507	-1.61912	0.859513	-2.44367	-2.66398	-2.46405	0.824502	-2.93386	-3.58802	-3.56478	-2.94709	-0.580656	-0.252239	3.83807
NP_003161	9	27	210	200324	HOMO SAPIENS	1	NP_003161	21	109	1830.92	139.1	SUPT6H	transcription elongation factor SPT6	-0.271349	0.565559	0.263476	0.160955	0.406051	0.183919	-0.453066	-0.584525	-0.303361	0.103501	-0.370407	0.240734	0.274721	-0.0704643	-0.182013	0.374575	-0.207837	0.771958	-0.264322	0.7383	0.428514	0.220405	0.794491	-0.446213	0.0265177	-0.591454	0.20596
NP_001348	9	27	1684	142268	HOMO SAPIENS	1	NP_001348	49	107	1829.39	140.1	DHX9	ATP-dependent RNA helicase A	0.633554	0.578171	0.433746	0.173705	0.420855	-0.121365	-1.00777	0.510033	0.332403	0.311646	0.259323	-0.64474	-0.027778	0.152854	-1.09724	-0.254472	-0.0649069	-0.318722	-0.177595	-0.0180528	-0.446328	-0.723382	-0.0362765	0.318013	0.283322	-0.589423	-0.216494
NP_060621	9	27	692	276629	HOMO SAPIENS	1	NP_060621|NP_001171134	93	118	1826.9	141.1	RIF1	telomere-associated protein RIF1 isoform 1	0.878951	-0.804039	0.387005	-1.20118	2.16037	-0.133674	-1.47095	-0.318779	0.712673	0.801708	-0.444045	-0.113456	0.239133	-0.168916	-1.59341	0.212167	-0.927592	-1.45708	-0.140801	0.490817	-0.674653	0.027844	-2.0545	-1.25868	-0.142695	-0.778327	-1.0564
NP_061897	9	27	304	226980	HOMO SAPIENS	1	NP_061897	36	112	1824.75	142.1	HEATR5B	HEAT repeat-containing protein 5B	0.740915	-0.344984	-1.28898	0.339456	0.430724	0.287322	-0.067546	0.283754	-0.12511	0.58039	0.922063	0.940403	0.104407	-0.901304	-0.999544	-0.259047	0.12907	-0.193562	1.02608	-0.310027	0.748168	1.13091	0.853186	1.4123	0.151934	0.10932	-0.0215151
NP_056288	9	27	285	226066	HOMO SAPIENS	1	NP_056288	49	79	1160.63	142.3	HEATR5A	HEAT repeat-containing protein 5A	0.413718	2.62374	-0.287397	0.70071	0.0433438	1.30165	-0.763701	0.678426	-1.95219	-0.310154	-0.0199928	-2.53762	-0.320109	-0.584336	0.668939	-1.00018	0.164802	0.694478	1.43344	-0.877292	-0.946238	-1.86211	0.198506	1.91502	-0.0849634	0.367286	0.150966
NP_056993	9	27	656	271876	HOMO SAPIENS	1	NP_056993	87	117	1819.28	143.1	NBAS	neuroblastoma-amplified sequence	0.937744	1.21126	0.40036	-0.108923	-0.553765	0.853574	-1.00777	0.0022212	-1.05499	0.485539	0.525943	0.3917	-1.63433	-0.471477	0.800052	-0.34597	0.792674	0.903079	1.34145	0.0931755	0.132894	-0.0268338	-0.900907	1.97341	-0.419407	0.931968	-0.671445
NP_006411	9	27	370	204545	HOMO SAPIENS	1	NP_006411	35	109	1782.46	144.1	ARFGEF2	brefeldin A-inhibited guanine nucleotide-exchange protein 2	0.597766	-0.536677	-0.237318	0.72621	-1.08919	0.895428	0.198713	0.473197	-0.404371	-1.71974	0.721464	-0.197649	2.0643	-0.188127	-0.205151	-1.19461	-0.845918	0.473958	2.10623	-0.785528	2.46661	-0.326373	0.64098	1.28282	1.88984	-0.260364	0.0409781
NP_006412	9	27	178	210988	HOMO SAPIENS	1	NP_006412	18	107	1813.45	144.2	ARFGEF1	brefeldin A-inhibited guanine nucleotide-exchange protein 1	-2.347	-1.14959	-0.427619	2.18185	-2.73494	-0.594062	0.517668	2.52812	-0.490525	-0.997821	-1.42165	-0.920543	2.04905	1.31267	-0.439098	-0.0760512	-1.27981	-0.426002	0.842112	0.510282	0.909197	-0.397692	2.01355	1.06193	1.37823	-0.256301	1.46832
NP_065741	8	18	18	279224	HOMO SAPIENS	1	NP_065741|NP_001183959	5	113	1813.3	145.1	ANKHD1-EIF4EBP3	ANKHD1-EIF4EBP3 protein	NA	NA	NA	0.267206	-0.827646	1.84082	-0.752607	-0.224058	-0.303361	NA	NA	NA	0.0306883	0.789191	1.09056	-0.506091	-0.779558	-0.229322	NA	NA	NA	1.69433	0.814809	1.56718	1.19309	-0.205521	1.42083
NP_115593	9	27	149	276136	HOMO SAPIENS	1	NP_115593|NP_942592	17	110	1759.66	145.2	ANKRD17	ankyrin repeat domain-containing protein 17 isoform a	0.891732	-1.10419	0.119915	-0.351175	-1.29645	-1.21694	1.62985	-0.213533	0.00560831	-0.294345	-1.26676	-0.612805	1.94737	1.183	-0.238572	0.106944	0.0576046	0.393498	-0.201248	0.0514649	-0.0665889	-0.611649	-0.372647	0.899434	-0.256167	0.938061	-0.578955
NP_060217	8	24	14	271450	HOMO SAPIENS	1	NP_060217	1	109	1776.2	145.3	ANKHD1	ankyrin repeat and KH domain-containing protein 1 isoform 1	-0.268793	1.32729	0.577307	0.0270786	0.514616	0.26024	1.1112	-0.684508	-0.199381	0.493443	0.50309	0.560085	0.760246	-0.0176363	-0.649908	NA	NA	NA	-0.322141	-0.551949	0.402077	-0.0743797	-0.207848	0.241844	1.44193	-1.59894	-0.946415
NP_078944	6	15	9	65653	HOMO SAPIENS	1	NP_078944|NP_060448	1	29	518.64	145.6	ANKHD1	ankyrin repeat and KH domain-containing protein 1 isoform 3	-1.73862	-0.988165	-1.89328	0.0143285	0.0902243	-2.15741	NA	NA	NA	NA	NA	NA	NA	NA	NA	-0.275059	0.772255	-0.0892619	-1.81491	-1.75043	0.40448	1.25453	0.0404792	-1.97974	NA	NA	NA
NP_056261	9	27	847	255396	HOMO SAPIENS	1	NP_056261	100	114	1789.53	146.1	AHCTF1	protein ELYS	0.700015	0.109027	-0.210609	0.0525788	0.536822	-0.515279	-0.591743	0.070631	-0.276623	0.496078	0.419295	0.176863	-1.36996	0.565873	-0.619058	0.626194	-0.0598023	-0.983262	0.295465	1.06642	-0.794823	-0.245545	-0.246226	0.406877	0.681469	0.875093	0.153466
NP_001952	9	27	437	96306	HOMO SAPIENS	1	NP_001952	9	101	1789.1	147.1	EEF2	elongation factor 2	-0.933411	1.6678	0.847735	-1.31381	-0.341569	-0.515279	-1.06879	-0.255631	-0.704427	0.0587105	-1.09663	0.409119	0.122201	1.06774	1.04685	-0.691374	1.49712	-1.0518	0.258671	-0.465747	-0.722721	0.546095	-1.33661	0.815649	0.476424	1.08837	0.468432
NP_001245282	9	27	1688	110404	HOMO SAPIENS	1	NP_001245282|NP_001136077|NP_001103465|NP_035561|NP_001245283	74	76	1398.32	147.3	EFTUD2	116 kDa U5 small nuclear ribonucleoprotein component isoform a	-0.496297	0.194784	0.437084	-0.306549	0.119833	-0.244463	-0.389275	-0.837115	0.442325	0.959793	-0.197739	0.470086	0.0332303	-0.00082744	0.391287	0.447774	0.190325	-0.482622	-0.217016	0.782791	0.522247	0.027844	0.593572	0.0260329	0.496331	0.29213	0.235957
NP_001716	2	6	5	54127	HOMO SAPIENS	1	NP_001716	2	3	48.75	147.4	BPI	bactericidal permeability-increasing protein precursor	NA	NA	NA	NA	NA	NA	NA	NA	NA	NA	NA	NA	NA	NA	NA	-0.897244	0.272	5.21216	NA	NA	NA	NA	NA	NA	-7.22772	-6.97154	-6.91327
NP_060024	9	27	981	204850	HOMO SAPIENS	1	NP_060024	122	122	1788.58	148.1	PARP14	poly [ADP-ribose] polymerase 14	-3.79382	-0.110412	-1.3858	-1.07581	-3.45789	-4.90743	3.32448	1.47566	1.3722	-2.70777	0.482776	3.11489	-1.71822	-0.149706	1.06228	-2.14161	2.64566	1.75238	-1.35762	-2.06743	0.786623	2.44555	-0.038534	0.386565	-1.74723	-3.6647	-2.18628
NP_055504	9	27	223	251980	HOMO SAPIENS	1	NP_055504	51	126	1784.86	149.1	DOCK10	dedicator of cytokinesis protein 10	-4.58114	-1.87096	-5.60583	1.86947	-2.47093	1.1884	-2.85494	-3.84978	-2.21065	-1.69076	-2.10217	6.20099	-2.88246	-2.87275	2.43511	-1.49655	5.58083	1.66298	-1.30243	-1.0497	3.7284	6.29677	0.482953	-1.02763	-3.06708	-3.56314	-3.18117
NP_056111	9	27	203	238666	HOMO SAPIENS	1	NP_056111|NP_001123520|NP_001123521|NP_001123522	33	104	1441.19	149.2	DOCK9	dedicator of cytokinesis protein 9 isoform a	1.07578	0.232618	-2.46418	-0.576427	1.79519	0.772329	0.337389	-0.331935	-1.39961	2.66447	0.343118	-1.94827	-0.996285	-0.918113	-1.29776	0.145831	-1.11646	0.220658	0.208737	0.454668	-0.645812	-1.66004	0.801263	1.06193	-1.18584	-1.33082	-1.56385
NP_653259	9	27	95	240291	HOMO SAPIENS	1	NP_653259	27	83	1094.6	149.4	DOCK11	dedicator of cytokinesis protein 11	2.23375	1.3172	-2.64113	-2.61432	-0.595711	-2.49224	-1.11317	-2.61051	0.858245	-1.17171	-2.12502	3.60553	-1.51486	-1.49922	4.00333	-0.602163	3.11018	1.65404	2.54775	-0.727133	-3.42656	3.74594	-2.05676	-0.438596	-4.82888	-3.36814	-4.11107
NP_005723	9	27	817	154917	HOMO SAPIENS	1	NP_005723	58	115	1783.32	150.1	RAD50	DNA repair protein RAD50	-0.0566267	0.971646	-0.694709	0.881336	0.050746	-0.581752	-0.591743	0.299541	0.180889	-0.239015	0.444687	-0.0205538	0.518755	0.112032	-1.14351	-0.725685	0.226058	0.000138164	0.132522	-0.652054	1.17598	0.291724	-0.0881994	0.607454	-0.248204	-1.20489	0.505928
NP_001124295	6	18	11	187155	HOMO SAPIENS	1	NP_001124295	3	111	1783.11	151.1	DNMT1	DNA (cytosine-5)-methyltransferase 1 isoform a	-0.294355	0.747163	-0.511085	0.0972042	-0.659863	-1.54438	NA	NA	NA	0.648893	-0.723361	0.0723484	0.104407	-0.483483	0.172765	-0.243035	-1.17262	-0.706122	NA	NA	NA	NA	NA	NA	-1.00667	0.491191	-2.52374
NP_001370	9	27	32	185501	HOMO SAPIENS	1	NP_001370	3	110	1775.02	151.2	DNMT1	DNA (cytosine-5)-methyltransferase 1 isoform b	0.268014	0.792564	0.630725	-0.644428	-0.862189	-2.03431	-2.59146	1.07836	1.11968	1.95046	-0.345015	-0.337002	0.709405	-1.06219	-1.60884	-1.32957	-0.263988	-2.1544	-1.50479	-0.588098	-0.304527	-0.121926	-0.474235	-1.8985	0.904431	3.03023	0.873388
NP_003461	9	27	167	129384	HOMO SAPIENS	1	NP_003461	8	100	1776.41	152.1	USP7	ubiquitin carboxyl-terminal hydrolase 7	0.59521	0.149383	-0.107111	1.95022	-1.90343	0.437502	-1.02996	1.04416	0.415587	-0.905605	0.00539959	-1.49247	0.48825	0.27772	-0.783592	-1.40048	-0.651941	-1.14716	0.0142573	-0.980178	1.87777	-0.333505	1.05862	-0.344655	1.66489	1.35853	0.570921
NP_001073922	9	27	506	246518	HOMO SAPIENS	1	NP_001073922	68	115	1771.03	153.1	INTS1	integrator complex subunit 1	0.347257	-0.662791	0.366973	0.279956	0.568898	0.371029	-0.663854	0.523189	0.228423	0.933445	-0.654801	0.769115	0.363692	-0.293783	-0.274564	-0.636475	-0.473279	-0.0475419	0.571416	-0.346176	0.0151271	0.351156	-0.505841	-0.11361	0.130036	0.00978955	-0.0290143
NP_001609	9	27	1616	113881	HOMO SAPIENS	1	NP_001609	57	98	1753.93	154.1	PARP1	poly [ADP-ribose] polymerase 1	0.914738	-0.27436	-0.597889	0.849461	1.34859	-1.53453	-2.29469	-0.755549	-0.487555	0.915002	1.73462	-0.0379729	-3.24088	-0.999756	-3.63981	1.43824	-1.25939	-0.956442	-0.60072	1.934	0.978896	-0.849378	-0.221393	-1.52781	-0.1845	0.917749	0.0359787
NP_056069	9	27	490	204097	HOMO SAPIENS	1	NP_056069	47	110	1753.8	155.1	KIF13B	kinesin-like protein KIF13B	-1.71562	2.10919	-1.11871	1.57409	-1.64682	2.11164	-3.47898	0.0679999	-1.80068	1.16794	1.4553	-0.130875	-1.81481	-2.14036	0.422137	-1.33415	-0.519221	1.72258	2.29546	-0.996862	1.76481	-0.274073	1.44466	1.04415	-2.54352	-1.99706	-0.34648
NP_055889	9	27	90	200628	HOMO SAPIENS	1	NP_055889	18	92	1415.02	155.2	KIF1B	kinesin-like protein KIF1B isoform b	-0.130757	-0.942764	0.23009	0.0440788	-0.242874	-0.173066	0.337389	-1.02393	0.0798798	0.662067	0.909367	0.905565	0.889888	0.630707	-0.446811	-0.355119	-0.973534	0.301118	0.95512	-0.535264	-0.133885	0.888425	1.19633	1.1711	0.00661039	-0.467549	-0.548958
NP_078980	5	12	9	152579	HOMO SAPIENS	1	NP_078980|NP_001186794|NP_659464	6	91	1285.32	155.3	KIF16B	kinesin-like protein KIF16B isoform 2	-0.284131	0.469713	-0.390894	1.69309	-0.356374	2.86254	NA	NA	NA	NA	NA	NA	NA	NA	NA	NA	NA	NA	1.55959	-1.88391	2.06043	NA	NA	NA	2.53484	-0.168959	-1.72383
NP_036442	9	27	299	141476	HOMO SAPIENS	1	NP_036442	37	86	1282.41	155.5	KIF4A	chromosome-associated kinesin KIF4A	0.227114	0.943901	0.924524	-1.77706	0.230866	1.57985	-0.497443	-0.253	0.543334	-0.439256	-1.21343	-0.220874	0.79075	-1.75376	-0.00976584	0.223604	0.0882325	-1.3647	-0.132917	0.421299	0.546282	0.118181	-1.46303	-0.778817	-0.487092	1.07618	0.535925
NP_001186795	9	27	23	160684	HOMO SAPIENS	1	NP_001186795	4	81	1161.36	155.6	KIF16B	kinesin-like protein KIF16B isoform 1	0.245008	0.141816	-0.761482	-0.774054	-0.1047	2.96594	-1.29622	1.33095	-1.37584	-0.679018	1.30549	-2.45343	-1.36233	0.606694	-2.47264	-2.65629	-2.55597	2.11594	1.58061	-0.543607	2.44979	-1.75037	-0.0272464	2.50659	3.33512	-0.0978656	-2.13379
NP_071396	5	15	6	203959	HOMO SAPIENS	1	NP_071396|NP_001099036|NP_001230352	3	78	1143.25	155.7	KIF13A	kinesin-like protein KIF13A isoform a	NA	NA	NA	1.9056	-0.504417	1.40998	NA	NA	NA	NA	NA	NA	NA	NA	NA	0.292227	1.40013	-0.464742	0.00374487	1.41401	1.58696	-0.193245	-0.318466	0.340864	-1.09227	-1.37348	0.100972
NP_001099038	7	21	7	197550	HOMO SAPIENS	1	NP_001099038|NP_001099037	1	77	1142.47	155.8	KIF13A	kinesin-like protein KIF13A isoform d	NA	NA	NA	2.83423	-0.205863	1.21056	-0.88851	-7.02031	-4.20707	-1.47208	2.69191	-2.47085	-3.64252	-0.149706	1.99807	NA	NA	NA	-0.440406	1.4307	2.63725	-9.99484	-0.221393	0.772486	0.57596	-1.84675	2.26824
NP_001230937	5	15	29	203824	HOMO SAPIENS	1	NP_001230937|NP_004312	15	74	1035.03	155.1	KIF1A	kinesin-like protein KIF1A isoform 1	-1.69005	0.464668	-1.64288	NA	NA	NA	-0.758154	-1.23705	3.91823	NA	NA	NA	NA	NA	NA	3.0669	1.53795	0.119338	-1.13948	5.09567	-1.55911	NA	NA	NA	-1.68153	-0.902232	2.43572
NP_904325	9	27	28	131388	HOMO SAPIENS	1	NP_904325	10	71	1007.1	155.11	KIF1B	kinesin-like protein KIF1B isoform alpha	0.63611	-1.19499	-0.507746	-4.59909	-1.38528	-4.66123	3.30229	-1.62909	-0.344953	-0.24165	-2.5897	-3.04858	-1.73855	0.709949	2.94671	2.00324	0.961127	-0.753802	-1.50742	3.53569	-2.17919	-2.00712	-3.31645	-2.60179	-2.98347	-0.674735	-2.98619
NP_006603	9	27	96	123800	HOMO SAPIENS	1	NP_006603	16	66	960.82	155.12	KIF1C	kinesin-like protein KIF1C	0.809933	-1.24039	-0.457667	-0.910055	1.27211	-0.168142	-0.0398108	-0.0767132	-1.99081	0.301107	-1.52068	1.14653	0.523839	0.433803	0.185619	1.23008	0.241372	0.208738	0.805318	2.12031	-0.741948	0.141954	1.94583	1.03146	0.13999	-0.213646	1.19335
NP_008985	9	27	54	80382	HOMO SAPIENS	1	NP_008985	7	52	754.77	155.16	KIF3A	kinesin-like protein KIF3A	-0.647114	1.08515	-1.20552	1.50822	-0.381048	-0.0327338	0.861586	-0.560844	-2.68302	-0.65267	1.74224	0.847501	0.139995	-0.738018	1.5893	-0.0760512	0.55786	-0.193562	0.865765	-0.034737	0.680873	0.553226	-0.00015614	1.63573	0.556053	0.32463	1.02837
NP_004789	9	27	63	85238	HOMO SAPIENS	1	NP_004789|NP_065867|NP_001116291|NP_034753|NP_001177907	10	47	721.23	155.19	KIF3B	kinesin-like protein KIF3B	-0.133313	0.848055	-0.611244	0.511583	-0.593244	0.191305	0.248636	-0.52664	-2.05023	-0.336501	1.27248	0.827178	0.75262	-0.829266	0.890032	-0.942993	1.13469	0.313038	0.913071	-0.1265	0.464566	-0.157585	0.0562819	0.856272	0.782997	-0.142553	0.650912
NP_001092763	1	3	1	141916	HOMO SAPIENS	1	NP_001092763	1	37	510.82	155.23	KIF4B	chromosome-associated kinesin KIF4B	NA	NA	NA	NA	NA	NA	NA	NA	NA	NA	NA	NA	NA	NA	NA	NA	NA	NA	NA	NA	NA	NA	NA	NA	-10.172	-9.83355	-10.5004
NP_002245	9	24	30	89681	HOMO SAPIENS	1	NP_002245|NP_032471	15	24	297.74	155.24	KIF3C	kinesin-like protein KIF3C	0.119753	0.53277	0.0898675	NA	NA	NA	-2.18652	-0.331935	-0.154818	1.98734	-4.51444	-3.9776	-0.541264	0.39058	-0.431385	1.59836	0.0933371	-1.33788	0.0931006	2.37892	-1.04718	-0.6901	-0.214621	-0.458908	0.227582	-0.166927	0.523426
NP_005541	2	6	3	93458	HOMO SAPIENS	1	NP_005541|NP_001123572|NP_001123571|NP_034761|NP_001139304	3	19	214.96	155.25	KIFC3	kinesin-like protein KIFC3 isoform 1	NA	NA	NA	NA	NA	NA	NA	NA	NA	NA	NA	NA	0.409448	0.0039751	0.915741	-3.16868	2.67118	-1.52264	NA	NA	NA	NA	NA	NA	NA	NA	NA
NP_065810	6	18	18	522154	HOMO SAPIENS	1	NP_065810	13	16	118.43	155.27	STARD9	stAR-related lipid transfer protein 9	0.763921	-1.1622	3.28159	-0.965305	0.790964	-0.946123	-0.170167	1.49671	0.368053	NA	NA	NA	-0.142169	-0.236152	0.895174	NA	NA	NA	NA	NA	NA	0.00644833	1.14892	0.102202	-0.495055	-0.725515	-0.144002
NP_878905	3	6	3	90327	HOMO SAPIENS	2	NP_878905|NP_071737|NP_001157041|NP_034758	2	3	25.23	155.29	KIF9	kinesin-like protein KIF9 isoform 2	NA	NA	NA	NA	NA	NA	NA	NA	NA	NA	NA	NA	-0.0557402	-0.663578	3.19351	NA	NA	NA	-1.30768	-3.33544	-3.15738	NA	NA	NA	NA	NA	NA
NP_001054	9	27	824	79331	HOMO SAPIENS	1	NP_001054	66	75	1401.88	156.2	TF	serotransferrin precursor	-2.12461	0.149383	5.86903	-6.42023	-6.76173	-5.98331	-1.69838	-4.76805	-5.43701	-4.697	-5.34477	-5.65855	-3.80012	3.08481	-1.8762	-1.42336	-1.64735	10.6834	-3.8622	-4.28088	-3.98896	-5.44945	-5.45884	-4.81576	-7.46262	-7.57279	-8.79057
NP_057688	9	27	453	193319	HOMO SAPIENS	1	NP_057688	41	102	1746.85	157.1	KDM3B	lysine-specific demethylase 3B	0.0251724	0.220007	0.129931	-0.612552	0.608377	0.432578	0.817209	-0.558213	0.397762	0.988775	0.396442	-0.720223	1.08562	0.280121	0.0365095	-3.65819	-0.585581	-0.500502	-0.868787	-4.1335	0.849112	-0.94447	0.455863	0.274851	1.81818	-0.808796	0.705906
NP_060903	9	27	212	149564	HOMO SAPIENS	1	NP_060903	39	80	1191.09	157.2	KDM3A	lysine-specific demethylase 3A	-2.756	0.822832	0.637402	0.15883	1.06484	-0.0253479	-0.16462	-0.650304	-0.392487	1.90303	-0.855401	0.0984771	-0.022694	-0.490687	-1.28491	0.221317	-0.121058	-0.271042	0.156175	0.635414	-1.50383	0.282215	0.286549	0.175831	0.691423	1.07415	-0.953914
NP_001177765	9	24	28	137560	HOMO SAPIENS	1	NP_001177765|NP_001128512|NP_001128513	3	98	1744.62	158.1	DCTN1	dynactin subunit 1 isoform 5	-1.16347	-0.304627	-0.908381	-0.0111717	-0.413124	1.09485	1.76298	-1.07392	0.688906	NA	NA	NA	-1.03696	-1.00456	0.450417	-0.458054	1.64005	0.774938	0.729103	-0.827239	0.255469	-1.28442	-0.171728	-0.197395	2.40146	1.13306	0.818394
NP_004073	5	15	7	142434	HOMO SAPIENS	1	NP_004073|NP_001177766|NP_075408	2	97	1721.29	158.2	DCTN1	dynactin subunit 1 isoform 1	NA	NA	NA	0.415957	0.827975	0.592606	NA	NA	NA	-2.33891	0.614816	-0.287647	-1.29624	1.84095	-0.343976	NA	NA	NA	1.57273	0.22665	-0.970273	-0.404824	0.814809	0.990837	NA	NA	NA
NP_055680	9	27	610	158606	HOMO SAPIENS	1	NP_055680	53	78	1276.26	158.4	NCAPD2	condensin complex subunit 1	-0.332699	-0.0246542	0.597338	-1.87694	0.30242	0.538442	-0.613931	-0.131967	1.05432	0.878116	-1.1398	1.22492	0.478082	-1.18706	0.689506	0.19158	0.767151	-1.75508	-1.26563	0.365685	1.30816	2.2625	-1.53527	-0.524921	0.798923	1.34837	0.268454
NP_075561	6	18	16	365505	HOMO SAPIENS	1	NP_075561	10	11	75.06	158.6	C5orf42	uncharacterized protein C5orf42	-0.718688	0.772386	-4.49073	-5.85923	-6.24604	-2.7729	NA	NA	NA	NA	NA	NA	0.577221	0.114434	1.23967	-2.43898	2.38022	3.22748	0.337515	-0.94959	-2.14314	-1.56019	-0.293634	-1.29169	NA	NA	NA
NP_055847	9	27	232	165920	HOMO SAPIENS	1	NP_055847	24	105	1608.77	159.1	PDS5B	sister chromatid cohesion protein PDS5 homolog B	-0.889955	-0.857007	-0.437635	0.507333	0.934073	0.275012	-1.2352	0.662639	0.578984	1.36554	-0.444045	0.621052	1.01445	-0.807655	-1.23863	0.0566206	-0.636627	-1.4392	-0.703217	0.298948	-0.417487	0.679223	-0.140122	-0.456369	1.22295	-0.114115	0.665911
NP_001093869	9	27	275	152368	HOMO SAPIENS	1	NP_001093869|NP_001093870	21	103	1744.42	159.2	PDS5A	sister chromatid cohesion protein PDS5 homolog A isoform 1	0.577317	-1.04618	0.857751	0.350082	-0.534026	-1.32773	-0.480802	-0.337197	0.412616	0.417035	0.396442	-0.186036	0.82888	-0.906107	-1.44687	1.17976	-0.723406	-0.878962	-0.69796	1.34727	0.0151271	-0.518934	1.04508	0.142825	1.22494	-0.083647	-0.911419
NP_004136	9	27	482	244994	HOMO SAPIENS	1	NP_004136|NP_001123537	79	119	1729.78	160.1	MYO9B	unconventional myosin-IXb isoform 1	-0.263681	0.103982	0.310217	-1.17781	0.598507	0.961901	0.00733919	-1.13443	-0.606389	1.13369	-0.444045	0.467183	0.0688184	-0.586738	0.887461	0.278503	0.312837	1.08486	-0.634886	0.437983	-0.0473616	1.20936	-0.616459	-0.877836	-2.48778	-0.345676	-1.49386
NP_008832	9	27	46	295097	HOMO SAPIENS	1	NP_008832	20	55	594.71	160.4	MYO9A	unconventional myosin-IXa	0.298688	0.177128	0.35028	-0.300174	1.64221	0.198691	0.179298	-0.0714509	-0.567768	-0.0150623	0.355814	0.0113813	0.668733	0.265714	1.07256	-0.611313	0.134174	0.891159	-0.21176	0.032	0.728941	0.108672	-0.740623	-0.0298241	-0.443296	-0.274583	0.180963
NP_056988	9	27	622	139281	HOMO SAPIENS	1	NP_056988	44	98	1724.04	161.1	EIF5B	eukaryotic translation initiation factor 5B	1.31095	-0.0473547	1.01467	-1.36693	-0.462472	0.432578	-1.85647	-0.0504018	-0.719282	-1.18225	-1.574	1.69523	-0.360782	0.952477	0.239607	0.276215	-0.0189651	-0.637582	0.52411	0.766107	1.01495	1.28543	-0.356844	1.24219	0.860635	1.16353	-0.321483
NP_055845	9	27	309	342387	HOMO SAPIENS	1	NP_055845	46	116	1717.41	162.1	FRYL	protein furry homolog-like	-1.3194	-0.150768	-2.28389	0.72621	-1.68877	1.2401	0.453877	-0.129336	-0.0538089	-0.283806	0.378667	2.09297	-0.315025	-1.079	2.28086	0.237329	1.09385	0.387538	-0.653282	0.301729	2.47382	1.76565	0.584542	1.15333	-0.0172784	-0.603642	-0.471466
NP_075463	9	27	56	342292	HOMO SAPIENS	1	NP_075463|NP_766475	27	30	325.3	162.3	FRY	protein furry homolog	0.0584033	1.98056	-2.23048	-0.261924	0.544225	0.691084	-2.14214	0.859975	0.882012	0.709492	0.338039	-1.36764	-0.330277	-0.867686	0.100781	-1.02992	0.220953	1.73152	1.17851	-0.590879	-1.76821	-1.46034	-0.880589	0.196143	-2.2051	-1.97269	-1.34637
NP_068506	3	9	3	249568	HOMO SAPIENS	1	NP_068506	2	112	1703.79	163.1	SVIL	supervillin isoform 2	-0.217669	-3.49531	-1.68962	NA	NA	NA	NA	NA	NA	NA	NA	NA	NA	NA	NA	-1.70242	1.34398	0.473958	NA	NA	NA	NA	NA	NA	-2.21107	-2.20019	-3.18367
NP_003165	9	27	32	202384	HOMO SAPIENS	1	NP_003165	3	111	1712.28	163.2	SVIL	supervillin isoform 1	3.73425	-0.5619	2.91768	-3.19445	0.556561	-3.16436	-0.239505	-3.60245	-0.847029	-1.31399	-1.09663	-6.48887	-2.93838	-0.178522	-0.0508995	-3.06574	-0.646837	1.55868	-1.55472	-2.45117	0.507827	-4.84561	-4.02757	-0.60109	-3.82754	-0.672703	-1.92131
NP_006188	9	27	707	230184	HOMO SAPIENS	1	NP_006188	70	110	1710.95	164.1	PCM1	pericentriolar material 1 protein	-0.713576	1.7586	-1.14876	1.71434	-2.29821	0.055897	-3.33476	-2.10007	2.11492	0.849133	1.31057	0.725567	0.0332303	-1.91464	0.221611	-1.524	-0.279302	-0.0266818	0.889418	-1.31664	1.88498	1.26879	-0.149152	-1.62683	-1.81292	1.31384	-1.62384
NP_937883	9	27	510	157520	HOMO SAPIENS	1	NP_937883|NP_001234926|NP_002947	50	109	1707.13	165.1	CLIP1	CAP-Gly domain-containing linker protein 1 isoform b	-1.52901	-1.52793	0.470471	1.07259	-0.405722	0.491665	0.101639	-0.889738	0.201685	0.443383	-2.41703	-0.624418	-0.698869	1.3751	1.17797	0.351701	-0.30993	0.715338	1.3362	0.944072	0.519844	0.0112029	-0.537446	-0.276103	-1.1938	-0.879889	1.05837
NP_115797	0	0	0	112177	HOMO SAPIENS	1	NP_115797	0	69	946.13	165.3	CLIP2	CAP-Gly domain-containing linker protein 2 isoform 2	NA	NA	NA	NA	NA	NA	NA	NA	NA	NA	NA	NA	NA	NA	NA	NA	NA	NA	NA	NA	NA	NA	NA	NA	NA	NA	NA
NP_009057	9	27	4159	90005	HOMO SAPIENS	2	NP_009057|NP_033529|NP_081997	92	91	1706.42	166.1	VCP	transitional endoplasmic reticulum ATPase	-0.849056	-0.894841	-1.65957	-1.14806	1.07225	2.17565	-0.852454	-0.302992	0.994905	0.954523	-0.540536	0.536859	-0.945444	0.414592	0.959445	-1.59491	0.34857	-0.0445619	1.87496	-1.24434	-1.33078	0.1372	1.13763	1.11017	-0.280055	-0.792546	0.0259797
NP_112593	2	6	2	53008	HOMO SAPIENS	1	NP_112593	1	4	38.3	166.2	KATNAL2	katanin p60 ATPase-containing subunit A-like 2	NA	NA	NA	NA	NA	NA	-0.289428	0.652115	-0.00330427	NA	NA	NA	NA	NA	NA	NA	NA	NA	NA	NA	NA	-0.0862662	-0.126577	2.21461	NA	NA	NA
NP_001102	9	27	97	137163	HOMO SAPIENS	1	NP_001102|NP_001020278	4	104	1700.01	167.1	ADAR	double-stranded RNA-specific adenosine deaminase isoform a	1.72762	0.12416	0.119915	0.21408	0.378909	-1.44344	1.71583	-0.176697	-0.181556	0.121944	0.259323	-0.293454	-1.45385	0.455414	-1.85564	0.461498	0.246477	-1.30212	-0.153942	0.827282	-0.268476	-0.169472	0.142068	0.980681	-0.0849634	-0.083647	-0.0890078
NP_056656	5	12	5	132266	HOMO SAPIENS	1	NP_056656	2	100	1635.87	167.2	ADAR	double-stranded RNA-specific adenosine deaminase isoform c	1.57424	-0.700625	-1.3858	NA	NA	NA	NA	NA	NA	NA	NA	NA	-1.44876	-0.298585	-0.148592	NA	NA	NA	-0.188107	-0.75494	-0.746755	1.31634	-1.09054	1.81854	NA	NA	NA
NP_000042	9	27	619	355759	HOMO SAPIENS	1	NP_000042|NP_031525	126	126	1692.46	168.1	ATM	serine-protein kinase ATM	-0.450285	1.34999	-1.49598	-0.465926	0.830442	0.228235	0.101639	-0.324041	-1.00151	0.00601561	-0.245985	1.6691	-0.167589	0.289726	-0.115171	0.678805	0.695686	0.494818	-0.492968	1.03584	-0.29972	1.75138	0.462635	0.432266	-0.72797	-1.47707	-1.03891
NP_002366	9	27	2287	121516	HOMO SAPIENS	1	NP_002366|NP_001127836|NP_112147	91	103	1691.48	169.1	MAP4	microtubule-associated protein 4 isoform 1	-0.981979	-1.56829	0.316894	-0.179048	-1.74798	-1.31296	0.886547	-0.0767132	0.338345	-0.821294	0.386285	1.05363	-0.398912	1.04613	2.3657	-0.796596	0.726313	0.825598	0.300721	-0.549168	-0.475169	0.0468624	0.568739	-0.801667	-0.847415	-1.52785	-0.588954
NP_001014972	9	27	1089	222047	HOMO SAPIENS	1	NP_001014972|NP_001239542	92	105	1690.69	170.1	ZNF638	zinc finger protein 638 isoform 1	0.360038	0.817787	-0.878334	-0.142923	-0.188591	0.171609	-0.433652	0.357426	-0.303361	1.39189	0.685914	-0.969898	-0.526012	-0.47868	-1.35689	0.630769	-0.279302	-0.375342	0.792178	0.996906	-0.542465	-1.20122	0.523588	-0.0729864	0.830774	0.172288	-0.25149
NP_001258928	2	3	2	243291	HOMO SAPIENS	1	NP_001258928|NP_001258930|NP_001258929|NP_001258931	2	117	1681.86	171.1	DOCK7	dedicator of cytokinesis protein 7 isoform 1	-0.672676	0.371344	0.116577	NA	NA	NA	NA	NA	NA	NA	NA	NA	NA	NA	NA	NA	NA	NA	NA	NA	NA	NA	NA	NA	NA	NA	NA
NP_212132	2	3	2	241301	HOMO SAPIENS	1	NP_212132	1	115	1668.97	171.2	DOCK7	dedicator of cytokinesis protein 7 isoform 2	NA	NA	NA	NA	NA	NA	NA	NA	NA	NA	NA	NA	-0.218429	0.493834	0.848898	NA	NA	NA	NA	NA	NA	NA	NA	NA	NA	NA	NA
NP_982272	9	27	250	241035	HOMO SAPIENS	1	NP_982272|NP_001180465|NP_001177387	54	100	1384.53	171.3	DOCK8	dedicator of cytokinesis protein 8 isoform 1	-2.55661	-1.70954	-0.671339	-1.95344	-1.12867	1.06038	0.925377	0.139041	-1.23621	-0.810755	-0.804616	5.26326	-2.36135	-0.826865	-2.77343	-1.39362	3.69722	1.77622	0.156175	-1.99236	-1.98211	5.47423	-0.695472	-0.382739	-4.5243	-4.23345	-4.53603
NP_065863	9	27	231	231437	HOMO SAPIENS	1	NP_065863	48	87	1194.74	171.5	DOCK6	dedicator of cytokinesis protein 6	-0.09497	0.15695	0.477148	1.10659	-1.43956	0.358719	-0.808078	2.48076	-0.267711	0.651528	-0.510065	-1.44021	1.57369	-0.810056	-0.418531	-0.862932	0.0882325	0.637858	2.58455	-0.590879	-0.0257309	-1.84309	-0.198818	1.76014	-0.64436	1.64899	0.943381
NP_001186308	9	27	422	208067	HOMO SAPIENS	1	NP_001186308|NP_001186307|NP_004184	41	107	1679.39	172.1	GBF1	Golgi-specific brefeldin A-resistance guanine nucleotide exchange factor 1 isoform 3	-1.10979	0.959035	-0.668	-0.0876724	-1.37541	1.37059	-0.16462	0.399525	-0.642039	-0.721173	0.498011	0.278475	-0.38366	-0.550719	2.34256	-0.970442	0.48129	0.193838	0.308606	-0.813335	1.13271	-0.259809	0.236883	1.74491	-0.353712	0.491191	-0.203995
NP_001368	9	27	152	496093	HOMO SAPIENS	1	NP_001368|NP_001073932	62	137	1673.17	173.1	DYNC2H1	cytoplasmic dynein 2 heavy chain 1 isoform 1	-0.951305	-0.360117	-2.13032	1.8631	-0.652461	1.38782	-1.01887	-1.77907	-0.879708	-0.3971	0.571649	-3.00504	1.26865	-0.38263	0.908028	1.00134	-2.00978	0.286218	-0.792572	0.977441	0.969282	-2.54201	-0.108517	-0.138999	0.173832	-0.0856782	0.953379
NP_733821	9	27	51	74424	HOMO SAPIENS	1	NP_733821|NP_001244303	1	95	1666.03	174.1	LMNA	lamin isoform A	0.0558471	-2.42839	1.11149	-0.100423	1.40288	1.00375	0.423368	-0.531902	-1.17977	-0.328597	0.0993513	-3.41729	-4.13567	-0.526706	-0.577924	0.946436	-3.25021	0.664678	1.41241	1.25829	0.322764	-10.2563	0.236883	3.01185	-1.24357	-0.260364	0.39344
NP_733822	7	21	9	70945	HOMO SAPIENS	1	NP_733822	1	93	1619.19	174.2	LMNA	lamin isoform A-delta10	-2.69209	-7.56123	3.08128	-0.491426	2.85617	-1.49514	2.38425	-0.908156	-1.92545	-0.879258	-3.82884	-5.37694	-4.52968	1.49997	-0.56507	2.01467	-2.06593	-0.524342	2.27443	1.41957	-0.371823	NA	NA	NA	NA	NA	NA
NP_005563	9	27	111	65191	HOMO SAPIENS	1	NP_005563	2	91	1594.24	174.3	LMNA	lamin isoform C	-0.0540705	0.202351	-1.23891	1.13846	-0.642591	0.814183	-0.103602	-0.11618	-1.31048	-0.787042	0.591963	-1.59408	-1.63179	0.294529	1.89009	-0.0348772	0.0473953	-0.354482	0.408474	0.362904	-0.99671	-2.37085	-1.19213	1.27774	-0.447277	-1.03629	1.04337
NP_005564	9	27	443	66693	HOMO SAPIENS	1	NP_005564	12	80	1335.69	174.5	LMNB1	lamin-B1 isoform 1	-1.29384	0.341076	-1.13541	0.0865791	-0.768428	0.68616	-0.913472	0.425836	0.671081	0.828055	1.3969	1.05653	0.315394	-1.32393	-0.703896	-1.02077	-0.345663	-0.437922	-1.48114	-0.79387	0.558299	0.172859	0.426515	-1.19774	0.341054	-1.08301	-0.703941
NP_116126	9	27	1079	70061	HOMO SAPIENS	1	NP_116126	42	67	1098.73	174.7	LMNB2	lamin-B2	-0.887399	-0.18608	0.320233	0.775085	1.57313	-0.5916	-0.869095	-1.19495	0.258131	-0.771234	0.0993513	0.362668	1.05258	0.0712107	-0.115171	-0.110363	-0.427337	1.1385	0.106241	0.298948	-0.458345	-0.12668	0.435545	-0.786434	-1.21769	-0.030835	-1.47886
NP_001185486	9	27	22	43194	HOMO SAPIENS	1	NP_001185486	2	41	671.29	174.9	LMNB1	lamin-B1 isoform 2	-0.215113	0.737074	-0.871656	-0.240674	-1.27918	0.233159	3.3855	-1.04498	-0.95398	0.161465	0.894132	0.0375101	0.325562	-0.843674	0.314161	-2.03868	1.36439	-1.64184	-2.62436	-3.06015	-1.08083	-0.91832	2.00001	-2.23872	0.62971	0.058539	0.0734746
NP_695012	9	27	1489	118931	HOMO SAPIENS	1	NP_695012	35	90	1664.36	175.1	UBA1	ubiquitin-like modifier-activating enzyme 1	-0.59599	0.434401	-0.314106	0.76446	-0.765961	0.595068	0.539856	1.04416	0.341316	-0.86345	-0.565928	0.0955739	-0.475172	0.0279878	2.02635	-1.23807	1.71662	0.304098	1.59638	-1.0636	0.0175306	0.298856	-0.149152	0.937519	-1.40283	0.198694	-1.14389
NP_003248	9	27	34	195798	HOMO SAPIENS	1	NP_003248	5	105	1663.8	176.1	TJP1	tight junction protein ZO-1 isoform a	-2.84802	-3.54323	1.15823	1.09809	-0.0208084	-1.90137	2.53402	2.26501	-0.0805467	-1.85938	-0.416113	-3.89922	0.811086	0.726758	3.02641	-1.69327	-0.401814	2.21428	2.06418	-1.01911	-0.739545	-4.2608	-1.11537	2.83412	-1.55811	-3.61392	0.535925
NP_783297	8	24	15	187305	HOMO SAPIENS	1	NP_783297	2	101	1590.92	176.2	TJP1	tight junction protein ZO-1 isoform b	1.24449	-5.29874	1.23168	-0.155673	0.139572	1.66848	0.653571	-1.70013	-0.291478	-0.231111	-0.880793	-4.79921	-0.856474	0.047198	-0.56507	0.516397	-1.00927	0.384558	-0.524505	1.45572	3.33665	NA	NA	NA	-0.073019	-0.662547	0.100972
NP_002145	9	27	1256	95185	HOMO SAPIENS	1	NP_002145	39	94	1658.74	177.1	HSPA4	heat shock 70 kDa protein 4	-0.585765	-0.829262	-1.06196	-0.714553	-2.14523	0.892966	-0.256146	2.24396	-1.4204	-0.902971	2.38974	0.336539	0.0408563	-0.449865	1.96208	-2.20109	0.108651	-0.366402	-0.850391	-2.0146	1.36104	-0.806587	-0.271059	0.198682	-0.264129	-1.08911	-0.096507
NP_006635	9	27	749	97776	HOMO SAPIENS	1	NP_006635	31	77	1312.6	177.3	HSPH1	heat shock protein 105 kDa	-0.713576	-0.395429	-1.65623	-0.689053	0.248137	0.462121	0.115507	0.644221	-2.8078	1.33393	-1.68065	1.37588	1.72113	0.248905	0.941449	-0.769147	0.241372	-0.473682	-1.22358	-0.807774	-0.049765	1.26166	-1.40433	-0.255791	0.956191	-0.55083	-2.0038
NP_055093	9	27	570	95538	HOMO SAPIENS	1	NP_055093	36	76	1286.46	177.4	HSPA4L	heat shock 70 kDa protein 4L	-1.17881	-0.652702	-1.30568	0.556208	0.536822	-1.32773	2.73926	-2.97361	-2.56122	0.662067	-0.949353	-1.09473	0.2976	-1.16304	-2.90969	2.57967	0.0167674	-1.22166	-0.506108	3.40778	-0.467959	-0.937338	0.354274	-1.73093	1.05175	0.221037	-0.291486
NP_064502	9	27	1426	135662	HOMO SAPIENS	1	NP_064502	64	98	1657.31	178.1	LARS	leucine--tRNA ligase, cytoplasmic	-0.0642954	0.691673	0.790979	-0.164173	0.0556808	-0.330632	0.0711303	0.612648	-0.538059	0.311646	0.919524	-1.04248	-0.01761	-0.550719	0.504404	-1.28611	0.12907	-0.414082	-1.95682	-1.2082	1.27452	-0.721004	0.230111	1.16602	0.120082	0.0118208	0.558422
NP_056240	9	27	1036	196805	HOMO SAPIENS	1	NP_056240|NP_033114	105	105	1655.56	179.1	POLR1A	DNA-directed RNA polymerase I subunit RPA1	1.40809	-0.0221319	0.320233	-0.669928	1.08952	0.388262	-0.0980548	0.875762	0.0412586	-1.05579	-0.9265	0.31041	-0.617525	0.212886	-0.243713	-0.343682	0.33836	-0.759762	0.311234	-0.0180528	-0.78521	0.0706353	0.017904	-0.319265	0.130036	0.219006	0.398439
NP_008986	9	27	768	157636	HOMO SAPIENS	1	NP_008986|NP_001074716	96	97	1490.58	179.2	POLR3A	DNA-directed RNA polymerase III subunit RPC1	0.725578	-0.0448325	0.143286	1.62084	-0.862189	-0.818101	0.20426	0.375844	-0.344953	-0.29171	-0.403417	0.162347	0.345898	0.964484	-0.107458	-0.474067	0.108651	-0.303822	0.471548	-0.346176	0.844305	-0.167094	-0.203333	-0.776278	0.446563	0.121507	-0.391475
NP_005327	9	27	370	142065	HOMO SAPIENS	1	NP_005327|NP_001230829	20	102	1652.49	180.1	HDLBP	vigilin isoform a	0.584985	1.2491	-0.657984	-0.91643	-0.859722	-0.232153	0.509348	-0.455599	-0.398429	-0.618418	0.0434881	-1.69279	-0.92765	1.09415	2.60993	-0.942993	0.792674	1.9282	2.44789	-0.207141	1.11589	-1.55068	-0.381677	2.70717	-0.720008	-0.861608	-1.38137
NP_060395	9	27	515	215046	HOMO SAPIENS	1	NP_060395	73	103	1652.15	181.1	DENND4C	DENN domain-containing protein 4C	-0.0924138	-0.708192	0.971264	0.411707	1.33379	0.595068	0.648024	0.0627376	0.0145209	0.187813	-0.233288	0.191379	-0.256559	-0.774037	-0.95841	-1.39819	-0.835709	-0.178662	1.95117	-1.26381	-0.434311	0.272706	1.48755	1.25235	-0.77973	-1.65988	-0.431471
NP_001138295	9	27	76	216382	HOMO SAPIENS	1	NP_001138295|NP_005839	26	61	805.97	181.2	DENND4A	C-myc promoter-binding protein isoform 1	-1.35774	-0.402996	-1.28231	-0.88668	-1.60734	-0.232153	0.0212068	-0.0030411	-1.01934	-0.433986	0.0333312	4.07585	1.00682	-0.437859	0.0673597	-0.1401	2.43127	-0.539242	-0.395728	-0.218264	0.572719	4.21664	1.01347	0.292623	-1.24357	-0.890045	-1.22888
NP_002152	9	27	1343	145808	HOMO SAPIENS	1	NP_002152	57	98	1648.53	182.1	IARS	isoleucine--tRNA ligase, cytoplasmic	-0.626664	-0.289494	0.777624	-0.706053	-0.0948302	0.826492	0.162657	2.11766	-0.178585	-0.0071581	0.299951	-0.464742	-0.602273	0.481828	-0.328551	-0.986454	-0.049593	-0.518382	0.240275	-0.766063	1.38507	-0.442861	0.250429	0.576987	0.0165641	1.40728	-0.096507
NP_115784	9	27	552	172497	HOMO SAPIENS	1	NP_115784	49	106	1647.84	183.1	BAZ1B	tyrosine-protein kinase BAZ1B	1.52312	-0.21887	0.163317	-0.727303	-1.6789	1.12931	-1.12149	0.799459	-0.995572	0.999314	1.4553	-0.278938	-0.426874	-0.747623	-1.30547	-0.0348772	0.644639	-1.28424	0.742244	0.215527	-0.00410017	0.0112029	-0.566794	-0.278642	0.321146	1.99633	-0.506463
NP_002645	9	27	157	58506	HOMO SAPIENS	1	NP_002645|NP_001193727|NP_001193726	4	90	1639.38	184.1	PKM	pyruvate kinase isozymes M1/M2 isoform a	-2.32655	0.8985	-0.357508	-1.62194	0.600975	1.08746	1.0169	0.0548442	-0.413283	-0.188955	0.0409489	2.04942	-1.41317	-0.368222	1.43505	-1.20605	1.51243	0.205758	-0.524505	-0.857827	0.438128	0.310742	-0.584854	0.975603	-0.938988	-1.53191	-0.686443
NP_001193725	9	27	15	66500	HOMO SAPIENS	1	NP_001193725	1	87	1551.38	184.2	PKM	pyruvate kinase isozymes M1/M2 isoform c	0.0686282	-0.117979	0.216735	-1.32443	1.69403	1.59955	-2.54431	-1.74223	-1.67887	-0.0835656	-0.154572	2.42393	0.345898	0.311338	0.648372	-1.37074	0.123965	-0.747842	-0.831994	-0.549168	-0.400663	1.61588	1.76522	0.790259	-0.721998	-0.764109	-0.406473
NP_000289	2	6	2	62228	HOMO SAPIENS	1	NP_000289|NP_870986	2	19	228.89	184.5	PKLR	pyruvate kinase isozymes R/L isoform 1	-0.907849	0.275497	-1.00854	NA	NA	NA	NA	NA	NA	0.561946	2.11043	1.53556	NA	NA	NA	NA	NA	NA	NA	NA	NA	NA	NA	NA	NA	NA	NA
NP_001193928	9	27	157	238657	HOMO SAPIENS	1	NP_001193928|NP_009105	34	120	1638.29	186.1	CIT	citron Rho-interacting kinase isoform 1	-0.925743	-0.657746	-0.324122	-0.236424	-0.270015	1.47399	-0.145205	-0.721345	2.28426	0.108771	-1.16773	0.336539	0.978859	-1.49682	0.0879265	1.03336	0.307732	-0.539242	0.852624	1.19712	0.752975	-0.0553614	-0.465205	-1.1038	0.054388	1.45806	1.53832
NP_009123	9	27	304	120482	HOMO SAPIENS	1	NP_009123	15	98	1637.03	188.1	SUPT16H	FACT complex subunit SPT16	0.337032	-1.1395	0.420391	-0.502051	0.874855	0.484279	-0.943981	-1.31072	1.94261	1.55788	-1.09155	0.0200909	-1.27591	-0.526706	-1.39031	0.994473	-0.539639	-0.336602	-0.621745	1.32781	0.632805	-0.528443	0.665812	0.140286	0.944246	0.789782	-0.266489
NP_004512	9	27	379	110425	HOMO SAPIENS	1	NP_004512	18	98	1634.51	189.1	KIF5B	kinesin-1 heavy chain	0.485293	0.921201	-0.0870796	0.481833	0.499811	-0.360175	-0.208996	-0.487172	-0.151847	-0.916144	0.553874	-1.34731	-0.03032	-0.0656618	0.76406	0.16413	-0.00365116	-0.282962	1.47549	0.574238	0.620787	-1.34386	0.259459	1.14317	0.476424	0.460722	0.39094
NP_004513	5	15	5	110064	HOMO SAPIENS	1	NP_004513	3	49	684.73	189.3	KIF5C	kinesin heavy chain isoform 5C	-2.87358	0.469713	-2.65782	NA	NA	NA	NA	NA	NA	0.843864	1.96061	0.998467	4.33177	-1.47281	-2.45207	2.08787	-1.84132	1.99078	2.60557	1.6893	-1.81627	NA	NA	NA	NA	NA	NA
NP_004975	6	18	8	118232	HOMO SAPIENS	1	NP_004975	1	26	376.64	189.5	KIF5A	kinesin heavy chain isoform 5A	-3.49986	-4.13597	-2.50091	1.31272	-3.59606	2.94132	1.00858	3.67004	1.40785	NA	NA	NA	NA	NA	NA	-1.84425	-1.44316	-3.555	2.86576	-2.31492	3.38712	-5.52552	-2.58502	1.87439	NA	NA	NA
NP_060918	9	27	219	138085	HOMO SAPIENS	1	NP_060918	8	94	1627.88	190.1	CAND1	cullin-associated NEDD8-dissociated protein 1	-0.570428	-0.995732	-1.60282	1.9226	-0.0109388	0.979134	1.4995	-0.547689	-0.656894	-0.125722	0.523403	-0.302163	0.0179782	-0.339407	-1.13837	0.738279	-0.59579	-0.151842	0.668656	0.638194	0.289116	-0.623535	0.361047	1.45547	-0.606536	-0.0714596	-0.673945
NP_001155971	9	27	181	136737	HOMO SAPIENS	1	NP_001155971|NP_036430	32	49	712.17	190.3	CAND2	cullin-associated NEDD8-dissociated protein 2 isoform 1	-2.60007	3.446	-2.09025	-2.6037	1.63975	-1.69702	0.520442	-1.91852	2.88734	1.81081	-1.82031	-3.17052	-3.65777	-2.13316	-1.09209	1.56633	1.80339	-0.0862819	-1.81491	2.52073	-2.19842	-2.0832	-0.984435	-1.36785	1.47378	2.60367	1.38583
NP_004229	9	27	173	222370	HOMO SAPIENS	1	NP_004229	19	99	1627.52	191.1	TRIP12	E3 ubiquitin-protein ligase TRIP12	-1.1737	-1.04113	-2.37404	1.24259	-0.0652215	-0.209995	-0.328258	0.886287	1.06323	-0.178416	-0.0504636	1.0275	0.221339	-0.59154	0.620093	1.10198	0.139279	-0.342562	1.48863	1.59754	-1.04718	1.19034	0.422	0.800415	0.305221	1.32196	-0.134003
NP_001099008	9	27	1318	150334	HOMO SAPIENS	1	NP_001099008|NP_055335	94	100	1623.11	192.1	MYBBP1A	myb-binding protein 1A isoform 1	0.275682	-1.36398	1.52548	-1.09068	1.10186	-1.11354	-0.580649	-0.103025	-0.0359837	0.385419	-1.87617	-0.194745	-0.279437	1.53118	0.779485	0.607895	-0.503907	-1.7223	-1.35762	0.944072	-0.893363	0.410589	3.07684	-0.159311	2.37957	1.03962	0.960879
NP_001138678	9	27	530	197734	HOMO SAPIENS	1	NP_001138678|XP_003846509	115	118	1615.27	193.1	KIAA1671	uncharacterized protein KIAA1671	0.122309	-0.334895	-0.788191	-0.130173	-0.0282106	-0.544823	0.900415	-0.158279	0.433412	1.99525	0.239009	-2.68568	0.907682	0.112032	-0.739888	-0.0394521	-1.40232	-0.572022	-0.645398	-0.148746	-0.148305	-2.38987	0.203021	2.75541	0.884524	0.741032	-0.308984
NP_036533	9	27	734	207862	HOMO SAPIENS	1	NP_036533	61	96	1614.82	194.1	PLXNB2	plexin-B2 precursor	0.186214	1.08767	-0.564503	-0.521176	-0.210798	0.693546	0.20426	1.40725	1.12265	0.427574	0.122204	0.339442	-1.38775	0.56107	-1.36718	-0.929268	1.05812	0.539518	0.0589352	-0.732695	-0.268476	-0.839869	-0.374904	0.528747	0.0324899	-0.461456	0.590919
NP_002009	9	27	32	146232	HOMO SAPIENS	1	NP_002009|NP_001243193	2	96	1614.26	195.1	FLII	protein flightless-1 homolog isoform 1	-0.902737	0.197306	-1.57944	0.545583	-0.430396	0.129756	1.36082	0.460041	-0.624214	-0.112548	0.787484	0.922984	-0.0862443	-0.116088	1.00572	-0.776009	-1.7035	3.87414	1.64106	-0.446282	1.32499	-0.060116	0.212051	0.358636	-2.11949	-1.39379	-1.13639
NP_001243194	9	27	26	139974	HOMO SAPIENS	1	NP_001243194	2	93	1572.76	195.2	FLII	protein flightless-1 homolog isoform 3	-1.2785	-0.299583	0.614032	1.32122	-0.415591	0.191305	0.955886	0.531082	0.00560831	0.0850579	0.317725	0.240734	-0.0811603	-0.567527	1.04685	-0.114938	-0.156791	0.485878	1.12858	-1.2221	0.69289	-0.114794	0.742568	0.455117	-0.42737	-0.926607	-1.61634
NP_036565	9	27	2279	146570	HOMO SAPIENS	2	NP_036565|NP_112456|NP_001005526	93	93	1614.17	196.1	SF3B1	splicing factor 3B subunit 1 isoform 1	-0.422167	-0.0397879	0.32691	0.13333	0.285148	0.0952884	-1.07711	-0.166172	0.501742	0.677875	0.233931	0.0200909	-0.012526	-0.0872732	-0.130596	0.347126	-0.835709	-0.485602	0.0536789	0.666001	0.019934	-0.110039	0.501013	-0.00697352	0.35698	0.42416	0.00348217
NP_057417	9	27	1140	300352	HOMO SAPIENS	1	NP_057417	78	105	1613.46	197.1	SRRM2	serine/arginine repetitive matrix protein 2	0.426499	-0.402996	0.420391	1.05984	-1.05465	-0.520203	-0.16462	0.45741	-0.544001	-0.0124276	0.152675	-0.241196	1.41608	0.484229	-0.297701	-1.05736	-0.585581	-0.721022	-0.130289	-0.877292	0.173752	-0.195622	0.178188	0.376409	0.609803	0.856812	0.285952
NP_001164100	9	27	218	292340	HOMO SAPIENS	1	NP_001164100|NP_065971	34	113	1612.55	198.1	CHD8	chromodomain-helicase-DNA-binding protein 8 isoform 1	-0.0975263	-0.599734	0.213397	0.262956	0.327094	-0.096745	-0.849681	0.265336	1.91587	1.56051	-0.152033	-0.702804	-0.157421	-0.0992796	-0.485373	-0.323095	-0.126163	-0.336602	0.442639	0.0848334	0.267486	0.130068	-0.110775	-0.598551	1.30656	0.312443	-0.443969
NP_001261	9	27	139	197825	HOMO SAPIENS	1	NP_001261	26	96	1357.22	198.2	CHD1	chromodomain-helicase-DNA-binding protein 1	-0.34548	0.679062	-1.75639	-0.759179	-1.14841	1.506	0.00456566	-0.721345	0.638402	-0.568358	2.02155	1.08847	-0.027778	-0.0776681	0.285882	-0.805746	0.236267	-1.16802	-0.314256	-0.682642	2.56034	0.745787	-0.365874	-0.141538	-0.0272321	-0.575204	-0.426471
NP_115597	9	27	115	308259	HOMO SAPIENS	1	NP_115597	50	93	1178.45	198.3	CHD6	chromodomain-helicase-DNA-binding protein 6	0.638666	0.358732	-0.11045	1.56559	1.28444	0.432578	-0.450293	-0.442443	0.368053	0.327454	0.162832	-1.9744	-0.142169	-0.125694	-0.745029	0.198442	-0.932697	-0.431962	1.05499	0.282264	0.98851	-0.994393	0.785461	0.574448	2.07498	0.462754	0.493429
NP_060250	8	24	78	337747	HOMO SAPIENS	1	NP_060250	29	87	1059.83	198.4	CHD7	chromodomain-helicase-DNA-binding protein 7	1.27772	-0.16338	0.200042	-1.10556	-1.04724	-1.81274	-0.0287167	1.59933	0.626518	NA	NA	NA	-1.03187	1.53118	-0.0303326	1.38334	1.31845	-0.274022	0.973517	2.25379	-1.15053	0.260819	-0.605171	-0.928615	1.91373	-1.38363	-0.144002
NP_001262	9	27	84	212310	HOMO SAPIENS	1	NP_001262|NP_001036037	18	86	1248.84	198.5	CHD2	chromodomain-helicase-DNA-binding protein 2 isoform 1	-0.289243	-0.21887	0.817688	-0.225799	0.781094	-0.163218	0.146016	0.331115	0.234365	-0.0150623	-0.840166	-0.58087	-0.243849	1.05093	-0.102316	-0.446617	0.108651	-0.592882	0.206109	0.134886	-1.11688	-0.143321	0.349759	0.102202	0.970126	0.732907	1.07087
NP_079410	9	27	81	326218	HOMO SAPIENS	1	NP_079410|NP_796198	40	66	764.7	198.9	CHD9	chromodomain-helicase-DNA-binding protein 9	0.96075	-0.0700553	-0.00695259	0.369207	-0.0726237	-0.542361	2.30382	-0.0582952	0.445296	0.799073	-0.345015	-0.337002	2.17615	0.102427	0.627805	-0.105788	0.236267	-0.253162	0.492573	-0.246071	-0.205987	-0.407201	0.837384	0.0260329	-0.501027	0.235256	-0.71644
NP_078789	9	27	638	168691	HOMO SAPIENS	1	NP_078789	84	101	1611.1	199.1	FYCO1	FYVE and coiled-coil domain-containing protein 1	-1.37564	-0.0448325	1.61562	0.823961	-2.58936	0.550752	-0.344899	2.04925	-0.588564	-0.102009	1.88697	-1.08022	-0.630235	-0.605948	-0.395394	-1.60406	-0.340558	1.65106	1.52542	-1.35557	2.13734	-1.48412	0.119492	1.07716	-1.18783	-1.48926	1.47082
NP_002853	9	27	839	97379	HOMO SAPIENS	1	NP_002853	32	99	1609.15	200.1	PYGB	glycogen phosphorylase, brain form	-3.08831	-0.834306	0.023095	-0.37455	2.35776	-0.313398	2.08194	-1.88168	-2.17797	2.38255	-0.212975	-3.10665	-2.57233	-0.320197	-0.521365	1.74704	-1.79028	-0.980282	1.38087	2.16202	-1.04959	-3.54523	-2.3412	-0.121227	-0.182509	1.23056	-2.64123
NP_002854	9	27	679	97546	HOMO SAPIENS	1	NP_002854|NP_001157412	30	75	1244.13	200.3	PYGL	glycogen phosphorylase, liver form isoform 1	-3.9293	0.893456	0.974603	-1.73456	0.86992	-1.74872	0.412274	4.3594	-2.76323	-4.24382	2.01139	-3.336	-3.76962	1.23583	1.61758	-2.62198	0.659953	1.2279	4.76325	-1.21376	-2.37387	-3.83051	-1.09505	2.95853	-1.15797	-4.25579	-0.953914
NP_001615	9	27	1098	190155	HOMO SAPIENS	1	NP_001615	77	97	1604.69	201.1	AIM1	absent in melanoma 1 protein	-2.57706	2.92389	0.777624	-3.72358	0.322159	-3.60997	-1.60685	0.483721	-2.7365	0.0270936	-4.2402	0.240734	-1.70296	3.04398	1.4659	-2.66544	1.42565	2.1666	-0.605976	-2.88496	-1.52546	-1.18933	-2.2509	-3.47265	-2.74857	-2.33628	-5.7459
NP_060544	9	27	101	37370	HOMO SAPIENS	1	NP_060544	12	25	399.28	201.2	CCDC94	coiled-coil domain-containing protein 94	-0.491185	0.489891	1.40195	-0.355425	1.30912	-0.409415	-1.14367	-0.231951	0.225452	0.498713	-0.647184	-0.0466825	-0.274353	0.2393	0.167623	-0.647912	-0.422232	-0.0147618	0.463664	-0.721572	-0.746755	0.441494	-0.713532	-0.608706	-1.09626	-0.17099	-1.42386
NP_000893	9	27	23	86197	HOMO SAPIENS	1	NP_000893	8	16	154.16	201.4	MME	neprilysin	-0.335255	1.37269	-0.975154	-1.74944	-1.20022	-1.93091	0.783927	1.34674	-0.564797	-1.28501	0.40152	-1.1557	-1.47927	-0.944527	5.47386	-0.400868	0.0729186	1.89542	-1.11057	0.276702	-0.48959	-1.78841	-0.232681	1.81854	0.187767	0.355098	-0.0815086
NP_005119	9	27	504	260508	HOMO SAPIENS	1	NP_005119|NP_080976	71	107	1603.95	202.1	DOPEY2	protein dopey-2	-0.662452	4.76011	-1.24558	-1.17143	-0.662331	1.51831	-2.10886	0.34427	-2.51071	-0.599975	1.5137	-2.68859	-0.52347	-2.57259	-0.495657	-1.6338	1.2572	0.855398	2.09046	-1.80883	0.430918	-3.04838	-1.22147	3.06009	0.134017	0.0565078	0.48843
NP_001186871	9	27	48	281015	HOMO SAPIENS	1	NP_001186871|NP_055833	14	40	485.12	202.3	DOPEY1	protein dopey-1 isoform b	0.40605	-1.78268	0.610693	-0.159923	-0.158982	2.78376	-0.641666	0.520557	-0.511322	0.57512	0.063802	1.33233	-0.487882	-0.305789	-0.120312	-1.86941	-3.54117	-0.0713819	1.45709	-0.43794	-0.0401514	-0.221772	-0.0701393	1.04669	0.159897	2.09789	0.138468
NP_150648	0	0	0	362095	HOMO SAPIENS	1	NP_150648|NP_056001|NP_001018047	0	116	1593.85	203.1	VPS13A	vacuolar protein sorting-associated protein 13A isoform A	NA	NA	NA	NA	NA	NA	NA	NA	NA	NA	NA	NA	NA	NA	NA	NA	NA	NA	NA	NA	NA	NA	NA	NA	NA	NA	NA
NP_001018048	1	3	1	349436	HOMO SAPIENS	1	NP_001018048	1	115	1580.25	203.2	VPS13A	vacuolar protein sorting-associated protein 13A isoform D	NA	NA	NA	NA	NA	NA	NA	NA	NA	NA	NA	NA	NA	NA	NA	NA	NA	NA	0.353283	0.919046	0.649628	NA	NA	NA	NA	NA	NA
NP_001243211	9	27	3224	56607	HOMO SAPIENS	1	NP_001243211|NP_002264	42	90	1591.95	204.1	KRT8	keratin, type II cytoskeletal 8 isoform 1	-3.38227	-0.834306	-1.27897	1.42959	-1.40255	3.37217	-1.57912	2.35973	-1.75908	-1.55375	1.72954	-3.8847	1.53048	-3.39623	-4.58074	-2.65858	-3.19406	0.0627182	2.34802	-0.87173	3.57458	-3.01747	-1.63234	4.17215	-0.303944	0.12557	5.12543
NP_003371	9	27	1182	53708	HOMO SAPIENS	1	NP_003371	22	79	1368.56	204.2	VIM	vimentin	-5.40936	-4.38315	-2.35734	-6.95361	-2.88052	-7.40632	-2.54985	-7.49392	-7.90579	-5.10539	-5.46919	1.50653	-2.4071	1.89137	5.94175	1.51144	1.33887	2.63148	-3.61516	2.62918	-3.42656	-0.730514	-5.5514	-5.44288	-8.0917	-7.62966	-8.94805
NP_000415	9	27	568	62606	HOMO SAPIENS	1	NP_000415	26	70	1140.36	204.4	KRT5	keratin, type II cytoskeletal 5	-2.84802	-6.15884	-0.854963	-5.87835	0.827975	-5.18071	5.88167	-2.25004	1.03056	0.822786	-5.80437	-7.95208	-7.9436	-7.17823	-6.8328	-0.0554642	1.93611	-2.98284	-5.71502	0.354562	-5.20028	-9.10335	-8.59905	-7.2557	-6.89327	-6.31749	-7.16324
NP_005547	9	27	1932	51442	HOMO SAPIENS	1	NP_005547	45	65	1129.73	204.5	KRT7	keratin, type II cytoskeletal 7	0.65656	-1.649	2.2366	-5.87198	0.287616	-5.55739	2.40921	2.15187	-0.202352	-0.415543	-5.68756	-7.46434	0.246759	0.774783	-3.48813	0.660506	0.113756	0.566338	3.42554	1.31391	-3.28716	-4.1039	-1.88519	3.44347	-1.74922	0.73697	3.45561
NP_005545	9	27	30	60329	HOMO SAPIENS	1	NP_005545	2	60	930.33	204.7	KRT6A	keratin, type II cytoskeletal 6A	-3.37972	-4.17633	2.47031	-12.6338	-10.4752	-10.3114	-1.16864	-2.92888	6.86236	3.11238	-2.47543	-4.65986	-9.7586	-8.97678	-8.34704	-4.88655	0.425139	-2.30936	-6.02777	-5.77968	-5.64732	-7.61754	-7.2039	-6.54225	-3.84148	-0.808796	-4.90849
NP_005546	9	27	39	60351	HOMO SAPIENS	1	NP_005546	2	60	923.85	204.8	KRT6B	keratin, type II cytoskeletal 6B	-0.795375	-4.18137	2.93771	-6.44361	-6.04865	-7.84209	-1.52919	-13.0351	-0.621243	5.4652	-3.04168	-5.17372	-9.21969	-1.51843	-6.88422	-7.18543	-5.91994	-2.44942	-10.217	-8.27954	-9.28609	-6.36946	-4.86511	-6.35437	-9.08308	-7.28435	-9.92794
NP_005373	4	12	27	102527	HOMO SAPIENS	1	NP_005373|NP_001099011	17	52	762.92	204.9	NEFM	neurofilament medium polypeptide isoform 1	NA	NA	NA	-1.28618	-4.36342	-1.10123	NA	NA	NA	NA	NA	NA	-2.87992	-2.34447	7.42514	-1.07338	-0.172105	-1.13524	NA	NA	NA	-2.95091	-2.91913	-2.44945	NA	NA	NA
NP_872313	3	9	3	51038	HOMO SAPIENS	1	NP_872313	1	47	695.66	204.1	KRT80	keratin, type II cytoskeletal 80 isoform K80	NA	NA	NA	NA	NA	NA	NA	NA	NA	NA	NA	NA	NA	NA	NA	0.715405	1.83402	-1.0667	0.461036	-0.157088	0.673663	NA	NA	NA	1.43994	0.982748	2.50821
NP_001074961	2	6	2	47811	HOMO SAPIENS	1	NP_001074961	1	46	682.62	204.11	KRT80	keratin, type II cytoskeletal 80 isoform K80.1	0.339588	1.1028	-0.0670478	NA	NA	NA	NA	NA	NA	NA	NA	NA	0.567053	-0.130496	-0.0920331	NA	NA	NA	NA	NA	NA	NA	NA	NA	NA	NA	NA
NP_001918	5	15	16	53592	HOMO SAPIENS	1	NP_001918	8	43	711.65	204.14	DES	desmin	NA	NA	NA	-10.1029	-12.1431	-7.25861	NA	NA	NA	NA	NA	NA	-8.119	-7.42076	-3.33902	0.626194	0.236267	5.9661	-1.15788	8.45476	-1.06401	NA	NA	NA	-6.63647	-7.1117	-7.75818
NP_006149	5	15	21	61573	HOMO SAPIENS	1	NP_006149	6	37	579.78	204.17	NEFL	neurofilament light polypeptide	NA	NA	NA	NA	NA	NA	-4.37483	-4.38916	-4.26352	NA	NA	NA	-2.15544	-1.86181	6.68987	-2.91248	4.19237	-0.0922419	-7.82802	-6.36085	-7.02928	-5.33771	-5.59655	-3.8865	NA	NA	NA
XP_003846607	1	3	1	56016	HOMO SAPIENS	1	XP_003846607|XP_003846608	1	36	534.74	204.18	KRT83	PREDICTED: keratin, type II cuticular Hb3 isoform 1	NA	NA	NA	NA	NA	NA	-1.07988	1.27833	4.91644	NA	NA	NA	NA	NA	NA	NA	NA	NA	NA	NA	NA	NA	NA	NA	NA	NA	NA
NP_002275	9	27	21	55154	HOMO SAPIENS	1	NP_002275|NP_034797	3	35	545.4	204.19	KRT86	keratin, type II cuticular Hb6	6.23935	0.0560587	-2.97165	-0.948305	-0.973222	-1.38435	2.5257	-0.913418	-2.05914	-8.62804	-9.66655	-10.8814	-6.30146	-4.96426	-8.37789	2.38295	4.28936	0.411378	-2.0015	2.44287	-0.826068	-1.81456	-2.31411	-1.25614	-0.461212	2.32133	7.52517
NP_116116	4	12	62	55561	HOMO SAPIENS	1	NP_116116|NP_666212	28	35	426.61	204.2	INA	alpha-internexin	-1.65938	6.00864	-1.13541	NA	NA	NA	NA	NA	NA	NA	NA	NA	NA	NA	NA	3.4672	1.83402	-1.13524	-3.71503	5.70742	-2.05181	-5.02867	-5.23309	-5.10012	NA	NA	NA
NP_004684	6	18	19	59845	HOMO SAPIENS	1	NP_004684	7	34	495.35	204.21	KRT75	keratin, type II cytoskeletal 75	-1.04077	-0.715759	4.05281	NA	NA	NA	0.73955	1.22834	2.30803	-0.565724	-3.20419	-3.89051	-0.538722	0.774783	-2.79143	NA	NA	NA	4.55563	0.802256	2.75983	NA	NA	NA	-0.240241	-0.581298	3.05315
NP_002272	8	24	19	56867	HOMO SAPIENS	1	NP_002272	1	33	510.97	204.22	KRT81	keratin, type II cuticular Hb1	5.79712	-0.344984	-2.68119	-5.5851	-6.27071	-6.2812	4.51709	-3.17621	-4.57249	NA	NA	NA	-3.94502	-4.69051	-3.58582	2.67346	1.69109	-0.0207218	-3.31293	3.57184	-1.90039	-5.16893	-4.47005	0.244383	-3.01532	-2.09253	6.25281
NP_787028	3	9	24	58120	HOMO SAPIENS	1	NP_787028	13	32	403.51	204.23	KRT79	keratin, type II cytoskeletal 79	NA	NA	NA	NA	NA	NA	-1.15754	-0.700295	5.41555	NA	NA	NA	NA	NA	NA	0.637631	11.4001	2.25004	NA	NA	NA	NA	NA	NA	-3.31792	-1.35723	-1.84382
NP_002263	9	27	81	56542	HOMO SAPIENS	1	NP_002263	15	31	463.58	204.24	KRT4	keratin, type II cytoskeletal 4	-4.70384	1.41305	-4.96815	-5.25572	0.206192	-4.86065	3.04713	-1.44754	1.61284	5.4573	-1.63749	-3.89632	-5.79815	-4.32071	-4.89695	-3.87321	1.52774	-0.232302	-0.180223	-4.77584	-4.54655	-4.61264	-4.37523	2.09782	-1.83283	3.12976	-1.45886
NP_006112	7	21	25	66209	HOMO SAPIENS	1	NP_006112	9	21	294.1	204.31	KRT1	keratin, type II cytoskeletal 1	NA	NA	NA	-2.96282	-1.04231	0.213463	2.79196	-0.784492	1.02461	2.41944	-0.769067	1.02169	-0.403996	-0.862884	-0.462236	-0.709673	3.31947	0.980559	-0.703217	-0.540826	-1.82589	-0.409579	-2.58953	-3.1172	NA	NA	NA
NP_000414	5	15	6	65717	HOMO SAPIENS	1	NP_000414	4	21	283.89	204.32	KRT2	keratin, type II cytoskeletal 2 epidermal	0.436724	2.87849	-1.55941	NA	NA	NA	0.881	0.0890491	0.258131	NA	NA	NA	-0.147253	-1.32393	-0.0226201	0.891538	-0.524325	-0.643542	4.71332	0.287825	7.45129	NA	NA	NA	NA	NA	NA
NP_066554	1	3	2	112064	HOMO SAPIENS	1	NP_066554	2	21	282.23	204.33	NEFH	neurofilament heavy polypeptide	NA	NA	NA	NA	NA	NA	NA	NA	NA	NA	NA	NA	NA	NA	NA	NA	NA	NA	NA	NA	NA	-4.04209	-5.65524	-5.29308	NA	NA	NA
NP_476429	2	6	2	64587	HOMO SAPIENS	1	NP_476429	1	19	248.38	204.34	KRT3	keratin, type II cytoskeletal 3	0.792039	-1.16725	1.20497	NA	NA	NA	NA	NA	NA	NA	NA	NA	NA	NA	NA	NA	NA	NA	2.27706	-0.332273	-0.230021	NA	NA	NA	NA	NA	NA
NP_149034	1	0	1	65982	HOMO SAPIENS	1	NP_149034	1	12	153.5	204.42	KRT84	keratin, type II cuticular Hb4	NA	NA	NA	NA	NA	NA	NA	NA	NA	NA	NA	NA	NA	NA	NA	NA	NA	NA	NA	NA	NA	NA	NA	NA	NA	NA	NA
NP_778238	5	12	9	59493	HOMO SAPIENS	1	NP_778238	3	12	153.15	204.43	KRT73	keratin, type II cytoskeletal 73	NA	NA	NA	1.12359	-0.413124	1.58478	0.398407	0.202188	-0.12511	NA	NA	NA	NA	NA	NA	NA	NA	NA	1.68836	1.46128	1.39469	NA	NA	NA	-0.256167	-0.642235	2.5707
NP_542785	1	0	1	56504	HOMO SAPIENS	1	NP_542785	1	11	159.01	204.45	KRT72	keratin, type II cytoskeletal 72 isoform 1	NA	NA	NA	NA	NA	NA	NA	NA	NA	NA	NA	NA	NA	NA	NA	NA	NA	NA	NA	NA	NA	NA	NA	NA	NA	NA	NA
NP_778253	5	15	6	62186	HOMO SAPIENS	1	NP_778253	4	11	128.64	204.46	KRT77	keratin, type II cytoskeletal 1b	NA	NA	NA	NA	NA	NA	3.13588	3.42798	1.68414	NA	NA	NA	NA	NA	NA	-0.547265	3.9014	-1.81766	-0.527133	1.14706	1.2625	-0.473766	-0.0137013	-0.21009	-4.96027	-4.3411	-5.7209
NP_778223	1	3	1	58264	HOMO SAPIENS	1	NP_778223	1	10	127.62	204.47	KRT74	keratin, type II cytoskeletal 74	NA	NA	NA	NA	NA	NA	NA	NA	NA	NA	NA	NA	NA	NA	NA	NA	NA	NA	0.581929	0.538089	2.68051	NA	NA	NA	NA	NA	NA
NP_775487	3	6	6	57664	HOMO SAPIENS	1	NP_775487	5	9	98.24	204.5	KRT78	keratin, type II cytoskeletal 78	NA	NA	NA	NA	NA	NA	NA	NA	NA	NA	NA	NA	NA	NA	NA	NA	NA	NA	3.22055	-2.28989	4.96376	-0.942093	0.105947	5.0684	NA	NA	NA
NP_258259	1	3	1	57804	HOMO SAPIENS	1	NP_258259	1	9	93.69	204.51	KRT71	keratin, type II cytoskeletal 71	NA	NA	NA	NA	NA	NA	NA	NA	NA	NA	NA	NA	NA	NA	NA	NA	NA	NA	NA	NA	NA	NA	NA	NA	-7.35114	-6.51249	-6.6033
NP_001229305	2	6	3	50402	HOMO SAPIENS	1	NP_001229305|NP_002046|NP_001124491|NP_034407|NP_001124492	2	8	108.38	204.52	GFAP	glial fibrillary acidic protein isoform 3	NA	NA	NA	-4.12733	-4.33134	-2.05155	6.21727	-0.108287	-0.223148	NA	NA	NA	NA	NA	NA	NA	NA	NA	NA	NA	NA	NA	NA	NA	NA	NA	NA
NP_055644	9	27	120	117874	HOMO SAPIENS	1	NP_055644	10	96	1590.62	205.1	DDX46	probable ATP-dependent RNA helicase DDX46	-0.509078	0.131727	-0.614582	0.311831	-0.37858	0.383338	-0.519631	0.115361	0.264073	0.720031	1.00078	-0.58087	0.683985	0.155255	0.12906	0.321964	-2.86225	-0.0237018	-0.348422	0.365685	1.13752	-0.221772	0.785461	0.785181	1.42202	-0.477705	1.05087
NP_060783	9	27	197	182280	HOMO SAPIENS	1	NP_060783	20	101	1590.41	206.1	PBRM1	protein polybromo-1	-0.516747	-0.193647	0.106561	1.65484	0.687333	0.0731307	-1.01609	-2.00008	-0.050838	0.88075	0.980466	-0.691191	-0.874268	-0.603547	-1.57027	0.0886448	-1.80049	-0.858102	0.792178	0.802256	0.303537	-0.932584	0.437803	0.356097	1.71267	-0.260364	0.0984719
NP_005210	9	27	829	142030	HOMO SAPIENS	1	NP_005210|NP_001073280	49	91	1588.59	207.1	DIAPH1	protein diaphanous homolog 1 isoform 1	-2.04537	1.23649	-0.173884	-1.71331	-0.642591	1.27211	0.301333	0.786303	0.373995	-0.939857	-0.654801	0.914274	0.775498	-0.180923	1.54046	-0.723398	1.51753	-0.840222	-1.09743	-0.71323	1.02216	0.584131	-0.399737	0.4475	0.374896	-0.325363	0.368443
NP_057404	9	27	857	196955	HOMO SAPIENS	1	NP_057404|NP_624358|NP_624357|NP_005378	67	95	1569.24	208.1	NUP98	nuclear pore complex protein Nup98-Nup96 isoform 1	0.339588	-0.347506	0.119915	0.239581	-0.0528845	0.169147	-0.0342637	-0.4135	-0.00924599	0.353802	0.807798	0.3917	-0.355698	0.352159	0.0236552	0.143543	0.108651	-0.151842	-0.0698422	0.351781	0.0343545	0.0349759	0.38588	0.147903	0.0643417	-0.365988	-0.448969
NP_065073	9	27	392	244014	HOMO SAPIENS	1	NP_065073	44	97	1568.37	209.1	KIAA1244	brefeldin A-inhibited guanine nucleotide-exchange protein 3	-1.0919	0.0459696	-2.77133	0.562583	0.87979	1.23518	-3.32644	1.83876	-1.56004	2.0295	1.78794	-2.3402	1.73638	-1.82579	-2.29782	-0.849207	-3.14301	0.611038	1.50702	-0.504677	1.79365	-2.91287	1.65912	2.3568	-0.487092	0.481035	0.700907
NP_874365	7	21	10	178691	HOMO SAPIENS	1	NP_874365	1	97	1566.4	210.1	SCRIB	protein scribble homolog isoform a	NA	NA	NA	-2.73545	2.29114	-1.28341	0.686853	1.83613	-2.76918	1.54471	-0.471977	-3.50148	0.0611924	0.424198	0.422137	3.65935	-0.820395	-1.30808	-0.201248	5.34593	-0.0569753	NA	NA	NA	1.48772	-0.843327	-1.29638
NP_056171	7	21	7	175882	HOMO SAPIENS	1	NP_056171	1	97	1561.62	210.2	SCRIB	protein scribble homolog isoform b	1.95001	-2.31488	-0.0403388	NA	NA	NA	NA	NA	NA	-0.852911	-0.484673	-0.476355	0.0815285	-0.120891	-2.20784	0.621619	1.13979	1.54378	0.476805	-0.0152721	2.41614	-1.06096	-0.718047	-0.86768	-0.224315	-1.63551	-0.278987
NP_060684	9	27	306	59982	HOMO SAPIENS	1	NP_060684|NP_001139520|NP_766116	28	30	511.15	210.4	LRRC1	leucine-rich repeat-containing protein 1	2.48937	-0.173469	-1.18883	-0.444676	1.19068	0.567986	-1.77604	0.112729	-1.10846	1.62902	0.863661	-3.27213	1.82789	-0.545916	-2.48807	-1.75275	-2.57129	-0.771682	-0.83725	-1.56135	-0.189163	-3.36218	-0.0204738	1.56464	-0.361675	-0.621923	0.48843
NP_055951	9	27	27	287117	HOMO SAPIENS	1	NP_055951	16	27	346.88	211.2	STAB1	stabilin-1 precursor	-0.757032	-1.06636	0.153301	-1.21393	0.038409	-1.16031	0.850491	0.528451	0.899837	0.0244588	0.47008	-1.08603	2.22699	0.738764	3.44032	-0.272771	0.0525	4.98568	0.547763	-0.415694	-1.0568	-1.07284	-1.08377	0.630305	-3.61055	-3.61799	-3.78361
NP_055990	9	27	425	305592	HOMO SAPIENS	1	NP_055990	66	101	1564.63	212.1	NBEAL2	neurobeachin-like protein 2	0.273126	-0.266793	-0.0870796	0.347957	-1.05218	-0.0573535	-0.921792	0.902074	0.570072	1.63692	0.708768	1.82878	-0.0938703	-1.44159	-2.50349	-0.904106	0.41493	0.310058	0.229762	-0.51858	0.409287	1.02631	-0.977662	1.48339	0.0942027	-0.839264	1.90078
NP_001036015	9	27	642	136167	HOMO SAPIENS	1	NP_001036015	53	95	1561.68	213.1	SMC2	structural maintenance of chromosomes protein 2	-0.360817	-0.15329	0.740899	-2.34019	0.563964	-0.0992069	-1.01887	-0.274049	1.21772	0.714761	-0.946813	1.51523	0.272179	-1.4512	0.080214	0.418037	0.471081	-2.02328	-1.38127	0.796695	1.71674	1.68957	-1.13117	-0.700109	-0.524916	1.29759	0.180963
NP_060473	9	27	706	163644	HOMO SAPIENS	1	NP_060473|NP_001008225	91	108	1561.63	214.1	UACA	uveal autoantigen with coiled-coil domains and ankyrin repeats isoform 1	-1.051	0.95399	-1.82316	-1.20756	0.186453	1.33366	0.143242	0.333746	-0.0716341	1.25225	1.26994	-2.7031	-1.78177	0.160058	1.51475	0.246478	-0.544744	0.903079	-1.263	0.429641	1.40911	-3.26233	-1.04313	0.703935	-1.52227	-0.662547	-0.648947
NP_056224	9	27	448	341243	HOMO SAPIENS	1	NP_056224	80	109	1552.06	215.1	EP400	E1A-binding protein p400	0.191327	-0.00195369	-0.0436775	0.528583	0.322159	-0.0992069	0.037848	-0.089869	0.317549	0.290568	-0.177425	-0.206358	1.11867	-0.320197	-0.742458	0.706255	-0.427337	0.158078	0.576673	1.35006	0.423708	0.260819	0.837384	-0.0806033	0.540127	-0.636141	0.433436
NP_002283	9	27	575	203110	HOMO SAPIENS	1	NP_002283	70	96	1549.28	216.1	LAMB2	laminin subunit beta-2 precursor	-2.32911	-2.44857	-0.193916	-1.56669	-2.45859	1.94669	2.08748	-1.14233	-2.61172	2.11644	-1.09155	-3.6089	-1.09797	2.40525	-1.03554	1.97121	-1.75965	2.09806	-1.49428	2.71538	-1.43173	-3.86379	-1.02733	-1.73346	-3.60458	-4.80016	-2.64873
NP_031382	3	6	3	200896	HOMO SAPIENS	1	NP_031382	3	5	41.78	216.3	LAMB4	laminin subunit beta-4 precursor	1.11157	-1.52037	3.57205	NA	NA	NA	2.77532	-1.36334	-1.0134	NA	NA	NA	NA	NA	NA	NA	NA	NA	NA	NA	NA	NA	NA	NA	NA	NA	NA
NP_005487	9	27	752	147864	HOMO SAPIENS	1	NP_005487	58	97	1547.09	217.1	SMC4	structural maintenance of chromosomes protein 4	-0.307137	-0.123023	0.387005	-1.98744	0.47267	-0.0770492	-0.64444	0.0548442	0.587897	1.0441	-0.733518	1.31491	0.516213	-1.38876	0.24989	0.699392	0.486395	-2.02924	-1.1789	1.06364	0.957265	1.31158	-0.869301	-0.928615	-0.375611	0.816188	0.29845
NP_000170	9	27	1003	154609	HOMO SAPIENS	1	NP_000170	62	93	1545.23	218.1	MSH6	DNA mismatch repair protein Msh6	1.35441	0.459624	-0.637953	-0.992931	1.29925	-1.03968	-0.453066	-1.53963	1.41083	1.46303	-1.15503	-1.68408	-0.907314	-1.81859	-1.52143	1.49771	0.312837	-1.29318	-0.761035	2.22876	0.998123	-1.15367	0.309124	0.889279	0.832765	1.76274	0.415938
NP_940890	9	27	1045	127643	HOMO SAPIENS	1	NP_940890|NP_001161725	95	95	1542.9	219.1	FAM83H	protein FAM83H	-1.34496	-1.89114	-0.931752	0.347957	-0.20833	0.831416	-0.525178	2.39657	-0.324157	1.3392	-0.0250712	-3.75987	-0.945444	2.78945	-1.7091	-1.03678	-1.7035	-1.37662	1.69099	-0.643712	2.72137	-3.86379	-0.347814	0.0361888	1.22096	0.0890075	2.96316
NP_054828	9	27	591	159921	HOMO SAPIENS	1	NP_054828	60	98	1539.44	220.1	ATAD2	ATPase family AAA domain-containing protein 2	-1.54179	-1.73728	0.286846	-1.02693	0.884725	-2.16233	-2.23644	-1.1818	1.95449	2.73297	0.660522	-1.65215	0.915308	-2.10674	-2.89683	2.1199	-1.72392	-1.6329	-0.713729	2.1648	2.04361	-1.04432	-0.505841	-2.80998	3.65164	0.300255	0.243456
NP_060022	9	27	114	166452	HOMO SAPIENS	1	NP_060022|NP_001229267	29	66	908.72	220.2	ATAD2B	ATPase family AAA domain-containing protein 2B isoform 1	2.50982	0.161995	-0.0169685	-0.0494221	0.0458112	-0.463578	-2.01734	-0.313517	0.228423	0.783265	0.0358704	0.0317037	0.785666	-0.483483	-1.35432	-0.0165777	0.496604	0.414358	1.36248	0.451887	-0.429504	0.579377	-0.571309	-0.265947	0.782997	0.889312	-0.134003
NP_036546	9	27	730	157579	HOMO SAPIENS	1	NP_036546	62	90	1536.19	221.1	RAB3GAP2	rab3 GTPase-activating protein non-catalytic subunit	0.50063	0.686629	0.0331109	-0.393675	-0.822711	0.732938	-0.491896	1.33095	0.00263745	0.688414	-0.113944	1.52685	-1.45639	0.143249	-0.38511	-1.39819	0.690581	0.330918	1.94855	-1.29718	0.627998	0.952612	-1.10183	1.89978	-1.2157	-0.447237	-0.493964
NP_001146	9	27	1527	76214	HOMO SAPIENS	1	NP_001146|NP_001180473	44	89	1535.97	222.1	ANXA6	annexin A6 isoform 1	-3.88074	-0.00952053	-5.54239	1.54222	-3.29257	2.54741	-5.30119	-0.576631	-0.511322	-2.0122	0.80018	2.83328	0.872094	-1.89543	2.71791	-1.40963	0.899871	0.637858	-0.92135	-1.30552	-0.328561	1.69908	-1.18761	0.576987	-2.48579	-2.63487	2.17575
NP_001087	0	0	0	121750	HOMO SAPIENS	1	NP_001087	0	88	1534.42	223.1	ACLY	ATP-citrate synthase isoform 1	NA	NA	NA	NA	NA	NA	NA	NA	NA	NA	NA	NA	NA	NA	NA	NA	NA	NA	NA	NA	NA	NA	NA	NA	NA	NA	NA
NP_005349	9	27	136	154694	HOMO SAPIENS	1	NP_005349	16	102	1533.35	224.1	LMO7	LIM domain only protein 7 isoform 1	-2.96816	2.59599	-2.80472	-0.499926	0.398648	-0.749166	1.52723	-4.24971	2.90517	-0.165243	-3.08993	2.18297	-0.655655	-4.73133	-0.976406	1.2438	1.34398	1.14148	-0.040933	1.53914	-0.725124	1.31158	-0.0972295	-0.430979	-3.84745	-0.973325	-1.0764
NP_056667	9	27	22	158713	HOMO SAPIENS	1	NP_056667	2	79	1153.34	224.2	LMO7	LIM domain only protein 7 isoform 2	-5.8388	4.71723	-0.991847	-1.76856	0.230866	0.816645	1.32754	-7.33605	1.42271	0.422305	-4.06499	1.01879	-0.185383	-4.68091	-1.3029	-0.421455	2.78859	1.03122	0.758012	0.602045	1.29134	1.12378	-0.550991	-0.288798	-4.46259	-0.057241	-0.98891
NP_060110	9	27	20	152809	HOMO SAPIENS	1	NP_060110	2	98	1531.79	225.1	LRRC16A	leucine-rich repeat-containing protein 16A isoform 1	0.692347	1.4307	0.023095	-1.22881	0.929138	-0.7664	-1.17696	0.225869	-0.948038	2.32722	0.330422	-1.26893	-0.691243	-2.53657	-5.8456	0.70168	-2.02509	-1.76104	0.216622	0.69937	-0.513624	-4.12767	-0.749653	0.602376	2.39947	1.88055	2.48571
NP_001167448	9	21	16	152138	HOMO SAPIENS	1	NP_001167448	2	97	1519.67	225.2	LRRC16A	leucine-rich repeat-containing protein 16A isoform 2	-1.9968	0.0611033	5.06776	NA	NA	NA	-0.955075	0.396893	-1.20056	0.106136	2.05202	-1.81473	-0.0811603	-2.19079	-4.25681	-0.762285	-2.46409	-2.14844	-0.15657	-1.09975	-1.96048	NA	NA	NA	-0.174546	-0.715359	-0.971412
NP_054831	9	27	671	145246	HOMO SAPIENS	1	NP_054831	43	89	1531.32	226.1	TRPS1	zinc finger transcription factor Trps1	-1.64148	-3.12706	-0.0603706	0.560458	0.1223	-0.64084	0.77838	2.57548	0.573043	0.546138	0.835729	-4.94146	-0.843764	0.0880196	-3.70922	1.2804	-1.49931	-1.41238	-1.27877	1.85336	-0.616971	-5.62061	-2.38861	-2.06353	1.71864	-1.36942	0.0584762
NP_542194	9	27	281	185623	HOMO SAPIENS	1	NP_542194|NP_954650	44	104	1529.76	227.1	SOGA1	protein SOGA1 isoform 1	-0.511634	-0.0851889	-0.671339	1.16609	-0.193526	1.06284	0.281918	0.865238	-0.855941	-0.760695	0.820494	-1.16441	0.167957	-0.255362	0.717785	-0.0691889	-0.708093	0.417338	1.17063	0.0876141	0.649628	-1.69332	1.70653	0.079351	0.733228	-0.219739	0.39594
NP_056025	7	21	22	179026	HOMO SAPIENS	1	NP_056025|NP_001012279|NP_080414	18	27	264.46	227.3	SOGA2	protein SOGA2	3.75726	-0.700625	-2.05019	0.685835	-1.97498	-0.675307	0.783927	0.699475	0.338345	-0.267998	0.876357	-0.313776	0.376402	-0.300986	3.41718	NA	NA	NA	NA	NA	NA	0.0492397	1.87584	-0.496992	-1.0226	-1.64769	1.73829
NP_005115	9	27	1077	155533	HOMO SAPIENS	1	NP_005115|NP_001265138|NP_001265139	70	92	1527.71	228.1	NUP153	nuclear pore complex protein Nup153 isoform 2	0.549198	-0.788905	-0.791529	-0.876055	1.16107	-0.298626	-0.69159	-0.4135	-0.671748	0.543503	1.24201	0.243637	-1.44876	-0.495489	-0.601062	1.87285	-1.09094	-0.822342	-1.0948	2.5541	-0.0689923	-0.255054	-0.71579	0.08189	0.134017	0.430254	-0.803931
NP_060252	9	27	520	271834	HOMO SAPIENS	1	NP_060252	111	113	1527.13	229.1	FAM208B	protein FAM208B	0.337032	-1.56829	0.937878	-0.523301	-0.250276	1.02099	0.883774	-0.581894	0.39182	-0.787042	-0.647184	-1.94247	0.193377	1.32227	-0.698754	0.983035	-0.942906	-1.0071	-0.711101	1.26941	0.267486	-1.70758	-0.291376	-1.32977	0.661562	1.03353	0.545924
NP_001073883	9	27	553	229367	HOMO SAPIENS	1	NP_001073883|NP_080957	113	113	1521.96	230.1	CCDC88C	protein Daple	0.0558471	2.07136	1.0347	-0.893055	-0.193526	-1.90629	-1.22411	1.52566	-0.0746049	-0.789677	1.82095	0.461376	0.363692	-1.2735	-2.39037	-1.77791	0.282209	0.137218	0.558276	-1.71707	-3.78467	0.051617	0.94123	0.0869679	-0.381583	0.476972	1.07587
NP_055888	9	27	292	195919	HOMO SAPIENS	1	NP_055888	57	98	1520.69	231.1	SIPA1L3	signal-induced proliferation-associated 1-like protein 3	-1.43443	1.14821	-1.96339	-0.119548	-0.336635	0.932357	-0.469708	-0.602943	0.103647	2.82783	0.477697	-1.98311	-0.805634	-1.09581	-0.477661	-2.1805	-2.25991	0.295158	0.114125	-1.54744	0.135298	-1.6434	0.889307	1.31582	0.382859	0.239318	-0.641448
NP_056371	9	27	127	201223	HOMO SAPIENS	1	NP_056371	32	87	1211.14	231.2	SIPA1L1	signal-induced proliferation-associated 1-like protein 1	-0.314805	-2.12319	-2.42078	0.194955	0.109963	1.94176	-0.752607	0.0943114	0.522538	0.511886	1.10235	1.62556	-1.04204	-1.20146	-0.477661	-1.0505	0.665058	0.575278	1.52016	-0.387887	0.060792	2.61197	1.44466	0.254539	-0.755841	0.251506	-0.923918
NP_065859	9	27	80	192488	HOMO SAPIENS	1	NP_065859	25	57	761.13	231.4	SIPA1L2	signal-induced proliferation-associated 1-like protein 2	2.45614	-0.314716	0.336926	1.49972	0.568898	0.304556	-1.84815	-0.771336	0.457179	-0.523568	0.180607	-3.71051	-2.48082	0.366567	-1.80679	-0.128662	-0.983744	0.518658	3.85392	0.449106	-0.874136	-2.55152	0.501013	2.02165	-0.26612	-0.514268	0.795896
NP_940978	9	27	974	223001	HOMO SAPIENS	1	NP_940978	75	87	1519.53	232.1	AGRN	agrin precursor	0.25012	-2.77646	-2.53095	-2.21694	1.03277	0.348871	2.70875	0.381107	1.80298	-0.821294	-1.60194	-4.35792	-2.3588	-0.759629	-3.49584	2.16336	0.19543	0.664678	-2.30899	3.34938	-1.95087	-4.57698	-2.88752	-0.0171293	-3.41546	-2.78518	-2.68623
NP_000005	9	27	674	164715	HOMO SAPIENS	1	NP_000005|NP_783327	79	87	1516.38	233.1	A2M	alpha-2-macroglobulin precursor	-5.302	-3.53062	-5.89295	-3.81708	-4.69405	-4.54552	4.25361	-2.60788	-3.399	-1.15064	4.50746	-0.865383	-3.35019	2.3212	-1.11009	-1.45538	-1.38701	9.2292	-3.09742	-2.42615	-3.95772	-4.64354	-3.36612	-3.29746	-7.69355	-7.72513	-8.61309
NP_002855	9	27	20	165343	HOMO SAPIENS	1	NP_002855	11	21	255.78	233.2	PZP	pregnancy zone protein precursor	1.63304	0.661406	1.5188	-0.876055	0.988355	0.949591	-0.378181	0.189033	-1.10252	1.08099	0.703689	0.345248	-0.45992	0.642713	0.293595	-0.0120028	-0.212942	4.96184	-1.16839	-0.293343	-0.811647	0.959744	1.60268	0.929902	-3.63245	-4.54423	-4.98098
NP_001035957	9	27	70	322961	HOMO SAPIENS	1	NP_001035957|NP_000258|NP_001121619	15	109	1515.71	234.1	NF1	neurofibromin isoform 1	0.206664	-1.30093	-0.324122	-0.040922	-0.134308	0.927433	-3.49563	-1.60015	0.0561129	0.98614	-0.540536	-0.0757144	1.09579	0.462618	0.604668	-0.0188651	-1.61162	0.253438	0.403217	0.379588	0.892373	-1.1299	0.925427	0.719168	0.341054	-1.17239	0.39594
XP_003960595	1	3	1	17848	HOMO SAPIENS	1	XP_003960595	1	2	19.65	234.3	LOC101060448	PREDICTED: putative neurofibromin 1-like protein 4/6-like	NA	NA	NA	NA	NA	NA	NA	NA	NA	NA	NA	NA	NA	NA	NA	NA	NA	NA	-0.511365	-0.326711	-0.290106	NA	NA	NA	NA	NA	NA
NP_006286	9	27	963	141729	HOMO SAPIENS	1	NP_006286	43	88	1514.19	235.1	VARS	valine--tRNA ligase	1.4132	0.293153	-0.714741	-1.60706	0.763822	0.777253	-0.461387	0.741574	-0.321186	1.61584	0.117126	-0.180229	-1.35979	0.407389	-1.05353	-1.77105	-0.0700116	-0.306802	-0.923978	-1.60028	0.4886	-0.511802	0.315897	1.1381	0.976098	1.78102	0.353444
NP_004808	9	27	32	134184	HOMO SAPIENS	1	NP_004808|NP_001163887|NP_963923|NP_001164101|NP_001116437	4	96	1513.16	236.1	TJP2	tight junction protein ZO-2 isoform 1	-0.363373	-0.985643	-0.895027	-1.78131	-2.50794	1.72265	0.218127	-0.292467	2.59917	-0.91351	-0.827469	-1.10635	0.605183	1.59602	0.044222	0.269353	0.292418	-1.07266	1.89336	0.766107	3.50008	-2.22346	1.13086	1.46054	-0.467184	1.53524	0.503428
NP_001163886	1	3	1	130672	HOMO SAPIENS	1	NP_001163886	1	93	1472.27	236.2	TJP2	tight junction protein ZO-2 isoform 4	NA	NA	NA	NA	NA	NA	NA	NA	NA	NA	NA	NA	NA	NA	NA	2.47445	2.29854	-1.11438	NA	NA	NA	NA	NA	NA	NA	NA	NA
NP_001163885	9	27	15	115394	HOMO SAPIENS	1	NP_001163885	1	84	1333.6	236.3	TJP2	tight junction protein ZO-2 isoform 5	-1.11235	-2.61504	-0.668	-1.94919	-1.30385	0.890504	0.894868	0.241656	2.50113	1.61057	-1.056	-3.77728	-0.243849	1.58161	-3.35958	1.19348	0.41493	0.858378	2.03527	0.960756	2.90643	-3.72115	0.453605	1.55956	-1.42871	-0.20349	-1.54135
NP_938149	9	27	65	109892	HOMO SAPIENS	1	NP_938149|NP_001265121	3	82	1510.43	237.1	GANAB	neutral alpha-glucosidase AB isoform 3 precursor	0.467399	3.52419	-0.641291	-0.3363	-0.467406	-5.06992	-0.308843	-2.23425	0.519567	1.87141	-1.55369	-2.94697	0.228965	0.534656	-1.16151	-1.44852	0.358779	-0.208462	0.692309	-1.0497	0.623191	-3.80911	-2.4586	1.95818	-0.391536	1.61649	-1.1114
NP_938148	9	27	53	107328	HOMO SAPIENS	1	NP_938148|NP_001265123|NP_001265122	2	81	1490.11	237.2	GANAB	neutral alpha-glucosidase AB isoform 2 precursor	0.769033	2.07893	-0.948445	-0.4043	0.050746	-6.18765	0.481612	-2.11848	1.29496	1.17057	-1.59686	-0.711514	-3.10107	-0.509897	1.30651	-1.524	1.28272	-0.128002	0.731731	-1.38894	-0.638601	-1.06571	-0.483265	2.91283	-0.122787	2.45742	1.74079
NP_001509	3	9	3	108481	HOMO SAPIENS	1	NP_001509|NP_127493|NP_001157108	1	89	1509.63	238.1	GTF2I	general transcription factor II-I isoform 4	3.72147	-3.27083	1.35521	NA	NA	NA	NA	NA	NA	NA	NA	NA	-1.26828	-1.23268	-3.80691	NA	NA	NA	2.00374	-1.10253	-0.960659	NA	NA	NA	NA	NA	NA
NP_127492	2	6	2	112928	HOMO SAPIENS	1	NP_127492|NP_127494	1	89	1502.95	238.2	GTF2I	general transcription factor II-I isoform 1	2.89325	-0.201214	2.73072	NA	NA	NA	NA	NA	NA	NA	NA	NA	2.06684	0.58028	-1.37746	NA	NA	NA	NA	NA	NA	NA	NA	NA	NA	NA	NA
NP_001003795	5	15	7	108600	HOMO SAPIENS	1	NP_001003795|NP_775808	5	11	116.55	238.4	GTF2IRD2B	general transcription factor II-I repeat domain-containing protein 2B	0.431612	1.14568	1.09479	NA	NA	NA	NA	NA	NA	-0.102009	2.26532	-1.81763	3.36072	-2.7815	-2.141	NA	NA	NA	NA	NA	NA	-1.1085	0.446833	0.904512	-2.62116	-8.16591	-9.16553
NP_004578	9	27	1467	109053	HOMO SAPIENS	1	NP_004578	56	79	1351.17	239.2	RRBP1	ribosome-binding protein 1	1.48989	0.832921	-1.51935	-0.574302	-0.571037	-0.414339	1.13339	0.423205	-1.27483	2.14016	-0.532918	-3.78019	-2.1834	1.21181	1.89009	-4.26665	0.159698	0.238538	0.576673	-5.14568	-1.29714	-3.59278	-1.58494	2.18922	1.3842	0.641502	-2.30127
NP_065972	9	24	29	250285	HOMO SAPIENS	1	NP_065972|NP_891991|NP_891989|NP_057434	15	26	259.23	239.3	NIN	ninein isoform 2	-1.70283	-0.206258	-0.791529	-0.208799	0.457866	0.351333	0.556498	1.3178	1.02164	-0.491951	0.0104781	1.70685	-0.027778	-0.329802	1.25766	0.463786	-0.942906	0.625938	0.235018	1.64481	-1.22503	2.42178	-0.720305	0.135208	NA	NA	NA
NP_055454	9	27	945	177594	HOMO SAPIENS	1	NP_055454	75	89	1508.54	240.1	TTC37	tetratricopeptide repeat protein 37	-0.125645	0.923723	-1.6963	0.626334	-1.22983	1.26718	-0.591743	0.286385	-0.909417	0.211526	2.01393	0.493311	0.00526813	-0.728413	-0.464806	-1.55145	-0.274197	0.336878	0.127266	-1.11643	2.09408	0.286969	0.44006	2.20954	-0.823526	-0.00442905	-0.341481
NP_477352	9	27	176	239394	HOMO SAPIENS	1	NP_477352|NP_002641|XP_003846682	24	99	1506.28	241.1	PI4KA	phosphatidylinositol 4-kinase alpha isoform 1	-1.39864	1.16082	-1.44256	-1.13956	0.544225	0.289784	-0.0398108	0.867869	0.433412	0.385419	0.924603	-0.206358	-0.032862	0.131242	0.563534	0.697105	-0.0649069	-0.148862	0.429499	1.21102	1.13271	-0.331128	-1.15375	1.26251	1.39415	-0.66661	-0.553958
NP_056281	9	27	453	179940	HOMO SAPIENS	1	NP_056281	45	92	1500.22	242.1	PTPN23	tyrosine-protein phosphatase non-receptor type 23	-0.434948	-0.289494	-0.47436	1.36584	-0.73882	0.538442	-0.292202	0.675795	-0.549943	0.193082	1.97077	0.10138	-0.101496	-0.870088	-0.00462413	-0.636475	-0.488593	0.667658	0.80269	-0.457405	0.0463715	-0.713872	1.62074	0.465273	-0.992738	-1.2902	0.918383
NP_079330	9	27	314	135687	HOMO SAPIENS	1	NP_079330	27	92	1500.16	243.1	VCPIP1	deubiquitinating protein VCIP135	-1.59547	-1.75746	-0.851625	-0.0706723	-2.7226	0.673851	0.195939	3.58584	-0.113226	-1.35088	1.13028	-1.2486	-0.48534	0.9957	-0.791305	0.18243	0.0882325	-0.0445619	-0.0856108	0.374027	-0.576113	-0.713872	0.753856	-0.631557	0.705358	-0.709266	-0.139002
NP_001193980	1	3	1	164029	HOMO SAPIENS	1	NP_001193980|NP_001135745	1	97	1499.78	244.1	CLASP1	CLIP-associating protein 1 isoform 4	NA	NA	NA	NA	NA	NA	NA	NA	NA	NA	NA	NA	NA	NA	NA	NA	NA	NA	NA	NA	NA	-0.121926	0.40394	0.853733	NA	NA	NA
NP_056097	0	0	0	170475	HOMO SAPIENS	1	NP_056097	0	94	1441.6	244.2	CLASP1	CLIP-associating protein 1 isoform 1	NA	NA	NA	NA	NA	NA	NA	NA	NA	NA	NA	NA	NA	NA	NA	NA	NA	NA	NA	NA	NA	NA	NA	NA	NA	NA	NA
NP_055912	9	27	77	166936	HOMO SAPIENS	1	NP_055912	9	87	1397.7	244.3	CLASP2	CLIP-associating protein 2 isoform 1	-1.66193	-1.11932	1.14821	0.583834	0.697203	0.920047	-0.372634	-0.608205	-0.276623	0.398592	1.10997	0.353958	-0.210803	-1.00456	-0.151163	-2.18279	-0.483488	0.366678	2.09309	-1.36113	-0.4968	0.610282	0.498756	-0.25833	-0.745887	0.30838	0.0709749
NP_001193973	8	24	17	141860	HOMO SAPIENS	1	NP_001193973	2	79	1259.5	244.5	CLASP2	CLIP-associating protein 2 isoform 2	-1.29639	-0.264271	0.844397	0.581709	0.911866	1.00129	-1.30731	-0.0819755	-0.425167	-0.50249	1.53656	-0.493774	-0.574311	-0.397037	-0.117742	-1.21062	-1.923	0.807718	NA	NA	NA	0.0825218	0.850929	0.0285719	-0.929035	0.0219769	-0.296485
NP_055506	9	27	225	172376	HOMO SAPIENS	1	NP_055506	21	95	1496.97	245.1	AQR	intron-binding protein aquarius	0.196439	0.35621	0.747577	0.445707	0.751486	-0.217381	-0.619478	-0.876582	0.573043	0.601467	0.391363	-0.627321	0.180667	-0.108885	-1.25406	0.154981	-0.708093	-0.551162	-0.319513	0.162693	0.253065	-0.0981527	-0.0069287	-1.24598	-0.282046	0.600877	-0.0390132
NP_001005731	9	27	14	198661	HOMO SAPIENS	1	NP_001005731|NP_001005619	1	97	1496.22	246.1	ITGB4	integrin beta-4 isoform 3 precursor	-3.60211	-1.65405	0.627386	-3.57695	3.84313	0.371029	2.13186	-2.01587	0.382908	1.79764	-1.58162	-2.63343	0.0128942	-2.29884	-2.45979	1.53888	-2.02509	-1.28722	-0.140801	1.02471	-0.338175	-3.48342	0.135295	-2.35043	-4.49842	-1.00786	0.890886
NP_000204	1	3	1	205872	HOMO SAPIENS	1	NP_000204	1	97	1483.57	246.2	ITGB4	integrin beta-4 isoform 1 precursor	NA	NA	NA	NA	NA	NA	NA	NA	NA	NA	NA	NA	NA	NA	NA	1.16603	-1.90768	-0.0505219	NA	NA	NA	NA	NA	NA	NA	NA	NA
NP_065821	9	27	1075	137283	HOMO SAPIENS	1	NP_065821|NP_001032800	99	99	1495.15	247.1	CGN	cingulin	-0.314805	1.3399	0.744238	1.95447	-1.17802	-0.515279	1.99873	-0.955517	1.11077	0.000746126	0.80018	-4.11986	-1.62162	-1.48001	-4.81469	-1.38904	-0.37629	0.190858	-0.926606	-1.31386	1.99073	-4.55796	-1.94162	-0.25833	0.540127	-2.26519	-0.841426
NP_619520	9	27	180	135020	HOMO SAPIENS	1	NP_619520|NP_055781	21	95	1494.24	248.1	DHX30	putative ATP-dependent RNA helicase DHX30 isoform 1	0.712796	-0.801516	1.44535	1.25959	-1.03491	-0.576828	-0.896831	0.249549	-0.0538089	-0.0809309	1.74731	-0.685385	-0.34553	0.880439	-0.248855	-0.361982	-0.498802	-0.694202	0.161431	0.198842	0.226628	-0.243168	1.76522	0.483045	0.583923	-0.000366595	2.04326
NP_002284	9	27	494	183305	HOMO SAPIENS	1	NP_002284	49	91	1490.94	249.2	LAMC1	laminin subunit gamma-1 precursor	2.18262	-0.768727	-2.8548	-2.8757	0.00139813	0.0362012	1.46899	-4.44968	-2.06508	0.000746126	-5.80691	-6.94757	-1.42588	2.81586	2.08291	1.90259	-0.24357	4.43736	-3.7308	3.26596	-3.29197	-4.51755	-3.03426	-3.48281	-6.83554	-7.27826	-7.5382
NP_006050	1	3	1	177044	HOMO SAPIENS	1	NP_006050	1	4	34.76	249.3	LAMC3	laminin subunit gamma-3 precursor	NA	NA	NA	NA	NA	NA	1.01413	1.65458	-0.775728	NA	NA	NA	NA	NA	NA	NA	NA	NA	NA	NA	NA	NA	NA	NA	NA	NA	NA
NP_803187	9	27	208	221416	HOMO SAPIENS	1	NP_803187|NP_001182502	34	100	1488.68	250.1	DICER1	endoribonuclease Dicer isoform 1	0.40605	-1.59856	0.0664971	-0.93768	0.445529	-0.131212	0.0295274	0.57318	0.760207	0.564581	-0.200278	1.33524	-0.35824	0.320943	0.614951	-1.17631	-0.335453	0.894139	1.70939	-0.738256	-0.0257309	0.95499	-0.602914	2.56245	-0.935007	1.22446	-1.43136
NP_003237	9	27	976	133374	HOMO SAPIENS	1	NP_003237	43	85	1488	251.1	THBS1	thrombospondin-1 precursor	-3.3925	-3.53062	2.38016	-2.47619	2.14556	-2.3199	0.426142	-3.2604	-5.20528	-1.68285	-3.839	-6.50338	-3.76199	-2.74308	-4.32108	4.00246	-1.77496	3.40926	-1.40492	5.87983	-0.427101	-5.47084	-5.00734	-3.16036	-4.63976	-6.42921	-7.01326
NP_003238	8	24	174	133869	HOMO SAPIENS	1	NP_003238	30	50	875.07	251.3	THBS2	thrombospondin-2 precursor	-1.61848	-2.2039	2.10306	-1.89606	4.37115	-1.41882	1.28871	-2.54736	-2.07994	-2.50226	-4.90802	-4.77308	-2.54945	0.282523	1.18568	-1.26095	-0.907174	8.43354	NA	NA	NA	-4.58173	-4.18334	-4.22164	-7.21378	-7.43467	-8.4381
NP_061903	9	27	549	156317	HOMO SAPIENS	1	NP_061903	49	91	1486.71	252.1	DHX29	ATP-dependent RNA helicase DHX29	-0.734026	1.58708	0.136608	-2.05757	-1.97992	1.02345	-0.627799	0.257443	-0.683631	-0.460334	1.44261	-0.667966	0.554343	-0.358617	1.57902	-0.762285	0.787569	-0.214422	-0.35105	-0.702107	1.60378	-0.766173	-0.754168	1.64843	-0.729961	1.19603	-0.358979
NP_945314	9	27	307	157199	HOMO SAPIENS	1	NP_945314	44	68	1022.25	252.2	DHX57	putative ATP-dependent RNA helicase DHX57	1.79664	-0.65018	-1.08867	-0.797429	1.44482	0.41042	-0.386502	-0.255631	0.638402	-0.557819	-0.405956	0.467183	-0.210803	-0.123292	0.594384	0.415749	-0.0598023	-0.360442	0.852624	0.938511	0.060792	0.158595	-0.887361	0.56937	0.675497	0.808063	-0.0665103
NP_065916	9	27	274	115671	HOMO SAPIENS	1	NP_065916|NP_001107869	26	55	897.07	252.4	DHX36	probable ATP-dependent RNA helicase DHX36 isoform 1	-1.89711	-2.41578	-0.314106	-1.17143	1.17341	-1.12338	0.672986	0.467934	1.43162	-0.386561	-0.918882	0.638471	0.0942386	0.0808158	1.44277	0.836639	0.139279	-0.0862819	-0.918721	1.13038	0.399673	0.21565	0.692902	-0.773739	-0.7001	-0.191302	-0.181498
NP_055205	9	27	645	102680	HOMO SAPIENS	1	NP_055205	26	86	1481.84	253.1	SND1	staphylococcal nuclease domain-containing protein 1	0.518523	0.278019	-0.227302	-0.731553	0.805768	-1.01998	0.440009	-0.392451	-2.0324	0.140387	0.906828	0.516537	-0.925108	1.29106	1.03657	-1.07109	0.675267	0.512698	-0.148685	-0.743818	-0.403067	0.315497	-0.117547	0.772486	0.428646	0.00775832	-0.751436
NP_620305	8	24	15	264251	HOMO SAPIENS	1	NP_620305	2	91	1477.09	254.1	SON	protein SON isoform F	NA	NA	NA	-0.0834224	0.499811	0.811721	0.991941	0.270598	0.626518	0.746378	0.538639	-1.12667	1.57623	-0.356216	-0.325981	-0.702811	-1.4891	0.473958	-0.464059	-0.196018	-0.566499	-0.495161	1.34533	0.650617	0.187767	-0.60161	-0.803931
NP_115571	8	24	15	250810	HOMO SAPIENS	1	NP_115571	4	78	1263.26	254.2	SON	protein SON isoform B	-0.537197	-1.26309	-0.858302	NA	NA	NA	0.562045	-0.29773	1.09889	1.82399	-0.743675	-0.461839	2.98451	0.0520005	-1.79908	1.27354	0.0269767	-2.23784	0.148291	1.37786	0.274696	-0.283582	0.491983	-1.32977	2.98873	2.3132	1.64081
NP_009117	9	27	286	282045	HOMO SAPIENS	1	NP_009117	102	119	1467.76	255.1	CEP250	centrosome-associated protein CEP250	0.214333	-0.713237	-0.45099	0.273581	-0.462472	-0.431572	-0.641666	-1.16338	-0.873767	0.951888	0.546257	1.28298	-0.726831	-0.555521	2.11633	0.317389	0.19543	1.00142	0.258671	0.585361	-0.0329411	1.6349	0.105947	-0.596012	0.219619	-0.158802	-0.99141
NP_003592	9	27	192	122588	HOMO SAPIENS	1	NP_003592	12	96	1467.03	256.1	SMARCA5	SWI/SNF-related matrix-associated actin-dependent regulator of chromatin subfamily A member 5	0.735802	-0.879707	0.917846	-0.251299	-0.376113	0.265164	-1.3711	-0.176697	0.573043	0.67524	0.713846	-0.180229	-0.116748	-0.903705	-1.32604	0.39745	-1.09094	-0.0296618	0.76064	0.66044	0.156929	0.122936	-0.0927145	-0.0247462	0.733228	0.129632	-0.511462
NP_003060	9	27	439	123287	HOMO SAPIENS	1	NP_003060|NP_620604|NP_444353	56	81	1131.27	256.3	SMARCA1	probable global transcription activator SNF2L1 isoform a	-3.28769	1.7132	-3.43238	-0.465926	1.41275	0.841264	1.00581	-0.0925001	-2.0532	2.48531	-0.256142	-3.98922	0.966149	-1.6577	0.841186	0.488948	-0.391604	-1.3945	-5.14209	0.894019	-4.57539	-4.24653	-0.462948	-3.10196	0.456516	2.38633	0.545924
NP_001123892	5	15	7	127321	HOMO SAPIENS	1	NP_001123892|NP_620706	1	89	1464.35	257.1	SMARCC2	SWI/SNF complex subunit SMARCC2 isoform c	NA	NA	NA	0.441457	-0.381048	-0.0475056	1.79072	0.0548442	-0.318216	NA	NA	NA	NA	NA	NA	-0.002853	-1.27981	0.810698	0.558276	0.957976	1.01014	-0.568857	2.447	-0.00443456	NA	NA	NA
NP_003066	9	27	34	133276	HOMO SAPIENS	1	NP_003066	1	88	1449.3	257.2	SMARCC2	SWI/SNF complex subunit SMARCC2 isoform a	-2.54383	-0.302105	-1.9734	1.17671	2.48853	0.0386632	-0.139658	-0.381926	-0.374662	0.256316	0.881436	-0.113456	-0.104038	-1.12462	-1.57027	1.44281	-1.44316	0.360718	0.579301	2.00074	1.08465	0.0183348	0.771916	0.683623	0.464479	-0.357863	-0.798931
NP_003065	9	27	299	123378	HOMO SAPIENS	1	NP_003065	22	86	1424.54	257.3	SMARCC1	SWI/SNF complex subunit SMARCC1	0.334475	-1.42704	3.41514	-0.204549	-5.9919	-2.59318	-1.88975	1.41252	1.95152	0.485539	-0.510065	-0.395066	-1.27336	0.649917	-1.86078	-0.579289	-0.0546976	-0.0982019	-1.79388	-0.593659	-1.39087	-0.0173246	-0.167213	-0.573161	0.822811	-1.09723	-0.643948
NP_066933	9	27	660	194596	HOMO SAPIENS	1	NP_066933	60	86	1448.17	258.2	COL14A1	collagen alpha-1(XIV) chain precursor	-5.2841	-4.92797	-1.88326	-4.49284	-4.38069	-0.342942	0.819983	-0.447705	2.29911	-3.59568	-5.64694	-6.12016	-2.26475	-1.29511	5.73094	-0.574714	1.08364	7.83456	-5.37862	0.396273	-4.83977	-6.20543	-5.92389	-5.73994	-7.61989	-7.20107	-8.04565
NP_004482	9	27	161	172051	HOMO SAPIENS	1	NP_004482	18	92	1462.41	259.1	ARHGAP35	rho GTPase-activating protein 35	-0.987092	-1.41695	-1.12539	0.624209	-0.928809	-0.224767	1.09734	0.399525	-0.258798	1.50782	1.69907	-2.63923	-0.251475	0.0423954	-0.714179	-0.22931	-2.1476	0.563358	0.221878	0.237772	1.02456	-2.47783	-0.176243	0.165676	0.0742954	-0.309113	0.11347
NP_066964	9	27	2312	83274	HOMO SAPIENS	1	NP_066964	74	79	1460.3	261.1	XRCC5	X-ray repair cross-complementing protein 5	-0.864393	-0.261749	-0.0102912	-0.635927	1.2647	0.0632829	-0.0647725	-0.197746	0.136326	0.864942	0.952534	0.815566	-0.297231	-0.608349	-1.01754	-0.261334	0.00655813	0.0180182	-0.453546	0.0737106	0.745765	0.360665	1.04056	0.221533	-0.743896	0.0910387	-0.401474
NP_003282	9	27	638	139831	HOMO SAPIENS	1	NP_003282	36	84	1457.74	262.1	TPP2	tripeptidyl-peptidase 2	0.0175038	2.56068	-1.67626	-0.531801	-0.018341	2.02301	-1.48759	-0.539795	-2.14827	1.23117	-0.883333	1.28879	-0.820886	-2.41411	-1.06639	-0.876657	1.60942	-0.527322	-1.88061	-1.0052	-1.45336	1.21411	0.381365	1.33614	-0.690147	-0.942857	-3.48114
NP_006006	9	27	322	242953	HOMO SAPIENS	1	NP_006006|NP_624361	26	87	1453.4	263.1	ARID1A	AT-rich interactive domain-containing protein 1A isoform a	-0.071964	-0.710714	0.487164	0.934462	1.19068	-0.34048	-0.342125	-0.237213	0.18386	0.569851	0.419295	0.31041	0.300142	-0.0104325	-1.35175	-1.14429	-0.845918	-0.569042	0.195597	-1.02745	0.483793	0.170482	-0.386192	0.135208	0.339063	0.0260394	0.0659754
NP_065783	9	27	214	238741	HOMO SAPIENS	1	NP_065783|NP_059989	37	80	1232.89	263.2	ARID1B	AT-rich interactive domain-containing protein 1B isoform 2	-2.78412	-1.08653	1.81927	-0.100423	-0.49208	0.137142	0.456651	1.09415	0.920633	0.26422	0.43453	0.371377	-0.515844	-0.0656618	-0.215434	-0.339107	-0.52943	0.584218	-0.26695	-0.268316	0.125684	1.23313	1.03605	0.180909	0.52022	-1.73097	-0.366478
NP_037423	9	27	339	162136	HOMO SAPIENS	1	NP_037423	29	88	1453.07	264.1	CPSF1	cleavage and polyadenylation specificity factor subunit 1	0.423943	-0.0725775	0.737561	-0.527551	-0.0134062	-0.000728273	-0.405916	0.0416884	0.00857917	1.40243	-0.304387	-0.0728112	-0.505676	-0.0272414	-0.621628	0.873238	-0.0444883	-1.1114	-0.088239	1.23605	-0.181953	-0.226527	-0.0407915	-0.326882	0.896469	-0.130365	-0.156501
NP_056280	9	27	741	170926	HOMO SAPIENS	1	NP_056280|NP_001239085	67	91	1452.03	265.1	GEMIN5	gem-associated protein 5 isoform 1	0.193883	0.0257914	-0.0370002	0.509458	-1.21749	0.641845	0.0267539	-0.32141	-1.12332	-0.684287	0.160293	0.342345	0.218797	1.35589	1.80526	-1.20376	0.220953	-0.899822	-1.49953	-1.0636	1.51966	0.232291	-0.248483	-0.519843	-0.375611	0.696345	1.05337
NP_055535	9	27	567	143320	HOMO SAPIENS	1	NP_055535	44	86	1450.89	266.1	SLK	STE20-like serine/threonine-protein kinase	-1.5648	1.65266	-0.854963	0.838836	-0.437798	0.664003	-0.808078	0.841557	-0.820291	0.67524	0.777327	-1.14699	-1.49452	-0.826865	1.10341	0.500385	-0.202732	0.473958	0.353283	0.888458	1.34181	-1.86448	0.0969172	0.950213	-1.36501	0.779625	0.108471
NP_005981	9	27	309	112818	HOMO SAPIENS	1	NP_005981	36	65	923.78	266.3	STK10	serine/threonine-protein kinase 10	-2.8378	-1.46488	-2.62443	-1.78981	-4.46212	-1.04214	0.00456566	-0.234582	-2.0532	-1.37459	-1.09663	5.03971	-0.129459	0.270516	3.46602	-1.21291	3.07445	0.968639	-0.21176	-1.24713	-0.0617821	3.2681	-0.878331	-1.26376	-2.38625	-1.95441	-0.948915
NP_057535	9	27	276	108281	HOMO SAPIENS	1	NP_057535	8	80	1443.7	267.1	COPB1	coatomer subunit beta	-0.146094	1.83679	-0.908381	-0.944055	-0.691939	1.28196	-0.061999	1.07836	-0.656894	0.0455368	0.134901	0.0868643	-0.932734	0.138446	0.874607	0.0817824	0.629325	0.155098	0.518854	0.579799	0.156929	-0.0244565	-0.0656242	2.57007	0.510266	0.0768201	-0.44147
NP_060404	9	27	245	208412	HOMO SAPIENS	1	NP_060404	30	94	1443.41	268.1	PHIP	PH-interacting protein	0.0993029	-0.81665	0.417053	0.118454	0.781094	-0.182914	-0.863548	0.93891	0.341316	1.17057	-0.179965	-0.09894	0.818712	-0.72361	-0.770738	-0.874369	-0.279302	-0.962402	-2.78994	-1.03301	-0.0233275	-0.457124	1.16698	0.137747	1.02786	1.22446	-0.511462
NP_061836	3	9	3	265670	HOMO SAPIENS	1	NP_061836|NP_660107|NP_001096649|NP_001007247|NP_795902	2	44	466.24	268.3	BRWD1	bromodomain and WD repeat-containing protein 1 isoform A	NA	NA	NA	-1.53694	-0.538961	0.28486	NA	NA	NA	-1.24812	0.911906	-1.98601	1.08562	1.78572	2.65107	NA	NA	NA	NA	NA	NA	NA	NA	NA	NA	NA	NA
NP_387505	3	9	3	259915	HOMO SAPIENS	1	NP_387505	1	43	468.66	268.4	BRWD1	bromodomain and WD repeat-containing protein 1 isoform B	NA	NA	NA	NA	NA	NA	-0.217317	0.809984	-0.380604	NA	NA	NA	NA	NA	NA	NA	NA	NA	0.237647	-0.385106	1.49563	-0.564103	0.868989	0.175831	NA	NA	NA
NP_694984	3	9	4	205391	HOMO SAPIENS	1	NP_694984	2	16	171.55	268.5	BRWD3	bromodomain and WD repeat-containing protein 3	NA	NA	NA	NA	NA	NA	NA	NA	NA	NA	NA	NA	NA	NA	NA	0.621619	0.726313	0.00311817	0.337515	0.0959562	1.43795	NA	NA	NA	2.79364	1.8054	1.75079
NP_001075019	9	27	177	184654	HOMO SAPIENS	1	NP_001075019	17	90	1442.67	269.1	THOC2	THO complex subunit 2	-0.759588	0.0358805	0.911169	0.447832	0.309822	-0.704851	-0.752607	-0.695033	-0.493496	0.83596	0.0663412	-0.487968	-0.477714	0.856426	0.000517568	0.29909	-0.89186	-1.10544	-0.335281	0.415738	-0.722721	0.068258	-0.440373	-0.712804	0.556053	0.698376	0.720905
NP_004937	9	27	141	213257	HOMO SAPIENS	1	NP_004937	36	99	1440.6	270.1	DOCK2	dedicator of cytokinesis protein 2	-0.652227	-2.37542	-2.46752	-0.86968	0.630583	0.00665763	-5.43432	-5.84945	-6.33124	-1.32189	-1.40641	6.52614	0.46283	-0.481082	0.411854	-1.72987	5.23372	2.8967	-3.2446	-4.75082	-4.10673	6.23972	-0.718047	-1.05302	-6.10096	-6.07374	-6.35333
NP_001371	9	27	120	216342	HOMO SAPIENS	1	NP_001371	24	93	1295.64	270.3	DOCK1	dedicator of cytokinesis protein 1	-1.25038	-0.279404	-2.89152	-0.0324219	-0.00847144	2.05501	-0.79421	-1.28704	1.33655	0.290568	1.39944	-2.60149	-1.50214	-0.164114	-0.0354743	0.891538	-1.17262	1.04612	0.0352822	1.66706	-1.80185	-2.66563	1.8194	-0.123766	-1.51431	-2.88877	-3.62862
NP_079216	9	27	156	216332	HOMO SAPIENS	1	NP_079216	36	73	1000.49	270.5	DOCK5	dedicator of cytokinesis protein 5	-2.09905	2.87092	0.126592	0.101454	-0.783233	-0.744242	-1.70947	-1.22916	-2.47803	1.76075	-1.7873	-3.18503	1.26356	0.431401	1.69985	-0.702811	0.649744	0.712358	1.35459	-0.362861	1.49082	-4.45811	-3.52414	-1.09619	-2.47783	-1.82644	-2.48625
NP_002902	9	27	228	124346	HOMO SAPIENS	1	NP_002902	10	83	1439.41	271.1	UPF1	regulator of nonsense transcripts 1	-1.01265	1.87714	0.18001	-0.442551	0.341898	1.40259	-1.27126	-0.0530329	-0.624214	0.327454	-0.662419	-0.583773	0.122201	0.424198	-0.667904	0.633057	-0.0189651	-0.527322	0.466292	0.799475	0.329974	-0.575989	-0.00241366	-0.151694	0.0942027	0.55619	-0.25399
NP_000929	9	27	1168	135321	HOMO SAPIENS	1	NP_000929|NP_722493	85	85	1437.64	272.1	POLR2B	DNA-directed RNA polymerase II subunit RPB2	-0.0694078	-0.334895	0.159979	0.22258	0.225931	-0.195224	-0.336578	-0.431918	0.39182	0.41967	0.119665	0.353958	0.338272	0.193676	-0.00719499	0.193867	-0.360976	-0.172702	-0.0120238	0.446325	1.02216	0.379684	0.347502	0.366253	0.502303	0.1926	-0.0390132
NP_203752	9	27	175	204384	HOMO SAPIENS	1	NP_203752	27	96	1435.43	273.1	TANC1	protein TANC1 isoform 1	-1.71306	-1.06131	-1.21887	-0.587052	1.83467	0.976672	2.22616	0.59423	0.923604	0.053441	0.0307919	-3.67567	-0.226055	-0.641967	-0.228288	-1.02305	-0.794872	0.0746382	0.623979	-1.17205	-0.121867	-4.08488	-1.10183	0.0996627	-0.276074	-0.420831	-1.21639
NP_001139381	4	6	5	153950	HOMO SAPIENS	1	NP_001139381	2	67	1003.1	273.2	TANC1	protein TANC1 isoform 2	NA	NA	NA	NA	NA	NA	NA	NA	NA	NA	NA	NA	-0.897146	-0.521903	-0.871001	0.262491	-0.988848	0.849438	NA	NA	NA	NA	NA	NA	NA	NA	NA
NP_057212	9	27	484	99029	HOMO SAPIENS	1	NP_057212	20	83	1433.95	274.1	COPG1	coatomer subunit gamma-1	-0.330143	1.53411	-1.56943	-1.85569	-1.21009	1.73003	0.983621	1.96769	-0.371691	-0.318058	-1.51306	-0.264422	-1.14372	0.477026	1.25509	-0.064614	0.940709	0.971619	1.11806	0.30729	-0.261265	-0.143321	-1.04539	3.52218	0.0742954	-0.932701	-0.746437
NP_036265	9	27	311	98762	HOMO SAPIENS	1	NP_036265	16	71	1218.77	274.3	COPG2	coatomer subunit gamma-2	0.124865	0.194784	0.413714	1.15334	0.692268	0.265164	-0.508537	-0.718713	-1.768	-0.294345	2.17645	0.478795	-0.581937	-2.89196	-0.225717	0.312814	-0.861232	0.518658	-0.458802	0.538089	1.83211	-0.0672479	1.772	-0.0298241	-0.99672	0.728845	-0.708941
NP_036387	9	27	494	109493	HOMO SAPIENS	1	NP_036387	24	82	1433.62	275.1	XRN2	5'-3' exoribonuclease 2	0.477624	-0.244093	-1.78644	-0.0451721	0.440594	0.191305	-0.300522	-0.0451395	-0.104314	1.05728	0.109508	-0.270228	0.849216	0.539459	-0.408248	0.509535	-0.646837	0.339858	1.06287	1.01637	0.454952	-0.167094	0.828354	0.37387	1.41207	-0.0775533	0.448434
NP_056234	9	27	506	314256	HOMO SAPIENS	1	NP_056234	101	101	1431.85	276.1	MXRA5	matrix-remodeling-associated protein 5 precursor	-2.43903	-1.46488	0.246783	-2.39119	2.82903	-0.744242	2.27331	-1.27652	0.638402	-1.27447	-3.09501	-3.9776	-1.9775	-1.15584	4.16787	-1.02992	0.930499	5.4148	-4.09348	-2.29545	-3.9481	-4.45574	-4.47908	0.348481	-6.65638	-6.4678	-7.23324
NP_775873	9	27	191	173714	HOMO SAPIENS	1	NP_775873	16	82	1431.46	277.1	DIP2B	disco-interacting protein 2 homolog B	-2.13739	0.888411	-0.30409	-1.33931	1.29925	0.907737	-0.11747	-0.289836	1.46133	0.759552	-0.875715	-0.447323	-1.01662	-1.17745	-1.76309	1.86828	0.302628	-0.113102	0.526739	2.37614	-0.117061	-1.08711	-1.17858	2.1943	-0.461212	0.487128	-0.476466
NP_055966	9	27	242	172477	HOMO SAPIENS	1	NP_055966|NP_001139588|NP_001139586|NP_996772|NP_996773|NP_001139587|NP_996774	35	73	1116.67	277.2	DIP2A	disco-interacting protein 2 homolog A isoform a	-0.994761	1.68041	-0.581196	-0.614677	0.608377	-0.0105761	0.903188	1.25991	-1.6046	0.422305	0.459923	-1.80602	1.85077	-0.59154	-0.423673	-1.19232	-0.0444883	0.518658	1.02345	-0.779967	0.0463715	-1.81456	0.543906	1.17872	0.345035	-1.13176	-1.32887
NP_055789	9	27	174	173047	HOMO SAPIENS	1	NP_055789|NP_001074895	38	51	695	277.4	DIP2C	disco-interacting protein 2 homolog C	-0.0617391	0.936334	1.06141	0.279956	-1.41735	-0.992901	0.783927	-0.729238	-0.4014	-0.478777	0.830651	-1.37054	1.37287	0.347357	1.84125	0.294515	-0.197628	0.664678	1.26261	0.513062	-0.114657	-2.70842	-0.519386	0.785181	0.452535	-0.660516	0.195961
NP_071934	9	27	895	136934	HOMO SAPIENS	1	NP_071934|NP_001026884|NP_116103	58	81	1428.61	278.1	INF2	inverted formin-2 isoform 1	-0.140982	2.26053	1.10815	-1.65594	-1.14347	1.21548	-0.680496	0.823139	-0.57668	-1.97795	-0.286612	-4.39566	1.30169	-1.96987	2.44797	-1.06423	0.573174	-0.0952219	2.81582	-0.757721	-1.64563	-2.58956	-0.347814	4.47429	-1.94431	2.16695	1.18085
NP_000292	2	6	165	93306	HOMO SAPIENS	1	NP_000292|NP_001161810|NP_001027564	46	54	912.15	279.2	PLG	plasminogen isoform 1 precursor	NA	NA	NA	NA	NA	NA	NA	NA	NA	NA	NA	NA	NA	NA	NA	-0.718823	-0.759139	8.87458	NA	NA	NA	NA	NA	NA	-6.57476	-6.40686	-7.77818
NP_005568	3	9	4	232761	HOMO SAPIENS	1	NP_005568	3	4	44.45	279.3	LPA	apolipoprotein(a) precursor	NA	NA	NA	NA	NA	NA	NA	NA	NA	NA	NA	NA	0.0205202	0.256109	0.28074	-0.405443	-1.41253	9.16662	NA	NA	NA	NA	NA	NA	-6.32392	-6.98779	-7.70568
NP_001025177	9	27	1080	106603	HOMO SAPIENS	2	NP_001025177|NP_001273|NP_001030931|NP_082191	46	79	1421.43	280.1	AP2B1	AP-2 complex subunit beta isoform a	-0.626664	-0.32985	-0.915058	0.16733	-1.15581	0.139604	0.351257	-0.0030411	0.448267	-0.834467	0.365971	-0.293454	1.34491	0.335351	1.48647	-0.42603	0.0525	0.459058	0.592441	-0.101474	-0.273283	-0.357278	2.24833	1.27774	-1.08431	-0.410675	0.378442
NP_663782	9	27	30	104445	HOMO SAPIENS	1	NP_663782|NP_001159491	1	77	1394.73	280.2	AP1B1	AP-1 complex subunit beta-1 isoform b	-0.997317	-0.18608	-0.881672	0.290581	-0.0430149	0.58522	-0.000981395	0.854713	-0.544001	1.07045	0.919524	-0.885705	-2.40456	1.77611	-1.03811	-1.39133	-1.50952	-0.482622	0.80269	-0.693765	0.724134	-1.1299	1.07668	1.6078	1.48174	1.73227	0.998375
NP_001118	6	18	16	105518	HOMO SAPIENS	1	NP_001118	1	77	1393.41	280.3	AP1B1	AP-1 complex subunit beta-1 isoform a	NA	NA	NA	NA	NA	NA	NA	NA	NA	-2.48118	0.80018	6.71776	-4.68729	-2.79351	3.47888	-1.84882	3.69722	5.02442	-0.595464	-1.20263	-1.28993	4.22139	1.5169	1.04669	-4.5462	-4.47313	-5.61091
NP_055627	9	27	23	175689	HOMO SAPIENS	1	NP_055627	3	98	1420.98	281.1	CEP170	centrosomal protein of 170 kDa isoform alpha	1.4541	-0.508932	2.33342	-1.30531	-0.988026	-2.46023	1.13339	-2.81837	-2.57607	-1.05579	-1.34039	0.51073	-1.09797	1.38711	2.57908	2.01239	-0.355872	0.330918	0.258671	1.78663	-2.17919	2.02477	0.35879	-2.76682	-2.44996	-0.305051	-2.74122
NP_001035864	3	9	4	161804	HOMO SAPIENS	1	NP_001035864	2	93	1338.76	281.2	CEP170	centrosomal protein of 170 kDa isoform gamma	0.490405	0.656361	0.23009	NA	NA	NA	NA	NA	NA	NA	NA	NA	NA	NA	NA	1.67156	-0.228256	-1.32298	0.111497	3.97504	-1.49181	NA	NA	NA	NA	NA	NA
NP_001106197	9	27	23	168282	HOMO SAPIENS	1	NP_001106197	3	81	1210.86	281.3	CEP170B	centrosomal protein of 170 kDa protein B isoform 1	-0.0387331	-1.02095	1.82595	-0.298049	0.758888	0.831416	0.900415	0.352164	-0.650952	-1.40884	0.411677	-4.05018	0.114575	0.335351	1.33736	-0.986454	-1.484	0.521638	2.3927	-0.218264	-1.75379	-2.72507	0.442318	2.35172	-1.48445	0.801969	0.0409781
NP_055820	6	18	10	164138	HOMO SAPIENS	1	NP_055820	2	77	1146.11	281.4	CEP170B	centrosomal protein of 170 kDa protein B isoform 2	-1.34496	-0.16338	1.35854	-0.247049	1.53858	0.545828	NA	NA	NA	NA	NA	NA	NA	NA	NA	-1.29068	-1.82091	0.363698	2.51096	-0.501896	-1.71293	-1.21786	-0.483265	1.92263	-0.447277	1.00103	0.333446
NP_056154	9	27	404	124930	HOMO SAPIENS	1	NP_056154	35	89	1419.35	282.1	ADNP	activity-dependent neuroprotector homeobox protein	-0.0336207	-0.907452	0.54392	0.369207	-0.0380802	-0.195224	-0.258919	0.146934	1.18207	0.904463	-0.0885521	-1.10925	-0.360782	-0.824463	-1.65254	0.59417	-1.41764	-0.747842	0.639747	1.03862	0.719327	-0.908811	0.501013	-0.542694	1.22096	-0.0816158	0.00098244
NP_002532	9	27	480	117131	HOMO SAPIENS	1	NP_002532|NP_001158508|NP_001003941	20	83	1418.22	283.1	OGDH	2-oxoglutarate dehydrogenase, mitochondrial isoform 1 precursor	-0.872062	-0.44083	-0.454328	-0.0919225	0.00139813	2.01316	-1.3822	0.0548442	0.49283	0.372245	-0.207896	1.60523	0.0256042	-1.12462	0.905457	-1.53544	0.532337	0.581238	-0.01728	-1.3222	0.462162	0.260819	0.464893	1.04162	-0.919081	-0.227864	-1.57385
NP_060715	1	3	1	115335	HOMO SAPIENS	1	NP_060715|NP_001137468|NP_001137469	1	20	285.49	283.3	OGDHL	2-oxoglutarate dehydrogenase-like, mitochondrial isoform a	NA	NA	NA	NA	NA	NA	NA	NA	NA	4.16101	-0.631948	-1.43151	NA	NA	NA	NA	NA	NA	NA	NA	NA	NA	NA	NA	NA	NA	NA
NP_060414	9	27	413	148475	HOMO SAPIENS	1	NP_060414	39	85	1417.74	284.1	USP47	ubiquitin carboxyl-terminal hydrolase 47	0.0762969	1.48871	-0.931752	0.936587	-1.02257	1.84328	-0.802531	0.331115	-1.23027	-0.744886	0.0841159	0.330732	-1.36742	-0.171318	1.29366	-0.085201	0.685476	-0.214422	1.78823	0.315632	-0.787613	0.144332	0.0878871	1.64081	-0.395518	-0.156771	0.688408
NP_057662	9	27	523	165358	HOMO SAPIENS	1	NP_057662	64	90	1413.82	285.1	RSF1	remodeling and spacing factor 1	-0.677789	-0.0523993	-0.163868	-0.557302	0.69967	1.33612	0.273598	-0.16091	0.97708	1.26806	-0.802077	-0.296357	-0.963238	-1.10541	-1.40317	0.358563	-0.570267	0.500778	0.571416	0.921826	-1.08804	-0.445238	1.02024	-0.271025	0.418692	-1.06879	-1.23638
NP_055625	9	27	247	352521	HOMO SAPIENS	1	NP_055625	83	109	1413.14	286.1	CEP350	centrosome-associated protein 350	1.67138	0.918678	-0.511085	-1.10768	-0.334167	0.100212	-0.203449	0.520557	0.103647	0.382784	0.188224	0.188476	-0.546348	0.0640069	0.177906	-0.206436	0.823302	0.0954982	0.610838	-0.0764476	0.368429	0.0539943	0.0585394	2.01911	-0.423388	-0.193333	-0.106506
NP_005947	9	27	1284	102214	HOMO SAPIENS	1	NP_005947	53	82	1413.09	287.1	MTHFD1	C-1-tetrahydrofolate synthase, cytoplasmic	-0.263681	0.0535365	0.300201	-0.92918	-2.37964	1.00868	-1.77604	1.52566	1.70494	0.669971	0.485315	1.83459	-0.538722	-2.92077	0.391287	-1.66811	1.07853	-0.145882	0.545135	-1.30552	0.442935	1.58022	-0.13335	-0.433518	-1.40084	0.7715	-0.109006
NP_001229696	9	24	16	106800	HOMO SAPIENS	1	NP_001229696|NP_001229697|XP_003960497|XP_003960496|XP_003846435	1	51	813.02	287.3	MTHFD1L	monofunctional C1-tetrahydrofolate synthase, mitochondrial isoform 1 precursor	-0.148651	-1.61874	3.13135	-3.25183	-0.79557	0.0952884	0.190392	1.28359	-0.826233	-0.905605	-4.63632	-0.223777	-3.17479	0.78679	0.807765	1.76305	-0.519221	-2.36598	-2.62436	1.50021	-2.12391	-0.782814	-2.62114	-0.717882	NA	NA	NA
NP_056255	5	15	5	106701	HOMO SAPIENS	1	NP_056255|NP_001229698	1	51	809.5	287.4	MTHFD1L	monofunctional C1-tetrahydrofolate synthase, mitochondrial isoform 2 precursor	-1.24271	-2.72349	4.01609	NA	NA	NA	0.939244	1.06784	-0.561826	NA	NA	NA	-1.65721	0.31614	1.48904	NA	NA	NA	-4.30635	0.382369	-5.36612	-0.989639	-2.2035	-1.58874	NA	NA	NA
NP_002429	5	12	11	168975	HOMO SAPIENS	1	NP_002429	10	28	339.04	288.2	MRC1	macrophage mannose receptor 1 precursor	1.87332	-0.188602	-0.544471	NA	NA	NA	NA	NA	NA	NA	NA	NA	0.559427	0.568274	0.275599	-0.526678	1.12448	0.763018	NA	NA	NA	NA	NA	NA	-3.71009	-3.68502	-4.47603
NP_060697	9	27	1185	119280	HOMO SAPIENS	1	NP_060697	57	81	1412.92	289.1	UBA6	ubiquitin-like modifier-activating enzyme 6	0.112084	-0.826739	-0.247334	0.74321	-1.23477	-0.827949	1.72415	-1.4186	-0.606389	-0.173147	-0.403417	1.32943	-0.683617	-0.286579	1.80011	1.03107	0.731418	0.888179	-0.419381	1.51134	1.55091	0.586509	0.681615	1.77284	-0.940979	0.479003	-1.67634
NP_001158287	7	21	13	147785	HOMO SAPIENS	1	NP_001158287|NP_055792|NP_001158288|NP_001158289	1	89	1411.55	290.1	ACIN1	apoptotic chromatin condensation inducer in the nucleus isoform 3	0.0328411	0.149383	0.784301	-1.50294	0.2358	-0.493122	-1.81487	-1.07655	0.715644	-0.236381	-0.507526	0.737179	0.36115	0.587484	-0.619058	-1.91744	-0.662151	-2.23486	NA	NA	NA	NA	NA	NA	2.28401	2.16289	1.62831
NP_001158286	7	21	14	150980	HOMO SAPIENS	1	NP_001158286	1	85	1358.81	290.2	ACIN1	apoptotic chromatin condensation inducer in the nucleus isoform 2	NA	NA	NA	0.367082	0.169181	0.154376	-3.8645	0.310066	-1.96407	0.42494	0.340579	-0.220874	-0.0506561	0.709949	-1.47258	-1.00018	-3.82703	-0.446862	-1.63357	-1.19707	0.486196	NA	NA	NA	-0.684174	-0.426925	-1.20139
NP_000417	7	18	116	353227	HOMO SAPIENS	1	NP_000417|NP_001073291	62	110	1385.2	291.1	LAMA2	laminin subunit alpha-2 isoform a precursor	0.490405	-0.536677	1.76252	NA	NA	NA	NA	NA	NA	NA	NA	NA	-1.92158	3.72114	0.746064	3.86064	-0.902069	1.83284	-0.821481	5.84368	-0.922204	0.298856	0.169158	0.37387	-4.69949	-4.6011	-4.86599
NP_002799	9	27	208	100940	HOMO SAPIENS	1	NP_002799|NP_001265637|NP_001265638	11	78	1402	292.1	PSMD2	26S proteasome non-ATPase regulatory subunit 2 isoform 1	-1.18136	0.187217	-0.86164	-0.149298	-0.516754	0.0780547	1.34973	-0.64241	0.546305	0.662067	-0.29423	0.629761	-0.734457	-1.07179	1.67157	0.667368	1.98206	-0.598842	-0.771547	0.782791	-0.566499	0.027844	-0.216878	-0.174545	-0.741906	-0.191302	-0.751436
NP_002282	9	27	351	205281	HOMO SAPIENS	1	NP_002282	45	77	1226.81	293.2	LAMB1	laminin subunit beta-1 precursor	3.93108	0.812743	-3.55925	-3.34108	1.38314	-1.17016	-2.3252	-1.54226	-3.58913	3.23094	-1.91934	-3.86148	-1.93683	-2.50535	2.08805	0.994473	0.63443	4.88138	-3.21043	1.89785	-2.16958	-2.96517	-3.2397	0.252	-5.78244	-5.78124	-6.46082
NP_055861	9	27	300	307211	HOMO SAPIENS	1	NP_055861	88	112	1400.27	294.1	SETX	probable helicase senataxin	-0.856725	-1.50271	-0.334138	-0.516926	-0.894265	1.40013	0.256957	0.199557	0.578984	0.862307	-0.42881	1.08847	0.328104	-0.28898	-0.0611829	0.8984	-0.105744	-0.703142	0.300721	1.32225	0.606367	2.13888	-0.532931	0.523669	0.349017	0.883218	0.30095
NP_005076	9	27	966	214358	HOMO SAPIENS	1	NP_005076	63	82	1396.77	295.1	NUP214	nuclear pore complex protein Nup214	0.043066	-0.289494	0.390344	0.0844541	-0.73882	-0.158294	-0.372634	-0.287205	0.39182	0.111405	0.652904	0.412022	0.0256042	0.337752	-0.377398	0.502672	-0.45286	0.0925182	0.195597	0.85787	1.1928	-0.01257	0.762886	0.244383	-0.186491	0.24135	0.0659754
NP_001422	9	27	116	113100	HOMO SAPIENS	1	NP_001422|NP_001239589|NP_001129026	15	84	1394.87	296.1	EPB41L2	band 4.1-like protein 2 isoform a	-1.07656	0.106504	-3.69947	-1.93219	1.95064	-1.20709	0.21258	-2.00798	0.489859	1.60267	-3.24228	-1.80892	-2.21899	1.25744	1.18054	2.64143	-0.942906	2.20236	-1.55998	2.9434	-0.607357	-6.20543	-1.83552	-5.32863	-5.38828	-4.69047	-5.77589
NP_001186318	8	24	13	95940	HOMO SAPIENS	1	NP_001186318	1	69	1160.85	296.3	EPB41L2	band 4.1-like protein 2 isoform c	-2.3879	1.90237	-5.20853	-1.63256	2.27387	-0.281392	-1.17141	-3.95239	0.549276	NA	NA	NA	-0.762419	1.01011	0.483838	1.47484	-1.83622	1.98184	-3.26825	1.55027	-0.237231	-5.13089	-0.828666	-3.77225	-6.79374	-4.17251	-4.85099
NP_001245258	9	27	16	98944	HOMO SAPIENS	1	NP_001245258	1	62	971.82	296.4	EPB41L1	band 4.1-like protein 1 isoform c	0.127421	0.184695	1.01801	-1.34568	-0.6722	-1.83243	1.1223	-0.576631	0.656227	-0.0466792	1.16837	0.406215	0.470456	1.3703	-3.90461	0.310527	-0.325244	0.441178	1.19165	1.40567	3.01939	-4.43196	1.05411	1.47832	-1.38292	-2.90909	-1.64134
NP_818932	8	24	14	88214	HOMO SAPIENS	1	NP_818932	1	57	882.13	296.5	EPB41L1	band 4.1-like protein 1 isoform b	-0.813269	0.308287	0.283508	-2.35507	-0.95595	-1.60839	2.02092	-2.63682	0.988963	NA	NA	NA	-3.32731	1.72569	-3.77349	1.95062	-1.1522	0.479918	-0.127661	2.91003	1.56773	-6.12935	1.63429	1.64335	-1.09626	-3.77642	-0.591453
NP_036439	9	27	125	121531	HOMO SAPIENS	1	NP_036439	23	57	787.02	296.6	EPB41L3	band 4.1-like protein 3	-2.81224	1.72833	-4.13015	-4.23571	-7.16144	-2.57841	-3.98931	-0.037246	-0.119168	-0.275902	5.03816	-1.04248	-8.40117	-6.51788	-6.49602	-2.66773	-0.126163	2.96226	-4.37994	-5.71572	-4.91427	-2.58243	2.63211	0.467812	-3.085	-4.11361	-3.61613
NP_001159477	9	27	34	97586	HOMO SAPIENS	1	NP_001159477|NP_976218|NP_976217|NP_001159478|NP_001159479	8	56	878.91	296.7	EPB41	protein 4.1 isoform 1	-2.40324	0.545381	1.77587	0.811211	3.90975	-1.40405	-2.51102	-3.40775	1.33061	0.701588	0.297412	-5.21146	-3.62727	-0.565126	-5.02807	-0.526678	-3.3574	1.35008	-3.65984	-0.218264	2.51948	-0.858888	3.10168	-0.931154	0.376887	-2.72628	-5.52842
NP_001245259	6	18	8	79286	HOMO SAPIENS	1	NP_001245259	2	52	808.35	296.8	EPB41L1	band 4.1-like protein 1 isoform d	0.546642	0.46719	-0.083741	NA	NA	NA	5.90941	-0.492435	-0.33307	NA	NA	NA	NA	NA	NA	-0.808033	5.53489	0.0388782	-0.0304206	0.298948	0.637611	-1.03005	1.31824	0.843577	1.37225	-0.479737	0.778398
NP_004428	1	0	1	66797	HOMO SAPIENS	1	NP_004428	1	47	728.3	296.12	EPB41	protein 4.1 isoform 6	NA	NA	NA	NA	NA	NA	NA	NA	NA	NA	NA	NA	NA	NA	NA	NA	NA	NA	NA	NA	NA	NA	NA	NA	NA	NA	NA
NP_002636	9	27	314	192274	HOMO SAPIENS	1	NP_002636	52	99	1393.13	297.1	PIK3C2A	phosphatidylinositol 4-phosphate 3-kinase C2 domain-containing subunit alpha	0.227114	1.39539	-1.25226	-0.0239219	0.349301	0.644307	-0.860775	-0.0688198	-0.695515	0.235238	0.551335	-1.9686	-0.38366	0.669127	1.09056	0.408887	-0.0444883	0.158078	2.58192	0.852309	-0.552079	-1.04194	1.04508	1.18888	0.132027	-0.987544	0.680909
NP_060101	9	27	691	199846	HOMO SAPIENS	1	NP_060101	72	91	1391.16	298.1	DDX60	probable ATP-dependent RNA helicase DDX60	-3.84239	-1.54811	-3.46577	-1.29468	-5.0913	-5.70018	2.62278	4.4778	0.617606	-2.0886	1.47054	1.79104	-2.92821	-0.416247	-2.00475	-1.72072	2.66608	0.670638	-2.4877	-1.92006	0.543878	2.27201	-2.28702	0.285007	-1.65565	-2.33831	-0.986411
NP_001012985	9	27	152	199952	HOMO SAPIENS	1	NP_001012985	43	55	726.14	298.2	DDX60L	probable ATP-dependent RNA helicase DDX60-like	-2.66909	-1.34885	-3.35893	-1.96831	-3.23335	-3.83647	2.08471	3.60163	0.593839	-0.955666	2.08503	-0.479258	-0.721747	0.445809	0.044222	-0.0829136	1.77277	0.137218	-0.314256	0.196062	-0.734738	-0.502293	-1.62331	-1.19267	-0.45524	-0.404581	-1.35887
NP_003962	9	27	27	145478	HOMO SAPIENS	1	NP_003962|NP_001123999|NP_001238900	2	83	1391.14	299.1	SPAG9	C-Jun-amino-terminal kinase-interacting protein 4 isoform 3	-1.05355	0.257841	-2.17372	-0.788929	0.882257	-0.399567	-0.0176226	-1.98166	-1.92248	0.893924	-0.182504	-1.35312	1.30678	-0.377827	1.73327	1.15459	0.813092	1.4812	-1.263	1.40011	0.570316	0.0563716	3.21907	-0.943849	-2.17324	-1.09114	-0.0190154
NP_001124000	9	27	21	147002	HOMO SAPIENS	1	NP_001124000	2	83	1388.33	299.2	SPAG9	C-Jun-amino-terminal kinase-interacting protein 4 isoform 1	-1.32707	-0.824217	-2.13032	-1.88544	-0.381048	-2.73597	-0.64444	-2.84468	-2.30869	1.88986	-1.19566	0.0781548	3.05568	1.81453	1.22424	1.17976	-0.702988	-0.959422	-1.30505	2.03967	-0.556885	1.28543	0.990895	-3.06896	0.173832	1.30978	0.02348
NP_055948	9	27	182	148653	HOMO SAPIENS	1	NP_055948|NP_001035529|NP_038959|NP_001156919|NP_001156920|NP_001156921|NP_001156922|NP_001156923|NP_001156925	37	45	656.31	299.4	MAPK8IP3	C-Jun-amino-terminal kinase-interacting protein 3 isoform 1	-0.133313	-1.42704	2.40687	1.38497	-0.203395	-1.08646	1.07515	-0.729238	-1.9819	-0.816024	-2.8614	-2.76988	3.36072	0.0159815	-0.781021	-1.00018	-2.48961	-0.843202	-2.6086	-1.37226	-2.50125	-2.07131	1.46046	-1.19267	-0.317879	0.200725	-0.221493
NP_055429	9	27	334	213669	HOMO SAPIENS	1	NP_055429	36	91	1390.78	300.1	PSME4	proteasome activator complex subunit 4	1.37997	0.502502	0.226751	-1.47319	0.820573	-0.525127	-1.01055	-0.645041	0.261102	1.218	-1.11694	-1.65505	-1.74364	1.82894	-0.503369	0.793178	-0.284407	-1.5286	0.208737	1.14984	-0.814051	-1.34861	-1.48335	0.899434	0.257443	0.129632	-0.583954
NP_570849	9	27	249	116453	HOMO SAPIENS	1	NP_570849|NP_570850|NP_570848|NP_570846|NP_056375|NP_570847|NP_570845|NP_570844	18	81	1390.62	301.1	OPA1	dynamin-like 120 kDa protein, mitochondrial isoform 7	-1.02544	-2.14085	0.13327	0.282081	1.05004	-0.837797	1.36082	0.996795	-1.11738	0.0112851	0.599581	-0.470549	1.64487	-0.726011	0.648372	0.520972	-0.927592	0.274298	-0.390472	1.03584	0.0752125	-1.22261	1.07894	0.122513	-1.45857	-0.926607	-0.593953
NP_056009	9	27	242	116999	HOMO SAPIENS	1	NP_056009	20	86	1381.54	302.1	MYO1D	unconventional myosin-Id	-1.44721	1.77625	-1.20552	0.165205	0.721877	0.895428	0.725683	-2.21057	1.75842	-0.0888351	0.157754	-1.29506	1.72113	-1.23748	-3.31845	-0.160687	-0.702988	1.24578	-0.537646	0.34622	0.10886	-1.32484	1.43788	1.65097	-0.684174	-0.526455	-1.66884
NP_149043	9	27	202	117467	HOMO SAPIENS	1	NP_149043	39	61	922.85	302.3	MYO1G	unconventional myosin-Ig	-2.97328	-3.40703	-4.28707	-3.68958	-2.2612	-4.00881	-4.71875	-3.32618	-3.91296	-1.30609	-1.25152	6.92388	-1.19202	-3.50908	-2.61661	-1.88084	5.70845	1.29942	-4.84774	-4.75638	-5.13299	6.54401	-0.611944	-0.710265	-4.2237	-4.30251	-5.40593
NP_001155901	4	12	6	97398	HOMO SAPIENS	1	NP_001155901|NP_001243121	1	79	1380.43	303.1	PDCD6IP	programmed cell death 6-interacting protein isoform 2	-2.72532	0.0106577	-0.237318	3.63749	-0.171319	1.19333	NA	NA	NA	NA	NA	NA	NA	NA	NA	NA	NA	NA	2.73698	-0.0236142	0.873146	NA	NA	NA	-0.202417	3.28616	1.04087
NP_037506	9	27	30	96649	HOMO SAPIENS	1	NP_037506	1	79	1379.3	303.2	PDCD6IP	programmed cell death 6-interacting protein isoform 1	-1.27595	0.353688	-0.167207	1.01309	0.810703	2.1855	0.545403	1.85192	-1.21244	0.0692494	0.823033	-0.43571	-0.932734	-1.90504	0.635518	-2.06842	0.323046	0.327938	3.59374	-2.43727	-0.179549	-0.33826	1.05411	0.554136	-0.948942	1.68555	1.15336
NP_066363	9	27	355	225244	HOMO SAPIENS	1	NP_066363	61	96	1377.79	304.1	ZNFX1	NFX1-type zinc finger-containing protein 1	-0.989648	-0.357595	-0.327461	-0.87818	-1.21256	-0.352789	1.57161	0.45741	0.00263745	-0.412909	-0.662419	1.40491	0.612809	1.02692	1.02886	0.0657703	1.29293	0.670638	1.12332	0.446325	1.04619	1.51841	-0.232681	1.76776	-0.365657	-0.802702	-0.191497
NP_005325	9	27	358	210726	HOMO SAPIENS	1	NP_005325	21	82	1377.34	305.1	HCFC1	host cell factor 1	0.0737407	-0.587123	0.453778	0.571084	-0.0898954	0.050973	0.767286	-0.187221	0.70079	0.83069	-0.786842	-0.00603782	0.157789	-0.0368465	-1.08181	0.857226	-0.514116	-0.238262	-0.209132	0.955195	0.498213	-0.0886435	0.920912	0.0691952	0.237536	0.0301018	0.335946
NP_037452	9	27	57	87747	HOMO SAPIENS	1	NP_037452	17	36	545.21	305.3	HCFC2	host cell factor 2	-0.634333	-1.79025	0.804333	0.522208	-0.588309	-0.584214	1.14726	-0.0530329	-0.0746049	1.14422	0.239009	0.429441	0.897514	-0.615553	0.949162	-0.0211526	-0.723406	-0.202502	0.434755	0.663221	0.644822	0.439116	-0.13335	-1.30438	-0.297972	-0.000366595	1.25335
NP_001914	9	27	79	128221	HOMO SAPIENS	1	NP_001914	3	77	1375.7	306.1	DDB1	DNA damage-binding protein 1	-0.100082	0.103982	0.0564813	0.539208	-0.235472	0.304556	0.82553	-0.150385	-0.487555	-0.370753	0.414216	1.68943	-1.03441	-0.315394	-0.937843	-0.83777	0.874348	0.0597382	0.518854	-0.613124	0.714521	0.0349759	1.08797	1.1838	-0.190472	0.598846	0.658411
NP_065996	9	27	261	358111	HOMO SAPIENS	1	NP_065996	91	103	1375.52	307.1	WDFY4	WD repeat- and FYVE domain-containing protein 4	-0.319918	-1.02348	-1.59614	-4.59059	-5.04689	-6.04239	1.94049	-1.64751	-0.235031	-1.46154	-1.55369	6.53776	-3.49254	-2.89436	-3.58325	-1.29755	4.39145	1.07592	-3.04223	-4.38098	-3.55635	5.5503	-0.975405	-0.905765	-6.26022	-6.26265	-6.79578
NP_114032	9	27	58	91325	HOMO SAPIENS	1	NP_114032	7	87	1374.01	308.1	HNRNPU	heterogeneous nuclear ribonucleoprotein U isoform a	0.955638	0.199829	0.844397	1.96722	0.874855	0.119908	-4.03924	0.562656	-1.92842	0.783265	2.03679	-2.83375	-1.75126	-0.593941	-1.64483	-0.400868	-4.95005	-0.405142	-0.753151	-0.273878	-1.73456	-1.42944	0.0833721	-1.25868	1.20901	0.462754	-0.0165157
NP_004694	9	27	258	99688	HOMO SAPIENS	1	NP_004694|NP_001077054	24	82	1364.96	309.1	RABEP1	rab GTPase-binding effector protein 1 isoform 1	-0.907849	-1.15968	-2.46752	3.19761	-1.77759	1.57985	-1.95354	0.933648	-2.42456	0.245777	0.332961	1.41943	0.333188	-1.66251	-0.338835	-0.645625	-1.06031	2.25302	0.821087	-0.540826	2.02198	0.883671	6.75209	1.44023	0.490359	-2.84815	-0.353979
NP_001596	9	27	1115	107550	HOMO SAPIENS	1	NP_001596	38	80	1364.63	310.1	AARS	alanine--tRNA ligase, cytoplasmic	-0.44006	0.303242	-0.561164	0.347957	-2.18718	1.04315	1.971	-0.018828	-0.327128	0.414401	-1.62479	0.551375	1.55844	-1.37676	0.24989	-0.673074	0.98665	-0.351502	-0.590208	-0.579756	-0.660232	0.384438	-0.354587	0.391643	-0.558758	0.533847	0.518426
NP_001074248	9	18	24	122535	HOMO SAPIENS	1	NP_001074248|NP_203693	3	84	1364.35	311.1	MYO1C	unconventional myosin-Ic isoform a	NA	NA	NA	-1.51781	-0.247809	0.649231	NA	NA	NA	NA	NA	NA	3.58188	0.308937	-1.24377	5.62426	-1.24408	-1.79084	0.592441	5.64069	-0.814051	-3.60466	-1.48786	0.147903	-0.341768	-0.644266	0.518426
NP_004989	9	27	168	127630	HOMO SAPIENS	1	NP_004989	18	64	1013.14	311.3	MYO1E	unconventional myosin-Ie	-0.0566267	1.03723	1.02468	-2.35082	-0.669733	-1.99985	1.17777	-1.18706	1.06918	2.09537	-2.36878	-1.38215	-0.658197	1.28866	1.32194	-0.721111	1.84423	0.256418	0.07996	-0.827239	-1.09285	2.43129	-2.52858	-0.522382	-2.2907	-1.69035	-1.71383
NP_036467	6	15	26	125584	HOMO SAPIENS	1	NP_036467	14	52	709.5	311.6	MYO1F	unconventional myosin-If	NA	NA	NA	NA	NA	NA	5.98429	-3.80242	1.35438	-1.81459	-2.34339	2.9407	NA	NA	NA	-0.844632	2.27813	5.07806	NA	NA	NA	5.59309	-0.582596	-0.644252	-4.38893	-4.23751	-5.6759
NP_001243778	9	27	589	125112	HOMO SAPIENS	1	NP_001243778	50	86	1362.61	312.1	POLD1	DNA polymerase delta catalytic subunit	0.334475	0.126683	-0.120466	-0.0961725	0.692268	-1.39174	-0.444746	-0.660828	2.15057	1.39979	-1.00014	0.716857	-0.653113	-1.00456	-1.15379	0.530122	0.547651	-0.595862	-0.301116	0.894019	0.678469	0.667337	0.611632	-0.887992	-0.154639	0.700407	-0.0790089
NP_002473	9	27	1042	85522	HOMO SAPIENS	1	NP_002473|NP_001182122|NP_689511	53	77	1362.13	313.1	NASP	nuclear autoantigenic sperm protein isoform 2	0.0328411	-0.791427	0.644079	-3.06057	-2.07121	-3.59274	-1.81487	-1.18443	0.629489	2.41681	-1.62479	-0.386356	-1.00137	2.00423	-0.0740371	1.93232	-1.95873	-1.12034	-1.07904	2.37614	1.4043	-3.08166	-1.27791	-2.77952	-0.630425	1.18181	-2.15878
NP_001193814	8	24	21	105545	HOMO SAPIENS	1	NP_001193814|NP_001078929|NP_001078927|NP_001078928|NP_001193813|NP_001193820|NP_001193812|NP_001193815|NP_001322|NP_001193816	3	87	1362.07	314.1	CTNND1	catenin delta-1 isoform 1AC	-0.442616	-0.776294	0.139947	2.46023	-1.26191	-0.791019	0.648024	-0.192484	0.332403	NA	NA	NA	-0.340446	1.35109	2.35285	1.5183	-0.304825	3.25728	1.59901	1.51134	0.0439681	-2.60382	1.05185	1.12794	-2.86801	-3.26861	-2.26627
NP_001078935	5	0	9	94065	HOMO SAPIENS	1	NP_001078935|NP_001078936|NP_001078932|NP_001078933|NP_001078934	2	82	1296.97	314.2	CTNND1	catenin delta-1 isoform 3AC	NA	NA	NA	NA	NA	NA	NA	NA	NA	NA	NA	NA	NA	NA	NA	NA	NA	NA	NA	NA	NA	NA	NA	NA	NA	NA	NA
NP_002267	9	27	3723	44105	HOMO SAPIENS	1	NP_002267	51	76	1360.45	315.1	KRT19	keratin, type I cytoskeletal 19	-1.48044	-2.1358	0.166656	0.428707	-0.726483	2.74436	1.43848	0.644221	-0.217206	-0.955666	1.82095	-4.51179	0.795834	-1.89543	-4.93552	-1.54002	-1.51973	-0.500502	2.2245	-0.830019	2.74781	-3.74017	-1.97323	3.38507	-0.194454	0.529784	4.93045
NP_000215	9	27	4336	48057	HOMO SAPIENS	1	NP_000215|NP_058576|NP_002271	46	67	1203.49	315.2	KRT18	keratin, type I cytoskeletal 18	-3.74014	0.141816	-0.921736	1.43384	-2.30808	3.54943	-1.63736	3.33589	-2.09182	-4.55472	0.101891	-5.62081	2.04905	-3.36021	-3.96373	-2.51218	-1.86174	0.932879	2.78166	-0.807774	4.08651	-2.61571	-1.74748	4.60885	-1.24158	-0.953013	5.01794
NP_000413	9	27	145	48390	HOMO SAPIENS	1	NP_000413|NP_766534	10	58	972.17	315.3	KRT17	keratin, type I cytoskeletal 17	-4.37409	-2.24678	4.97761	-7.51674	-3.70709	-6.85484	1.95713	-3.12358	0.415587	3.00435	-4.71758	-4.78179	-7.9614	-3.85967	-6.39576	1.63038	-0.412023	0.167018	-4.80307	2.49015	-4.75565	-6.64523	-6.58308	-5.42003	-9.26225	-8.07044	-9.65797
NP_000517	9	27	99	51906	HOMO SAPIENS	1	NP_000517|NP_853517|NP_034796	9	58	931.5	315.4	KRT14	keratin, type I cytoskeletal 14	-2.75855	-4.4109	-5.74939	-6.2991	-0.983092	-5.96853	-1.02164	-2.67103	1.9337	5.71814	-1.63749	-2.10505	-3.67557	-3.12968	-4.51904	-7.7916	-5.02662	-4.02584	-7.69136	-5.59893	-8.0267	-7.18012	-7.76828	-8.64451	-8.17531	-8.13138	-10.3279
NP_005548	9	27	416	51609	HOMO SAPIENS	1	NP_005548	24	51	846.07	315.5	KRT16	keratin, type I cytoskeletal 16	-2.21408	-3.90644	2.97444	-5.21959	0.69967	-4.36333	0.478839	-2.16848	4.42328	2.81992	-3.3667	-4.28825	-6.76411	-3.79003	-5.68106	-0.753135	2.09946	-2.0352	-3.7124	-0.55751	-4.74363	-7.11593	-7.00298	-5.81357	-4.46259	-1.38973	-4.57352
NP_002266	9	27	261	49425	HOMO SAPIENS	1	NP_002266	18	45	748.6	315.6	KRT15	keratin, type I cytoskeletal 15	4.05122	-3.43982	-3.42904	-4.96672	1.00316	-3.65429	2.54789	-2.66839	-3.11677	3.71837	-1.574	-2.3402	-7.20642	-4.21506	-7.66319	2.11761	-0.105744	0.327938	-3.98572	2.60972	-3.0997	-6.76885	-6.54922	-6.00907	-4.3093	0.479003	-1.15889
NP_056330	9	27	457	48301	HOMO SAPIENS	1	NP_056330|NP_203537	41	41	630.04	315.8	KRT23	keratin, type I cytoskeletal 23	-0.266237	-1.51028	3.35504	-5.06447	0.095159	-5.35551	2.76423	-3.73401	-4.07338	2.16124	-3.79076	-5.71662	-3.7747	1.88657	-3.24904	2.77182	-1.19814	-1.23656	0.07996	3.22147	-3.1045	-5.87974	-6.12707	-0.471603	-4.92643	-2.383	-0.90392
NP_061883	2	6	51	48543	HOMO SAPIENS	1	NP_061883|NP_075745	25	30	439.9	315.11	KRT20	keratin, type I cytoskeletal 20	NA	NA	NA	NA	NA	NA	NA	NA	NA	NA	NA	NA	NA	NA	NA	NA	NA	NA	0.7475	1.06642	0.469372	NA	NA	NA	-0.252185	5.91051	0.955879
NP_000412	9	27	43	59028	HOMO SAPIENS	1	NP_000412|NP_853515|NP_853512|Q9BGM5	13	27	413.23	315.12	KRT10	keratin, type I cytoskeletal 10	2.12639	-1.57838	-2.19709	0.15033	-1.63448	-0.584214	2.7254	-0.602943	0.231394	4.43238	-0.59386	-0.952479	1.74909	1.08215	0.55068	-0.698236	-0.0649069	1.89542	7.33617	1.13872	-0.641005	-0.923075	-4.80416	-3.61991	-2.27477	-0.451299	-2.69623
NP_705694	3	6	9	49900	HOMO SAPIENS	1	NP_705694|NP_002265	8	26	381.84	315.13	KRT13	keratin, type I cytoskeletal 13 isoform a	NA	NA	NA	-1.80894	-0.90907	0.878194	NA	NA	NA	NA	NA	NA	NA	NA	NA	NA	NA	NA	NA	NA	NA	NA	NA	NA	-0.632415	-0.25427	5.65287
NP_061889	3	9	12	55600	HOMO SAPIENS	1	NP_061889	9	15	197.04	315.17	KRT24	keratin, type I cytoskeletal 24	NA	NA	NA	2.0416	-0.0257432	1.08007	NA	NA	NA	NA	NA	NA	NA	NA	NA	NA	NA	NA	NA	NA	NA	-0.901679	-0.995722	8.51377	-1.38292	-1.76754	-1.14389
NP_000214	1	3	1	53625	HOMO SAPIENS	1	NP_000214	1	9	96.17	315.19	KRT12	keratin, type I cytoskeletal 12	NA	NA	NA	NA	NA	NA	NA	NA	NA	NA	NA	NA	-0.92765	1.30787	2.10347	NA	NA	NA	NA	NA	NA	NA	NA	NA	NA	NA	NA
NP_853513	1	3	1	51194	HOMO SAPIENS	1	NP_853513	1	7	77.38	315.2	KRT28	keratin, type I cytoskeletal 28	NA	NA	NA	NA	NA	NA	NA	NA	NA	NA	NA	NA	NA	NA	NA	NA	NA	NA	NA	NA	NA	-1.29393	-0.162698	2.99407	NA	NA	NA
NP_689562	2	6	2	34328	HOMO SAPIENS	1	NP_689562	2	3	31.88	315.23	KRT222	keratin-like protein KRT222	NA	NA	NA	NA	NA	NA	NA	NA	NA	NA	NA	NA	NA	NA	NA	NA	NA	NA	3.87232	-1.56691	-0.773193	-2.13312	-3.20809	6.78474	NA	NA	NA
NP_001116105	9	27	383	166789	HOMO SAPIENS	1	NP_001116105|NP_001866|NP_001116106	35	89	1358.12	316.1	CPS1	carbamoyl-phosphate synthase [ammonia], mitochondrial isoform a precursor	-1.61592	6.79559	-1.01856	-3.73208	-5.9993	-5.88975	-6.18317	-5.93102	-6.28073	-5.86946	-5.99481	-7.14499	-5.37871	-2.75268	-3.57039	-2.59453	7.42872	-0.899822	-5.68874	-5.7185	-4.68114	-5.19983	-5.2376	-4.90208	-3.18055	-2.94565	-2.71122
NP_055144	9	27	353	153085	HOMO SAPIENS	1	NP_055144	38	82	1357.45	317.1	EDC4	enhancer of mRNA-decapping protein 4	0.740915	-0.266793	0.159979	0.233205	-1.25697	-1.35727	0.994715	-1.13707	0.0145209	0.106136	-0.116484	0.586213	0.124743	0.702745	-0.266851	0.493522	0.425139	0.310058	-0.456174	0.827282	-0.138691	0.491417	0.383622	-0.00443456	0.225591	1.55555	0.713405
NP_060040	9	27	637	138824	HOMO SAPIENS	1	NP_060040	45	79	1355.08	318.1	OPLAH	5-oxoprolinase	-0.025952	-2.64278	-3.74621	-1.79831	-0.474809	-1.21448	0.426142	4.66725	-1.16788	-0.283806	0.520864	-4.18663	-2.39948	3.08481	-1.12809	-0.181274	0.103546	-1.10544	0.881533	-0.101474	-0.0305377	-4.45098	-2.55341	-1.32977	3.18382	-1.1927	0.815894
NP_005426	9	27	41	177994	HOMO SAPIENS	1	NP_005426	5	88	1353.18	319.1	ARHGEF5	rho guanine nucleotide exchange factor 5	0.993981	0.129205	0.917846	0.19708	-0.267548	-0.707313	1.19718	-0.892369	-0.743049	0.633084	1.51878	-1.18183	-0.790382	0.568274	-0.487944	-0.574714	-2.00978	3.13808	0.221878	-0.412913	1.52447	-0.861265	-0.519386	-0.0247462	-1.64172	-0.323332	0.00348217
XP_003960466	2	6	2	188865	HOMO SAPIENS	1	XP_003960466	1	81	1237.05	319.2	LOC101060316	PREDICTED: rho guanine nucleotide exchange factor 5-like	NA	NA	NA	NA	NA	NA	NA	NA	NA	2.22447	0.825572	-2.9731	-3.60693	-3.85007	-1.00983	NA	NA	NA	NA	NA	NA	NA	NA	NA	NA	NA	NA
NP_001003702	9	27	35	53685	HOMO SAPIENS	1	NP_001003702	5	26	462.01	319.3	ARHGEF35	rho guanine nucleotide exchange factor 35	-1.76163	0.0964152	1.55552	1.8376	0.408518	0.174071	1.4995	-0.726607	-0.965863	-0.204764	1.71177	-2.65375	-2.94092	-0.00082744	-1.01497	-0.185849	-0.978639	0.113378	-0.692704	-0.340615	0.0247408	-1.42468	0.954775	0.754714	-1.03454	-0.729578	0.0659754
NP_061322	9	27	113	95135	HOMO SAPIENS	1	NP_061322	3	81	1351.44	320.1	MATR3	matrin-3 isoform a	-0.153763	0.174606	0.0464654	-0.0239219	0.48254	0.0115816	-0.655534	0.546869	0.477975	0.864942	0.165371	0.0723484	-0.754793	-0.0368465	-0.210292	0.16413	-0.136372	0.363698	0.263928	0.340659	0.262679	-0.21464	0.916397	0.27739	0.761099	-0.894107	-0.216494
NP_001181885	8	18	19	62917	HOMO SAPIENS	1	NP_001181885	3	43	729.34	320.3	MATR3	matrin-3 isoform b	-1.67472	1.57952	-0.407588	NA	NA	NA	-0.763701	-0.308254	0.400733	NA	NA	NA	-0.388744	-0.0776681	0.0365095	-1.10083	0.991755	1.39776	NA	NA	NA	-0.205131	2.25059	0.0539615	2.00531	-0.936763	0.403439
NP_000179	9	27	1014	103625	HOMO SAPIENS	1	NP_000179|NP_277033|NP_277031|NP_277035|NP_079406	36	77	1346.11	321.1	HK1	hexokinase-1 isoform HKI	-2.8787	-1.40686	-1.52937	-0.204549	-0.257678	2.28151	1.1639	0.973115	0.01155	-2.08597	1.57211	-0.482161	-1.2937	-1.22067	1.30651	0.9167	0.272	-0.187602	-0.0987514	1.2861	1.93065	-1.40804	0.442318	1.14064	0.0404529	-0.12224	1.63331
NP_000180	9	27	470	103804	HOMO SAPIENS	1	NP_000180	27	57	1007.16	321.3	HK2	hexokinase-2	-1.00754	-0.806561	0.704174	-0.155673	-0.647526	1.34351	-2.33352	0.102205	-0.695515	2.24028	0.340579	0.0752516	-0.35824	0.517847	0.141914	-2.01352	-1.0501	-1.07564	-0.700588	-2.51791	-1.9773	-0.89217	0.0246766	2.51675	0.279341	2.53867	-0.466467
NP_002106	3	9	18	100678	HOMO SAPIENS	1	NP_002106	12	25	369.95	321.6	HK3	hexokinase-3	NA	NA	NA	NA	NA	NA	-4.53015	-1.04761	2.15651	NA	NA	NA	NA	NA	NA	-0.124088	0.394511	4.21684	NA	NA	NA	NA	NA	NA	-5.1255	-4.37157	-5.46343
NP_001129477	9	27	1608	109020	HOMO SAPIENS	1	NP_001129477|NP_780294	53	73	1346.02	322.1	GART	trifunctional purine biosynthetic protein adenosine-3 isoform 1	0.257789	-0.254182	-0.74145	-1.62619	-0.294689	0.00419566	0.370671	1.92033	1.03947	0.83596	-1.3734	0.197186	-0.393828	0.373771	-0.729604	0.660506	0.578279	-0.175682	-1.79388	0.579799	0.822674	0.0896537	0.0111315	-0.786434	-0.34575	-0.166927	-1.14639
NP_476516	9	27	235	102526	HOMO SAPIENS	1	NP_476516	10	82	1344.9	323.1	NAA15	N-alpha-acetyltransferase 15, NatA auxiliary subunit	2.72454	-1.09662	-0.28072	-1.27981	0.81317	-1.65517	0.121054	0.370582	-0.820291	-0.731712	-0.82493	0.127509	-0.612441	-0.214541	0.044222	0.4066	0.583383	-1.21868	-2.104	0.78001	-1.10246	-0.309732	-1.34112	-0.776278	0.386841	0.448535	-0.961413
NP_078837	9	27	133	102487	HOMO SAPIENS	1	NP_078837|NP_001104268|NP_060997	27	51	742.39	323.3	NAA16	N-alpha-acetyltransferase 16, NatA auxiliary subunit isoform 1	-3.22123	-0.390385	-0.297413	0.883461	-0.353906	0.356257	-2.35016	0.349533	0.662169	1.44459	-0.12918	0.0926707	2.7303	-0.324999	-0.945556	0.321964	-0.565162	0.363698	0.35854	0.437983	0.426111	0.71726	1.97517	1.49863	0.558044	-0.103959	-2.14379
NP_003472	9	27	256	94162	HOMO SAPIENS	1	NP_003472|NP_001092006	16	75	1344.45	324.1	USP5	ubiquitin carboxyl-terminal hydrolase 5 isoform 2	-1.41654	0.058581	-2.8982	0.78146	0.114898	2.16334	0.656345	0.265336	0.733469	0.975601	1.09981	-0.827641	-1.20473	-1.51363	-0.775879	-0.894956	-1.75965	0.217678	0.978773	-0.746598	-0.58813	-0.839869	0.972835	0.498279	0.382859	-1.28004	-1.34387
NP_003931	9	27	218	98067	HOMO SAPIENS	1	NP_003931|NP_001013042	41	44	645.71	324.3	USP13	ubiquitin carboxyl-terminal hydrolase 13	-1.21971	-1.46235	-0.501069	0.398957	-1.16321	-1.98507	0.867133	-1.64751	1.48807	0.983505	-1.36325	1.28588	0.472998	-1.00216	1.83611	1.58235	0.644639	0.408398	1.33357	2.15368	0.813061	0.439116	0.142068	-1.17489	-1.46653	-1.55832	-0.238992
NP_001894	9	27	108	100754	HOMO SAPIENS	1	NP_001894	6	75	1342.8	325.1	CTNNA1	catenin alpha-1	-5.70077	1.04479	0.340264	1.49547	0.59604	0.905275	1.00581	0.381107	1.24743	-6.24886	-3.46573	-6.18403	0.508587	0.270516	0.144485	-0.185849	0.123965	0.414358	-2.54289	0.38515	0.575123	-3.0246	0.688387	1.58241	0.128045	0.113382	0.893386
NP_004380	1	3	2	101130	HOMO SAPIENS	2	NP_004380|NP_033949|NP_663785|NP_001158355	2	19	296.31	325.3	CTNNA2	catenin alpha-2 isoform 1	NA	NA	NA	NA	NA	NA	NA	NA	NA	NA	NA	NA	NA	NA	NA	NA	NA	NA	NA	NA	NA	-0.000683561	2.48989	0.762331	NA	NA	NA
NP_037398	1	0	1	100834	HOMO SAPIENS	1	NP_037398	1	2	25.91	325.5	CTNNA3	catenin alpha-3	NA	NA	NA	NA	NA	NA	NA	NA	NA	NA	NA	NA	NA	NA	NA	NA	NA	NA	NA	NA	NA	NA	NA	NA	NA	NA	NA
NP_004810	9	27	263	142002	HOMO SAPIENS	1	NP_004810	23	86	1342	326.1	SYMPK	symplekin	-0.371042	0.225052	-0.0804023	0.307581	0.319692	0.218387	-0.478028	-0.337197	0.0442295	0.688414	0.13744	-0.00894101	-0.032862	0.217688	-0.125454	0.719979	-0.840813	-0.387262	0.266556	1.17487	-0.0425548	0.172859	0.681615	0.391643	0.627719	0.651658	-0.131503
NP_000087	9	27	579	123059	HOMO SAPIENS	1	NP_000087	53	63	1118.65	327.3	CP	ceruloplasmin precursor	-5.63431	-5.19533	-3.72284	-5.96335	-6.06839	-6.51509	3.64343	-2.96834	-3.19995	-5.43736	-5.46411	-5.82984	-1.68263	6.13922	0.165052	-1.95176	-2.49982	7.37266	-5.00018	-3.82206	-5.02724	-5.60635	-5.3279	-5.14075	-6.91716	-7.09951	-8.03315
NP_653271	9	27	1270	162563	HOMO SAPIENS	1	NP_653271	80	80	1337.76	328.1	A2ML1	alpha-2-macroglobulin-like protein 1 precursor	-7.30352	-5.92679	-9.24159	-4.79247	1.98271	-4.39288	-4.27776	-4.2655	1.60393	6.4585	-1.10425	-2.68278	-7.42503	-6.14808	-6.98963	-5.98909	-6.71626	-5.57544	-6.66902	-7.53709	-6.51255	-7.07789	-6.81561	-5.97606	-1.26746	5.5388	0.123469
NP_005338	9	27	179	72446	HOMO SAPIENS	1	NP_005338	3	74	1332.52	329.2	HSPA5	78 kDa glucose-regulated protein precursor	0.265457	0.361255	-1.3858	-2.7227	-1.2545	3.12843	0.73123	-1.75539	-0.74602	0.245777	-2.9198	-1.54763	-2.06901	1.54319	1.87467	-0.780584	0.486395	0.834538	-0.230157	-0.827239	-0.749159	-1.04907	-2.5647	1.87947	-1.02857	-1.55223	-1.87631
NP_006588	9	27	168	71125	HOMO SAPIENS	1	NP_006588	1	70	1265.74	329.4	HSPA8	heat shock cognate 71 kDa protein isoform 1	-0.473291	0.512591	-1.04526	0.248081	-0.102232	1.08254	-0.439199	0.407418	-0.861883	-0.107278	0.421834	0.983951	-0.292147	0.0399942	0.972299	-0.780584	0.317942	0.885199	0.353283	0.0347807	0.536668	0.229914	-0.740623	1.15333	-1.46454	-1.7655	-0.341481
NP_005337	9	27	1677	70336	HOMO SAPIENS	1	NP_005337	22	70	1220.97	329.5	HSPA1B	heat shock 70 kDa protein 1A/1B	-0.496297	-1.74737	-1.64622	0.0483288	0.208659	1.52815	1.58548	0.333746	-1.80959	0.0139198	2.11804	-2.53472	1.00174	-0.361018	-0.922418	-1.80307	-1.23387	0.816658	-0.805713	-1.36113	2.28395	-3.62131	0.392652	-0.306571	0.822811	-0.235989	-0.851425
NP_068814	9	27	91	70305	HOMO SAPIENS	1	NP_068814	5	60	1000.19	329.6	HSPA2	heat shock-related 70 kDa protein 2	-3.72481	0.484846	-5.90296	-0.40855	-3.76878	-2.66211	-1.49869	3.22801	-0.844058	0.901828	1.32834	-2.46214	4.70291	-1.23028	-0.284847	-2.62655	-1.01437	0.467998	2.02739	-2.65416	-6.32027	-5.9677	0.151098	-3.43457	-0.475147	-1.8366	-2.60624
NP_005518	6	15	13	70773	HOMO SAPIENS	1	NP_005518	7	43	631.14	329.9	HSPA1L	heat shock 70 kDa protein 1-like	NA	NA	NA	0.313956	-0.287287	2.48093	NA	NA	NA	-1.03471	0.614816	0.850404	0.577221	-1.73695	-0.755313	NA	NA	NA	NA	NA	NA	0.118181	0.0382217	-0.839752	-0.475147	-0.63411	1.13336
NP_002146	9	27	50	71483	HOMO SAPIENS	1	NP_002146	18	35	489.54	329.11	HSPA6	heat shock 70 kDa protein 6	2.84469	-0.766205	3.23485	-0.595552	-0.173787	0.631997	1.17777	-0.77923	-1.68778	-0.686922	-1.42165	-1.83215	-0.284521	-0.291381	-1.88135	-0.590726	0.966232	1.3173	-0.479827	0.251676	1.9643	-1.09424	-1.3795	0.612532	0.241517	-0.628016	-0.823928
NP_055490	9	27	263	228919	HOMO SAPIENS	1	NP_055490	85	104	1334.81	330.1	CROCC	rootletin	-0.606215	1.27936	-1.60949	1.69734	0.850181	-0.468502	-0.519631	-1.08707	-0.101343	-0.194225	1.00586	-2.17763	0.699237	-1.38396	-0.315697	0.607895	-0.677465	1.93714	0.0615633	1.32503	0.498213	-2.22821	1.88262	-0.00697352	-0.469175	-0.711297	-1.76633
NP_001122321	7	21	10	188773	HOMO SAPIENS	1	NP_001122321|NP_003063	2	84	1334.35	331.1	SMARCA4	transcription activator BRG1 isoform A	NA	NA	NA	NA	NA	NA	-1.56248	0.0074835	0.896867	0.925541	1.58988	-1.61441	-0.022694	1.34388	-0.935272	0.269353	-0.779558	-0.116082	0.100985	2.29828	0.406884	-0.989639	-0.0656242	-0.0323631	1.78035	1.88665	1.17086
NP_001122320	9	27	102	181771	HOMO SAPIENS	1	NP_001122320|NP_003061|NP_620614	10	83	1328.83	331.2	SMARCA4	transcription activator BRG1 isoform F	-1.70795	-3.64413	-0.617921	-0.208799	2.16777	-0.0425817	2.00705	-0.502959	1.07215	0.324819	-0.571007	0.853307	-1.45639	-0.529107	-1.57027	-0.764572	-0.161895	-0.205482	-0.771547	-0.554729	-0.29251	0.248933	0.0269341	-0.375122	0.315174	-1.87316	-0.798931
NP_001073341	9	27	257	102868	HOMO SAPIENS	1	NP_001073341|NP_003579	18	81	1333.46	332.1	CUL4B	cullin-4B isoform 2	-0.166544	-0.47362	-2.72793	1.19159	0.781094	1.20564	0.215354	1.17045	-2.00269	-0.884527	1.56195	-0.673772	-0.154879	0.469822	0.391287	-0.288784	-0.412023	-0.965382	1.35985	-0.212702	1.1231	-1.13941	1.0383	0.615071	-1.18584	0.0260394	0.323448
NP_001008895	9	27	361	88192	HOMO SAPIENS	1	NP_001008895|NP_001265442|NP_001265443	31	74	1206.99	332.2	CUL4A	cullin-4A isoform 1	0.150427	0.855621	-0.260688	0.581709	1.52625	1.31889	-1.16309	-0.750287	-0.374662	1.28387	-0.913803	-0.514096	-0.823428	-1.58567	-1.24892	-0.361982	-0.769348	-0.265082	-0.408868	-0.176553	-0.58092	-0.262186	1.55076	0.475428	-1.31325	-0.613798	-2.10379
NP_060090	9	27	58	96206	HOMO SAPIENS	1	NP_060090|NP_001131145	5	73	1331.88	333.1	ILF3	interleukin enhancer-binding factor 3 isoform d	0.692347	0.53277	0.443762	-0.208799	0.697203	0.144528	-1.52919	0.249549	0.0679964	-0.028236	-0.167268	-1.07151	-0.0913283	0.0808158	-2.82485	-0.801171	-1.30534	-1.04882	-0.21176	0.0486842	-1.09525	-0.780437	-0.359102	0.170754	-0.789683	-0.510205	-0.878922
NP_036350	9	27	24	95736	HOMO SAPIENS	1	NP_036350|NP_004507|NP_703194	3	71	1299.6	333.2	ILF3	interleukin enhancer-binding factor 3 isoform a	-0.0821889	0.368821	-0.461006	0.307581	0.30242	0.54829	-4.34987	-0.0846067	-0.0983718	1.79237	-0.375486	-1.56505	-0.627693	-1.19906	0.0750723	0.196155	-4.08226	1.8835	0.755384	0.243334	-0.508817	-0.195622	-0.499068	0.777564	-0.357694	-0.408644	-1.41386
NP_060857	9	27	659	74336	HOMO SAPIENS	1	NP_060857|NP_001164608|NP_033287	56	68	1059.71	333.3	STRBP	spermatid perinuclear RNA-binding protein isoform 1	-0.258568	0.568082	0.427069	0.0398287	1.50898	0.282398	-0.661081	-0.32141	1.0365	-0.320693	1.14552	-0.293454	-0.538722	0.719554	-3.1025	-1.22664	-1.00927	-0.402162	1.68836	-0.838362	1.53408	0.172859	0.73128	-0.33196	0.577951	0.251506	0.0709749
NP_001035905	9	27	250	80663	HOMO SAPIENS	1	NP_001035905|NP_775083	14	80	1331.07	334.1	CAST	calpastatin isoform f	-3.64812	2.02344	-3.71283	-2.73757	-1.04724	2.84038	-2.58314	0.254811	-1.25107	1.14422	1.11758	-0.882802	-0.82597	-1.53284	2.56366	-0.199573	1.46138	-1.51072	1.27575	-0.140404	1.81048	-1.22499	-0.677412	1.64335	-2.0319	-0.321301	1.05087
NP_001177371	8	24	20	75703	HOMO SAPIENS	1	NP_001177371	5	73	1212.65	334.2	CAST	calpastatin isoform m	-2.66909	-3.687	4.19638	NA	NA	NA	-2.41118	-4.54703	-5.56773	-0.610514	3.72538	2.18878	-0.0684502	0.565873	4.23214	-0.222448	1.75745	3.21854	-2.37469	-3.12966	-4.10673	-1.71709	-1.67298	4.10614	-4.77115	-4.68032	0.0059819
NP_004371	9	27	132	268199	HOMO SAPIENS	1	NP_004371|NP_001073315	17	83	1329.25	335.1	CREBBP	CREB-binding protein isoform a	0.122309	-1.2076	-0.0203071	1.52522	-0.923874	0.476893	0.795021	0.115361	0.653256	0.517156	-0.167268	-1.46925	0.648397	0.618701	-0.613916	-0.922406	-0.570267	0.426278	1.30466	0.365685	1.43314	-1.7789	0.390395	-0.298954	0.643645	-0.412706	-0.476466
NP_001420	9	27	109	267066	HOMO SAPIENS	1	NP_001420	20	83	1290.14	335.2	EP300	histone acetyltransferase p300	-0.00550223	-0.221392	-0.200593	0.211955	0.598507	0.218387	0.262504	0.681057	0.234365	1.13632	0.315186	0.281378	-0.175215	0.104828	-0.493086	-0.565564	-0.519221	0.500778	0.00637298	-0.415694	-0.181953	0.120559	0.679357	-0.232941	-1.36301	-1.44457	-1.46886
NP_829884	9	27	201	128312	HOMO SAPIENS	1	NP_829884|NP_829883	20	86	1329.03	336.1	ERC1	ELKS/Rab6-interacting/CAST family member 1 isoform epsilon	-1.13535	-0.158335	2.36681	-0.880305	-0.494548	-0.909194	0.584233	0.241656	0.983022	1.56842	0.0384096	-3.01084	-0.823428	-0.889298	0.931166	0.37	-0.161895	0.280258	-0.274835	0.387931	-0.249248	-3.93511	-0.939284	-0.651869	-1.20973	-3.04518	-3.22367
NP_055456	9	27	828	227803	HOMO SAPIENS	1	NP_055456	81	81	1328.7	337.1	MDC1	mediator of DNA damage checkpoint protein 1	0.932632	0.414223	-0.267365	0.524333	1.09199	0.279936	-0.552913	0.110098	-0.0656924	1.34183	0.404059	-1.34441	-0.114206	-1.92425	-0.727033	-1.24951	-0.942906	-0.816382	-1.76497	-1.11087	0.88276	-0.666327	1.36113	-1.35262	-0.248204	0.275881	0.358444
NP_056044	9	27	314	148094	HOMO SAPIENS	1	NP_056044	24	80	1328.56	338.1	CLUH	clustered mitochondria protein homolog	0.983756	-0.915019	0.0064019	-0.952555	0.98342	-1.15539	0.523215	0.052213	0.748324	1.64219	-1.8	0.185573	-0.686159	0.760376	0.162481	0.0611954	0.0882325	-0.762742	-0.632258	0.282264	0.00551349	0.588886	-2.77916	0.163137	1.31651	0.942124	0.750901
NP_002652	9	27	410	149065	HOMO SAPIENS	1	NP_002652	43	86	1328.55	339.1	PLCG2	1-phosphatidylinositol 4,5-bisphosphate phosphodiesterase gamma-2	-2.01981	-1.85078	1.74583	-3.72146	1.85934	-3.65182	-0.136884	-4.05764	-1.28077	-1.64333	-2.31546	6.17776	-5.66342	-1.47521	-4.59874	-3.55068	4.92233	0.426278	-4.92133	-5.81861	-5.9189	5.96633	-1.69104	-1.57605	-5.47587	-5.62484	-4.71601
NP_001122324	9	27	262	100992	HOMO SAPIENS	1	NP_001122324|NP_001122326|NP_056992|NP_001122325	18	88	1326.37	340.1	SRRT	serrate RNA effector molecule homolog isoform c	0.308913	0.182173	0.700836	0.0419537	0.0729525	0.856036	-0.733193	-0.218795	-0.864854	0.52506	-0.0631598	-0.125069	0.0128942	0.332949	-0.793875	-0.359694	0.33836	-0.348522	0.831599	0.179377	-0.525641	-0.587876	0.771916	-0.238019	-0.0511209	-0.690984	-0.503963
NP_663780	9	27	87	173207	HOMO SAPIENS	1	NP_663780	17	94	1324.42	341.1	SYNM	synemin isoform A	-2.80201	-3.84339	-4.91473	-2.89482	0.674996	-2.78275	2.28718	-3.71296	-2.45129	-4.62059	-4.27829	-4.57566	-1.66483	4.75129	0.897745	-0.311658	-1.85153	0.986519	-3.95156	-0.0986933	-4.01059	-4.76479	-5.65073	-5.38956	-4.37898	-3.83126	-5.21095
NP_056101	5	15	7	140389	HOMO SAPIENS	1	NP_056101	2	78	1094.94	341.2	SYNM	synemin isoform B	NA	NA	NA	NA	NA	NA	NA	NA	NA	NA	NA	NA	-0.810718	5.20033	1.45819	-0.929268	-8.23234	-0.0833019	-3.68349	-0.610344	-4.64269	-3.49293	-4.0208	-5.23723	-4.83485	-4.35735	-4.66101
NP_060225	0	0	0	87268	HOMO SAPIENS	1	NP_060225	0	78	1323.72	342.1	NSUN2	tRNA (cytosine(34)-C(5))-methyltransferase isoform 1	NA	NA	NA	NA	NA	NA	NA	NA	NA	NA	NA	NA	NA	NA	NA	NA	NA	NA	NA	NA	NA	NA	NA	NA	NA	NA	NA
NP_001180384	9	27	25	83133	HOMO SAPIENS	1	NP_001180384	2	74	1245.75	342.2	NSUN2	tRNA (cytosine(34)-C(5))-methyltransferase isoform 2	0.922407	-0.18608	0.647418	-1.61556	-0.7857	1.16132	0.842171	-0.474017	0.124443	1.16794	0.558953	0.176863	1.05766	-1.06939	0.12906	1.12028	-2.42325	2.29772	-0.130289	1.39177	1.07263	-1.32246	0.616147	2.79096	0.137999	-0.12224	-2.44125
NP_003961	5	15	9	166434	HOMO SAPIENS	1	NP_003961	3	25	331.71	343.2	MYOM2	myomesin-2	NA	NA	NA	0.520083	-1.30632	0.58522	-1.06602	0.29691	1.63067	0.309011	-1.41149	0.438151	0.750078	-0.985349	1.49932	NA	NA	NA	NA	NA	NA	NA	NA	NA	1.15725	0.8365	2.81818
NP_055315	9	27	686	86422	HOMO SAPIENS	1	NP_055315	56	82	1321.95	344.1	HTATSF1	HIV Tat-specific factor 1	-0.253456	-0.597212	0.206719	1.9056	-1.16815	-0.746704	-1.44599	-0.568738	-1.16194	3.06495	-0.174886	-1.44892	-0.223513	-0.147305	-0.300272	-0.403156	-1.61162	-1.14716	-0.11452	-0.209922	-0.0185207	-1.47461	0.758371	1.15587	-0.67223	2.29289	1.32834
NP_003950	9	27	542	120071	HOMO SAPIENS	1	NP_003950	51	87	1319.71	345.1	HIP1R	huntingtin-interacting protein 1-related protein	0.00727888	-0.970509	1.57222	0.664584	1.34859	0.420268	-1.33227	-0.579263	-0.861883	-0.518298	-0.0530028	-5.04017	-0.970864	1.87937	-1.57541	0.326539	-2.49982	-0.706122	1.28363	0.593703	-1.22984	-3.07691	-0.995722	0.493201	-0.0710282	1.05993	2.85067
NP_005329	9	27	316	117303	HOMO SAPIENS	1	NP_005329|NP_001230127	47	70	1082.36	345.2	HIP1	huntingtin-interacting protein 1 isoform 1	1.29817	0.605916	-0.534455	-1.41793	-2.89285	1.538	0.944791	-0.0135657	0.480946	0.111405	0.594502	-1.66086	2.4151	-1.4656	-0.228288	-1.35931	-0.24357	1.50802	2.92357	-0.849484	1.14714	-1.69807	1.70879	0.729324	-0.8076	-1.39582	-2.35626
NP_001004060	9	27	44	140520	HOMO SAPIENS	1	NP_001004060|NP_775885|NP_001004067	5	74	1315.56	346.1	NOMO2	nodal modulator 2 isoform 1 precursor	-0.138426	0.590782	0.296862	-0.0515471	-0.430396	-1.62563	0.462198	-0.560844	0.249219	0.569851	-1.01791	-1.80892	-0.663281	2.326	1.69471	-1.59491	1.589	-0.113102	0.621351	-1.3667	-0.547272	-0.899302	-0.900907	1.21173	0.263415	0.422129	-0.0190154
NP_055102	9	27	40	135291	HOMO SAPIENS	1	NP_055102	4	73	1294.46	346.2	NOMO1	nodal modulator 1 precursor	-1.89455	0.497458	-0.551148	0.428707	-0.178722	-1.11354	2.2955	1.02311	-0.0151877	1.41033	-1.56639	-1.82053	0.0332303	2.98395	0.887461	-0.288784	-0.0802209	-1.01604	0.936724	-0.810555	1.00053	-1.19884	-0.352329	0.653155	-0.00334328	0.227131	0.453434
XP_003960697	2	6	2	8904	HOMO SAPIENS	1	XP_003960697	2	3	41.57	346.4	LOC101060373	PREDICTED: nodal modulator 1-like	NA	NA	NA	NA	NA	NA	7.99787	3.67793	-4.0823	NA	NA	NA	NA	NA	NA	NA	NA	NA	NA	NA	NA	1.41381	3.13554	-0.959083	NA	NA	NA
NP_003370	9	27	388	69526	HOMO SAPIENS	1	NP_003370	18	77	1266.65	347.2	EZR	ezrin	-1.74885	-1.84322	1.68907	-1.34143	-2.67572	2.32583	0.0212068	-0.834484	-0.199381	-0.183686	1.6102	0.684922	0.915308	-0.951731	-0.814442	-0.464917	-0.621314	0.867318	0.1772	0.157132	2.32481	0.883671	-0.654837	2.08513	-1.72931	-1.82847	1.76079
NP_002435	9	27	279	67933	HOMO SAPIENS	1	NP_002435	7	75	1295.56	347.3	MSN	moesin	-2.01981	-4.82203	0.490502	-7.17886	-2.46106	-6.49293	3.08041	-4.57071	-1.2778	-3.71161	-4.46111	2.98135	-2.60538	2.29239	3.61256	1.49314	2.41085	1.40074	-3.55734	2.49849	-3.54193	2.92577	-1.38853	-5.47081	-8.00609	-8.60059	-9.20052
NP_002897	9	27	88	68677	HOMO SAPIENS	1	NP_002897|NP_001247421|NP_001247423|NP_001098087|NP_001247424|NP_001247425	7	68	1164.02	347.5	RDX	radixin isoform 2	0.582429	2.12433	-1.33906	-1.25431	-1.29892	-0.92889	2.59781	-0.805541	-1.52736	-0.217938	-1.59178	0.118799	-5.01775	1.33668	1.59959	0.724554	-0.182314	-0.497522	-4.35366	0.799475	-0.967869	-1.44846	-5.8381	0.434805	-1.28936	-1.33082	-1.72383
NP_005111	9	27	491	245816	HOMO SAPIENS	1	NP_005111|NP_067496	77	85	1307.79	348.1	MED12	mediator of RNA polymerase II transcription subunit 12	0.712796	-2.08031	-0.544471	0.913212	0.512148	0.622149	-0.242278	0.0153769	0.01155	0.145657	-0.240906	-0.984414	0.922934	-0.142502	-0.698754	0.749716	-0.973534	-0.434942	0.100985	1.03027	0.39727	-0.835115	1.31824	-0.311648	0.587905	0.040258	0.688408
NP_443728	1	3	1	242854	HOMO SAPIENS	1	NP_443728	1	12	136.2	348.3	MED12L	mediator of RNA polymerase II transcription subunit 12-like protein	NA	NA	NA	NA	NA	NA	NA	NA	NA	NA	NA	NA	NA	NA	NA	NA	NA	NA	2.77114	-1.24991	-1.2683	NA	NA	NA	NA	NA	NA
NP_001005360	9	24	31	98405	HOMO SAPIENS	1	NP_001005360|NP_004936|NP_001177645	1	78	1307.09	349.1	DNM2	dynamin-2 isoform 1	-0.634333	1.60474	1.23835	-0.733678	0.514616	0.888042	0.459424	-1.91852	-1.33722	2.40363	-0.233288	0.661696	NA	NA	NA	-2.11645	1.70641	1.44246	1.21005	-1.38894	-0.323754	-0.606894	-0.690957	0.757253	-1.16195	1.03962	-0.943915
NP_001005361	0	0	0	98250	HOMO SAPIENS	1	NP_001005361|NP_001005362	0	78	1304.88	349.2	DNM2	dynamin-2 isoform 2	NA	NA	NA	NA	NA	NA	NA	NA	NA	NA	NA	NA	NA	NA	NA	NA	NA	NA	NA	NA	NA	NA	NA	NA	NA	NA	NA
NP_004399	8	24	19	97806	HOMO SAPIENS	1	NP_004399|NP_001005336	2	67	1003.01	349.5	DNM1	dynamin-1 isoform 1	-0.723801	0.109027	-0.744789	-3.75333	-3.84527	-2.79014	0.817209	0.165352	3.19631	NA	NA	NA	0.750078	-0.701999	1.52503	2.35779	1.40523	0.262378	-1.20781	4.68134	-1.68889	-4.02307	2.49666	-1.25868	-1.55014	-1.59082	-3.79111
NP_004738	9	27	222	215575	HOMO SAPIENS	1	NP_004738	45	95	1304.23	350.1	DLG5	disks large homolog 5	-0.895068	1.2037	-0.160529	-0.956805	-0.988026	1.5577	0.0655833	1.05468	0.371024	-1.04788	0.777327	-2.79601	-0.327735	-0.481082	0.30902	1.46569	-0.401814	-0.110122	0.23239	1.81721	1.70713	-2.87959	0.724508	0.800415	-0.0551024	-0.86567	1.16336
NP_001307	9	27	172	111213	HOMO SAPIENS	1	NP_001307|NP_001243064	6	74	1304.16	351.1	CSE1L	exportin-2 isoform 1	0.421387	-0.254182	2.36681	-0.601927	-0.366243	-0.15337	-1.08543	-0.773967	0.11553	-1.10321	0.459923	-1.84376	0.340814	-2.19319	0.255032	-0.151537	-0.218046	-0.285942	-1.7676	0.254457	1.31297	-0.597385	-0.896392	-0.786434	0.339063	0.858843	-0.183998
NP_036601	9	27	122	107722	HOMO SAPIENS	1	NP_036601	11	83	1304.03	352.1	PRPF6	pre-mRNA-processing factor 6	-0.381267	0.197306	0.967926	-0.157798	0.573833	0.00911959	-1.60963	-1.06866	0.718615	0.999314	-0.675115	-0.589579	-0.126916	-0.711604	-0.721892	0.726842	-0.274197	0.0180182	0.505714	1.00247	0.959669	-0.148076	1.92777	0.650617	0.398785	0.35713	1.35084
NP_055640	9	27	506	256667	HOMO SAPIENS	1	NP_055640	82	91	1303.76	353.1	URB1	nucleolar pre-ribosomal-associated protein 1	-0.429835	-0.935197	1.48875	-0.89518	0.282681	-0.421725	0.0739038	0.715262	0.884983	0.203621	-1.05854	0.130412	-0.0760763	1.85776	-0.0406161	-0.284209	-0.514116	-0.673342	-0.256438	-0.104255	-0.326158	0.905066	-0.212363	-1.26376	0.00661039	0.253537	-0.973912
NP_055949	9	27	233	118900	HOMO SAPIENS	1	NP_055949|NP_958431	28	78	1302.5	354.1	MPRIP	myosin phosphatase Rho-interacting protein isoform 1	-0.511634	-0.970509	0.246783	0.21833	0.366572	1.25734	-0.217317	-0.658197	-0.564797	0.864942	0.327882	-1.45473	-0.190467	0.95728	0.0776431	0.914412	-1.22877	2.22918	0.0904725	1.44738	1.18078	-1.91203	0.896079	0.955291	-1.95227	-1.14598	-0.168999
NP_001034230	9	27	206	264281	HOMO SAPIENS	1	NP_001034230|NP_008963|NP_619538	26	51	746.56	354.3	TRIOBP	TRIO and F-actin-binding protein isoform 6	-2.25753	-0.110412	-0.761482	-0.699678	-0.383515	-0.456192	-0.386502	0.77841	0.15118	1.48938	1.35627	-2.1573	-0.714121	-0.257763	3.10868	-1.05508	0.292418	1.5259	0.495201	-1.23322	0.983703	-2.46119	-1.46529	-0.194856	-1.97218	-1.58473	-1.50885
NP_003963	9	27	196	209166	HOMO SAPIENS	1	NP_003963	22	81	1302.19	355.1	BTAF1	TATA-binding protein-associated factor 172	-0.695682	2.16468	-0.427619	0.609334	-0.854787	0.329175	-0.744287	-0.534533	-0.163731	0.385419	-0.484673	0.51073	-1.73093	-0.973342	0.265315	0.646781	0.961127	-0.0624419	0.847368	1.02193	0.277099	1.23551	0.108205	0.912129	0.524201	1.11478	1.09086
NP_005959	9	27	91	77800	HOMO SAPIENS	1	NP_005959	1	79	1301.57	356.1	HNRNPM	heterogeneous nuclear ribonucleoprotein M isoform a	0.0993029	0.58826	1.4754	0.322456	1.66936	0.225773	-0.758154	-1.26599	0.516596	0.698953	0.904289	-1.51279	0.216255	0.914057	-1.04582	-1.92202	-1.22877	0.327938	-0.637514	-3.0379	-1.63121	-1.35099	0.593572	-0.895609	0.0364714	-0.173021	-1.68883
NP_008860	9	27	424	138723	HOMO SAPIENS	1	NP_008860	36	77	1300.98	357.1	SKIV2L	helicase SKI2W	-0.0464018	0.878322	-1.55607	0.617834	-0.95595	1.28934	-0.577875	0.354795	-0.734136	0.266855	1.88951	0.472989	-0.00998394	-0.543515	-0.284847	-1.2884	0.261791	0.569318	0.16406	-1.07194	1.83211	0.0611261	0.128522	1.78299	-0.99672	-0.298957	-0.761435
NP_055754	9	27	397	162623	HOMO SAPIENS	1	NP_055754	41	84	1300.97	358.1	TRAPPC8	trafficking protein particle complex subunit 8	-0.859281	-0.531632	-0.668	0.388332	0.0828221	1.24749	0.523215	-0.968672	0.445296	0.06398	0.246627	0.64718	0.940729	-0.267369	-0.480232	-0.341395	-0.274197	-0.330642	0.889418	-0.226606	0.445338	0.484285	1.07894	0.404338	-0.379592	-0.774265	-0.766435
NP_002262	9	27	307	127026	HOMO SAPIENS	1	NP_002262	14	70	1299.96	359.1	IPO5	importin-5	1.2266	0.30072	-0.647968	-0.3278	-0.0775584	0.856036	-1.15477	0.612648	-1.09658	0.443383	-1.03569	0.287185	-0.782756	-0.296184	0.563534	1.23008	0.00145349	-0.956442	-1.45486	1.82834	-0.191566	0.855143	0.297836	1.15333	0.341054	-0.347707	-1.41136
NP_036548	7	18	25	126252	HOMO SAPIENS	1	NP_036548|NP_001230132	4	55	828.53	359.3	RANBP6	ran-binding protein 6 isoform 1	-1.66193	-1.01087	-0.190577	-0.754929	0.714475	-0.180452	3.63234	-1.1739	0.656227	0.440748	1.03887	-1.60279	-0.762419	-0.96854	0.91317	NA	NA	NA	NA	NA	NA	NA	NA	NA	-1.13607	-0.995669	-1.16639
NP_001230131	1	3	1	86486	HOMO SAPIENS	1	NP_001230131	1	41	645.07	359.4	RANBP6	ran-binding protein 6 isoform 2	NA	NA	NA	NA	NA	NA	-0.627799	-0.445074	1.86834	NA	NA	NA	NA	NA	NA	NA	NA	NA	NA	NA	NA	NA	NA	NA	NA	NA	NA
NP_055423	9	27	33	146834	HOMO SAPIENS	1	NP_055423	2	78	1299.55	360.1	CYFIP1	cytoplasmic FMR1-interacting protein 1 isoform a	-0.386379	-0.049877	0.847735	-1.11193	-0.228069	-0.293702	0.764512	-0.121443	0.264073	-0.800216	0.0993513	-3.71632	0.645855	1.3679	-0.0894622	0.637631	-2.0302	0.739178	0.0878444	0.944072	1.2601	-3.59991	0.629692	-1.45672	-0.7001	-0.575204	-0.606452
NP_055191	9	27	253	147554	HOMO SAPIENS	1	NP_055191|NP_001239389	48	77	1174.24	360.2	CYFIP2	cytoplasmic FMR1-interacting protein 2	-4.09546	-3.20273	-2.54431	2.15422	1.96544	-0.118903	-2.07281	0.239025	1.19989	-1.04525	-2.05646	4.25875	0.228965	-2.62302	-0.919847	-2.51218	2.69671	-0.0594619	-1.35762	-2.44005	-2.11189	3.95989	-1.27565	2.3898	-1.67556	2.35789	-0.25149
NP_001028200	2	3	2	95720	HOMO SAPIENS	1	NP_001028200	1	38	650.55	360.4	CYFIP1	cytoplasmic FMR1-interacting protein 1 isoform b	NA	NA	NA	NA	NA	NA	NA	NA	NA	1.34446	4.61411	-1.01054	NA	NA	NA	NA	NA	NA	NA	NA	NA	NA	NA	NA	NA	NA	NA
NP_056175	9	27	305	118830	HOMO SAPIENS	1	NP_056175	18	78	1298.38	361.1	SKIV2L2	superkiller viralicidic activity 2-like 2	-0.309693	-0.0196097	0.614032	-0.735803	-0.260146	0.373491	-0.871869	0.36532	0.409645	0.182543	0.254245	0.699438	-0.0354041	-0.130496	0.391287	0.866376	0.0167674	0.0567582	0.161431	1.30556	0.221821	0.698242	0.501013	0.0895069	0.408739	-0.0592722	-0.221493
NP_005246	9	27	505	144671	HOMO SAPIENS	1	NP_005246	44	77	1294.35	362.1	GAK	cyclin-G-associated kinase	-2.97072	0.590782	-0.748127	0.554083	-1.49137	2.17073	-1.04383	0.952066	-0.624214	-0.605245	0.746856	1.30911	1.59403	0.0832171	0.324445	-1.6887	-0.447756	1.24578	0.227134	-1.19985	3.52651	0.441494	0.631949	2.66655	0.456516	1.14118	0.510927
NP_001243793	7	21	22	106415	HOMO SAPIENS	1	NP_001243793|NP_055602|NP_001243794|NP_001158055|NP_001158056|NP_940804	8	9	93.53	362.3	DNAJC6	putative tyrosine-protein phosphatase auxilin isoform 1	-4.85721	0.525203	-2.93826	-0.274674	-0.099765	1.33612	2.09026	-0.855533	-0.74602	NA	NA	NA	0.595015	1.80253	0.504404	2.60026	-0.590686	0.566338	-0.458802	3.71922	-0.98229	-2.79638	0.769658	0.226611	NA	NA	NA
NP_056380	9	27	507	207912	HOMO SAPIENS	1	NP_056380	63	90	1293.97	363.1	LTN1	E3 ubiquitin-protein ligase listerin	-1.01777	-0.00952053	-1.17881	-0.193923	-0.405722	1.94669	-2.5027	-0.0714509	-0.912388	-0.0941046	-0.253602	-1.65795	1.79993	-0.147305	0.594384	1.72874	-1.22366	-0.265082	-0.117148	2.07026	0.563106	-1.31771	0.0201615	0.427188	0.458507	1.10665	0.230958
NP_060554	9	27	153	213244	HOMO SAPIENS	1	NP_060554|NP_001129069|NP_001241872	32	99	1293.13	364.1	CCDC88A	girdin isoform 2	1.83242	-0.148246	-1.72968	-2.75457	0.0236047	-3.79954	1.028	-3.45248	-0.532118	-0.90824	0.00286035	0.922984	-0.942902	-0.207337	1.48904	3.04402	1.38481	0.0507982	-2.14342	4.07515	-2.01816	1.72048	0.810293	-2.64495	-1.73926	-5.13328	-6.86827
NP_004178	9	27	33	178399	HOMO SAPIENS	1	NP_004178	4	88	1293.03	365.1	KDM5C	lysine-specific demethylase 5C isoform 1	0.809933	-0.786383	0.109899	0.736835	0.549159	-0.618682	0.856039	-1.85274	1.65444	-1.31926	-1.93965	0.339442	-0.726831	0.537057	0.00565927	-0.462629	2.08415	-1.18292	0.542507	-0.382326	-1.05199	-0.737645	0.390395	-0.0577527	0.946237	2.3843	0.163465
NP_001140174	3	8	3	157855	HOMO SAPIENS	1	NP_001140174	1	79	1153.55	365.2	KDM5C	lysine-specific demethylase 5C isoform 2	NA	NA	NA	NA	NA	NA	-3.19608	NA	0.207627	NA	NA	NA	NA	NA	NA	NA	NA	NA	1.65157	0.282264	0.41169	0.16335	-0.42457	0.533824	NA	NA	NA
NP_006609	9	27	135	178792	HOMO SAPIENS	1	NP_006609	26	73	1037.33	365.3	KDM5B	lysine-specific demethylase 5B	1.32629	0.873277	-0.0637092	0.203455	1.11419	-0.360175	-1.48482	-0.0030411	-1.72046	1.18111	-0.355172	-2.69439	0.180667	0.762777	-1.21807	-0.373419	-0.616209	-1.72528	1.27838	-0.00692995	-0.573709	-2.33757	0.44909	0.670928	1.06767	1.91914	0.105971
NP_001036068	9	27	55	194945	HOMO SAPIENS	1	NP_001036068	18	72	943.6	365.4	KDM5A	lysine-specific demethylase 5A	-1.051	-0.0372656	0.427069	0.653959	-0.497015	0.282398	0.084998	-0.87132	1.25931	0.799073	-0.251063	-0.157004	0.338272	-0.57233	-1.26691	-0.135525	-0.942906	0.0329182	0.108869	-0.129281	-0.665039	0.519944	1.19859	-0.121227	0.673506	-0.0653659	-0.316483
NP_055160	9	27	443	252762	HOMO SAPIENS	1	NP_055160	71	88	1291.96	366.1	ZNF318	zinc finger protein 318	0.687234	-0.589645	-1.84987	0.307581	1.25977	0.371029	-0.153525	0.112729	0.18386	1.26806	0.325343	-0.676675	-0.475172	-1.44639	-0.847863	0.552996	-0.886755	-0.256142	-0.49034	0.768888	-0.0569753	-0.706741	0.789976	0.0514225	0.0643417	0.349005	0.508428
NP_001128715	0	0	0	152332	HOMO SAPIENS	1	NP_001128715|NP_000347|NP_001008657	0	82	1289.81	367.1	TCOF1	treacle protein isoform d	NA	NA	NA	NA	NA	NA	NA	NA	NA	NA	NA	NA	NA	NA	NA	NA	NA	NA	NA	NA	NA	NA	NA	NA	NA	NA	NA
NP_001128716	0	0	0	148578	HOMO SAPIENS	1	NP_001128716	0	77	1205.8	367.2	TCOF1	treacle protein isoform e	NA	NA	NA	NA	NA	NA	NA	NA	NA	NA	NA	NA	NA	NA	NA	NA	NA	NA	NA	NA	NA	NA	NA	NA	NA	NA	NA
NP_056056	9	27	238	225432	HOMO SAPIENS	1	NP_056056|NP_001116203|NP_001129476	48	96	1288.22	368.1	MICAL3	protein-methionine sulfoxide oxidase MICAL3 isoform 1	-0.565315	0.769864	1.24837	-2.37844	0.729279	-0.931352	-0.00652845	0.225869	0.709702	1.43405	-0.0860129	-2.1573	-2.50878	0.683535	0.85404	0.964736	-0.366081	0.158078	-0.01728	1.46128	-1.92683	-3.40973	-1.49463	0.104741	0.462489	0.653689	0.0209803
NP_073602	9	27	30	118957	HOMO SAPIENS	1	NP_073602	4	63	926.82	368.2	MICAL1	protein-methionine sulfoxide oxidase MICAL1 isoform 1	-2.24731	0.209918	-1.87324	0.976962	-1.27424	-0.798405	-1.50423	-1.24231	-1.18868	0.627815	0.0790374	3.85811	-0.780214	-1.04058	2.84902	-0.933843	3.51345	3.00994	1.52279	0.196062	0.241048	4.01457	-0.171728	0.609993	-2.98148	-3.50017	-3.77611
NP_001152763	1	3	1	109577	HOMO SAPIENS	1	NP_001152763	1	58	831.44	368.3	MICAL1	protein-methionine sulfoxide oxidase MICAL1 isoform 2	0.3856	-0.140679	1.52214	NA	NA	NA	NA	NA	NA	NA	NA	NA	NA	NA	NA	NA	NA	NA	NA	NA	NA	NA	NA	NA	NA	NA	NA
NP_055447	9	27	112	128170	HOMO SAPIENS	1	NP_055447	26	38	512.79	368.6	MICAL2	protein-methionine sulfoxide oxidase MICAL2	-1.25805	1.35756	-1.16212	-1.83231	-0.460004	0.225773	-2.69962	-0.521377	-1.03419	0.627815	0.332961	-0.911834	-1.51486	-1.18946	4.59463	-0.0691889	-0.223151	0.140198	3.65419	0.727177	-2.43876	-2.35896	-3.10876	1.78299	-2.05977	0.548065	0.450934
NP_056018	9	27	453	156473	HOMO SAPIENS	1	NP_056018	48	78	1287.81	369.1	RPRD2	regulation of nuclear pre-mRNA domain-containing protein 2	1.16269	0.908589	0.280169	0.148205	-0.235472	-1.00767	-0.0536784	-0.350353	1.67523	0.406497	0.477697	-1.64634	-0.640403	-0.788444	-2.14871	-0.286496	-0.238465	-0.518382	-0.700588	0.00141218	1.50524	-1.21786	0.356532	-1.25106	1.36827	-0.343644	-0.221493
NP_001166935	9	27	358	188488	HOMO SAPIENS	1	NP_001166935|NP_060111|NP_001166934|NP_001166936	31	83	1286.03	370.1	KIF21A	kinesin-like protein KIF21A isoform 1	-1.07145	0.8985	-4.95479	1.08109	1.52378	0.828954	-1.55693	-0.0977624	-0.0924301	0.211526	0.716385	0.71976	0.673817	-0.452266	-1.29262	0.658218	0.945813	-0.500502	2.35065	1.20546	0.356412	2.7023	-0.234938	2.03181	-0.632415	0.237287	-0.306484
NP_940927	8	24	53	151497	HOMO SAPIENS	1	NP_940927|NP_034756	28	29	329.9	370.3	KIF7	kinesin-like protein KIF7	NA	NA	NA	-1.45831	1.21536	-0.965819	3.00275	-0.155648	-0.285536	-0.623688	1.09727	-2.76988	-2.30034	-1.15584	0.753777	2.23655	0.379197	-0.0564819	0.185084	2.97955	0.195383	-2.73695	-0.740623	-0.324343	0.593877	-0.390363	1.7008
NP_001239029	3	6	4	184427	HOMO SAPIENS	1	NP_001239029|NP_060066|NP_001239031|NP_001239032	4	27	305.24	370.4	KIF21B	kinesin-like protein KIF21B isoform 1	NA	NA	NA	NA	NA	NA	NA	NA	NA	0.0903274	0.835729	0.99266	NA	NA	NA	NA	NA	NA	NA	NA	NA	4.46626	-1.9642	-1.60398	NA	NA	NA
NP_060046	8	24	23	161421	HOMO SAPIENS	1	NP_060046|NP_001258857|NP_001258856	11	16	123.91	370.6	KIF27	kinesin-like protein KIF27 isoform A	0.625885	-0.269315	0.473809	NA	NA	NA	-2.07281	1.10467	-1.30751	1.08363	1.03379	-0.575064	-1.50723	-0.293783	-0.405677	-0.556415	1.16021	-0.0505219	-0.0120238	-1.16927	0.959669	-1.06571	0.117235	0.384026	0.0185548	-0.173021	-0.293986
NP_001093640	9	27	36	83023	HOMO SAPIENS	1	NP_001093640	2	76	1285.95	371.1	IMMT	mitochondrial inner membrane protein isoform 3	0.646335	0.169561	-0.64463	0.318206	-0.376113	-0.985515	-2.1782	-0.339828	-0.74899	0.0692494	2.13328	-1.14699	1.44659	0.196077	-0.320839	-1.13743	-2.96435	0.327938	-0.25381	-0.774405	-1.04238	-2.02614	0.203021	0.0565004	-0.313898	0.127601	-0.843926
NP_001093639	9	27	18	83947	HOMO SAPIENS	1	NP_001093639	1	76	1284.69	371.2	IMMT	mitochondrial inner membrane protein isoform 2	0.628441	0.134249	-1.02523	0.915337	0.674996	-0.695003	-3.43461	0.565287	1.15236	-1.01363	2.41513	-0.734739	1.64741	1.07494	-0.343976	-1.16945	-2.9184	-0.110122	-1.38127	-1.23878	-1.201	-0.934961	0.71322	-0.0120514	0.339063	-0.134428	0.125969
NP_008841	9	27	414	202474	HOMO SAPIENS	1	NP_008841|NP_061173|NP_116015|NP_778188	52	89	1285.43	372.1	RBBP6	E3 ubiquitin-protein ligase RBBP6 isoform 1	0.889176	-0.344984	0.717529	-0.0749223	-0.158982	-0.463578	0.15711	0.654746	-0.00627513	-0.19686	-0.154572	-0.731836	0.389112	1.00531	-0.200009	0.214454	-0.279302	-0.905782	0.508342	0.371246	-0.309334	-0.573612	0.257201	-0.311648	0.794941	0.667908	-0.236492
NP_036333	9	27	94	141099	HOMO SAPIENS	1	NP_036333|NP_001139138|NP_001139139	11	82	1285.25	373.1	GLG1	Golgi apparatus protein 1 isoform 1 precursor	-0.153763	-1.04618	-4.12682	-1.46043	0.467735	-0.655611	2.9029	-1.11602	1.33952	0.198352	-1.97012	-3.26923	-0.315025	0.282523	2.03149	0.8984	1.54816	-1.7521	-1.69927	0.952414	-2.09026	-1.72185	0.785461	1.60019	1.80822	1.52712	0.0059819
NP_055805	9	27	520	231711	HOMO SAPIENS	1	NP_055805|NP_919277|NP_001003719|NP_064378	84	85	1283.91	374.1	RALGAPA1	ral GTPase-activating protein subunit alpha-1 isoform 1	0.178546	-0.178513	-0.147175	0.840961	-0.553765	1.76696	-1.83151	-0.434549	-0.425167	0.475	1.52894	-0.935059	-0.772588	-0.884495	-1.3209	-0.485504	-1.10626	-0.0356218	1.43606	-0.134843	1.90181	-1.1299	0.234626	1.07462	1.32249	0.194631	0.593418
NP_065076	9	27	227	213219	HOMO SAPIENS	1	NP_065076|NP_001028520	54	56	759.13	374.2	RALGAPA2	ral GTPase-activating protein subunit alpha-2	-0.864393	2.85074	-0.995185	1.37647	0.0556808	-0.655611	-0.469708	0.744205	-0.555884	1.5974	-0.487212	-0.0902304	-0.607357	-1.53764	-2.18214	-0.74856	0.649744	1.46034	1.3178	-0.718791	0.603964	-1.43895	-0.313951	1.51894	-0.325842	0.271818	-0.513962
NP_066997	9	27	833	103527	HOMO SAPIENS	1	NP_066997	46	79	1283.55	375.1	KIAA1967	DBIRD complex subunit KIAA1967	0.464843	0.82031	-0.360847	1.9141	-0.699341	0.0362012	-3.89224	-1.47385	-0.226119	1.2865	-0.888411	-0.630224	1.5076	-0.867686	-0.853005	0.349413	-1.12157	-0.321702	1.02871	0.702151	-0.412681	-0.609271	-0.440373	-1.52781	-0.789683	-0.173021	-0.566456
NP_003096	9	27	175	253971	HOMO SAPIENS	1	NP_003096	39	86	1280.74	376.1	SORL1	sortilin-related receptor preproprotein	-0.831162	2.51528	0.186688	0.0993293	0.531888	-0.884574	0.201486	2.04925	-1.66699	-1.17698	-0.507526	1.25975	1.10088	-2.0227	-2.2027	-1.99293	1.10916	1.0193	-0.860903	-1.79493	2.74541	-1.58159	0.620662	2.08513	0.460498	-0.855514	-0.921418
NP_061874	9	27	461	195644	HOMO SAPIENS	1	NP_061874|NP_001036069	53	83	1277.61	377.1	XRN1	5'-3' exoribonuclease 1 isoform a	-0.994761	-0.193647	-0.337476	0.362832	-0.460004	-0.0351958	0.290239	-1.01603	0.882012	0.293203	0.414216	0.713954	1.06783	-0.3274	0.360437	0.381438	0.277104	-0.116082	-0.00413946	0.379588	0.921214	0.947858	0.803521	-0.18724	-0.702091	-0.60161	0.0659754
NP_004902	9	27	1237	73273	HOMO SAPIENS	1	NP_004902	41	71	1277.27	378.1	PDIA4	protein disulfide-isomerase A4 precursor	1.42087	-0.228959	-2.21378	-0.831429	0.105029	2.24459	1.62431	-2.43685	-1.0134	0.764822	-0.576085	-0.824738	-1.76651	-0.627559	1.60216	-3.08404	0.654848	1.00738	-0.621745	-2.56796	-0.0137138	-0.461879	-1.15601	1.06701	-1.09427	0.988842	-0.648947
NP_005304	9	27	1647	57181	HOMO SAPIENS	1	NP_005304	26	60	1102.21	378.2	PDIA3	protein disulfide-isomerase A3 precursor	-0.552534	-0.332372	-2.00679	-1.75369	-2.21926	4.03197	0.670212	0.712631	-0.395458	-0.845006	-0.718282	-1.02216	-1.30133	1.21422	0.437562	-2.62198	0.409825	0.605078	-0.464059	-2.63192	-0.256459	-1.36287	-0.891876	2.39742	0.291285	-0.818952	-1.27388
NP_001017915	9	27	192	134203	HOMO SAPIENS	1	NP_001017915|NP_005532	46	86	1211.03	379.3	INPP5D	phosphatidylinositol 3,4,5-trisphosphate 5-phosphatase 1 isoform a	-3.3925	-3.02112	-1.36243	-2.74395	-2.74728	-3.21606	-2.89377	-3.23146	-2.32355	0.98087	-1.3734	6.07325	-2.03088	-2.05632	-2.11529	-1.92888	4.81514	1.85966	-2.98704	-2.64304	-3.72699	5.91403	-0.790288	-0.16185	-4.96624	-4.30048	-5.25345
NP_001558	9	27	289	139395	HOMO SAPIENS	1	NP_001558	26	73	1188.63	379.4	INPPL1	phosphatidylinositol 3,4,5-trisphosphate 5-phosphatase 2	-1.47022	1.6905	-1.3858	0.313956	-0.228069	2.59911	-1.73166	0.383738	-0.9213	-1.39567	-1.28707	-0.728933	-1.20473	0.0520005	0.123918	0.00858422	-0.89186	-0.336602	0.450523	0.357343	0.697697	-0.319241	0.501013	0.759792	-0.632415	0.570409	-0.773934
NP_877423	9	27	598	97127	HOMO SAPIENS	1	NP_877423	26	74	1277.09	380.1	MCM4	DNA replication licensing factor MCM4	0.211777	0.595827	-0.851625	-2.38057	0.00386552	-0.342942	-1.82042	-0.34509	1.93964	1.5895	-1.81523	1.08266	0.628061	-0.937323	-0.89928	1.15002	0.904976	-1.16802	-1.29454	1.50578	1.47881	0.256064	-0.485523	-1.52273	0.729247	0.531815	0.980876
NP_072174	9	27	119	186611	HOMO SAPIENS	1	NP_072174	36	79	1175.23	381.2	TNS1	tensin-1	-0.34548	-2.4183	-3.1486	-1.36693	-1.78746	-0.650687	2.50906	1.75457	1.4138	0.943984	0.56657	-3.35052	-0.54889	-0.735616	-0.0637537	0.905262	0.19543	5.34328	1.08127	2.19817	0.00551349	-3.29086	-1.25534	-1.32977	-4.77712	-4.09939	-4.7735
NP_073585	9	27	402	156461	HOMO SAPIENS	1	NP_073585	44	60	1040.82	381.3	TNS3	tensin-3	0.495517	-0.703148	-1.08533	-2.13407	-1.38774	0.993906	0.811662	2.26764	-0.71334	0.0903274	-0.52784	-4.09373	-2.28	2.76304	1.39135	-1.30898	0.0576046	1.88052	-1.27089	-1.03857	-2.91944	-3.0983	-0.490038	-0.489375	-3.72004	-3.71955	-5.7434
NP_056134	9	27	60	155501	HOMO SAPIENS	1	NP_056134|NP_736610|NP_938072	22	49	661.65	381.4	TENC1	tensin-like C1 domain-containing phosphatase isoform 1	-0.588321	0.502502	0.517211	1.11721	-1.06205	2.29136	1.48286	0.257443	-1.07281	-0.173147	-0.0885521	-0.101843	-1.58857	-2.26042	0.393858	2.50876	-0.713197	2.02952	-0.487712	2.88779	1.50284	-2.41839	-1.39305	2.13591	-1.51431	-2.63893	-2.27377
NP_056169	9	27	313	198493	HOMO SAPIENS	1	NP_056169	34	81	1276.35	382.1	NUP188	nucleoporin NUP188 homolog	0.283351	0.0686701	0.193365	0.390457	-0.351439	-0.237077	-0.40869	-0.153017	-0.282565	0.485539	0.810337	-0.000231437	0.358608	0.433803	-0.0329035	0.170993	-0.437546	-0.467722	-0.00151135	0.46579	0.716924	0.203764	0.155613	0.0717342	0.649618	0.615096	0.388441
NP_009041	9	27	326	293680	HOMO SAPIENS	1	NP_009041	84	91	1275.85	383.1	TEP1	telomerase protein component 1	-1.7284	-1.49767	-1.27563	0.925962	-0.62532	0.661541	-0.64444	1.02837	0.00560831	-0.0967394	0.325343	2.90586	0.137453	-1.34554	1.38106	-0.929268	1.08874	1.84178	3.39663	-0.579756	-0.833278	2.16028	-1.33435	1.50625	-0.940979	-0.794577	-1.53885
NP_006380	9	27	847	111562	HOMO SAPIENS	1	NP_006380	43	76	1275.13	384.1	HYOU1	hypoxia up-regulated protein 1 precursor	0.579873	1.07002	-2.09693	-1.60494	-0.0602867	2.37261	1.55497	-0.950254	-0.805437	0.530329	-1.94727	-0.310873	-1.98513	1.59122	-0.493086	-0.762285	0.915185	0.819638	-0.721613	-0.679861	-1.60718	-0.347769	-1.81972	2.22223	0.130036	-0.0755221	-2.64373
NP_055806	9	24	45	399759	HOMO SAPIENS	1	NP_055806	17	102	1273.08	385.1	WDFY3	WD repeat and FYVE domain-containing protein 3	0.671897	-0.276882	-1.26228	0.664584	-0.0849606	0.341485	1.43571	0.881025	-0.445963	NA	NA	NA	1.61182	-0.380228	1.9955	-0.02344	0.0576046	0.792818	0.366424	-0.471308	0.647225	-1.34623	1.13086	0.907051	-0.0630653	-0.867701	-1.29638
NP_055768	9	27	685	110085	HOMO SAPIENS	1	NP_055768|NP_001121698	44	77	1272.26	386.1	DIS3	exosome complex exonuclease RRP44 isoform a	-0.603658	-0.463531	-0.584535	-1.16718	-0.030678	0.129756	0.262504	-0.253	1.33061	2.27453	-1.04584	0.560085	0.150163	-0.514699	-0.678187	0.719979	0.0780232	-0.801482	-0.629629	1.0414	0.543878	0.237046	0.580026	1.10255	0.416702	-0.000366595	-0.588954
NP_036558	9	27	1783	136659	HOMO SAPIENS	1	NP_036558|NP_598714	75	75	1272.07	387.1	SF3B3	splicing factor 3B subunit 3	-0.176769	-0.135635	0.427069	-0.210924	0.129703	-0.0499676	-0.735966	-0.545058	0.760207	0.996679	-0.152033	0.772018	0.139995	-0.464273	-0.274564	0.276215	0.0576046	-0.306802	-0.193363	0.521405	-0.227618	-0.0529841	0.216566	-0.169467	-0.0750097	0.403848	-0.413973
NP_055523	9	27	561	253368	HOMO SAPIENS	1	NP_055523|NP_001035886	93	93	1271.58	388.1	KNTC1	kinetochore-associated protein 1	-0.506522	1.8267	0.186688	-0.304424	-0.630254	0.425192	-1.06047	0.491615	1.11374	-0.65794	-1.22867	-0.458936	1.36779	-1.51363	-0.783592	0.992185	0.736523	-1.00412	-0.140801	1.31947	2.00996	0.386816	-1.5285	-1.24091	0.301239	1.09243	0.723404
NP_036525	9	27	821	146386	HOMO SAPIENS	1	NP_036525	53	75	1271.57	389.1	PFAS	phosphoribosylformylglycinamidine synthase	0.257789	0.767342	-0.264027	1.26596	-0.514287	-0.14106	-2.06726	-0.773967	-0.475671	-0.154704	-0.0149143	2.19458	-1.0217	-1.95306	1.57902	-0.291071	1.35419	0.339858	-0.0593298	-0.285001	1.051	1.93681	1.16698	0.460195	1.18712	-0.684891	-0.0815086
NP_078938	9	27	357	116615	HOMO SAPIENS	1	NP_078938|NP_001137502	28	76	1270.74	390.1	NAT10	N-acetyltransferase 10 isoform a	-0.284131	-1.03104	2.38684	-1.41156	0.146974	-0.507893	0.922603	-0.629254	-1.25998	-1.53004	-2.01075	0.403312	1.34237	0.966885	-0.0457578	0.68338	-0.560058	-1.30808	-1.1973	0.746642	-0.917397	0.341647	-1.06571	-1.42879	2.38952	-0.012554	-0.43647
NP_055841	0	0	0	192467	HOMO SAPIENS	1	NP_055841|NP_001265398|NP_001265401	0	81	1270.37	391.1	MON2	protein MON2 homolog isoform 1	NA	NA	NA	NA	NA	NA	NA	NA	NA	NA	NA	NA	NA	NA	NA	NA	NA	NA	NA	NA	NA	NA	NA	NA	NA	NA	NA
NP_001460	9	27	2439	70127	HOMO SAPIENS	1	NP_001460	61	73	1269.47	392.1	XRCC6	X-ray repair cross-complementing protein 6	-0.851612	-0.236526	-0.000275344	-0.570052	1.30171	-0.173066	-0.283881	0.0153769	0.00560831	0.820151	0.856043	0.751695	-0.177757	-0.59154	-1.15637	-0.263622	-0.136372	-0.0415819	-0.64277	-0.0291756	0.462162	0.289347	1.02476	-0.0298241	-0.966859	-0.144584	-0.781433
NP_002379	9	27	78	96534	HOMO SAPIENS	1	NP_002379	4	76	1268.32	393.1	MCM3	DNA replication licensing factor MCM3 isoform 1	-0.953861	1.04984	-0.461006	-2.46769	0.480072	-0.298626	-1.41548	-0.887107	1.6069	1.54471	-1.17788	1.32653	0.289973	-1.0838	-0.981548	0.699392	0.685476	-0.396202	-1.18416	0.983002	1.66387	1.1428	0.0540243	-1.02256	0.2236	0.47291	0.450934
NP_001257401	1	3	1	92727	HOMO SAPIENS	1	NP_001257401	1	70	1170.17	393.2	MCM3	DNA replication licensing factor MCM3 isoform 2	NA	NA	NA	NA	NA	NA	NA	NA	NA	NA	NA	NA	NA	NA	NA	NA	NA	NA	NA	NA	NA	NA	NA	NA	-3.02727	-2.49065	-3.68612
NP_054722	9	27	158	141356	HOMO SAPIENS	1	NP_054722	21	80	1268.13	394.1	DHX38	pre-mRNA-splicing factor ATP-dependent RNA helicase PRP16	0.878951	-0.84944	-1.18883	-0.570052	0.203724	-1.02491	-0.0176226	-0.82659	0.953313	0.0165546	-0.672576	-0.368937	1.28644	-0.942126	-0.287418	1.4817	-0.110849	-0.133962	-0.293231	2.59859	-0.340578	0.386816	0.638722	0.505896	-0.0332043	0.759313	-0.124004
NP_004932	9	27	45	140168	HOMO SAPIENS	1	NP_004932	4	72	1110.77	394.2	DHX8	ATP-dependent RNA helicase DHX8	0.65656	-0.839351	0.800995	0.15458	-0.0158736	-0.736856	-1.86202	-1.54489	0.397762	2.64866	0.452305	-2.03827	0.732284	0.246504	-0.775879	0.802327	-2.23949	0.441178	-0.516621	0.604826	1.3346	-0.105285	0.340729	-0.631557	-0.716026	-0.430987	-0.261489
NP_001139659	9	27	736	168179	HOMO SAPIENS	1	NP_001139659|NP_006201|NP_001139657	69	80	1267.71	395.1	PEG3	paternally-expressed gene 3 protein isoform 3	-2.00447	-3.01356	0.123254	-1.05243	1.72117	-3.96449	4.05114	-0.968672	-3.73471	2.55381	-3.45304	-4.4305	-4.86268	0.40979	-3.44185	2.36465	-1.75965	-3.07522	-3.97258	3.25206	-3.11412	-5.48035	-5.057	-3.77986	0.426655	-0.231927	2.91317
NP_056178	1	0	1	62304	HOMO SAPIENS	1	NP_056178	1	8	99	395.3	ZIM2	zinc finger imprinted 2	NA	NA	NA	NA	NA	NA	NA	NA	NA	NA	NA	NA	NA	NA	NA	NA	NA	NA	NA	NA	NA	NA	NA	NA	NA	NA	NA
NP_055483	9	27	228	219316	HOMO SAPIENS	1	NP_055483|NP_149081|NP_683701	50	81	1263.96	396.1	GREB1	protein GREB1 isoform a	-5.75189	-4.82203	-7.29851	3.82024	-1.61721	3.2663	-3.93939	-3.4288	-5.24687	-2.8316	1.63813	-2.73214	-4.83472	-3.58352	-3.24647	-4.60977	-8.88063	-1.8117	0.387449	-3.91939	-0.672249	-3.65697	-0.0317614	-3.10958	3.22563	-1.29426	-0.561457
NP_001136438	3	6	3	216633	HOMO SAPIENS	1	NP_001136438	2	11	109.55	396.3	GREB1L	GREB1-like protein	NA	NA	NA	-0.89518	0.0778873	0.368567	NA	NA	NA	NA	NA	NA	NA	NA	NA	NA	NA	NA	NA	NA	NA	-1.06334	-1.14472	0.401799	NA	NA	NA
NP_039269	9	27	620	114388	HOMO SAPIENS	1	NP_039269|NP_002302	49	79	1263.73	397.1	LIG3	DNA ligase 3 isoform alpha precursor	0.840608	1.20117	-0.988508	1.95447	1.3782	-0.530051	-0.0398108	-1.20548	-0.615302	-0.283806	0.449766	-1.46344	0.561969	-0.404241	-2.25412	-0.956717	-0.702988	-0.482622	0.0983568	-0.782747	2.16378	-1.13465	0.9322	-0.451291	1.13536	-0.632079	0.225958
NP_065910	9	27	334	218451	HOMO SAPIENS	1	NP_065910	72	89	1263.39	398.1	SHROOM3	protein Shroom3	1.04255	-0.387863	-0.731434	0.75171	-0.975689	-0.532513	0.734003	0.144303	-0.897533	-0.0308708	2.48369	-1.68699	-0.246391	-0.47868	-2.20784	-0.0943508	-0.427337	0.345818	1.01294	0.287825	0.500617	-0.799455	1.27534	0.863889	0.269387	-1.23332	-0.796431
NP_001640	9	27	245	177605	HOMO SAPIENS	1	NP_001640	51	64	948.24	398.2	SHROOM2	protein Shroom2	-3.27236	-0.521543	-2.34399	0.940837	0.657725	0.755095	0.736777	0.612648	-1.69372	1.09153	1.76763	-1.06861	-0.126916	-2.25082	0.465842	-1.34787	-1.3768	-0.271042	2.39532	-0.738256	0.0800193	-2.48734	1.95711	1.34121	0.215637	1.31993	-1.90131
NP_065768	1	3	2	167137	HOMO SAPIENS	1	NP_065768	2	6	48.71	398.6	SHROOM4	protein Shroom4	NA	NA	NA	NA	NA	NA	NA	NA	NA	NA	NA	NA	NA	NA	NA	NA	NA	NA	NA	NA	NA	NA	NA	NA	-2.48579	-3.30721	-3.21617
NP_001171914	9	27	290	280907	HOMO SAPIENS	1	NP_001171914|NP_998820|NP_061852|NP_055638	30	78	1260.19	399.1	WNK1	serine/threonine-protein kinase WNK1 isoform 4	-1.44977	-0.181036	2.12309	1.04284	-1.42969	-0.397105	-0.813625	-0.647672	1.24446	0.485539	0.688454	0.850404	-1.59874	-1.70093	-0.338835	-0.643337	-0.401814	-0.139922	0.256043	-0.521361	-0.0569753	0.068258	-0.336527	-0.339577	-0.411444	-1.72691	-1.70383
NP_006639	9	27	242	235860	HOMO SAPIENS	1	NP_006639|NP_083637	56	68	948.8	399.2	WNK2	serine/threonine-protein kinase WNK2	-1.70539	-0.635046	3.58207	-1.82169	1.65949	-2.03677	1.52723	-1.37387	0.347257	-0.228477	-0.284073	-3.27503	-3.61456	-1.56406	-2.5292	1.01735	-1.5963	-0.798502	0.424242	1.77272	-1.82108	-2.78212	1.00218	0.536363	0.0225363	-0.441143	-2.44625
NP_065973	3	9	4	200295	HOMO SAPIENS	1	NP_065973|NP_001002838	3	18	216.13	399.4	WNK3	serine/threonine-protein kinase WNK3 isoform 1	NA	NA	NA	NA	NA	NA	2.15682	-1.63172	0.171977	NA	NA	NA	-0.419248	1.91779	0.61238	-0.31852	1.9157	0.113378	NA	NA	NA	NA	NA	NA	NA	NA	NA
NP_115763	5	9	7	135593	HOMO SAPIENS	1	NP_115763	5	15	212.15	399.6	WNK4	serine/threonine-protein kinase WNK4	NA	NA	NA	NA	NA	NA	NA	NA	NA	NA	NA	NA	NA	NA	NA	0.914412	-0.820395	1.0342	-1.02122	1.81721	-0.777999	NA	NA	NA	0.542118	-2.08035	-2.23128
NP_001157745	9	27	249	338322	HOMO SAPIENS	1	NP_001157745|NP_001074010	67	98	1258.87	400.1	MGA	MAX gene-associated protein isoform 1	0.861057	0.870755	0.433746	-2.95645	0.59604	-0.606372	0.578686	-0.324041	0.789916	0.698953	-0.885872	-0.949575	0.404364	0.777184	-0.241142	0.813765	0.665058	0.0418582	0.203481	0.894019	0.40448	-0.785191	0.927685	0.170754	0.882533	0.53994	0.11847
NP_001035207	9	27	344	163843	HOMO SAPIENS	1	NP_001035207|NP_056057|NP_001128662	51	82	1256.36	401.1	ARAP1	arf-GAP with Rho-GAP domain, ANK repeat and PH domain-containing protein 1 isoform c	-0.956417	-0.221392	-2.80472	-0.106798	-0.102232	3.16536	-0.128564	0.0180081	0.281898	-0.773868	-1.15503	2.05523	-1.47164	-1.51843	-0.374827	-0.188136	-0.0904302	1.20704	0.597698	-0.229387	1.30336	1.65391	0.868989	-0.583317	-1.74125	-1.80004	-0.159
NP_001245303	9	27	14	99718	HOMO SAPIENS	1	NP_001245303|NP_001245304|NP_001245305	2	74	1253.62	402.1	EPS15L1	epidermal growth factor receptor substrate 15-like 1 isoform 1	-0.739138	-0.577034	-0.0536933	1.70159	0.59604	2.65573	0.653571	0.133779	-1.25107	1.25488	0.670679	-1.56505	0.0916965	1.29346	0.566105	-1.24494	-0.320139	1.91032	0.965633	-0.855046	0.716924	-2.32568	3.43353	-0.540155	-1.01663	0.318536	-0.453968
NP_067058	5	15	5	94367	HOMO SAPIENS	1	NP_067058	1	72	1206.65	402.2	EPS15L1	epidermal growth factor receptor substrate 15-like 1 isoform 2	NA	NA	NA	0.0993293	-0.630254	0.725552	NA	NA	NA	NA	NA	NA	NA	NA	NA	-0.208723	-0.789767	1.4365	-0.377331	0.11264	0.938038	-0.652063	-0.765455	-0.959083	-0.648341	0.40791	0.693408
NP_004960	9	27	474	118765	HOMO SAPIENS	1	NP_004960|NP_001159418	31	79	1252.84	403.1	IDE	insulin-degrading enzyme isoform 1	-0.549978	2.42952	0.233428	-0.678428	-1.29398	1.08746	-0.866322	0.815246	-1.18274	-0.881893	-0.266299	-0.551838	-1.15389	0.376172	1.687	-0.773722	1.05301	0.0984782	-0.640142	-0.671519	0.176156	-0.350146	-0.876074	1.56972	0.484387	0.767438	0.95088
NP_055178	8	24	182	526822	HOMO SAPIENS	1	NP_055178|NP_001264984	103	111	1252.07	404.1	SACS	sacsin isoform 1	-1.21715	-1.1849	2.33342	-1.83869	-0.316896	-1.44098	0.0544892	-2.00008	-1.25998	-1.75136	-1.41403	0.214605	-1.14881	0.412191	4.32212	0.724554	0.930499	-1.31106	-1.12634	1.1415	-2.02537	1.05008	-2.12674	-0.557927	NA	NA	NA
NP_005042	9	27	1146	88710	HOMO SAPIENS	1	NP_005042|NP_001259002	53	75	1251.4	405.1	QARS	glutamine--tRNA ligase isoform a	-0.233006	0.585738	-0.507746	0.241706	-0.385983	0.366105	-0.300522	1.98611	-0.85	0.496078	0.612277	0.202992	-0.899688	0.65472	0.496692	-0.931555	0.614011	-0.488582	0.710706	-0.868949	0.534265	0.168104	0.273004	1.97849	0.301239	0.690251	0.95088
NP_109590	9	27	322	206315	HOMO SAPIENS	1	NP_109590	70	82	1251.37	406.1	RAI1	retinoic acid-induced protein 1	-0.820937	-1.09158	0.25346	0.666709	0.0211373	1.05053	-0.625025	-0.810804	0.0620547	-0.0835656	-0.266299	-0.859576	0.114575	1.23823	-0.410819	0.976173	-1.63714	-0.583942	0.340143	1.19434	0.0944398	-1.97859	1.49884	0.0869679	0.922348	0.336817	0.753401
NP_004757	9	27	323	103341	HOMO SAPIENS	1	NP_004757	15	72	1251.06	407.1	COPB2	coatomer subunit beta'	-0.107751	0.948946	-1.29232	-0.763429	-0.62532	1.4346	0.456651	1.05468	-0.463788	-0.0545835	0.0231742	-0.0495857	-1.11068	0.102427	0.563534	-0.0600391	1.06832	0.667658	0.463664	0.201623	0.714521	-0.314487	0.135295	2.4939	0.128045	0.00166463	-0.358979
NP_001106963	9	27	113	65686	HOMO SAPIENS	1	NP_001106963|NP_006631|NP_001106964|NP_001106968	7	79	1250.86	408.1	2016-09-09	septin-9 isoform a	-1.42421	-0.400474	-2.66116	-0.298049	-0.578439	1.95407	0.295786	-0.52664	-0.998543	0.0982316	2.15359	-2.16892	0.823796	-3.39382	-3.22076	-0.101213	-3.06134	-0.977302	0.655516	-0.323931	1.39949	-2.54915	3.07233	1.00353	0.0523973	1.07618	3.36562
NP_001779	8	24	13	50964	HOMO SAPIENS	1	NP_001779|NP_001229885	1	47	831.6	408.3	2016-09-07	septin-7 isoform 1	-0.0464018	-0.76116	-0.868318	1.41897	3.35458	1.11208	-0.000981395	-1.21337	-0.971805	-0.889797	-0.306926	0.470086	0.251843	-0.161713	-1.08695	-0.700524	-2.4743	0.551438	1.38613	-0.254413	-0.191566	NA	NA	NA	-2.75852	-2.17784	-0.293986
NP_001011553	5	15	6	50865	HOMO SAPIENS	1	NP_001011553	1	47	831.14	408.4	2016-09-07	septin-7 isoform 2	0.485293	-1.10923	-0.908381	0.715585	2.13569	0.432578	NA	NA	NA	NA	NA	NA	NA	NA	NA	NA	NA	NA	1.4676	-0.107035	0.265082	-0.449993	1.01573	0.609993	-1.70343	-1.22723	0.588419
NP_060713	9	27	47	49683	HOMO SAPIENS	1	NP_060713	4	41	654.16	408.7	2016-09-11	septin-11	0.0507347	0.295675	0.293524	-0.442551	-1.3384	-1.31296	1.96822	-2.8973	-2.17797	0.403862	-3.64602	-1.86698	0.983943	1.13257	2.37084	0.742854	-0.759139	1.60338	-0.92135	1.04418	-1.03757	-2.01188	-2.79948	-2.89123	-2.60921	-1.61316	-3.67112
NP_055944	9	27	173	50115	HOMO SAPIENS	1	NP_055944|NP_665801|NP_665798	13	40	641.57	408.8	2016-09-06	septin-6 isoform B	0.937744	0.308287	-2.90822	-0.92493	0.628116	-0.392181	-3.99209	-0.563476	0.365082	-0.513029	-0.235828	5.55358	-5.13976	-3.29057	-1.70653	-1.39133	4.31999	-0.0386019	-1.62043	-1.40563	-5.91169	4.98213	-3.59639	-0.903226	-2.3325	-1.98081	-1.79382
NP_004395	9	27	229	41715	HOMO SAPIENS	1	NP_004395	5	38	629.82	408.1	2016-09-02	septin-2	0.380487	0.502502	-0.344154	-0.291674	-2.45613	0.732938	1.19164	-0.555582	-0.166702	0.1641	-0.16219	0.176863	0.666191	0.0159815	0.488979	-0.577002	0.705895	1.2279	1.09704	-0.184895	0.668856	0.424852	-0.925739	0.290085	-3.0213	-1.43238	-1.67134
NP_001106967	3	0	3	53654	HOMO SAPIENS	1	NP_001106967	1	35	604.89	408.11	2016-09-09	septin-9 isoform d	NA	NA	NA	NA	NA	NA	NA	NA	NA	NA	NA	NA	NA	NA	NA	NA	NA	NA	NA	NA	NA	NA	NA	NA	NA	NA	NA
NP_653311	9	27	367	53049	HOMO SAPIENS	1	NP_653311|NP_848699	22	29	528.9	408.14	2016-09-10	septin-10 isoform 1	1.1857	0.928768	-0.47436	-2.07669	1.13146	1.6414	0.090545	0.312697	0.0531421	1.18375	0.873818	-3.75987	-2.51132	-0.310591	-1.61398	-1.79163	-0.723406	0.917979	1.24158	-1.33055	2.57476	-4.82184	0.306867	-1.26884	-2.95958	-1.73707	-1.68384
NP_001092281	9	27	150	56269	HOMO SAPIENS	1	NP_001092281|NP_001092282|NP_055961|NP_001092283	7	27	461.34	408.16	2016-09-08	septin-8 isoform a	-0.409385	-0.196169	-1.05862	0.0504538	-1.09166	1.89745	-0.755381	1.11783	-0.710369	-0.323327	2.55733	-1.25441	0.683985	-2.58219	0.0673597	-1.61779	-1.41253	1.05208	1.53593	-1.21376	0.978896	-2.75122	0.252686	1.77284	-2.71671	-1.75129	1.61831
NP_997249	2	3	2	50480	HOMO SAPIENS	1	NP_997249	2	3	26.01	408.18	2016-09-14	septin-14	NA	NA	NA	NA	NA	NA	0.170977	1.02311	-0.365749	NA	NA	NA	NA	NA	NA	NA	NA	NA	NA	NA	NA	NA	NA	NA	NA	NA	NA
NP_002289	9	27	906	70858	HOMO SAPIENS	1	NP_002289	29	67	1250.22	409.1	LCP1	plastin-2	-5.61641	-6.87769	-9.2683	-6.59023	-4.80508	0.127294	0.00733919	-6.05468	-7.69486	-2.12286	-2.42211	7.38549	-5.48294	0.150453	-4.65015	0.404312	6.07598	1.20704	-2.66379	1.02749	-4.48887	6.54877	-0.119805	-1.47703	-6.71212	-6.98576	-7.69569
NP_005023	9	27	105	71323	HOMO SAPIENS	1	NP_005023|NP_001165806	7	56	937.54	409.3	PLS3	plastin-3 isoform 1	-1.35263	-5.59385	-1.78644	-5.27909	-0.109635	0.302094	2.94728	-4.09185	-0.181556	0.0903274	-4.73281	-1.92214	0.587389	1.42793	3.56629	0.882388	0.292418	1.82986	-4.53763	2.00908	-4.36149	-6.76647	-2.804	-5.6333	-7.31133	-7.34123	-7.98065
NP_002661	9	27	441	70652	HOMO SAPIENS	1	NP_002661|NP_001028382	35	41	699.53	409.5	PLS1	plastin-1	-4.4201	1.23144	-1.1521	-0.276799	-0.896733	1.80143	-1.31563	3.04909	0.222481	-0.157338	0.848425	-3.03987	2.33884	-1.06219	-3.5961	-0.773722	-0.67236	0.0835782	0.639747	-0.515799	-1.48941	-3.40259	-0.0678817	3.19211	0.382859	-1.41207	-0.25649
NP_065176	9	27	157	203210	HOMO SAPIENS	1	NP_065176|NP_001161210	35	89	1250.07	410.1	NAV1	neuron navigator 1 isoform 1	2.12383	1.85444	-2.29391	-2.23182	-2.87065	-0.170604	-3.53446	-0.655566	-1.40258	-1.06106	1.67876	-2.62762	1.78468	-0.682788	2.63564	-1.04822	1.03259	0.527598	-1.77023	-1.35835	-3.72939	-1.3605	1.81263	-1.40086	-1.78505	1.10462	0.375942
NP_001231892	9	27	74	269475	HOMO SAPIENS	1	NP_001231892|NP_892009|NP_660093|NP_001104488|NP_001104489	26	57	716.21	410.3	NAV2	neuron navigator 2 isoform 5	-0.981979	-1.77512	0.530566	-1.72394	4.62776	-0.522665	-2.54153	-1.53963	0.25219	1.8398	-0.139337	-2.47956	-4.81439	-3.06485	-0.436527	-0.352832	-0.366081	-0.718042	-0.734754	-1.02467	-2.69112	-1.92867	2.33412	-1.67507	-2.85208	-1.50348	-1.71883
NP_055718	5	12	12	254501	HOMO SAPIENS	1	NP_055718|NP_001074504	12	15	141.48	410.5	NAV3	neuron navigator 3	NA	NA	NA	5.34388	-0.654928	-1.46314	NA	NA	NA	NA	NA	NA	NA	NA	NA	NA	NA	NA	0.269184	1.34727	-0.0425548	-0.209886	0.476181	-0.00951247	-0.00135254	3.58069	0.308449
NP_001106207	9	27	138	172239	HOMO SAPIENS	1	NP_001106207	21	89	1249.28	411.1	FAM208A	protein FAM208A isoform a	-1.19159	0.0257914	-0.444312	1.45722	-0.430396	-0.643302	-1.48204	0.386369	1.14345	0.783265	-0.352633	2.92328	-0.223513	-0.536311	-0.0894622	-1.00933	0.899871	0.676598	0.295465	-0.749379	0.204997	2.16503	-0.00241366	0.142825	-0.0332043	-0.638173	1.10836
NP_056039	2	0	2	141137	HOMO SAPIENS	1	NP_056039	2	64	885.89	411.2	FAM208A	protein FAM208A isoform b	NA	NA	NA	NA	NA	NA	NA	NA	NA	NA	NA	NA	NA	NA	NA	NA	NA	NA	NA	NA	NA	NA	NA	NA	NA	NA	NA
NP_001098676	9	27	131	205189	HOMO SAPIENS	1	NP_001098676|NP_001098677|NP_001098679	44	76	1082.48	412.2	LAMA4	laminin subunit alpha-4 isoform 1 precursor	3.06708	0.363777	-1.17213	-5.6361	-0.309493	-1.28587	0.58978	-10.4724	-9.4447	4.30328	-1.68065	-2.67407	-4.78134	-2.29884	2.00835	-0.124088	0.226058	6.81242	-4.36417	1.11091	-5.02483	-6.46693	-1.94162	-5.32609	-6.57675	-5.90515	-6.78328
NP_004125	9	27	218	73965	HOMO SAPIENS	1	NP_004125	6	70	1248.35	413.1	HSPA9	stress-70 protein, mitochondrial precursor	-0.470735	-0.413085	-0.98517	-0.795304	0.795899	0.44735	-0.638893	1.91507	-0.680661	-1.88836	0.640208	-0.258616	0.617893	2.07147	1.13169	-1.23121	0.925395	0.509718	-1.37864	-1.02745	0.529458	-0.316864	-0.268801	0.780103	2.27605	-0.701141	0.11597
NP_056130	9	27	403	116862	HOMO SAPIENS	1	NP_056130	33	79	1247.43	414.1	LARP1	la-related protein 1	-0.0796327	0.0686701	-0.107111	-0.686928	-1.76032	-0.650687	1.12507	1.30727	-0.832174	-0.528837	0.657983	0.943306	-0.691243	0.981293	1.82839	-1.21749	0.940709	-0.247202	-0.487712	-1.44734	0.4886	0.496171	0.227853	0.729324	0.0742954	0.210881	0.845891
NP_060548	9	27	113	105834	HOMO SAPIENS	1	NP_060548|NP_835144|NP_115615|NP_001265533	25	36	521.75	414.3	LARP1B	la-related protein 1B isoform 1	0.679566	-0.685492	-1.20218	1.12571	0.953812	0.437502	0.373445	0.189033	-0.285536	-0.383926	0.325343	-0.975704	-0.228597	0.0784145	-0.477661	1.29642	-0.192523	0.0507982	2.15879	0.980221	-1.22023	-0.545084	0.248171	1.47832	0.581933	0.0422892	0.273453
NP_071349	9	27	331	142717	HOMO SAPIENS	1	NP_071349	26	76	1246.92	415.1	UBE2O	ubiquitin-conjugating enzyme E2 O	-0.498853	-1.79025	-0.968476	-0.659303	-0.869592	-0.094283	2.70598	-1.11339	0.831508	0.232603	0.282176	-0.740545	-0.48534	0.263312	1.73327	0.651356	0.317942	0.0865582	-0.831994	1.09701	0.704907	-0.402447	1.6817	-0.847368	-0.178528	0.158069	0.963378
NP_071504	9	27	493	130373	HOMO SAPIENS	1	NP_071504	21	75	1243.96	416.1	PC	pyruvate carboxylase, mitochondrial precursor	-0.7647	-1.66918	-1.43922	-2.08307	0.24567	-0.877188	0.525989	0.115361	0.0798798	-0.410274	3.46892	-1.86408	-0.0608242	0.215287	0.841186	-0.33682	-1.13688	0.503758	-1.11583	-0.246071	-0.919801	-4.00167	-2.17415	-1.06064	0.816839	0.749157	0.740902
NP_001239007	9	27	220	113672	HOMO SAPIENS	1	NP_001239007|NP_006304|NP_001239008	17	73	1243.65	417.1	USP15	ubiquitin carboxyl-terminal hydrolase 15 isoform 1	-0.976867	0.795087	-0.487715	0.483958	-1.26684	0.720628	0.550951	1.13361	-1.25404	-0.381292	-0.657341	2.15103	-0.193009	-1.0814	1.13683	0.992185	1.41034	-0.0684019	0.292837	1.64759	-0.129078	1.97247	-0.695472	2.15114	-1.02658	-0.359894	-0.0915076
NP_003354	9	27	265	110047	HOMO SAPIENS	1	NP_003354|NP_955475|NP_001238806	31	58	967.44	417.3	USP4	ubiquitin carboxyl-terminal hydrolase 4 isoform a	-1.19415	-1.20004	0.427069	0.0929542	-0.847385	0.380877	-0.247825	1.54671	-1.16788	1.34183	0.475158	1.06814	0.541633	0.729159	0.555821	-0.981879	-0.514116	0.751098	-3.28139	-0.946809	-0.354999	0.852766	0.243656	0.594759	-0.929035	-0.530517	1.04837
NP_004642	9	27	328	111013	HOMO SAPIENS	1	NP_004642	36	47	808.17	417.5	USP11	ubiquitin carboxyl-terminal hydrolase 11	-3.27491	0.431878	-2.06355	0.19708	-2.68066	1.79405	-1.64568	-0.739763	3.16363	-0.615784	-2.40941	-1.39957	-2.45286	-0.649171	2.90301	2.03983	0.328151	-0.676322	-1.3839	2.98789	-0.672249	-0.36441	0.331699	-1.72331	-0.0272321	-0.268489	-1.18889
NP_004719	9	27	715	87856	HOMO SAPIENS	1	NP_004719|NP_001243839	42	73	1241.48	418.1	DDX21	nucleolar RNA helicase 2 isoform 1	-0.889955	-0.597212	1.87603	-2.33169	-0.27495	-0.72947	0.453877	0.794197	1.09294	-1.82513	-2.18088	0.252346	-1.33437	0.205682	1.29366	0.861801	0.440453	-1.9309	-1.9542	1.23327	-0.741948	0.726769	-2.26445	-0.0272852	0.193739	1.34431	0.490929
NP_076950	9	27	188	83134	HOMO SAPIENS	1	NP_076950	21	54	837.97	418.3	DDX50	ATP-dependent RNA helicase DDX50	-0.204888	0.759775	0.176672	-0.531801	0.445529	-0.394643	0.656345	0.425836	0.573043	0.032363	-1.16519	0.571697	-1.12339	-0.918113	1.22167	0.28994	0.930499	-0.488582	-0.747894	0.713273	-0.049765	0.296478	-0.894134	-0.451291	-0.538851	0.550096	-0.00651675
NP_065953	9	27	720	135546	HOMO SAPIENS	1	NP_065953|NP_001073898|NP_001157221|NP_081447	79	79	1240.38	419.1	CAMSAP3	calmodulin-regulated spectrin-associated protein 3 isoform 2	0.434168	0.257841	2.14646	0.388332	1.41521	-0.182914	-2.07003	-0.48191	-1.76502	-0.773868	2.12566	-2.81342	0.86701	0.472223	-2.80942	-2.75694	-2.77547	-0.765722	0.839484	-2.42058	-0.439118	-3.07691	0.73128	0.503357	-0.0690375	1.16353	0.535925
NP_006428	9	27	480	194702	HOMO SAPIENS	1	NP_006428	71	83	1238.81	420.1	PARP4	poly [ADP-ribose] polymerase 4	-2.73299	-1.62882	0.300201	-0.334175	-1.5654	-0.655611	-0.905151	-0.947623	-0.030042	-1.62489	-0.388182	3.90747	-2.42235	0.909254	3.99562	-1.51028	2.59972	2.58082	2.03527	-1.60306	-0.0401514	2.55253	0.363305	2.0115	-3.35574	-2.52315	-2.22628
NP_001737	9	27	930	68024	HOMO SAPIENS	1	NP_001737|NP_076368|NP_001161987	39	67	1236.82	421.1	CANX	calnexin precursor	-1.47789	1.37017	-0.637953	-1.27981	-2.3599	2.76898	0.994715	-0.621361	-2.37999	-0.823928	-0.342476	-1.10054	0.0662764	1.02692	2.304	-2.96281	-0.774453	-1.77296	-2.11714	-2.87384	0.642418	-2.27576	0.318154	1.48339	0.753136	1.60634	2.35073
NP_001070675	9	27	995	133982	HOMO SAPIENS	1	NP_001070675|NP_001070676|NP_001177978|NP_001070674|NP_057295	40	73	1236.41	422.1	SEC31A	protein transport protein Sec31A isoform 1	0.232227	1.18352	-1.13875	-0.574302	-0.916472	0.292246	0.925377	0.631066	-0.995572	-0.29171	0.531021	-0.827641	-1.19202	-0.641967	1.84639	-0.0989257	1.21125	0.658718	0.842112	0.349001	0.695293	-0.507048	-0.128835	1.80838	-0.0789912	-0.900201	-1.27138
NP_004477	9	27	976	113712	HOMO SAPIENS	1	NP_004477	63	71	1235.96	423.1	GOLGA2	Golgin subfamily A member 2	-1.06122	1.4307	-1.50266	-1.80044	-1.74058	0.651693	1.16945	1.28096	-0.463788	-0.460334	0.0587235	-1.83505	1.29153	0.664325	0.062218	-0.286496	0.103546	-0.250182	0.734359	0.0653685	2.46901	-1.80981	0.999925	1.22188	0.376887	0.304318	0.57842
NP_073153	9	27	295	218664	HOMO SAPIENS	1	NP_073153|XP_003118910|XP_001713902|XP_003846808	42	80	1235.71	424.1	ANAPC1	anaphase-promoting complex subunit 1	0.02006	0.53277	0.290185	-0.440426	0.0236047	0.644307	0.492706	-0.647672	-0.36872	0.0771537	-0.446584	1.11169	-0.185383	-0.212139	-0.0843205	0.564433	1.0377	0.0925182	-0.224901	0.704931	0.892373	1.21411	0.611632	0.772486	0.197721	-0.345676	-0.221493
NP_006178	9	27	924	122937	HOMO SAPIENS	1	NP_006178	73	76	1235.24	425.1	OAS3	2'-5'-oligoadenylate synthase 3	-5.29688	-5.81329	-4.02332	-1.32231	-5.13078	-4.58737	3.45761	2.93332	1.33061	-2.53915	0.688454	1.76491	-1.31404	-0.0488529	-2.53691	-0.243035	1.76766	0.703418	0.418986	0.198842	3.04583	0.149086	-1.03862	-2.7262	-2.89787	-1.88128	0.883387
NP_001025226	9	27	160	173940	HOMO SAPIENS	1	NP_001025226|NP_001164	19	80	1234.08	426.1	ARHGAP5	rho GTPase-activating protein 5 isoform a	-0.509078	2.54807	0.373651	-0.3618	-0.284819	-0.276469	-0.336578	0.0495819	-0.151847	0.78063	0.358353	-1.03377	-1.39792	-0.111286	0.396429	-0.480929	0.848825	-0.107142	-0.871415	-0.47687	-0.946238	-1.70758	0.119492	0.173292	0.671516	0.476972	0.060976
NP_061978	7	18	58	465230	HOMO SAPIENS	1	NP_061978|NP_115859	32	51	617.29	427.2	TNXB	tenascin-X isoform 1 precursor	NA	NA	NA	-0.0324219	-0.385983	-0.542361	NA	NA	NA	NA	NA	NA	-1.90632	-1.33834	0.841186	-0.448905	0.312837	5.9959	2.65288	0.671563	1.70713	0.203764	-1.9484	-0.928615	-3.87333	-4.10954	-5.00598
NP_065801	9	27	880	138420	HOMO SAPIENS	1	NP_065801	52	74	1232.76	428.1	XPO5	exportin-5	1.31862	0.288109	-0.901704	-1.17993	1.67182	0.366105	0.00179213	-0.466123	0.272986	0.904463	-0.936656	-1.55054	-1.34708	-0.505094	-0.811871	1.28727	-0.478383	-0.378322	-1.52056	1.86449	0.274696	-0.984884	-1.39079	-0.0679085	0.498322	1.04775	0.423437
NP_001037	9	27	543	132129	HOMO SAPIENS	1	NP_001037|NP_001243390	33	73	1229.08	429.1	SLC12A2	solute carrier family 12 member 2 isoform 1	-1.01265	-1.72215	-6.30694	-2.70782	-1.50371	-3.60997	-2.76896	-1.47648	-3.31879	-4.24909	-3.22197	-4.92405	5.30028	0.990898	-0.734746	-3.15266	-6.20069	-2.84874	1.59375	-2.80988	-2.1864	-3.44063	0.306867	1.35645	-0.616489	1.09447	-0.25399
NP_000329	2	3	2	122703	HOMO SAPIENS	2	NP_000329|NP_001171761|NP_899197|NP_001073158	2	3	27.93	429.3	SLC12A1	solute carrier family 12 member 1 isoform A	NA	NA	NA	NA	NA	NA	NA	NA	NA	-0.167877	0.876357	-2.79601	NA	NA	NA	NA	NA	NA	NA	NA	NA	NA	NA	NA	NA	NA	NA
NP_078893	9	27	360	173394	HOMO SAPIENS	1	NP_078893|NP_001172003	54	89	1225.28	430.1	ZCCHC6	terminal uridylyltransferase 7 isoform 1	-0.378711	-0.821695	0.640741	-1.24581	-0.0578193	0.486741	-1.19915	-0.216164	0.834479	-0.120452	-0.329779	0.0578324	-0.742083	2.95274	0.830902	-0.526678	-0.876546	-0.569042	1.01294	-0.259974	0.262679	0.505681	-0.099487	1.68651	-0.331814	0.399786	-0.293986
NP_001009881	9	27	64	188216	HOMO SAPIENS	1	NP_001009881|NP_056084	25	55	599.4	430.2	ZCCHC11	terminal uridylyltransferase 4 isoform a	-0.0540705	0.941379	-0.324122	0.435082	0.452931	-0.613758	0.844944	-2.68944	1.12562	1.86351	-2.65318	1.63136	-1.53773	1.32948	0.55068	1.04251	0.614011	-0.956442	-2.55341	1.22214	-2.06623	-0.209886	-0.44263	-0.98955	-0.29399	-0.404581	-0.776433
NP_055799	9	27	484	122302	HOMO SAPIENS	1	NP_055799|NP_001009811	74	81	1224.52	431.1	AZI1	5-azacytidine-induced protein 1 isoform a	-0.918074	-0.882229	-2.69788	-0.0727973	-0.748689	1.24995	-0.392049	-1.21074	0.359141	1.06255	2.57764	-0.125069	-1.86057	-1.57606	-1.21807	0.651356	-1.30023	-0.342562	0.332259	0.827282	0.930828	-0.0577387	0.929942	-0.926076	-0.230287	0.899468	-0.291486
NP_001155855	9	27	825	112454	HOMO SAPIENS	1	NP_001155855|NP_001155856|NP_004714	58	81	1224.22	432.1	ARHGEF2	rho guanine nucleotide exchange factor 2 isoform 1	1.18059	0.320898	0.69082	-1.09281	0.566431	-0.384795	0.83385	-1.07129	-0.668777	0.11931	-0.819852	0.621052	-0.683617	0.328147	-0.65762	0.758866	0.792674	-0.485602	-0.50348	1.11926	-1.81868	0.581754	-2.20575	0.348481	-1.2595	-0.628016	0.270953
NP_005753	9	27	1050	90317	HOMO SAPIENS	1	NP_005753	25	71	1220.73	433.1	TRIM28	transcription intermediary factor 1-beta	-0.606215	-0.862051	-1.4459	1.00459	0.0211373	-0.461116	-0.111922	1.88086	-0.722253	1.06518	0.759552	-1.38796	-0.391286	-0.104082	-1.42888	1.43137	-1.06031	0.0776182	0.907814	2.11753	0.0992466	-1.17031	4.24172	0.681084	-0.00732474	0.0565078	-1.0689
NP_002453	9	27	1442	75918	HOMO SAPIENS	1	NP_002453	64	72	1220.19	434.1	MX1	interferon-induced GTP-binding protein Mx1	-5.99985	-0.5619	-6.45718	-7.83762	-6.57174	-8.02674	4.32572	4.49885	-1.36396	-3.08454	-0.471977	3.60553	-5.55665	0.830012	-3.95602	-3.6376	5.03974	-0.813402	-5.694	-5.73797	-6.59186	2.89724	-3.09522	-0.11361	-3.11884	-4.5036	-5.16596
NP_002454	9	27	235	82544	HOMO SAPIENS	1	NP_002454	42	48	718.83	434.2	MX2	interferon-induced GTP-binding protein Mx2	-4.49167	-2.61504	-6.54732	-5.4831	-4.48926	-5.57708	-0.161846	-2.40791	-3.19698	-1.44309	-1.75683	6.60743	-4.17888	-2.71907	-1.50086	-1.48283	6.85189	3.89202	-3.28402	-2.30379	-3.93128	7.5187	-0.370389	0.0615783	-5.16134	-5.80765	-6.56831
NP_777576	9	27	287	203573	HOMO SAPIENS	1	NP_777576	38	79	1219.45	435.1	UBR1	E3 ubiquitin-protein ligase UBR1	-0.997317	0.933812	-0.885011	-0.406425	-2.69053	1.6931	-0.392049	2.37289	-0.805437	-0.697461	0.729081	0.443957	1.01953	-0.66598	0.725498	-0.320808	0.813092	0.730238	0.56616	-0.0263949	1.49563	0.76956	0.810293	1.72206	0.368924	-0.662547	-0.796431
NP_005984	9	27	690	134366	HOMO SAPIENS	1	NP_005984	59	73	1218.33	436.1	TBCD	tubulin-specific chaperone D	0.29102	-0.902408	0.0698358	1.17246	0.736681	-0.200148	0.742324	-2.04218	1.11374	-0.0414098	-0.512604	-0.319583	-0.678533	-2.23401	1.2191	1.41079	-0.24357	0.599118	-0.424637	1.57529	1.97391	-0.644931	1.50787	0.170754	0.092212	0.53994	0.975877
NP_006833	9	27	500	100340	HOMO SAPIENS	1	NP_006833	24	73	1217.28	437.1	SF3B2	splicing factor 3B subunit 2	0.150427	0.636183	-0.000275344	0.00370339	0.0803547	0.307018	-0.591743	-0.350353	0.261102	0.153561	-0.121562	0.168154	-0.032862	-0.44026	-0.403106	0.230466	-0.360976	0.0269582	0.153547	0.454668	0.426111	0.120559	0.819324	-0.0679085	0.0384621	0.0179145	-0.196496
NP_003655	9	27	564	121889	HOMO SAPIENS	1	NP_003655|NP_001258698	34	77	1216.81	438.1	AP3B1	AP-3 complex subunit beta-1 isoform 1	-1.18136	1.38026	-0.294074	-0.121673	-0.647526	1.33612	-1.23243	-0.0319837	-0.879708	-0.399735	1.22677	0.493311	0.686527	0.128841	0.517259	-1.24036	0.220953	0.539518	0.447895	-0.880072	1.06542	-0.0482295	1.34533	1.5748	0.209665	-0.441143	-0.223993
NP_001265441	5	12	18	121814	HOMO SAPIENS	1	NP_001265441|NP_004635|NP_001265440|NP_067467	15	30	389.23	438.3	AP3B2	AP-3 complex subunit beta-2 isoform 1	-1.39098	0.906067	-0.187238	2.27322	-1.72578	-0.623606	NA	NA	NA	NA	NA	NA	NA	NA	NA	NA	NA	NA	NA	NA	NA	-0.701986	3.98888	0.582065	-1.90051	-2.59018	0.775899
NP_001265392	9	27	25	81048	HOMO SAPIENS	1	NP_001265392|NP_005681|NP_001265394	1	75	1216.13	439.1	DNM1L	dynamin-1-like protein isoform 4	-9.22069	-0.32985	0.0164178	1.91835	-0.262613	-0.158294	2.8613	1.37831	-0.852971	-0.202129	0.183146	-2.04118	0.0230622	-3.44665	0.576388	-0.270484	-0.713197	0.515678	1.05762	1.06086	-0.203584	-0.537953	-0.0272464	3.28098	-0.765794	0.403848	1.21835
NP_001265393	9	27	38	83911	HOMO SAPIENS	1	NP_001265393|NP_001021118|NP_690029|NP_001263269|NP_001263270	6	73	1179.58	439.2	DNM1L	dynamin-1-like protein isoform 5	-1.33218	-0.405518	-0.103773	-1.27768	0.578768	-0.498045	0.459424	0.531082	2.42686	0.106136	-0.690351	0.470086	0.000184107	-0.11849	1.59445	-0.064614	0.705895	-2.72954	0.868393	0.132105	-0.400663	-0.877906	-2.06579	0.780103	1.69475	1.59618	1.98327
NP_001265395	1	3	1	60522	HOMO SAPIENS	1	NP_001265395	1	51	832.62	439.3	DNM1L	dynamin-1-like protein isoform 7	NA	NA	NA	NA	NA	NA	NA	NA	NA	NA	NA	NA	NA	NA	NA	NA	NA	NA	NA	NA	NA	-2.4802	2.60276	-0.976855	NA	NA	NA
NP_115826	9	27	394	183842	HOMO SAPIENS	1	NP_115826|XP_937130	55	85	1216.11	440.1	MROH1	maestro heat-like repeat-containing protein family member 1 isoform 1	-1.76418	-2.14337	0.15664	-0.149298	-0.0602867	-1.15539	-0.253372	2.09398	-1.04013	0.37488	2.23993	-1.72473	-1.55553	1.77851	-0.796446	0.50496	-1.27981	-0.0684019	-0.853019	0.760545	0.421304	-2.19017	-1.603	-0.128843	2.17651	-0.873795	0.0534768
NP_001092750	3	9	4	46584	HOMO SAPIENS	1	NP_001092750	1	23	327.71	440.3	MROH1	maestro heat-like repeat-containing protein family member 1 isoform 2	NA	NA	NA	NA	NA	NA	-2.29191	5.07771	-1.98487	5.46257	-0.954431	-1.82924	NA	NA	NA	NA	NA	NA	4.11674	-1.91728	-3.91926	NA	NA	NA	NA	NA	NA
NP_055427	9	27	584	123084	HOMO SAPIENS	1	NP_055427|NP_001092278	29	70	1211.32	441.1	FAM120A	constitutive coactivator of PPAR-gamma-like protein 1	-1.58269	-0.892319	-0.71808	0.783586	-0.437798	0.713242	0.378992	1.13888	-0.876737	-0.779138	1.50355	-0.284744	0.986485	0.52265	-0.0560412	-0.778297	-1.21345	0.548458	1.75407	-0.36008	1.49803	-0.825605	0.487468	1.75506	-0.0312136	-0.48583	-0.134003
NP_060318	9	27	143	121727	HOMO SAPIENS	1	NP_060318|NP_940858	18	50	747.01	441.3	FAM120C	constitutive coactivator of PPAR-gamma-like protein 2 isoform 1	-0.376155	1.57699	0.260137	0.328831	-1.99719	1.27703	-1.59299	-1.3344	2.2397	-1.35615	-0.098709	-1.68699	1.66774	0.748369	-0.117742	-1.66125	0.0780232	-0.566062	1.11544	-1.62252	-1.74898	-1.24639	1.72233	0.224072	-1.27741	1.39306	1.62581
NP_795352	9	27	305	197181	HOMO SAPIENS	1	NP_795352	51	77	1210.09	442.1	INADL	inaD-like protein	0.868726	-0.461009	1.27174	0.320331	-1.37541	0.324251	-2.56372	1.70721	0.763178	0.06398	1.39182	-1.79731	-1.23523	1.32948	-1.88649	-0.993316	-1.00927	0.193838	1.4203	-0.679861	0.964476	-2.14738	0.0156465	1.10763	-0.305935	0.355098	1.79079
NP_001248335	9	27	153	219223	HOMO SAPIENS	1	NP_001248335|NP_003820|NP_001248336	42	74	1040.3	442.2	MPDZ	multiple PDZ domain protein isoform 2	1.71484	-0.801516	-0.691371	0.358582	1.06978	1.7128	1.69642	-1.07129	0.0620547	0.754283	0.376128	-3.44632	-0.681075	-0.74282	-1.37746	-1.51028	-0.840813	0.682558	1.27838	-0.682642	-0.129078	-2.7631	-0.241711	-0.189778	0.157906	-0.770202	-0.43647
NP_002147	9	27	1778	61225	HOMO SAPIENS	1	NP_002147	17	65	1209.91	443.1	HSPD1	60 kDa heat shock protein, mitochondrial	-0.0796327	-1.1395	0.670788	-1.13318	0.0137351	0.378415	0.531536	1.82561	-0.784641	-0.834467	-0.753832	0.862017	0.732284	1.5624	-0.274564	-0.419168	0.70079	0.229598	-0.692704	-0.376764	0.750572	-0.309732	-0.72482	-0.547771	0.104156	-0.552861	-1.77883
NP_001177893	9	27	658	158503	HOMO SAPIENS	1	NP_001177893|NP_083774	75	75	1208.59	444.1	ZMYM2	zinc finger MYM-type protein 2	-0.790263	-0.635046	0.300201	1.05346	1.09199	0.920047	-0.991131	-0.250369	1.1791	1.10207	-0.708125	-1.46054	0.82888	-0.512298	-1.96875	-0.00514045	-1.67287	-0.551162	-0.519249	0.0514649	0.399673	-2.02376	-0.0182163	-1.01748	0.836747	-0.349738	-0.561457
NP_006301	9	27	436	103959	HOMO SAPIENS	1	NP_006301|XP_003960775|XP_003960764|XP_003960776|XP_003960765|XP_003960766	19	70	1207.69	445.1	NPEPPS	puromycin-sensitive aminopeptidase	-1.37053	-1.25805	-1.79979	2.79598	-0.556233	1.71526	-0.552913	-2.9394	-2.67411	0.116675	0.993162	0.487505	-1.01662	-1.47041	0.620093	0.104657	-1.22366	1.10572	-0.687448	0.432422	3.40875	-0.36441	0.128522	0.185987	0.0981842	-0.150678	3.33562
NP_005106	9	27	1025	99610	HOMO SAPIENS	1	NP_005106	46	68	1207.38	446.1	MVP	major vault protein	-5.29944	-4.68078	-1.23223	-0.204549	-3.20621	-2.83691	-3.02413	-2.3395	-0.823262	-2.69987	0.751935	4.7552	-1.05221	-0.932521	5.54327	-3.29449	3.24801	2.22918	3.63316	-3.39661	-2.6815	2.12224	-1.55559	1.95564	-3.52694	-1.82441	-2.18878
NP_705618	9	27	508	156794	HOMO SAPIENS	1	NP_705618|NP_004289|NP_001265241	26	71	1207.23	447.1	NUP155	nuclear pore complex protein Nup155 isoform 1	0.717909	0.0636256	0.443762	0.20133	0.0236047	-0.360175	-0.913472	-0.466123	-0.306332	0.696318	0.942377	-0.418291	-0.0684502	-0.152108	0.229323	0.175568	-0.539639	-0.0743619	-0.495596	0.276702	0.147315	-0.449993	0.119492	0.518591	0.271378	0.371348	-0.726439
NP_003631	9	27	678	151906	HOMO SAPIENS	1	NP_003631	55	70	1206.96	448.1	IKBKAP	elongator complex protein 1	-0.399161	0.489891	0.600677	-0.0855474	0.0581482	0.853574	-0.347672	-0.126705	-0.0478672	0.132483	-0.0149143	0.536859	0.218797	0.00877765	0.206186	-0.194998	0.41493	0.137218	1.19691	0.159913	0.993317	0.156218	-0.210105	0.752175	-0.668248	0.617127	-0.708941
NP_002516	9	27	402	140438	HOMO SAPIENS	1	NP_002516|NP_001095132|NP_001229290	27	69	1205.13	449.1	NRD1	nardilysin isoform a precursor	-0.238119	1.18856	-0.0870796	-0.805929	-1.25697	-0.805791	0.148789	-1.57384	1.38409	-0.647401	0.112047	0.452667	-0.320109	2.36683	0.314161	-1.05736	-0.00875581	-0.664402	-0.550786	-0.818897	1.60138	0.208519	-0.12432	0.871506	-0.260148	1.51696	0.228458
NP_060719	9	27	290	216574	HOMO SAPIENS	1	NP_060719|NP_001011649|NP_001258968	77	90	1205.1	450.1	CDK5RAP2	CDK5 regulatory subunit-associated protein 2 isoform a	-0.665008	1.23649	-0.334138	-0.842054	0.174116	0.371029	0.709042	0.849451	-0.882679	-0.307519	0.622434	-0.44442	0.722116	0.414592	-0.500798	0.507247	-0.034279	0.110398	0.776409	0.766107	1.46679	-0.352523	-0.13335	0.429727	-0.761813	0.233225	-0.181498
NP_055994	9	27	517	145126	HOMO SAPIENS	1	NP_055994|NP_001138586	47	77	1205.04	451.1	RRP12	RRP12-like protein isoform 1	0.477624	0.141816	-0.123804	-0.765554	-0.0380802	1.25734	-1.02996	0.565287	-1.18868	-0.816024	-0.248524	0.626858	-0.752251	1.59362	1.12912	-0.208723	0.287314	-1.06968	-0.645398	-0.0208335	0.58714	0.562736	-0.273316	0.318013	0.812858	1.41946	1.08337
NP_002798	9	27	243	106861	HOMO SAPIENS	1	NP_002798|NP_001177966	8	69	1203.79	452.1	PSMD1	26S proteasome non-ATPase regulatory subunit 1 isoform 1	-0.13587	0.769864	-0.511085	0.260831	-0.0405476	0.449812	0.0267539	-0.121443	-0.0122169	0.298472	-0.243445	0.841694	-0.625151	0.176867	0.787198	-0.002853	0.297523	-1.07266	0.127266	0.126544	-0.566499	0.363043	0.114977	0.589682	0.157906	1.01931	0.770899
NP_000245	9	27	455	141837	HOMO SAPIENS	1	NP_000245	48	76	1202.88	453.1	MTR	methionine synthase	0.0711845	-0.0700553	-0.390894	1.75684	-0.6722	-0.621144	0.756192	-0.210902	-1.54815	0.727935	-0.0276105	0.652987	-2.02834	-0.0728656	1.69985	0.777165	0.34857	-0.756782	-0.398356	1.34727	-0.804437	-0.171849	-1.28017	-0.179623	0.743182	0.801969	-0.198996
NP_001092879	9	27	322	162650	HOMO SAPIENS	1	NP_001092879	57	76	1198.16	454.1	EHBP1L1	EH domain-binding protein 1-like protein 1	0.00983511	-1.50271	-0.928413	-1.70694	0.408518	-1.54931	0.611968	-1.53174	1.41083	-0.613149	-1.50291	1.73878	-1.79448	-0.358617	3.44289	0.772591	1.52774	1.02228	-0.466687	0.846747	0.642418	1.86549	-1.5601	-0.669641	-0.0491302	-2.15753	-1.57885
NP_001136086	9	27	412	136805	HOMO SAPIENS	1	NP_001136086|NP_001136088|NP_056067|NP_001239444|NP_694718	62	62	936.24	454.2	EHBP1	EH domain-binding protein 1 isoform 2	0.0737407	-0.191125	-0.998524	-1.73031	0.272811	-0.724546	-0.0370372	-0.466123	0.858245	2.22183	-0.108866	-0.786997	-0.0481141	-0.437859	2.27058	-0.0943508	0.0218721	-0.0743619	-0.692704	0.184939	-0.18676	-1.31295	-0.727078	-0.263408	-1.14403	-0.317238	-1.23388
NP_003866	9	27	484	77456	HOMO SAPIENS	1	NP_003866	19	68	1197.95	455.1	GMPS	GMP synthase [glutamine-hydrolyzing]	-0.0106147	-0.375251	-0.11045	-0.621052	0.771225	-0.022886	0.944791	0.50477	0.778032	1.64483	-1.12202	-0.996026	-0.373492	-0.149706	1.08285	-0.307083	0.139279	-0.747842	-0.808341	-0.0597634	0.724134	-1.09424	-1.21696	-0.695031	-0.186491	-1.06067	0.0734746
NP_000923	9	27	28	139595	HOMO SAPIENS	1	NP_000923	4	75	1197.48	456.1	PLCB3	1-phosphatidylinositol 4,5-bisphosphate phosphodiesterase beta-3 isoform 1	1.17547	0.563037	-1.58946	0.0462038	-0.210798	-0.355251	0.290239	0.0916802	1.82378	0.282664	-2.73697	-3.20536	0.122201	0.176867	1.53532	0.738279	0.787569	-0.813402	1.77509	1.08033	1.78164	-4.28695	-1.67298	-0.0145904	0.478414	3.51569	0.620915
NP_001171812	1	3	1	132002	HOMO SAPIENS	1	NP_001171812	1	72	1144.83	456.2	PLCB3	1-phosphatidylinositol 4,5-bisphosphate phosphodiesterase beta-3 isoform 2	NA	NA	NA	NA	NA	NA	-1.25184	-0.342459	0.980051	NA	NA	NA	NA	NA	NA	NA	NA	NA	NA	NA	NA	NA	NA	NA	NA	NA	NA
NP_005372	9	27	1259	76670	HOMO SAPIENS	1	NP_005372	51	77	1197.47	457.1	NCL	nucleolin	-0.514191	-0.216347	0.650756	-1.09281	0.551627	-1.33019	0.265277	1.33621	0.097705	-0.436621	-1.48259	0.623955	-0.391286	1.14698	-0.637054	0.694818	0.476186	-1.7521	0.21925	1.1137	0.676066	0.118181	-0.00918622	-0.116149	1.33443	1.72821	0.333446
NP_001248755	9	27	349	137790	HOMO SAPIENS	1	NP_001248755|NP_003929	26	70	1195.24	458.1	AP3D1	AP-3 complex subunit delta-1 isoform 3	-1.49067	0.921201	-0.23064	0.0419537	-0.563635	1.08992	-1.10207	0.0022212	-0.983688	-0.436621	1.38928	0.351055	0.526381	0.349758	0.432421	-0.979592	0.0320814	0.670638	0.424242	-1.07194	0.894777	-0.0838889	0.94123	1.20919	0.414711	-0.416769	0.0409781
NP_001240628	3	6	3	159763	HOMO SAPIENS	1	NP_001240628|NP_001240626|NP_061165|NP_001006600|NP_001240627	2	82	1194.73	459.1	ERBB2IP	protein LAP2 isoform 8	NA	NA	NA	NA	NA	NA	-2.10054	2.08346	0.189802	NA	NA	NA	NA	NA	NA	NA	NA	NA	NA	NA	NA	-0.68059	1.32501	0.76487	NA	NA	NA
NP_001240630	1	3	1	154225	HOMO SAPIENS	1	NP_001240630	1	80	1184.26	459.2	ERBB2IP	protein LAP2 isoform 9	NA	NA	NA	NA	NA	NA	NA	NA	NA	NA	NA	NA	NA	NA	NA	NA	NA	NA	NA	NA	NA	-0.713872	0.645495	0.470351	NA	NA	NA
NP_036425	9	27	371	167896	HOMO SAPIENS	1	NP_036425	43	76	1193.74	460.1	PXDN	peroxidasin homolog precursor	3.19233	0.989302	0.200042	-2.40182	0.667594	-1.29818	0.578686	-2.51316	2.10601	-0.0677572	-2.89695	-4.34341	-3.73403	-3.42504	-1.5857	1.31014	1.32356	1.60934	-3.1421	1.81443	-0.934221	-4.30359	-3.23518	-2.92931	-5.04587	-2.70393	-4.10857
NP_653252	4	12	6	166276	HOMO SAPIENS	1	NP_653252	5	6	37.62	460.3	PXDNL	peroxidasin-like protein precursor	NA	NA	NA	NA	NA	NA	NA	NA	NA	-1.23758	-0.0682382	-1.03377	NA	NA	NA	-0.707386	-1.39212	1.01334	NA	NA	NA	-0.896924	-0.162698	-0.481759	-3.15069	-2.94159	-1.84382
NP_009045	9	27	439	123353	HOMO SAPIENS	1	NP_009045	52	77	1193.72	461.1	TMF1	TATA element modulatory factor	-1.01265	-0.32985	-0.617921	0.681585	-0.358841	0.607377	-0.289428	1.03363	-0.365749	0.261586	0.810337	0.740083	-0.716663	0.818006	1.052	-0.661637	0.261791	0.983539	1.32568	-0.279439	0.627998	0.22516	-0.0362765	2.10798	-1.11019	-0.603642	0.218459
NP_003391	9	27	363	124525	HOMO SAPIENS	1	NP_003391	15	68	1193.54	462.1	XPO1	exportin-1	1.21126	0.250274	-0.724757	0.375582	0.351768	0.799411	-1.13258	-0.263525	0.186831	-0.133626	0.472619	-0.366034	0.213713	0.148051	-0.230859	-0.0325898	-0.156791	-0.631622	-0.214388	0.38515	0.221821	-0.488029	-0.611944	0.147903	0.0703139	-0.280676	0.0709749
NP_073739	9	27	205	161672	HOMO SAPIENS	1	NP_073739	23	82	1192.61	463.1	YTHDC2	probable ATP-dependent RNA helicase YTHDC2	-0.192107	-0.859529	-2.20377	-0.667803	-1.64189	0.883118	0.195939	-0.845008	1.80595	0.211526	1.76001	0.188476	0.208629	0.27772	1.19339	-1.30441	-0.560058	-0.333622	-0.151314	-0.971836	1.82009	-0.00543815	1.32952	1.33614	0.0961934	-0.422862	0.85339
NP_898868	9	27	26	133233	HOMO SAPIENS	1	NP_898868|NP_001239516	2	79	1191.35	464.1	ZMYND8	protein kinase C-binding protein 1 isoform a	-1.03822	0.603393	1.21832	0.398957	-0.166385	0.720628	0.761739	0.765254	0.240306	-0.157338	-0.0123751	-2.35762	0.981401	-0.106483	-1.10238	-1.29755	1.8085	0.405418	0.348027	-0.982958	0.212207	-2.57767	1.09474	0.150442	0.24948	0.269787	-0.853925
NP_036540	6	18	6	129966	HOMO SAPIENS	1	NP_036540|NP_898869	1	78	1167.78	464.2	ZMYND8	protein kinase C-binding protein 1 isoform b	-2.08882	-1.59603	-2.1203	NA	NA	NA	-0.355993	-1.26862	0.555218	NA	NA	NA	0.8543	-0.45947	-0.906993	0.381438	-0.366081	-0.753802	-0.556042	-0.79387	-0.549675	0.855143	0.503271	0.147903	NA	NA	NA
NP_060587	9	27	478	138508	HOMO SAPIENS	1	NP_060587	39	71	1187.72	465.1	WDR11	WD repeat-containing protein 11	-2.15273	-0.773771	-0.574519	0.418082	0.408518	1.23025	0.334615	-0.758181	0.35617	0.712127	0.457383	-0.0205538	0.668733	-0.687591	0.398999	0.287652	-0.269093	-0.0117818	0.37168	0.657659	0.142508	-0.573612	0.548421	1.07716	-0.542832	0.0158832	-0.311484
NP_055521	9	27	641	110788	HOMO SAPIENS	1	NP_055521	41	69	1187.72	466.1	SART3	squamous cell carcinoma antigen recognized by T-cells 3	-0.823494	-1.07644	-0.611244	1.66334	-0.926342	0.390724	0.634156	-0.537164	-0.43705	0.506617	0.46754	0.44686	0.206087	-0.25056	-1.34147	0.552996	-0.89186	-0.145882	0.382193	1.02471	0.702504	0.546095	0.866731	-0.616323	1.11147	0.251506	0.568421
NP_056450	9	27	273	167649	HOMO SAPIENS	1	NP_056450	23	74	1187.52	467.1	GAPVD1	GTPase-activating protein and VPS9 domain-containing protein 1	-1.05867	0.996869	-0.461006	-0.278924	-1.86642	2.17811	-0.0481314	0.45741	0.11553	-0.505125	0.36851	-0.403775	-0.490424	0.212886	-0.00205328	-0.0463144	-0.784662	-0.434942	-0.101379	0.351781	2.61322	-0.863642	-0.519386	1.32852	0.631701	0.200725	0.883387
NP_038476	9	27	295	180354	HOMO SAPIENS	1	NP_038476|NP_872589	42	80	1187.25	468.1	BAZ1A	bromodomain adjacent to zinc finger domain protein 1A isoform a	0.45973	-1.3312	1.30179	-0.553052	0.31229	-1.03968	-1.40993	-0.771336	0.816653	1.5368	-1.80254	1.01008	0.0281462	-0.697196	-0.493086	0.614757	-0.049593	-0.846182	0.839484	0.932949	-0.525641	1.41143	-1.22373	0.0742731	1.46184	1.21228	-0.119005
NP_055704	9	27	943	118438	HOMO SAPIENS	1	NP_055704|NP_001229236|NP_001229238	51	71	1187.16	469.1	PITRM1	presequence protease, mitochondrial isoform 2 precursor	1.50778	-0.710714	0.664111	-2.01932	-1.2545	-2.53163	-0.109149	-0.692402	-0.968834	-2.38106	-0.56085	-1.13248	0.989027	2.10749	1.23196	1.18433	-0.503907	-0.279982	-0.395728	1.63369	1.52928	-1.07047	0.460378	0.559214	0.997996	2.50414	1.50082
NP_055586	9	27	161	114418	HOMO SAPIENS	1	NP_055586|NP_001193962|NP_001193963	18	76	1185.38	470.1	RNF40	E3 ubiquitin-protein ligase BRE1B isoform 1	1.2087	0.21244	0.216735	0.454207	-0.299624	-1.07415	0.0655833	-0.552951	0.0739381	-0.0203318	-0.0606205	-0.560548	0.513671	0.203281	-0.246284	0.27164	-0.131267	0.137218	0.132522	0.374027	0.752975	-0.637799	0.555194	-0.227863	0.794941	0.123538	0.925882
NP_062538	9	27	162	114288	HOMO SAPIENS	1	NP_062538	15	73	1151.08	470.2	RNF20	E3 ubiquitin-protein ligase BRE1A	0.206664	-0.0271765	-0.153852	0.156705	-0.030678	-0.896884	0.392859	-0.524008	0.593839	0.448652	0.264402	-0.145391	-0.015068	-0.274572	-0.346547	0.239616	0.0525	-0.160782	0.0168854	0.62151	0.962072	-0.45237	0.379107	-0.172006	0.0563787	-0.13849	0.500928
NP_056311	9	27	206	203676	HOMO SAPIENS	1	NP_056311|NP_892121	22	78	1184.76	471.1	KIAA1429	protein virilizer homolog isoform 1	-0.429835	-0.645135	0.557275	0.0844541	-0.0849606	0.186381	0.861586	0.420574	-0.136993	0.793804	-0.223132	0.0346069	0.256927	0.102427	-0.194867	0.459211	-0.0853255	-0.455802	-0.287975	0.58258	-0.141095	0.208519	1.13538	-0.682336	0.470451	-0.0877094	0.200961
NP_004930	9	27	624	83401	HOMO SAPIENS	1	NP_004930	19	68	1183.96	472.1	DDX1	ATP-dependent RNA helicase DDX1	0.3856	-0.135635	-0.160529	-0.249174	0.971083	0.430116	-0.716551	-0.018828	-0.178585	0.135118	0.581806	0.0288005	-0.355698	0.2393	0.388716	-0.0623266	-0.483488	0.491838	0.313862	0.0570263	-0.0209241	-0.423842	0.830611	0.76487	0.104156	0.186506	-0.00901648
NP_055018	9	27	268	108628	HOMO SAPIENS	1	NP_055018|NP_570603	16	66	1183.67	473.1	AP2A1	AP-2 complex subunit alpha-1 isoform 1	-1.21715	-1.2303	-2.35067	0.0844541	-1.55553	-0.145984	0.869906	0.383738	0.344286	0.0771537	0.386285	0.0346069	0.861926	0.455414	1.24738	0.0428959	0.226058	0.673618	1.13909	0.743861	0.29873	-0.0648706	2.93462	0.863889	-0.72598	-0.0409912	0.305949
NP_001229766	7	21	13	105001	HOMO SAPIENS	1	NP_001229766	1	55	992.6	473.3	AP2A2	AP-2 complex subunit alpha-2 isoform 1	-0.0515142	0.550426	0.750915	-0.172673	-0.859722	0.215925	1.68532	0.360057	0.177918	0.7253	0.0180958	-0.0118442	NA	NA	NA	NA	NA	NA	0.563532	-0.129281	-0.893363	-0.60214	-0.885104	0.371331	-0.765794	-0.875826	-0.281487
NP_054878	9	27	195	290615	HOMO SAPIENS	1	NP_054878	53	91	1182.63	474.1	SETD2	histone-lysine N-methyltransferase SETD2	-0.0131709	-0.809083	1.20163	0.466958	-0.519222	-1.23664	-0.375408	0.554762	0.991934	0.722666	0.305029	0.0549292	0.117117	-0.00082744	-0.50594	-0.357407	-0.340558	0.336878	-0.427265	-0.0291756	-0.713107	0.80522	0.896079	-0.202473	0.30323	-0.315207	0.39344
NP_065069	9	27	209	168564	HOMO SAPIENS	1	NP_065069	24	73	1182.18	475.1	RALGAPB	ral GTPase-activating protein subunit beta	0.0916342	0.696718	-0.030323	1.21284	-0.60558	1.3632	-1.16586	-0.176697	-0.734136	0.685779	1.3385	-1.0628	-0.34553	-1.34794	-1.61398	-0.55184	-0.263988	0.202778	1.17325	-0.273878	1.53889	-1.33672	0.151098	0.904512	0.327119	-0.258333	-0.316483
NP_056390	9	27	155	150410	HOMO SAPIENS	1	NP_056390|NP_001096618|NP_001096617	15	81	1180.72	476.1	GIGYF2	PERQ amino acid-rich with GYF domain-containing protein 2 isoform b	-0.483516	-1.0487	-1.1521	-0.291674	0.00139813	-0.301088	0.0406215	1.49934	0.124443	-0.694826	0.340579	0.818469	0.236591	0.868433	-0.0277618	0.00858422	0.149488	-0.130982	1.24158	0.515843	1.44276	0.139577	0.151098	0.460195	-0.172556	0.233225	-0.418972
NP_060700	9	27	887	130004	HOMO SAPIENS	1	NP_060700	56	68	1180.03	477.1	NUP133	nuclear pore complex protein Nup133	0.247564	-0.193647	0.370312	0.452082	0.220996	0.171609	-0.638893	-0.531902	-0.0211294	0.222065	0.838269	0.0462196	-0.393828	0.100026	-0.156304	0.276215	-0.565162	-0.0505219	0.250787	0.666001	0.0968432	0.092031	0.268489	0.434805	0.054388	-0.0288038	-0.516462
NP_002471	9	27	414	115678	HOMO SAPIENS	1	NP_002471|NP_001231921|NP_001231919|NP_001137358	35	72	1179.01	478.1	PPP1R12A	protein phosphatase 1 regulatory subunit 12A isoform a	-1.53668	-1.31354	-1.08867	0.77296	-1.70357	0.971748	0.462198	-0.0451395	-1.26889	-0.80812	0.17045	0.769115	0.686527	0.0279878	1.44791	1.38563	-0.483488	0.405418	1.29152	1.69486	1.50765	0.341647	0.101432	-0.936232	-2.19514	-0.489893	-0.843926
NP_002472	9	27	24	110858	HOMO SAPIENS	1	NP_002472|NP_001161329|NP_001161330|NP_001184060	10	35	432.79	478.3	PPP1R12B	protein phosphatase 1 regulatory subunit 12B isoform a	4.06912	0.383955	-1.56609	1.10659	0.857583	-1.83736	-1.92581	-0.174066	-3.63073	0.161465	0.10443	-4.08793	-0.614983	1.25984	-0.92756	-1.07109	1.00196	0.0805982	-0.584952	-1.37782	-0.665039	-3.49293	-0.0340189	-1.00224	-0.94297	-0.942857	-0.871423
NP_115286	1	3	1	24338	HOMO SAPIENS	1	NP_115286|NP_115287	1	12	147.4	478.5	PPP1R12B	protein phosphatase 1 regulatory subunit 12B isoform c	NA	NA	NA	NA	NA	NA	NA	NA	NA	1.66854	-0.388182	-0.432807	NA	NA	NA	NA	NA	NA	NA	NA	NA	NA	NA	NA	NA	NA	NA
NP_055699	9	27	794	121118	HOMO SAPIENS	1	NP_055699|NP_766343	73	73	1177.63	479.1	SUGP2	SURP and G-patch domain-containing protein 2	-2.23708	0.293153	-0.804884	0.894087	-0.405722	1.84328	-3.28761	-0.0819755	-0.897533	1.79764	1.60766	-1.34151	-0.03032	-1.90744	-2.05359	0.392875	-2.47941	-0.682282	-0.148685	0.529747	1.79125	-1.36763	2.50118	-0.763583	-0.441305	-0.00442905	-0.481465
NP_057191	9	27	188	118151	HOMO SAPIENS	1	NP_057191	13	68	1177.08	480.1	ZFR	zinc finger RNA-binding protein	0.398381	0.0257914	-0.491053	-0.380925	2.18504	-0.16568	-1.09652	-0.534533	-0.0211294	0.857038	-0.157111	-0.98151	-0.198093	0.112032	0.0262261	-0.375706	-1.33086	-0.554142	-0.298488	-0.265536	-0.643408	-1.17269	0.0878871	-0.583317	0.488368	-0.394425	-0.863924
NP_056070	9	27	265	203958	HOMO SAPIENS	1	NP_056070|NP_001171730	46	84	1176.87	481.1	UBR2	E3 ubiquitin-protein ligase UBR2 isoform 1	0.48018	-0.00952053	-0.641291	0.630584	0.112431	1.02345	0.309654	1.77298	0.0917633	0.0508062	-0.0149143	-0.00313463	-0.0709922	-0.125694	-0.336264	-0.705098	-0.279302	0.366678	-0.00151135	-0.265536	1.02216	-0.445238	-1.02056	0.823266	-0.144685	0.166194	0.440935
NP_858058	0	0	0	118178	HOMO SAPIENS	1	NP_858058	0	67	1175.17	482.1	OGT	UDP-N-acetylglucosamine--peptide N-acetylglucosaminyltransferase 110 kDa subunit isoform 1	NA	NA	NA	NA	NA	NA	NA	NA	NA	NA	NA	NA	NA	NA	NA	NA	NA	NA	NA	NA	NA	NA	NA	NA	NA	NA	NA
NP_858059	7	0	10	116959	HOMO SAPIENS	1	NP_858059	1	64	1126.4	482.2	OGT	UDP-N-acetylglucosamine--peptide N-acetylglucosaminyltransferase 110 kDa subunit isoform 2	NA	NA	NA	NA	NA	NA	NA	NA	NA	NA	NA	NA	NA	NA	NA	NA	NA	NA	NA	NA	NA	NA	NA	NA	NA	NA	NA
NP_000173	9	27	2069	83740	HOMO SAPIENS	1	NP_000173	51	66	1175.01	483.1	HADHA	trifunctional enzyme subunit alpha, mitochondrial precursor	0.490405	-0.0549216	-0.858302	-1.12893	-0.521689	-0.522665	0.362351	1.75457	-0.350895	-1.7092	1.39436	-0.577967	0.528923	2.04265	-0.613916	-1.08939	0.4915	0.646798	0.70545	-0.838362	0.909197	-1.07998	-0.891876	0.08189	0.436609	0.040258	-0.706441
NP_001888	9	27	338	251217	HOMO SAPIENS	1	NP_001888	64	80	1173.84	484.1	CSPG4	chondroitin sulfate proteoglycan 4 precursor	-3.48963	-3.28344	-5.06163	-4.80097	-4.0772	-5.22502	4.13157	-1.44491	-1.30751	-0.939857	-2.24436	-3.00504	-1.83006	-1.03337	4.41467	2.42641	0.828406	-0.211442	-1.6178	3.17142	-1.75859	-4.8361	-4.33685	-3.85603	-3.58467	-3.75408	-4.13857
NP_689916	9	27	268	186241	HOMO SAPIENS	1	NP_689916	70	78	995.1	485.1	SAMD9L	sterile alpha motif domain-containing protein 9-like	-3.5791	1.68545	-1.46593	-2.6292	-1.595	-2.55133	4.64468	0.0837868	-1.57192	-1.66178	-1.75429	4.3981	-4.02636	0.0544018	0.494121	-2.06613	3.84015	1.33816	-1.11846	-2.60133	0.104053	4.17623	-1.45174	0.889279	-3.97685	-4.95453	-5.04847
NP_060124	9	27	474	185818	HOMO SAPIENS	1	NP_060124	70	74	1172.57	485.2	SAMD9	sterile alpha motif domain-containing protein 9	-4.23861	1.33485	-3.09518	-2.92882	-2.16991	-4.78187	4.47272	1.26517	-0.398429	-1.59064	0.873818	2.97844	-2.56979	-1.04058	0.650943	-1.20834	3.29395	1.35008	-0.566555	-1.10531	1.10387	1.9487	0.379107	2.19938	-4.26152	-4.68641	-4.13857
NP_006169	9	27	193	83106	HOMO SAPIENS	1	NP_006169	11	70	1171.47	486.1	NSF	vesicle-fusing ATPase	-2.65886	0.681584	-1.14542	1.19584	-0.54883	0.0608209	1.13062	-0.84764	-1.27186	1.4683	0.876357	0.867823	-0.487882	-0.116088	-0.122883	-0.565564	0.465976	1.58848	0.327002	-0.0820091	1.91863	0.111049	0.543906	2.63608	-1.02658	0.78775	-0.356479
NP_995314	9	27	1094	130827	HOMO SAPIENS	1	NP_995314|NP_038464|NP_058661	69	72	1170.14	487.1	NCKAP1	nck-associated protein 1 isoform 2	-0.549978	-0.226437	0.336926	-0.102548	0.475138	-0.0622774	1.24156	0.417943	0.270015	-0.3971	-0.0707775	-4.67437	0.338272	0.808401	-0.120312	0.514109	-0.432442	-0.238262	-0.00413946	0.7383	0.947652	-3.61417	0.00210138	0.640461	-0.377601	0.824312	-0.0590111
NP_005328	5	15	58	129635	HOMO SAPIENS	1	NP_005328|NP_001171905	17	51	719.92	487.3	NCKAP1L	nck-associated protein 1-like isoform 1	NA	NA	NA	NA	NA	NA	NA	NA	NA	-1.10321	-0.784302	6.35195	-6.33705	-5.17557	-5.8893	-1.78935	5.73908	3.70726	NA	NA	NA	6.41088	-0.740623	-0.271025	-5.29272	-5.77515	-4.88349
NP_009017	9	27	547	127449	HOMO SAPIENS	1	NP_009017|NP_001008397	60	74	1169.9	488.1	WDHD1	WD repeat and HMG-box DNA-binding protein 1 isoform 1	1.28028	-0.304627	-0.287397	-0.750678	0.287616	-0.911656	-0.59729	-1.96851	1.64255	2.73561	-0.941735	0.766211	-0.899688	-2.27003	-0.428815	-0.1218	0.0218721	-1.12928	-0.40624	0.10986	0.832288	0.85752	-0.0723968	-1.6573	0.257443	2.56914	0.528425
NP_001036216	9	27	24	142522	HOMO SAPIENS	1	NP_001036216|NP_058660	6	70	1169.43	489.1	STAG2	cohesin subunit SA-2 isoform b	-1.24271	-0.0120428	-0.1839	0.568959	-0.139243	1.13178	0.6924	-0.0530329	1.20584	-0.294345	-0.339936	-0.714417	1.11867	1.07734	-0.133167	-0.581576	0.0576046	-0.0237018	0.52411	0.0347807	-0.0882197	-0.117171	0.196248	0.193604	-0.767785	-0.745828	-0.406473
NP_001036214	7	21	10	146947	HOMO SAPIENS	1	NP_001036214	3	69	1134.75	489.2	STAG2	cohesin subunit SA-2 isoform a	1.15758	2.58843	1.07142	0.271456	0.00633291	-1.73149	-2.88545	0.236393	1.76436	-0.499855	-0.59386	0.803953	NA	NA	NA	NA	NA	NA	-0.645398	0.140448	1.64705	1.05246	0.663555	1.43008	0.70934	0.135726	0.288451
NP_005853	9	27	46	145395	HOMO SAPIENS	1	NP_005853	5	68	1068.7	489.3	STAG1	cohesin subunit SA-1	-0.769813	-0.839351	0.453778	-0.0451721	1.66442	0.233159	0.0739038	-0.863426	0.519567	0.477635	0.571649	-0.281841	-2.07918	-1.50402	-1.84021	1.29413	-1.52484	0.0776182	-1.56786	1.55583	1.29134	0.0563716	-0.266543	-0.687414	-0.871303	-1.1602	-0.456468
NP_036579	5	15	17	140343	HOMO SAPIENS	1	NP_036579	9	13	144.66	489.6	STAG3	cohesin subunit SA-3	NA	NA	NA	-1.83231	-0.561167	-0.850107	-6.61307	-5.95733	-7.0799	4.77753	-0.807156	0.37428	NA	NA	NA	NA	NA	NA	NA	NA	NA	-1.2345	-2.55115	-1.45926	-3.43537	3.45069	-2.40126
NP_079199	9	27	716	206020	HOMO SAPIENS	1	NP_079199	55	71	1169.31	490.1	NUP210	nuclear pore membrane glycoprotein 210 precursor	-1.22226	-1.1395	0.95791	1.44872	-1.06698	-0.150908	1.73802	-1.10812	1.14345	-0.45243	-0.101248	0.92879	0.622977	-1.456	-4.5756	0.905262	-0.697883	-1.4094	-0.174967	1.23049	0.716924	-0.0696252	-0.234938	-0.964161	1.02786	-0.168959	0.7659
NP_064522	9	27	398	96330	HOMO SAPIENS	1	NP_064522|NP_997555	29	68	1168.66	491.1	GRIPAP1	GRIP1-associated protein 1 isoform 1	-1.93034	0.207396	-0.614582	1.23621	-1.52839	1.35089	1.24711	0.0232704	0.139297	-0.594706	0.805259	0.774921	0.211171	-1.05018	-0.775879	-0.391719	0.384302	-0.0296618	1.53593	-0.176553	0.435725	0.612659	1.53496	0.488123	-1.76514	-0.209583	0.168464
NP_000177	2	6	243	143746	HOMO SAPIENS	1	NP_000177|NP_001014975	59	68	1167.38	492.1	CFH	complement factor H isoform a precursor	NA	NA	NA	NA	NA	NA	NA	NA	NA	NA	NA	NA	NA	NA	NA	-0.995604	-1.13178	10.2335	NA	NA	NA	NA	NA	NA	-7.10031	-7.47326	-7.87817
NP_002104	2	6	4	38791	HOMO SAPIENS	1	NP_002104	2	17	269.76	492.2	CFHR1	complement factor H-related protein 1 precursor	NA	NA	NA	NA	NA	NA	NA	NA	NA	NA	NA	NA	NA	NA	NA	-0.544977	-0.3865	8.28156	NA	NA	NA	NA	NA	NA	-5.66698	-4.75344	-5.57841
NP_005657	2	6	11	31563	HOMO SAPIENS	1	NP_005657	4	11	159.48	492.3	CFHR2	complement factor H-related protein 2 precursor	NA	NA	NA	NA	NA	NA	NA	NA	NA	NA	NA	NA	NA	NA	NA	-0.721111	0.108651	9.4229	NA	NA	NA	NA	NA	NA	-7.14013	-7.52404	-8.58059
NP_110414	2	6	7	66472	HOMO SAPIENS	1	NP_110414	5	6	91.11	492.4	CFHR5	complement factor H-related protein 5 precursor	NA	NA	NA	NA	NA	NA	NA	NA	NA	NA	NA	NA	NA	NA	NA	-0.0142902	5.15204	5.36116	NA	NA	NA	NA	NA	NA	-5.89592	-6.15499	-6.76079
NP_066303	2	6	5	38521	HOMO SAPIENS	1	NP_066303|NP_001160096	3	4	57.51	492.5	CFHR3	complement factor H-related protein 3 isoform 1 precursor	NA	NA	NA	NA	NA	NA	NA	NA	NA	NA	NA	NA	NA	NA	NA	-0.0737638	0.0933371	6.31178	NA	NA	NA	NA	NA	NA	-4.87865	-4.84891	-1.83382
NP_006268	9	27	241	194542	HOMO SAPIENS	1	NP_006268|NP_062541|NP_671494	37	84	1167.21	493.1	ITSN2	intersectin-2 isoform 1	0.127421	0.0106577	0.129931	0.407457	-1.10153	0.289784	-1.28235	0.173246	0.305665	-0.544646	0.297412	3.41973	-0.393828	0.0135802	-0.184584	0.3883	1.23678	1.01632	1.93803	0.604826	0.579929	3.1421	-0.553249	0.927363	-0.825516	-0.246145	-0.338981
NP_001001132	0	0	0	137760	HOMO SAPIENS	1	NP_001001132	0	62	872.68	493.4	ITSN1	intersectin-1 isoform ITSN-s	NA	NA	NA	NA	NA	NA	NA	NA	NA	NA	NA	NA	NA	NA	NA	NA	NA	NA	NA	NA	NA	NA	NA	NA	NA	NA	NA
NP_001138829	9	27	119	145971	HOMO SAPIENS	1	NP_001138829	10	73	1166.85	494.1	SIN3A	paired amphipathic helix protein Sin3a	-0.340367	0.177128	0.0698358	0.0398287	1.60767	0.193767	0.415048	-0.131967	0.180889	0.709492	-0.466898	-0.537322	0.195919	-0.38263	-1.65768	-0.206436	-1.11646	-1.10544	-0.293231	-0.107035	0.130491	-0.274073	0.584542	-0.461447	1.3404	0.667908	1.33584
NP_056075	9	27	57	134148	HOMO SAPIENS	1	NP_056075|NP_001106719	18	49	708.34	494.3	SIN3B	paired amphipathic helix protein Sin3b	1.95256	0.242707	0.710852	0.381957	0.650322	0.0952884	-1.52365	0.502139	-0.95398	1.81608	-1.29977	-1.61441	-0.312483	0.0832171	-0.770738	-0.208723	0.884558	-0.0535019	0.928839	-0.0263949	-0.69388	-1.02054	0.0382217	-0.842291	-0.00732474	0.326661	0.0809738
NP_005641	9	27	218	213251	HOMO SAPIENS	1	NP_005641|NP_852469	46	81	1163.37	495.1	TCF20	transcription factor 20 isoform 1	0.881507	-0.344984	-0.187238	-0.393675	0.388779	-1.7241	0.631383	-0.27668	0.169006	2.23764	0.338039	-0.839254	-0.51076	0.455414	-0.886426	-0.638763	-0.437546	-0.631622	0.0536789	-0.0792284	-0.518431	-0.984884	0.338472	-0.801667	-1.16991	-0.877858	-0.388975
NP_003160	0	0	0	121397	HOMO SAPIENS	1	NP_003160	0	69	1163.09	496.1	SUPT5H	transcription elongation factor SPT5 isoform a	NA	NA	NA	NA	NA	NA	NA	NA	NA	NA	NA	NA	NA	NA	NA	NA	NA	NA	NA	NA	NA	NA	NA	NA	NA	NA	NA
NP_001124297	2	6	2	120896	HOMO SAPIENS	1	NP_001124297	1	68	1144.74	496.2	SUPT5H	transcription elongation factor SPT5 isoform b	NA	NA	NA	NA	NA	NA	NA	NA	NA	NA	NA	NA	NA	NA	NA	NA	NA	NA	2.64762	1.75882	2.69013	NA	NA	NA	-1.05843	1.72212	0.278452
NP_002651	8	24	13	149970	HOMO SAPIENS	1	NP_002651	1	70	1163.02	497.1	PLCG1	1-phosphatidylinositol 4,5-bisphosphate phosphodiesterase gamma-1 isoform a	2.7271	1.03975	-1.20886	-1.28193	-0.504417	-0.798405	NA	NA	NA	-0.692191	-0.929039	-0.119262	-2.38677	0.609095	2.1189	1.31243	1.22146	0.125298	0.915699	1.63091	1.32258	0.576999	0.692902	-1.47449	1.26675	0.399786	0.295951
NP_877963	4	9	4	149842	HOMO SAPIENS	1	NP_877963	1	70	1161.35	497.2	PLCG1	1-phosphatidylinositol 4,5-bisphosphate phosphodiesterase gamma-1 isoform b	1.45154	0.734552	-0.678016	NA	NA	NA	NA	NA	NA	NA	NA	NA	NA	NA	NA	1.23008	1.16021	0.235558	NA	NA	NA	NA	NA	NA	1.33443	0.0463517	-0.0440127
NP_001005751	6	18	7	147352	HOMO SAPIENS	1	NP_001005751	2	69	1161.37	498.1	FAM21A	WASH complex subunit FAM21A	NA	NA	NA	NA	NA	NA	1.18609	-2.28688	0.97708	0.841229	0.561492	0.124606	0.0916965	-2.18118	1.75127	1.16832	-0.702988	1.88052	NA	NA	NA	-2.56341	-1.14472	0.455117	-1.49241	1.42962	-0.99391
NP_056077	9	27	118	145080	HOMO SAPIENS	1	NP_056077|NP_001162577|NP_001162578	19	67	1123.1	498.2	FAM21C	WASH complex subunit FAM21C isoform 1	-0.892512	-1.28832	0.694159	-1.85569	-0.447667	0.161762	1.53001	0.654746	-0.918329	-0.104644	0.355814	0.185573	-0.541264	1.33668	1.06228	0.605607	-0.034279	0.974599	2.16931	1.30278	0.428514	0.244178	0.611632	1.12032	-0.962877	-0.266458	-0.116505
NP_060702	4	12	5	137081	HOMO SAPIENS	1	NP_060702	2	65	1102.29	498.3	FAM21B	WASH complex subunit FAM21B	NA	NA	NA	3.58224	0.778627	2.55479	NA	NA	NA	NA	NA	NA	NA	NA	NA	NA	NA	NA	5.25208	-1.18873	3.61544	-3.36694	1.62074	2.18415	-0.387555	-2.25706	-0.613951
NP_001034764	8	24	19	102929	HOMO SAPIENS	1	NP_001034764	2	67	1159.3	499.1	UNC45A	protein unc-45 homolog A isoform 3	0.692347	-2.19129	-1.74304	-0.283174	1.33379	0.713242	0.281918	0.336377	0.876071	-1.25866	-0.121562	0.606536	0.572137	0.587484	0.712643	NA	NA	NA	-0.26695	-1.09697	0.752975	-0.609271	0.10369	0.676006	-0.666258	1.1229	0.620915
NP_061141	7	18	11	104330	HOMO SAPIENS	1	NP_061141	3	67	1147.32	499.2	UNC45A	protein unc-45 homolog A isoform 2	-0.654783	-1.1395	-3.10853	NA	NA	NA	-1.60963	0.61791	-1.14709	-0.644766	1.08457	1.79394	0.142537	1.01491	-1.35946	-1.41649	-1.79538	-0.423022	NA	NA	NA	NA	NA	NA	0.215637	0.846656	0.618416
NP_055061	9	27	224	334558	HOMO SAPIENS	1	NP_055061	61	80	1159.06	500.1	CELSR1	cadherin EGF LAG seven-pass G-type receptor 1 precursor	-1.44721	0.298198	-1.01188	1.21921	0.211127	1.65125	-1.26848	2.42288	0.766149	-0.715904	1.79302	-0.98151	-0.792924	-2.37809	-1.22835	-1.84653	-0.151686	1.73748	-0.0803546	-1.2944	1.9691	-2.31379	1.69073	1.50117	0.556053	-0.678797	1.76829
NP_001399	9	27	127	322410	HOMO SAPIENS	1	NP_001399	32	77	1085.72	500.2	CELSR2	cadherin EGF LAG seven-pass G-type receptor 2 precursor	-0.915518	-0.249137	-0.951783	0.207705	-1.21996	2.14364	-2.67744	-0.45823	-0.113226	1.99788	2.07488	-1.00474	-2.56216	-0.970941	-1.22578	0.0772075	-0.95822	0.217678	-1.00545	0.301729	0.253065	-2.88197	0.37685	-2.6805	0.27735	-1.53191	0.30095
XP_003846348	1	0	1	15387	HOMO SAPIENS	1	XP_003846348|XP_003846681	1	3	37.59	500.4	LOC100996369	PREDICTED: cadherin EGF LAG seven-pass G-type receptor 1-like	NA	NA	NA	NA	NA	NA	NA	NA	NA	NA	NA	NA	NA	NA	NA	NA	NA	NA	NA	NA	NA	NA	NA	NA	NA	NA	NA
NP_002717	9	27	533	81611	HOMO SAPIENS	1	NP_002717	28	64	1158.63	501.1	PREP	prolyl endopeptidase	-0.0847451	2.14198	0.654095	-0.980181	1.04511	1.39274	-0.275561	-0.923943	-1.50656	0.843864	0.277098	-0.874092	-1.38267	-1.78497	-0.809301	-1.45996	0.399616	0.730238	-2.00676	-1.81995	-2.2537	-1.17031	0.812551	0.140286	-1.36899	-1.4202	-1.72883
NP_001263206	9	27	153	141659	HOMO SAPIENS	1	NP_001263206|NP_056031	24	79	1157.25	502.1	PPIP5K2	inositol hexakisphosphate and diphosphoinositol-pentakisphosphate kinase 2 isoform 1	-0.718688	0.0459696	-2.16037	-0.306549	-1.29152	2.40707	-0.364313	-0.700295	-1.12035	-0.0308708	1.20138	0.432344	0.818712	0.489032	1.39649	-0.554127	-0.493697	-0.0237018	0.195597	0.201623	1.66147	0.389193	1.00218	1.00353	0.175823	-0.705203	0.340946
NP_001124330	9	27	162	161344	HOMO SAPIENS	1	NP_001124330|NP_001124331|NP_001177143|NP_848910	47	61	858.94	502.2	PPIP5K1	inositol hexakisphosphate and diphosphoinositol-pentakisphosphate kinase 1 isoform 5	-2.22686	-0.314716	-1.01856	0.515833	-1.74058	1.33858	-0.353219	0.744205	-0.374662	-0.813389	2.91536	0.272669	1.17459	-1.05979	-1.71167	-0.595301	0.103546	-1.43026	-0.0540735	-2.09246	1.63984	-0.630667	1.17827	0.967986	-0.497045	-0.772234	1.74329
NP_061936	9	27	484	109985	HOMO SAPIENS	1	NP_061936|NP_001138548	30	69	1156.93	503.1	EML4	echinoderm microtubule-associated protein-like 4 isoform a	0.462287	0.762297	-0.203931	-0.757054	1.0155	-0.77871	-0.214543	-0.329303	-0.282565	0.453922	-1.40134	2.21781	-1.57332	-0.483483	1.16768	-0.268197	1.35929	0.262378	0.0720757	0.0264385	-1.85713	0.617413	-0.889619	-0.390356	-0.0610746	-0.296926	-1.32887
NP_001180197	9	27	440	93380	HOMO SAPIENS	1	NP_001180197|NP_001180198|NP_036287	27	39	657.44	503.3	EML2	echinoderm microtubule-associated protein-like 2 isoform 1	-3.72736	-0.254182	-4.65432	1.65272	-1.73811	2.06486	-0.150752	0.536344	-3.77927	0.166735	3.00424	1.13782	-0.165047	-0.994954	-3.16677	-3.43402	-0.718302	1.809	1.03396	-2.05631	3.34626	0.151463	1.35661	1.53163	-1.25352	-3.01268	0.0434778
NP_001008707	9	27	55	93011	HOMO SAPIENS	1	NP_001008707|NP_004425	14	39	555.87	503.4	EML1	echinoderm microtubule-associated protein-like 1 isoform a	0.477624	2.26558	-1.99343	0.237456	1.2647	0.671389	1.7713	-1.39229	-0.163731	-0.202129	0.000321117	-2.54633	-0.757335	-0.66598	3.25779	-1.08939	1.31845	1.32326	2.35853	-0.905099	-1.64804	-3.31939	0.862216	0.455117	-3.56477	-0.347707	-1.74883
NP_003742	9	27	429	92879	HOMO SAPIENS	1	NP_003742	19	66	1156.49	504.1	EIF3B	eukaryotic translation initiation factor 3 subunit B	-0.289243	0.21244	-0.143836	-0.4043	0.154376	1.00622	0.0739038	1.34148	-0.339012	-0.204764	-0.101248	0.470086	-0.782756	-0.180923	1.20368	-0.693661	0.496604	-1.12332	-0.25381	-0.298904	0.2074	0.382061	-0.300406	0.830882	0.462489	1.8968	1.59081
NP_004784	9	27	867	107001	HOMO SAPIENS	1	NP_004784|NP_001263408|NP_001263409	41	69	1156.39	505.1	LONP1	lon protease homolog, mitochondrial isoform 1 precursor	-1.11235	0.850577	0.123254	0.804836	-0.334167	-0.530051	-0.932887	0.381107	-0.900504	-0.478777	1.3258	-0.595386	1.30169	1.09655	-0.89928	0.0497582	-0.0751162	0.560378	-0.195991	0.315632	0.060792	-0.371542	0.388137	0.142825	0.504294	0.885249	-0.186497
NP_001231639	9	27	152	79604	HOMO SAPIENS	1	NP_001231639|NP_002047	10	67	1155.76	506.1	GFPT1	glutamine--fructose-6-phosphate aminotransferase [isomerizing] 1 isoform 1	0.370263	2.86083	-1.59614	-1.80044	-0.075091	1.52323	0.711815	0.794197	-1.50656	0.527695	-0.517683	-1.21667	-2.10206	0.121637	-1.06124	0.122956	1.38481	-0.837242	2.93671	0.793914	-1.23945	-1.29869	-1.305	5.57619	0.134017	1.13915	0.445934
NP_005101	9	27	76	77728	HOMO SAPIENS	1	NP_005101	13	49	715.54	506.3	GFPT2	glutamine--fructose-6-phosphate aminotransferase [isomerizing] 2	-3.16499	-4.37811	-4.57085	-4.56934	-4.73106	-4.62184	-0.591743	-2.87362	-1.23918	-10.7543	-10.441	-12.4985	-2.07156	-0.958935	6.9341	-2.67688	3.39604	-0.423022	-2.5061	-3.04346	-3.72218	-4.74814	-4.8922	-5.36164	-5.38629	-6.45968	-7.37072
NP_001002814	9	27	576	137564	HOMO SAPIENS	1	NP_001002814|NP_079427	60	74	1155.31	507.1	RAB11FIP1	rab11 family-interacting protein 1 isoform 3	-1.051	0.742119	1.49209	-1.44981	-2.32782	0.0632829	-2.36957	2.15187	-1.62242	-0.399735	1.79302	0.978144	1.63978	-1.23988	-2.07159	-0.615888	-0.606	-0.101182	1.15486	-0.296124	0.197787	1.03582	0.489726	2.09528	-1.59593	-0.278645	-0.428971
NP_006697	9	27	146	124127	HOMO SAPIENS	1	NP_006697|NP_001035095|NP_777597|NP_899112	12	75	1153.46	508.1	TCERG1	transcription elongation regulator 1 isoform 1	0.0609596	0.194784	1.09813	0.0270786	0.633051	-0.246925	0.0683568	-0.224058	-0.347924	0.311646	-0.0428459	-0.354421	0.165415	-0.53391	-0.120312	-0.567852	-0.0546976	-0.366402	-0.713729	-0.293343	-0.419891	-0.0244565	0.406197	-0.0602916	0.159897	-0.0856782	-0.139002
NP_064504	9	27	976	103198	HOMO SAPIENS	1	NP_064504|NP_078901	70	70	1153.22	509.1	ZC3HAV1	zinc finger CCCH-type antiviral protein 1 isoform 1	-0.396604	0.204873	-0.0436775	-0.493551	-1.15334	0.479355	1.028	1.21781	-0.208294	-0.821294	0.299951	0.475892	-1.0217	0.424198	0.545538	0.367713	0.649744	0.298138	-0.195991	0.732738	-0.126674	0.322629	0.769658	1.03146	-0.457231	-0.110053	0.398439
NP_001185845	0	0	0	110879	HOMO SAPIENS	1	NP_001185845|NP_803193	0	72	1151.37	510.1	PPFIBP1	liprin-beta-1 isoform 4	NA	NA	NA	NA	NA	NA	NA	NA	NA	NA	NA	NA	NA	NA	NA	NA	NA	NA	NA	NA	NA	NA	NA	NA	NA	NA	NA
NP_003613	9	24	20	113764	HOMO SAPIENS	1	NP_003613	5	72	1141.69	510.2	PPFIBP1	liprin-beta-1 isoform 1	-3.93697	-0.947809	-0.223963	-0.516926	0.319692	-0.205071	0.290239	1.65195	-0.454875	NA	NA	NA	0.0637344	-1.03097	1.82839	-0.156112	0.445558	0.757058	1.27049	1.16097	0.368429	-2.22346	-1.30275	1.85916	-1.03653	-0.810827	-0.753936
NP_001185844	9	27	20	97363	HOMO SAPIENS	1	NP_001185844	2	61	944.63	510.3	PPFIBP1	liprin-beta-1 isoform 3	-2.41346	-0.513977	-0.634614	-1.77919	-0.294689	-0.463578	2.7559	-1.3423	-0.529147	0.430209	0.292333	-0.395066	1.13646	-1.76096	3.19609	0.678805	0.205639	1.67788	1.40453	0.724396	0.202593	-3.5595	-1.58719	1.46054	-2.92972	-2.08035	-4.32855
NP_003612	9	27	41	99013	HOMO SAPIENS	1	NP_003612|NP_001243498	5	58	922.1	510.5	PPFIBP2	liprin-beta-2 isoform 1	1.60747	-2.49649	-0.254011	-4.71809	2.33062	0.0263534	0.675759	-0.926574	0.781003	3.42328	-2.2596	0.841694	-3.26376	0.990898	-1.42888	-2.61054	0.562965	1.65702	0.99717	-2.6347	-5.38054	2.5145	-2.12674	-0.471603	-4.53624	-4.14814	-4.66101
NP_001243497	6	18	7	86924	HOMO SAPIENS	1	NP_001243497	1	53	830.9	510.7	PPFIBP2	liprin-beta-2 isoform 2	NA	NA	NA	NA	NA	NA	-2.91873	0.299541	0.163064	4.05298	2.56495	-3.07762	NA	NA	NA	-1.04822	-0.360976	0.167018	2.63974	-1.33889	-0.275686	-1.03718	-1.08828	3.16165	-0.817554	0.629314	-0.0790089
NP_055464	9	27	528	107985	HOMO SAPIENS	1	NP_055464	41	74	1151.16	511.1	SAFB2	scaffold attachment factor B2	-0.631777	0.686629	0.49718	0.00157837	0.238268	-0.209995	-0.394822	0.757361	-0.202352	0.285298	0.983005	0.3917	-0.505676	0.00877765	-0.793875	-0.675362	0.037186	-0.694202	-0.390472	-0.212702	0.0704057	0.538963	1.15344	0.218994	0.689432	0.170257	-1.1289
NP_002958	9	27	547	103096	HOMO SAPIENS	1	NP_002958|NP_001188267|NP_001188268|NP_001188269	35	72	1143.84	511.2	SAFB	scaffold attachment factor B1 isoform 3	0.201552	0.598349	-0.28072	-0.208799	1.04017	-0.0795112	-0.894057	-0.589787	0.145239	0.295837	0.564031	-0.188939	-0.124374	0.481828	-0.583066	-0.213298	-0.851023	-0.464742	-0.0356768	-0.176553	-0.131481	0.179991	0.753856	-0.466525	0.701377	0.129632	0.215959
NP_001485	9	27	564	51119	HOMO SAPIENS	1	NP_001485|NP_001108628	19	64	1151	512.1	GDI2	rab GDP dissociation inhibitor beta isoform 1	0.728134	1.16082	1.225	-1.11406	-1.26684	-2.0934	0.6924	0.446885	-0.915359	-0.486681	-0.436427	-0.0466825	-0.87681	0.128841	0.617522	0.761153	1.73193	0.512698	0.815831	1.51134	0.51023	-0.200376	-0.614202	0.800415	-0.636397	1.51696	0.173464
NP_001484	9	27	381	51209	HOMO SAPIENS	1	NP_001484	15	52	945.59	512.3	GDI1	rab GDP dissociation inhibitor alpha	-2.19363	-0.239048	-0.647968	1.8461	-1.38528	0.43504	-1.63736	-2.78943	-1.90168	0.203621	2.51924	-1.09473	-0.566685	0.380975	0.838615	0.0840699	-2.09145	0.873279	0.639747	0.221088	1.43314	-0.930206	0.787718	0.279929	-1.46255	1.26915	2.09826
NP_057441	7	21	11	85681	HOMO SAPIENS	1	NP_057441|NP_001230704	2	73	1150.01	513.1	LIMA1	LIM domain and actin-binding protein 1 isoform 2	NA	NA	NA	2.3561	-2.6091	1.40752	-1.8426	1.00995	-1.50656	-1.09794	1.89205	-0.604095	NA	NA	NA	-1.64295	0.0831279	2.42586	5.05234	-0.348957	0.88997	0.496171	2.03613	4.12391	0.0125826	0.749157	-1.18889
NP_001107018	9	27	27	85678	HOMO SAPIENS	1	NP_001107018|NP_001107019	2	72	1144.23	513.2	LIMA1	LIM domain and actin-binding protein 1 isoform 1	-3.24424	1.34747	0.744238	2.1776	-2.55482	0.442426	-1.54306	2.17029	-2.03537	-2.28621	2.00886	-0.99893	1.683	-4.64248	1.86181	-1.20834	-0.3865	2.64638	5.02081	-0.304466	0.79143	-0.366787	1.61397	3.32668	-2.11551	-1.24551	-2.65373
NP_001186072	2	6	2	111529	HOMO SAPIENS	1	NP_001186072|NP_001073278	1	5	44.05	513.6	XIRP2	xin actin-binding repeat-containing protein 2 isoform 3	NA	NA	NA	NA	NA	NA	NA	NA	NA	0.73057	0.147597	0.650084	NA	NA	NA	NA	NA	NA	NA	NA	NA	-0.136189	-0.207848	1.15333	NA	NA	NA
NP_689969	9	27	129	194325	HOMO SAPIENS	1	NP_689969	29	83	1149.88	514.1	RICTOR	rapamycin-insensitive companion of mTOR	0.158096	0.75473	-0.160529	-0.825054	0.499811	0.203615	0.084998	-0.234582	0.0887924	-0.194225	0.447226	-0.650547	1.15426	-0.706801	0.0982099	-0.375706	0.241372	1.35902	-0.101379	-0.234948	1.07744	-0.476143	0.95929	2.0115	0.151934	-0.252239	0.913384
NP_004765	9	27	260	169445	HOMO SAPIENS	1	NP_004765	36	74	1149.39	515.1	MED1	mediator of RNA polymerase II transcription subunit 1	-0.112864	1.44584	-0.440974	0.983337	0.0359416	-0.0819732	-0.461387	-0.929205	0.0501712	0.814882	-0.187582	0.153638	0.826338	-0.1377	-1.40574	0.308239	-0.258884	-0.667382	-0.482455	0.554773	-0.0858162	-0.326373	0.95929	0.744558	1.02985	0.741032	1.03587
NP_006073	0	0	0	50835	HOMO SAPIENS	2	NP_006073|NP_035784|XP_003846706	0	63	1149.23	516.1	TUBA1B	tubulin alpha-1B chain	NA	NA	NA	NA	NA	NA	NA	NA	NA	NA	NA	NA	NA	NA	NA	NA	NA	NA	NA	NA	NA	NA	NA	NA	NA	NA	NA
NP_116093	9	27	321	50579	HOMO SAPIENS	1	NP_116093	4	63	1133.03	516.2	TUBA1C	tubulin alpha-1C chain	0.935188	-0.115456	0.0564813	-1.01418	0.181518	0.39811	0.742324	0.0785245	1.22069	-0.426082	-1.10425	-0.665062	-1.41063	0.664325	1.06742	-0.137812	0.532337	0.339858	0.308606	0.162693	-0.357402	-0.62829	-0.797061	1.37676	-0.622462	0.351036	0.263454
NP_006000	0	0	0	50819	HOMO SAPIENS	2	NP_006000|NP_035783|NP_001257329	0	62	1139.02	516.3	TUBA1A	tubulin alpha-1A chain isoform 1	NA	NA	NA	NA	NA	NA	NA	NA	NA	NA	NA	NA	NA	NA	NA	NA	NA	NA	NA	NA	NA	NA	NA	NA	NA	NA	NA
NP_005991	9	27	53	50665	HOMO SAPIENS	2	NP_005991|NP_033473	1	54	973.48	516.4	TUBA4A	tubulin alpha-4A chain isoform 1	-1.69261	-1.87853	1.98954	-4.38446	0.635518	-3.41794	2.75313	0.360057	2.29614	-0.426082	-1.89395	2.43845	-2.56725	0.172064	-2.81199	0.697105	1.3695	-0.318722	-2.79782	0.921826	-2.3282	0.990649	-5.04346	-0.786434	-4.58004	-3.37424	-5.50842
NP_001265481	1	3	1	49012	HOMO SAPIENS	1	NP_001265481	1	54	952.22	516.5	TUBA4A	tubulin alpha-4A chain isoform 2	NA	NA	NA	-1.30743	0.0754199	1.3632	NA	NA	NA	NA	NA	NA	NA	NA	NA	NA	NA	NA	NA	NA	NA	NA	NA	NA	NA	NA	NA
NP_525125	2	6	4	50643	HOMO SAPIENS	2	NP_525125|NP_033475|NP_997195	2	46	809.26	516.6	TUBA3D	tubulin alpha-3C/D chain	-1.97891	-1.15211	-0.781513	5.533	-1.09412	-1.07168	NA	NA	NA	NA	NA	NA	NA	NA	NA	NA	NA	NA	NA	NA	NA	NA	NA	NA	NA	NA	NA
NP_061816	3	9	5	50777	HOMO SAPIENS	1	NP_061816|NP_001180343	1	31	522.97	516.7	TUBA8	tubulin alpha-8 chain isoform 1	NA	NA	NA	NA	NA	NA	NA	NA	NA	1.20482	1.3258	1.55588	NA	NA	NA	NA	NA	NA	-1.16051	1.8339	-1.24667	1.87263	-1.1831	0.602376	NA	NA	NA
NP_079079	9	27	45	50707	HOMO SAPIENS	1	NP_079079|NP_001165335	4	11	161.29	516.9	TUBAL3	tubulin alpha chain-like 3 isoform 1	0.168321	-0.181036	1.28176	-0.264049	-0.129374	0.880656	-2.24199	0.186402	0.66811	0.427574	0.876357	-1.51279	-0.500592	0.244102	1.6073	1.01506	-1.41764	-2.89642	-0.188107	0.577019	-0.294913	-0.699609	-0.232681	-0.712804	-0.51098	0.773532	1.74829
NP_055129	9	27	785	108081	HOMO SAPIENS	1	NP_055129	63	72	1148.95	517.1	DDX58	probable ATP-dependent RNA helicase DDX58	-3.69669	1.23649	-1.98008	-2.50169	-0.662331	-2.57348	2.83079	3.81475	0.189802	0.0613452	1.64067	-0.0118442	-4.2704	-1.74655	-2.61661	-1.44166	1.98206	1.65702	0.421614	-1.35279	0.104053	-1.71471	-0.806091	2.54468	-2.01996	-4.17251	-3.05869
NP_002037	9	27	354	36224	HOMO SAPIENS	1	NP_002037	6	61	1148.36	518.1	GAPDH	glyceraldehyde-3-phosphate dehydrogenase isoform 1	-3.84239	1.2037	-2.4141	-0.92493	-2.01446	2.72959	0.16543	-0.592418	-0.0151877	2.30615	1.05664	0.0781548	-1.33183	-2.44292	1.12141	-1.86255	0.956023	-0.953462	0.0326541	-1.36113	-1.71533	0.151463	-0.903164	2.95853	-0.829498	-1.01395	-0.756436
NP_001243728	9	27	206	31719	HOMO SAPIENS	1	NP_001243728	2	54	1025.3	518.2	GAPDH	glyceraldehyde-3-phosphate dehydrogenase isoform 2	-0.588321	1.34747	-1.58946	-0.225799	-1.2545	1.36813	-0.311616	1.02837	-0.558855	1.41824	0.812876	-0.310873	-0.482798	-0.485884	0.928595	-1.47597	0.12907	-0.813402	-0.387843	-1.43621	-1.37405	0.429607	-0.444888	2.05974	-0.982784	-1.13379	-1.38637
NP_055179	9	27	12	44843	HOMO SAPIENS	1	NP_055179	3	5	53.3	518.5	GAPDHS	glyceraldehyde-3-phosphate dehydrogenase, testis-specific	1.15502	0.996869	0.877783	-2.71207	0.275279	-1.09384	1.04186	1.37568	2.77742	0.920271	-1.86856	-0.473452	-4.32886	-2.01549	-0.431385	1.12714	3.75337	0.611038	-2.36944	1.28888	-2.92184	-1.79317	-3.25324	-2.16255	-1.45658	-0.861608	-0.828928
NP_006466	3	6	8	93940	HOMO SAPIENS	1	NP_006466	2	60	1146.63	519.1	POSTN	periostin isoform 1 precursor	NA	NA	NA	NA	NA	NA	NA	NA	NA	NA	NA	NA	NA	NA	NA	-1.61093	-0.37629	7.87628	NA	NA	NA	NA	NA	NA	-8.6929	-8.71028	-10.0554
NP_001129407	8	24	26	87880	HOMO SAPIENS	1	NP_001129407	2	58	1108.53	519.2	POSTN	periostin isoform 3 precursor	NA	NA	NA	-8.93413	-8.59993	-7.50234	2.62555	-7.63074	-6.84817	-7.94564	-8.07445	-8.61981	-2.55962	-1.71053	7.38657	-2.31546	2.46189	10.305	-7.0317	-2.13973	-5.40457	-7.92421	-7.62154	-5.97606	-9.46132	-9.03934	-10.0329
NP_001129406	0	0	0	87647	HOMO SAPIENS	1	NP_001129406	0	56	1084.46	519.4	POSTN	periostin isoform 2 precursor	NA	NA	NA	NA	NA	NA	NA	NA	NA	NA	NA	NA	NA	NA	NA	NA	NA	NA	NA	NA	NA	NA	NA	NA	NA	NA	NA
NP_079031	3	9	3	117432	HOMO SAPIENS	1	NP_079031	1	77	1146.4	520.1	SLTM	SAFB-like transcription modulator isoform a	-0.593434	-0.00699825	1.00799	NA	NA	NA	NA	NA	NA	-0.0150623	0.817955	0.0781548	NA	NA	NA	NA	NA	NA	NA	NA	NA	0.111049	2.30703	1.1381	NA	NA	NA
NP_001013865	9	27	23	115692	HOMO SAPIENS	1	NP_001013865	2	77	1141.72	520.2	SLTM	SAFB-like transcription modulator isoform b	1.11157	-0.708192	-0.143836	0.534958	-0.198461	0.368567	-1.28235	1.55197	0.0264043	-0.283806	0.310108	-0.842157	1.10596	0.344956	-0.739888	0.109232	-4.81223	1.71364	0.852624	-0.0903512	1.35143	0.0207121	2.84658	0.287546	-0.170565	-1.32067	0.00348217
NP_733765	9	27	210	116409	HOMO SAPIENS	1	NP_733765|NP_001672	11	65	1146.34	521.1	ATP2A2	sarcoplasmic/endoplasmic reticulum calcium ATPase 2 isoform b	-0.291799	-0.38534	0.530566	0.065329	-1.62955	2.94132	0.090545	0.702107	-0.855941	0.198352	-0.888411	-2.37504	0.173041	-0.0704643	0.195902	-0.65935	-1.20835	-0.652482	0.834227	-0.535264	0.209804	-1.83358	-0.359102	1.51132	1.46781	1.8318	1.82579
NP_777615	4	12	4	115516	HOMO SAPIENS	1	NP_777615|NP_777613|NP_777614|NP_777616	3	55	966.35	521.3	ATP2A3	sarcoplasmic/endoplasmic reticulum calcium ATPase 3 isoform b	-1.89455	3.34007	4.06617	NA	NA	NA	NA	NA	NA	NA	NA	NA	1.49743	2.25157	1.12398	-1.83052	3.60023	7.43226	NA	NA	NA	NA	NA	NA	0.591886	0.905562	3.73558
NP_777617	3	9	4	110552	HOMO SAPIENS	1	NP_777617	2	54	957.24	521.4	ATP2A3	sarcoplasmic/endoplasmic reticulum calcium ATPase 3 isoform f	NA	NA	NA	-0.4213	2.56749	2.13133	NA	NA	NA	NA	NA	NA	NA	NA	NA	NA	NA	NA	3.43868	-3.19918	1.98833	NA	NA	NA	-0.065056	-0.9977	2.19575
NP_005164	4	12	13	110681	HOMO SAPIENS	1	NP_005164	1	53	956.6	521.5	ATP2A3	sarcoplasmic/endoplasmic reticulum calcium ATPase 3 isoform a	NA	NA	NA	0.0143285	2.63657	1.26718	NA	NA	NA	NA	NA	NA	NA	NA	NA	NA	NA	NA	3.29414	-3.95275	1.31537	0.351156	-4.84254	5.31468	1.1911	5.19755	7.63266
NP_036329	9	27	203	122990	HOMO SAPIENS	1	NP_036329	23	74	1145.17	522.1	RABGAP1	rab GTPase-activating protein 1	-1.02032	0.752208	0.346942	0.462708	-0.90907	0.521209	-0.566781	0.283754	0.816653	-0.173147	0.119665	-0.287647	0.122201	0.738764	-0.693612	-0.995604	-0.406918	0.444158	0.237647	-0.535264	1.91142	-0.640176	-0.639034	0.584604	-0.409453	0.275881	-0.878922
NP_055672	9	27	242	93424	HOMO SAPIENS	1	NP_055672|NP_038890|NP_001030307	29	35	517.87	522.3	RABGAP1L	rab GTPase-activating protein 1-like isoform A	1.01187	-0.322283	-1.43588	-0.389425	-1.10646	-0.16568	-1.08266	0.770516	-0.74602	-0.65267	0.487854	2.73458	-1.36488	-0.7044	1.50704	-0.162974	4.32509	-0.0207218	-0.900325	-0.0931319	0.810657	5.67868	-0.153667	1.21934	-0.620471	-0.725515	1.84328
NP_001230694	9	27	123	43088	HOMO SAPIENS	1	NP_001230694|NP_001230693|NP_001033710	20	26	370.25	522.4	RABGAP1L	rab GTPase-activating protein 1-like isoform C	1.6816	1.11289	-1.04526	0.143955	0.0630829	0.0140435	-0.88851	1.32832	-0.226119	0.237873	1.35881	-2.20085	-0.706495	-0.11849	-1.03039	-0.464917	-0.141477	0.372638	0.545135	-0.696546	1.22164	0.0159575	0.600344	2.2527	-1.00468	-0.345676	0.830893
NP_009330	9	27	79	87904	HOMO SAPIENS	1	NP_009330	2	64	1144.62	523.1	STAT1	signal transducer and activator of transcription 1-alpha/beta isoform alpha	-2.25242	-1.05879	-2.32396	-2.13619	-0.499483	-2.27066	4.80554	2.48602	0.296753	-2.37579	-1.62225	2.53716	-1.85803	-0.144904	-0.914705	-0.359694	2.1403	1.80006	-0.040933	-0.0792284	-0.049765	2.60483	-0.903164	0.272312	-2.74657	-2.66737	-2.70622
NP_644671	5	15	6	83612	HOMO SAPIENS	1	NP_644671	1	62	1098.31	523.2	STAT1	signal transducer and activator of transcription 1-alpha/beta isoform beta	-1.94568	0.474757	-2.50758	NA	NA	NA	NA	NA	NA	-0.542011	-1.09409	4.40681	-1.62925	0.157656	-0.218005	NA	NA	NA	-1.23935	-1.30274	0.724134	NA	NA	NA	-2.08764	-1.46082	-1.90881
NP_003142	2	3	2	86453	HOMO SAPIENS	1	NP_003142	2	7	88.85	523.4	STAT4	signal transducer and activator of transcription 4	NA	NA	NA	NA	NA	NA	NA	NA	NA	NA	NA	NA	NA	NA	NA	NA	NA	NA	NA	NA	NA	9.97921	0.340729	-1.76901	NA	NA	NA
NP_055860	9	27	351	134598	HOMO SAPIENS	1	NP_055860	29	71	1144.5	524.1	WAPAL	wings apart-like protein homolog	-0.128201	-1.23283	0.627386	0.551958	0.149442	0.3858	-0.816398	-0.0556641	0.097705	-0.165243	0.812876	0.577504	-0.132001	-0.55312	-0.397964	0.527834	-0.799976	-0.500502	-0.36419	0.666001	0.716924	0.0706353	0.801263	0.257078	0.540127	-0.443175	0.785898
NP_006653	9	27	491	345203	HOMO SAPIENS	1	NP_006653	87	87	1143.85	525.1	SRCAP	helicase SRCAP	0.066072	-0.158335	0.874444	0.347957	-0.121972	-0.274007	0.0267539	-0.45823	0.0709673	0.590929	0.134901	-0.241196	0.813628	0.558669	-0.0714663	-0.288784	-0.483488	-0.0535019	0.361168	-0.271097	-0.0401514	-0.32875	0.0788571	-0.177084	1.01392	0.0179145	-0.226493
NP_001349	9	27	1816	91730	HOMO SAPIENS	2	NP_001349|NP_031865|NP_001036085	66	67	1142.77	526.1	DHX15	putative pre-mRNA-splicing factor ATP-dependent RNA helicase DHX15	-0.879731	-0.534155	-0.247334	0.301206	0.0704851	0.99883	-0.566781	-0.22932	-0.389516	1.39979	0.647826	-0.0582953	0.190835	-0.557922	-0.169159	-0.313945	-0.202732	-0.324682	0.713334	-0.0708862	-0.0137138	0.0373532	0.828354	1.0797	0.848691	0.141819	0.515927
NP_003578	9	27	199	119946	HOMO SAPIENS	1	NP_003578|NP_001157711	21	58	886.18	526.2	DHX16	putative pre-mRNA-splicing factor ATP-dependent RNA helicase DHX16 isoform 1	1.16014	0.777431	-0.100434	0.284206	0.667594	0.257778	0.287465	-0.163541	-0.463788	0.712127	-0.649723	-0.0757144	-0.00489992	-0.183324	-0.570211	-0.65935	0.323046	-0.527322	-0.427265	-0.237729	0.827481	0.213273	-0.0791693	0.201221	0.611794	0.501347	0.318448
NP_003617	9	27	253	136347	HOMO SAPIENS	1	NP_003617|NP_803172|NP_055868	25	76	1142.22	527.1	PPFIA1	liprin-alpha-1 isoform b	-2.00191	-0.96042	-2.94494	-0.89518	-0.941146	2.47355	-1.27126	-2.31582	-1.50359	-1.43255	3.06772	-1.09764	2.85995	-0.716406	-0.284847	-1.29297	-4.10268	-0.732942	0.140407	-1.36113	-0.979886	-2.61809	-0.959602	-0.03998	0.779015	-0.713328	-0.636449
NP_003651	9	27	137	134065	HOMO SAPIENS	1	NP_003651|NP_084017	45	53	647.14	527.3	PPFIA3	liprin-alpha-3	-1.02288	-0.665313	-0.057032	-0.0154218	0.810703	0.526133	0.101639	-0.00567224	-0.136993	2.29824	1.29533	-2.23569	-0.376034	0.453013	-0.930131	-3.8023	-4.27624	-0.971342	1.2153	-1.33889	-0.727528	-1.85022	0.71322	0.703935	0.380868	0.627283	2.04326
NP_003616	3	6	25	143802	HOMO SAPIENS	1	NP_003616|NP_001207405|NP_001207402|NP_001207404|NP_001207406|NP_001207407|NP_001207403|NP_001192270|NP_796347|NP_001207408|NP_001207409	15	34	444.7	527.4	PPFIA2	liprin-alpha-2 isoform a	NA	NA	NA	NA	NA	NA	NA	NA	NA	NA	NA	NA	NA	NA	NA	NA	NA	NA	6.14038	0.682686	-0.00650358	-0.713872	-0.12432	4.75103	NA	NA	NA
XP_003959961	1	3	1	58735	HOMO SAPIENS	1	XP_003959961|XP_003960947	1	8	89.95	527.6	LOC101059970	PREDICTED: liprin-alpha-2-like	NA	NA	NA	NA	NA	NA	-2.24754	1.3099	0.834479	NA	NA	NA	NA	NA	NA	NA	NA	NA	NA	NA	NA	NA	NA	NA	NA	NA	NA
NP_055870	9	27	419	69396	HOMO SAPIENS	1	NP_055870	30	68	1141.35	528.1	SWAP70	switch-associated protein 70	0.15554	-2.25435	0.580645	-0.213049	-0.736352	-0.438958	-0.472481	0.0679999	-1.53033	-0.426082	-1.14487	2.87683	-1.51486	2.04506	0.540396	0.184717	0.695686	0.810698	2.20084	0.702151	-0.458345	2.3362	-1.63234	1.57734	-1.94232	-1.71269	-0.793932
NP_003897	9	27	407	220797	HOMO SAPIENS	1	NP_003897	60	71	1140.67	529.1	MCM3AP	80 kDa MCM3-associated protein	0.306357	0.139294	-0.0336616	0.522208	0.546692	-0.229691	0.0628097	0.346902	-0.930213	0.382784	0.96523	0.290088	-0.909856	-0.149706	-0.158875	0.228179	-0.105744	0.375618	0.345399	0.618729	-0.0834128	0.317874	0.435545	0.452578	0.189758	-0.00646028	-0.154001
NP_005906	9	27	445	93858	HOMO SAPIENS	1	NP_005906	24	69	1140.58	530.1	MCM6	DNA replication licensing factor MCM6	0.00727888	0.595827	-0.59455	-2.07032	0.0704851	-0.483274	-2.20871	-0.274049	2.09412	1.38135	-1.69335	0.922984	0.724658	-1.01657	-0.80673	1.46797	0.889662	-1.24848	-1.37864	1.60032	1.56773	0.201387	-0.40651	-1.84518	0.864617	0.198694	0.568421
NP_005177	9	27	1094	82516	HOMO SAPIENS	1	NP_005177	45	62	1140.09	531.1	CAPN1	calpain-1 catalytic subunit	-0.831162	0.346121	-0.487715	0.358582	-0.0627541	1.46168	0.420595	-0.216164	-0.134022	0.999314	-0.558311	0.333636	-0.881894	-0.430655	1.30651	-0.959005	0.659953	1.3024	1.66734	-0.446282	2.25751	0.360665	-0.523901	1.3666	0.000638191	-0.569111	1.19335
NP_055417	9	27	232	154413	HOMO SAPIENS	1	NP_055417	25	69	1137.94	532.1	PIK3R4	phosphoinositide 3-kinase regulatory subunit 4	-0.895068	-0.640091	0.0197564	0.78146	-0.509352	0.71078	0.900415	-0.402976	0.448267	-0.507759	-0.873176	1.06234	0.320478	-0.286579	-0.320839	0.518684	0.593593	0.429258	0.169316	0.855089	0.0631954	1.09287	0.200763	-0.469064	-1.1082	-0.73364	-0.683943
NP_001003699	9	27	288	190629	HOMO SAPIENS	1	NP_001003699|NP_001003698|NP_001003700	45	78	1137.36	533.1	RREB1	ras-responsive element-binding protein 1 isoform 1	0.508299	0.873277	0.927862	0.579584	-0.371178	0.191305	-0.702684	0.45741	0.0531421	0.83069	0.0307919	-1.87569	0.564511	-0.0608592	-2.11272	-0.670787	-0.30993	0.0120582	0.823715	-0.315589	-0.0954299	-1.57683	1.04282	0.742019	0.333091	0.416035	-0.206495
NP_075044	4	12	4	92622	HOMO SAPIENS	1	NP_075044|NP_001229863	1	31	446.07	533.3	BCL11A	B-cell lymphoma/leukemia 11A isoform 1	-2.90426	1.23649	-1.30234	-2.23394	3.75924	-3.09542	-1.79545	-2.56315	-0.419225	3.96076	-1.27437	-2.40407	NA	NA	NA	NA	NA	NA	NA	NA	NA	NA	NA	NA	NA	NA	NA
NP_060484	1	3	1	84886	HOMO SAPIENS	1	NP_060484|NP_057916	1	28	409.82	533.4	BCL11A	B-cell lymphoma/leukemia 11A isoform 2	NA	NA	NA	-1.64106	1.78039	-1.7438	NA	NA	NA	NA	NA	NA	NA	NA	NA	NA	NA	NA	NA	NA	NA	NA	NA	NA	NA	NA	NA
NP_005398	8	24	32	106620	HOMO SAPIENS	1	NP_005398|NP_056587|NP_001231845	14	15	171.46	533.5	SALL2	sal-like protein 2	-0.404273	0.487369	-1.47261	0.390457	-0.783233	-0.109055	0.0988656	1.85718	0.754265	0.16937	0.360892	-1.4257	NA	NA	NA	0.374575	-1.29513	0.387538	0.763268	2.98233	-1.79464	-1.17031	2.96622	0.894356	-0.731952	-1.06879	-0.0815086
NP_612808	2	6	11	97058	HOMO SAPIENS	1	NP_612808|NP_075049|NP_001073352|NP_067374	9	13	169.31	533.6	BCL11B	B-cell lymphoma/leukemia 11B isoform 1	NA	NA	NA	NA	NA	NA	-1.1936	-0.329303	4.97883	NA	NA	NA	NA	NA	NA	-0.197286	2.0331	0.0656982	NA	NA	NA	NA	NA	NA	NA	NA	NA
NP_612569	2	6	2	27436	HOMO SAPIENS	2	NP_612569|NP_001152761|NP_001152762	1	9	129.01	533.7	BCL11A	B-cell lymphoma/leukemia 11A isoform 3	NA	NA	NA	-0.187548	2.96967	-0.731932	NA	NA	NA	2.10064	-1.20582	0.673309	NA	NA	NA	NA	NA	NA	NA	NA	NA	NA	NA	NA	NA	NA	NA
NP_006576	9	27	990	60190	HOMO SAPIENS	1	NP_006576	23	63	1136.66	534.1	CCT8	T-complex protein 1 subunit theta	-0.631777	0.671495	-0.180561	-0.90793	-1.19775	1.79158	-0.478028	1.2757	-0.965863	0.63045	-0.337397	0.832985	-0.307399	-0.317795	0.270457	0.0680578	0.894767	-0.664402	-0.82411	0.11264	0.596753	0.617413	-0.223651	0.693779	-0.495055	0.346974	-0.211495
NP_056046	9	27	390	164458	HOMO SAPIENS	1	NP_056046	33	66	1135.63	535.1	NUP160	nuclear pore complex protein Nup160	0.393269	-0.191125	0.547259	0.237456	0.0828221	-0.0548915	-0.55846	-0.542426	-0.0567798	0.277394	0.784945	-0.183133	-0.470088	0.313739	0.139344	0.983035	-0.524325	-0.333622	-0.466687	1.41679	-0.234828	-0.392937	0.0630544	-0.423363	0.203693	-0.30302	-0.868923
NP_055842	9	27	559	87618	HOMO SAPIENS	1	NP_055842|XP_003960658|XP_003960659|XP_003960663|XP_003960664|XP_003960661|XP_003960662|XP_003960660	22	64	1135.28	536.1	PDXDC1	pyridoxal-dependent decarboxylase domain-containing protein 1	-1.35008	2.86336	-2.16037	0.78146	-2.97674	1.87775	0.140468	2.10714	-0.67769	-1.17171	0.972848	-2.50278	-0.279437	-0.790846	-0.981548	-1.25637	0.85393	0.217678	1.58061	-0.663177	2.57476	-1.622	0.1669	2.21715	0.370915	0.98478	-1.36387
XP_003960665	1	3	1	51215	HOMO SAPIENS	1	XP_003960665|XP_003960666	1	30	530.42	536.3	LOC101060433	PREDICTED: pyridoxal-dependent decarboxylase domain-containing protein 1-like isoform 8	NA	NA	NA	NA	NA	NA	NA	NA	NA	NA	NA	NA	NA	NA	NA	NA	NA	NA	0.60821	0.0347807	0.49581	NA	NA	NA	NA	NA	NA
NP_000539	9	27	264	202715	HOMO SAPIENS	1	NP_000539|NP_001107854|NP_001070651	45	78	1133.76	537.1	TSC2	tuberin isoform 1	0.0149476	-0.0145651	-0.424281	0.838836	-1.08672	-0.281392	0.606421	0.654746	-0.131051	0.127214	0.564031	0.507827	0.8543	0.0808158	0.656085	-0.574714	-0.554953	0.479918	1.24947	-0.0820091	2.41854	0.146709	-0.876074	1.02638	-0.0531116	-0.0653659	-0.313983
NP_004514	9	27	482	120184	HOMO SAPIENS	1	NP_004514	53	74	1133.13	538.1	KIF11	kinesin-like protein KIF11	0.00472266	-0.360117	1.58557	-1.52844	-1.17555	1.2918	-2.06171	-0.368771	1.81486	0.438113	-0.248524	0.458473	-0.0760763	-1.17745	-0.171729	0.395162	0.363883	-1.56734	-1.15525	0.674343	1.31057	0.750542	-0.927997	-0.758505	0.00661039	1.97196	0.818394
NP_055903	9	27	143	183554	HOMO SAPIENS	1	NP_055903|NP_001155973|NP_001020014	24	71	1132.58	539.1	TNRC6B	trinucleotide repeat-containing gene 6B protein isoform 2	1.34418	0.613483	-0.661323	-0.000546646	0.692268	-0.970743	-1.75108	1.54671	-0.0538089	1.22063	0.739238	0.287185	-0.925108	-0.42105	-0.878714	-0.549552	0.0167674	-0.199522	0.179828	-0.590879	-0.710704	-0.27645	-0.738365	0.173292	-1.20575	-1.05254	-1.81132
NP_002256	9	27	151	98481	HOMO SAPIENS	1	NP_002256|NP_001263382	8	60	1131.54	540.1	KPNB1	importin subunit beta-1 isoform 1	0.183658	-0.100323	0.467132	0.662459	-0.62532	0.0435871	-1.21301	-1.10023	-1.77097	1.23908	0.426913	-0.487968	-0.391286	-0.0800694	1.06228	0.669656	-1.19303	0.265358	-0.650654	0.855089	0.236241	-0.0720025	-0.417797	0.218994	-0.140704	0.263693	0.910884
NP_000543	3	9	108	322638	HOMO SAPIENS	1	NP_000543	68	80	1129.59	541.1	VWF	von Willebrand factor preproprotein	NA	NA	NA	NA	NA	NA	NA	NA	NA	NA	NA	NA	-1.90887	0.253707	-2.18985	-0.531253	-0.126163	7.1432	NA	NA	NA	NA	NA	NA	-5.33652	-4.8875	-5.51842
NP_071348	9	27	378	223027	HOMO SAPIENS	1	NP_071348|NP_001258572|NP_001258573	66	80	1129.19	542.1	THADA	thyroid adenoma-associated protein isoform a	0.273126	1.43827	-1.08533	1.00459	-0.879461	0.304556	-0.100828	1.34411	1.00382	-0.765964	-0.657341	-0.159907	0.328104	-0.488286	0.293595	-0.105788	0.675267	0.000138164	0.852624	0.104298	-0.614567	0.151463	0.221081	0.437344	-0.301953	0.602908	-0.628949
NP_056107	0	0	0	123368	HOMO SAPIENS	1	NP_056107	0	65	1128.74	543.1	ESYT1	extended synaptotagmin-1 isoform 2	NA	NA	NA	NA	NA	NA	NA	NA	NA	NA	NA	NA	NA	NA	NA	NA	NA	NA	NA	NA	NA	NA	NA	NA	NA	NA	NA
NP_001171725	9	27	25	124514	HOMO SAPIENS	1	NP_001171725	2	64	1121.49	543.2	ESYT1	extended synaptotagmin-1 isoform 1	-1.40631	-0.281927	0.664111	0.18858	-0.916472	1.4346	-2.91319	-0.518746	-0.246915	-0.984648	0.172989	-3.44922	1.83552	-0.867686	0.0904974	2.10846	-1.46869	-0.691222	1.14434	3.27987	-0.179549	-2.22583	-2.54212	-0.494453	1.31651	1.62055	2.41572
NP_001244	9	27	197	92477	HOMO SAPIENS	1	NP_001244	12	69	1128.31	544.1	CDC5L	cell division cycle 5-like protein	0.452062	0.0812815	-0.0937568	-0.157798	0.82304	-0.308474	0.0517156	-0.124074	0.302694	0.46973	-0.697968	-0.116359	-1.07254	-0.202534	-1.24377	0.413462	-0.167	-0.557122	-0.592836	0.852309	-0.249248	-0.236036	0.39491	0.27739	0.124064	0.249475	0.21096
NP_005145	9	27	402	128491	HOMO SAPIENS	1	NP_005145	46	75	1128	545.1	USP8	ubiquitin carboxyl-terminal hydrolase 8	-1.02032	-0.829262	0.213397	-0.493551	-1.40255	1.07515	0.445556	0.165352	-0.523205	-0.584167	1.42991	1.55007	1.37541	-0.0848719	-0.410819	-0.6319	-0.0751162	0.456078	-0.0488173	-0.112597	2.12292	0.733901	0.173673	1.73475	-0.578665	-0.0206789	0.418437
NP_001073884	9	27	1019	118746	HOMO SAPIENS	1	NP_001073884|NP_001108449|NP_080752	68	68	1127.55	546.1	U2SURP	U2 snRNP-associated SURP motif-containing protein	-0.307137	-1.09662	0.677465	-0.468051	0.842779	-0.746704	-0.0703196	-0.242476	0.754265	0.685779	-0.319622	-0.0292634	0.467914	0.14565	-0.781021	0.463786	-0.396709	-0.575002	-1.03173	0.830063	-0.112254	0.0944083	0.801263	0.0412667	0.79295	0.279943	0.965878
NP_000225	9	27	491	102362	HOMO SAPIENS	1	NP_000225	48	68	1126.65	547.1	LIG1	DNA ligase 1	-0.294355	0.325943	-0.955122	-0.563677	0.47267	-0.985515	-1.17696	-0.979197	0.929546	2.03213	0.200921	0.914274	0.7272	-1.82819	-1.55742	0.852651	-0.799976	-1.08756	-0.44829	1.18599	1.9691	0.617413	0.0449943	-0.316726	-0.222324	1.67946	-0.313983
NP_444253	5	12	5	213450	HOMO SAPIENS	1	NP_444253|NP_444255	1	77	1125.52	548.1	MYLK	myosin light chain kinase, smooth muscle isoform 1	NA	NA	NA	NA	NA	NA	0.134921	0.378475	-0.16076	NA	NA	NA	2.10751	-0.589139	3.62799	NA	NA	NA	-0.195991	4.356	-1.08083	NA	NA	NA	-3.73398	-3.8272	-4.37354
NP_444254	1	3	1	205619	HOMO SAPIENS	1	NP_444254|NP_444256	1	77	1115.57	548.2	MYLK	myosin light chain kinase, smooth muscle isoform 2	NA	NA	NA	NA	NA	NA	NA	NA	NA	NA	NA	NA	NA	NA	NA	2.24342	0.435349	0.900099	NA	NA	NA	NA	NA	NA	NA	NA	NA
NP_444260	8	3	11	17255	HOMO SAPIENS	1	NP_444260|NP_444259	3	14	227.2	548.4	MYLK	myosin light chain kinase, smooth muscle isoform 8	NA	NA	NA	NA	NA	NA	NA	NA	NA	NA	NA	NA	NA	NA	NA	NA	NA	NA	NA	NA	NA	NA	NA	NA	-1.20774	-0.926607	-1.65384
NP_055904	9	27	173	285617	HOMO SAPIENS	1	NP_055904	53	83	1124.3	549.1	CUL9	cullin-9	-0.55509	0.0711924	-1.19884	1.38922	-0.00600405	1.59216	-1.27126	0.45741	-0.67769	0.198352	1.43499	-0.287647	0.188293	-1.37916	-0.65762	-0.586151	-0.993953	0.813678	-0.608605	-0.487992	1.50765	-0.362033	1.93002	0.353558	-0.907137	-0.181146	1.00087
NP_001161842	3	9	4	201629	HOMO SAPIENS	1	NP_001161842	2	75	1039.49	549.2	CUL7	cullin-7 isoform 1	NA	NA	NA	NA	NA	NA	NA	NA	NA	NA	NA	NA	NA	NA	NA	0.523259	0.113756	-0.580962	-0.50348	1.40011	0.0992466	-2.91049	3.53512	0.69124	NA	NA	NA
NP_031387	7	21	142	154047	HOMO SAPIENS	1	NP_031387	40	57	911.25	550.3	NID2	nidogen-2 precursor	-1.63382	-1.06888	-1.30902	NA	NA	NA	-4.64109	-5.54687	-6.08466	NA	NA	NA	-1.50214	-1.32633	5.88005	-0.975017	0.956023	7.33392	-2.03041	-1.69482	-2.19601	-5.64439	-4.13593	-3.7494	-6.13281	-6.2464	-6.6508
NP_002499	9	27	281	139227	HOMO SAPIENS	1	NP_002499	42	52	844.1	550.4	NID1	nidogen-1 precursor	-4.12358	-4.23686	-6.01314	-3.95096	-4.24005	-4.91235	3.08041	-1.80275	3.81425	-1.23758	-3.5927	-4.59018	-2.16561	2.77504	1.73584	1.45425	-0.74893	5.36116	-2.88455	3.17976	-2.73198	-4.49615	-4.62356	-4.04138	-5.97355	-5.98234	-6.6533
NP_001120683	9	27	420	72152	HOMO SAPIENS	1	NP_001120683|NP_001245227|NP_001245228|NP_001245229|NP_060800	37	68	1124.12	551.1	KIAA1598	shootin-1 isoform a	-0.547422	2.28828	-0.444312	1.20009	-0.3317	1.98115	-0.0592255	1.54144	0.302694	-2.41795	-0.647184	-6.245	-2.01817	-0.584336	-2.65517	-0.352832	0.139279	0.554418	-0.119776	-0.265536	-0.59534	-5.78227	2.34315	2.02165	-1.152	-0.110053	-1.22389
NP_004387	9	27	130	69660	HOMO SAPIENS	1	NP_004387	11	71	1123.48	552.1	DDX5	probable ATP-dependent RNA helicase DDX5	-0.718688	-0.587123	-0.851625	-0.261924	1.62248	-0.017962	-0.17294	-1.38966	0.629489	0.00865035	-0.380564	1.15234	1.16188	0.169663	-0.130596	1.11799	-0.759139	-2.33618	-0.592836	1.67262	-0.136288	0.296478	1.01347	-0.568083	1.58327	1.58602	1.58081
NP_001091974	9	27	1528	81141	HOMO SAPIENS	1	NP_001091974|NP_006377|NP_951062|NP_001035277|NP_951061|NP_690019	58	69	1123.51	552.2	DDX17	probable ATP-dependent RNA helicase DDX17 isoform 3	1.32373	0.368821	0.777624	0.0440788	0.243203	-0.874726	-0.816398	0.936279	0.124443	0.68051	0.312647	-0.0670049	-0.92765	0.212886	-1.12552	-1.05736	0.226058	-0.00880184	0.547763	-0.79387	-0.422294	-0.01257	-0.467463	-0.0831422	0.283322	-0.548798	-0.516462
NP_001347	9	27	152	73642	HOMO SAPIENS	1	NP_001347|NP_001180345|NP_001180346|NP_001139357|NP_034159	5	63	1074.14	552.4	DDX3X	ATP-dependent RNA helicase DDX3X isoform 1	0.441837	-0.413085	0.283508	-1.21818	0.497344	-0.293702	0.223674	-0.255631	0.222481	-0.167877	-0.558311	-0.0815208	-0.632777	1.39911	0.954303	-0.13095	0.48129	-0.482622	0.597698	0.0486842	-0.246845	-0.245545	-0.550991	0.637922	0.293276	0.564315	0.373442
NP_004651	1	3	1	73609	HOMO SAPIENS	1	NP_004651	1	43	688.16	552.7	DDX3Y	ATP-dependent RNA helicase DDX3Y	NA	NA	NA	NA	NA	NA	NA	NA	NA	NA	NA	NA	NA	NA	NA	NA	NA	NA	NA	NA	NA	NA	NA	NA	0.470451	-0.300989	-1.0864
NP_077726	3	9	3	80162	HOMO SAPIENS	1	NP_077726|NP_001160005|NP_001136021|NP_001160006	3	5	49.2	552.8	DDX4	probable ATP-dependent RNA helicase DDX4 isoform 1	NA	NA	NA	NA	NA	NA	NA	NA	NA	NA	NA	NA	-1.59366	4.64323	0.49155	NA	NA	NA	0.269184	-0.0681055	-1.4125	NA	NA	NA	-2.45792	-2.9558	6.52278
NP_060707	9	27	499	133503	HOMO SAPIENS	1	NP_060707	30	69	1122.69	553.1	CCAR1	cell division cycle and apoptosis regulator protein 1	-0.0310645	0.184695	0.250121	0.379832	0.228398	-0.0524296	-0.425331	0.312697	0.477975	-0.465603	0.706228	0.371377	-0.11929	0.373771	-0.585636	0.353988	-0.049593	-0.375342	-0.0435611	0.652098	-0.417487	-0.0862662	1.82392	0.137747	0.197721	-0.177084	0.155966
NP_002325	1	3	36	217404	HOMO SAPIENS	1	NP_002325|NP_001139329	22	70	1122.44	554.1	LRP4	low-density lipoprotein receptor-related protein 4 precursor	NA	NA	NA	NA	NA	NA	NA	NA	NA	NA	NA	NA	NA	NA	NA	NA	NA	NA	NA	NA	NA	0.122936	6.28478	1.38945	NA	NA	NA
NP_001409	0	0	0	102874	HOMO SAPIENS	1	NP_001409	0	71	1121.85	555.1	EIF4G2	eukaryotic translation initiation factor 4 gamma 2 isoform 1	NA	NA	NA	NA	NA	NA	NA	NA	NA	NA	NA	NA	NA	NA	NA	NA	NA	NA	NA	NA	NA	NA	NA	NA	NA	NA	NA
NP_001036024	0	0	0	98662	HOMO SAPIENS	1	NP_001036024	0	69	1076.73	555.3	EIF4G2	eukaryotic translation initiation factor 4 gamma 2 isoform 2	NA	NA	NA	NA	NA	NA	NA	NA	NA	NA	NA	NA	NA	NA	NA	NA	NA	NA	NA	NA	NA	NA	NA	NA	NA	NA	NA
XP_003960289	9	27	89	128317	HOMO SAPIENS	1	XP_003960289|XP_003960297|XP_003960293|XP_003960300|XP_003846806	13	72	1121.83	556.1	LOC101060291	PREDICTED: myomegalin-like isoform 2	-0.969198	1.57195	0.176672	0.228955	-0.704276	2.53264	-0.289428	-0.352984	-1.04013	-0.779138	1.08457	-1.51279	0.127285	-0.687591	-0.77845	-1.25637	-0.427337	0.533558	1.30203	-1.2082	1.19761	-1.37238	0.105947	0.88674	-0.7001	0.491191	0.235957
XP_003960288	7	21	15	274105	HOMO SAPIENS	1	XP_003960288|XP_003960299|XP_003960292|XP_003960291|XP_003960295|XP_003960294|XP_003960296|XP_003960298|XP_003960290|XP_003846537|XP_003960233|XP_003846805|XP_003960234|XP_003846783	8	55	826.38	556.2	LOC101060291	PREDICTED: myomegalin-like isoform 1	0.723021	3.12315	-0.327461	NA	NA	NA	-0.613931	0.857344	-0.145906	-0.671113	0.327882	-0.22668	-0.0455721	0.208083	-0.59592	-0.727973	-1.90258	-1.68058	0.821087	-0.410133	0.0487749	-1.32721	0.963805	-0.557927	NA	NA	NA
NP_071362	9	27	239	119987	HOMO SAPIENS	1	NP_071362|NP_056416|NP_001265114|NP_001265115|NP_001265116	22	65	1121.37	557.1	HERC4	probable E3 ubiquitin-protein ligase HERC4 isoform a	-0.327586	0.000568586	0.216735	0.823961	-0.524157	2.02793	0.648024	0.196926	-1.66402	-1.92789	-0.0326889	-0.551838	-1.02933	0.426599	2.56623	-1.22664	0.210744	-0.0833019	-0.637514	-1.2221	0.178559	-0.492784	0.295579	1.82869	-1.86468	0.172288	0.748402
NP_001189472	9	27	79	166085	HOMO SAPIENS	1	NP_001189472|NP_853530|NP_056082|NP_031830	19	81	1120.39	558.1	CUX1	protein CASP isoform d	0.0302849	1.94525	1.58891	0.69646	1.56573	-0.525127	0.0128862	-0.455599	-0.974776	1.08889	-1.68319	-3.53342	0.2976	-0.281776	-0.881284	-0.769147	0.144384	0.909039	0.321746	-0.599221	0.0463715	-1.54355	0.142068	-0.13646	-0.407462	-0.701141	0.268454
NP_852477	0	0	0	77425	HOMO SAPIENS	1	NP_852477|NP_001189473|NP_001189475|NP_001189474	0	59	855.5	558.2	CUX1	protein CASP isoform c	NA	NA	NA	NA	NA	NA	NA	NA	NA	NA	NA	NA	NA	NA	NA	NA	NA	NA	NA	NA	NA	NA	NA	NA	NA	NA	NA
NP_065770	9	27	166	212010	HOMO SAPIENS	1	NP_065770	29	71	1118.87	559.1	PRR12	proline-rich protein 12	-0.759588	-0.90493	-0.651307	1.01309	-0.213265	-0.648225	0.0600362	0.291647	0.427471	1.0362	0.820494	-1.31247	0.706863	-0.228948	-1.28748	0.848076	-0.95822	-0.417062	0.645004	1.01915	0.642418	-0.435729	3.91664	0.576987	1.34438	0.206819	0.445934
NP_001070254	9	27	148	190710	HOMO SAPIENS	1	NP_001070254	35	52	669.42	559.2	QSER1	glutamine and serine-rich protein 1	1.20615	-0.342461	2.31673	0.00582841	0.398648	-0.549747	0.822756	-1.07129	-0.119168	0.841229	-1.056	-1.85537	-0.444668	0.383376	-0.189725	0.111519	-0.00875581	-1.43026	-0.0120238	-0.0597634	-1.17697	-2.30666	-0.0295039	-1.53796	-0.323851	-0.621923	0.160965
NP_055647	9	27	475	148158	HOMO SAPIENS	1	NP_055647	43	72	1118.77	560.1	TBC1D4	TBC1 domain family member 4	1.73273	1.48115	-0.260688	-3.22633	1.24743	-0.699927	0.958659	-1.03445	1.12562	1.06518	-3.30576	-0.29926	-0.342988	-0.164114	-1.11009	-0.844632	0.619116	-0.685262	-1.29717	-0.944029	-0.878943	-1.29156	1.43337	-0.484298	-0.887229	-2.65721	-2.15378
NP_055988	9	27	141	134394	HOMO SAPIENS	1	NP_055988|NP_001240841|NP_001240842|NP_001240844	25	50	701.86	560.2	TBC1D1	TBC1 domain family member 1 isoform 1	-2.0377	-2.1358	1.55886	0.337331	-0.26508	-1.34989	1.87947	0.0785245	-0.933184	-0.415543	0.63513	3.12651	-1.56315	-0.757228	-1.58313	0.955586	0.889662	0.739178	0.579301	1.08867	0.344395	2.45982	-1.87616	0.201221	-1.36899	-1.85894	-0.858925
NP_056073	9	27	716	134141	HOMO SAPIENS	1	NP_056073	50	65	1118.76	561.1	FKBP15	FK506-binding protein 15	-1.11235	-0.549288	0.260137	-1.37543	-1.72084	1.17117	1.09456	0.291647	-0.226119	-0.544646	0.93222	1.77072	-0.551432	-0.0536554	-0.225717	-0.437467	0.33836	1.07592	1.29152	0.0514649	1.2625	1.30921	0.069827	1.5621	-1.41676	-0.479737	-1.0614
NP_055918	9	27	112	215473	HOMO SAPIENS	1	NP_055918	32	73	1117.8	562.1	PLXND1	plexin-D1 precursor	1.54613	-0.433264	-1.42587	-1.02056	-2.18718	-1.70195	2.2539	1.23886	1.86537	-0.439256	0.381206	-1.30086	1.73384	-0.990151	-0.26428	-0.0303023	0.736523	0.0925182	0.116754	0.218307	-0.29251	-0.837492	4.12659	0.168215	0.225591	1.20618	0.518426
NP_056138	9	27	686	90050	HOMO SAPIENS	1	NP_056138	40	65	1116.96	563.1	UFL1	E3 UFM1-protein ligase 1	-1.08167	1.49124	-0.410926	-0.763429	-0.087428	2.68774	-1.72889	0.965221	-1.18868	0.925541	-0.159651	-0.441517	-0.147253	-0.76203	-0.734746	-1.62465	-0.0240698	0.184898	1.6358	-1.1498	-0.0353446	-0.309732	0.44006	1.90232	-0.45524	0.942124	-1.32137
NP_036347	9	27	161	103997	HOMO SAPIENS	1	NP_036347|NP_001135906	14	67	1115.76	564.1	MGEA5	bifunctional protein NCOAT isoform a	-1.18392	-0.420652	0.173333	-1.19693	0.480072	-0.0770492	-1.07711	0.825771	-0.285536	-1.37722	0.490393	0.920081	0.928018	1.11096	0.728068	0.411174	-0.927592	-0.482622	0.450523	0.301729	1.30336	0.194255	1.96163	1.33106	-0.662276	0.326661	-0.216494
NP_620636	9	27	486	114954	HOMO SAPIENS	1	NP_620636	52	69	1115.4	565.1	HLTF	helicase-like transcription factor	-2.2652	0.0182245	-1.25226	0.836711	-0.109635	0.878194	0.21258	1.58091	-0.252857	0.493443	0.0460273	-1.12377	1.1568	-0.822062	0.830902	0.427187	-0.565162	-0.116082	-1.15788	0.66044	1.13271	-2.07131	0.433288	-1.39578	0.436609	-0.835202	-0.353979
NP_001171715	0	0	0	150206	HOMO SAPIENS	1	NP_001171715|NP_001171717|NP_001171718|NP_001171719	0	74	1114.79	566.1	PARD3	partitioning defective 3 homolog isoform 3	NA	NA	NA	NA	NA	NA	NA	NA	NA	NA	NA	NA	NA	NA	NA	NA	NA	NA	NA	NA	NA	NA	NA	NA	NA	NA	NA
NP_001171720	1	3	1	138843	HOMO SAPIENS	1	NP_001171720	1	70	1036.45	566.2	PARD3	partitioning defective 3 homolog isoform 8	NA	NA	NA	NA	NA	NA	NA	NA	NA	NA	NA	NA	NA	NA	NA	NA	NA	NA	NA	NA	NA	-2.66088	0.900594	-2.49515	NA	NA	NA
NP_001171721	0	0	0	113873	HOMO SAPIENS	1	NP_001171721|NP_001171722	0	60	924	566.3	PARD3	partitioning defective 3 homolog isoform 9	NA	NA	NA	NA	NA	NA	NA	NA	NA	NA	NA	NA	NA	NA	NA	NA	NA	NA	NA	NA	NA	NA	NA	NA	NA	NA	NA
NP_055484	9	27	400	94000	HOMO SAPIENS	1	NP_055484|NP_001229724	16	68	1113.8	567.1	NUP93	nuclear pore complex protein Nup93 isoform 1	0.454618	-0.0599661	-0.117127	0.0823291	-0.311961	-0.431572	0.0489421	-0.80291	0.258131	0.280029	0.492933	0.52815	0.31031	0.128841	-0.0894622	0.832064	0.11886	-0.855122	-0.469315	0.971879	0.183366	0.462889	0.422	-0.13646	0.175823	1.59212	0.0309792
NP_077719	9	27	166	279265	HOMO SAPIENS	1	NP_077719|NP_001186930	29	72	1112.56	568.1	NOTCH2	neurogenic locus notch homolog protein 2 isoform 1 preproprotein	0.735802	0.192262	0.149963	-1.70481	-1.62215	-0.505431	1.9599	0.702107	0.819624	1.10734	-0.855401	-2.52311	-0.724289	-0.128095	0.738352	-0.174411	1.1551	-0.372362	-0.679564	-0.109816	0.846708	-3.4335	-0.530673	-1.08603	0.319156	0.53994	-1.1314
NP_000426	9	27	243	256807	HOMO SAPIENS	1	NP_000426|NP_032742	61	65	929.91	568.2	NOTCH3	neurogenic locus notch homolog protein 3 precursor	0.0532909	-1.02095	2.50369	0.0462038	1.31405	0.678774	-1.68451	1.56249	1.92776	1.20746	-1.02299	-3.02536	-2.20628	-1.69132	-0.984118	-1.36159	-0.830604	0.855398	-0.711101	-1.54744	-1.40048	-2.32568	2.01129	-0.568083	-1.35107	-0.242083	-1.45886
NP_060087	9	27	51	286536	HOMO SAPIENS	1	NP_060087	19	41	533.74	568.4	NOTCH1	neurogenic locus notch homolog protein 1 preproprotein	0.508299	-0.942764	2.95775	-0.94618	-0.963352	-1.7955	-0.12579	-1.79485	0.831508	-0.494586	-1.29469	1.19008	-1.21236	2.43406	-0.513653	0.0108717	-0.483488	-0.667382	-0.395728	0.994125	-1.37405	0.807597	-2.0703	-0.321804	-1.69149	-0.459424	0.0284795
XP_003960240	7	21	20	49017	HOMO SAPIENS	1	XP_003960240|NP_982283	4	8	113.27	568.6	LOC101060683	PREDICTED: neurogenic locus notch homolog protein 2-like	2.35134	-1.22526	-2.77801	NA	NA	NA	-2.94924	-1.63435	4.44407	NA	NA	NA	-3.38069	4.88096	-2.22841	-0.446617	2.86006	-1.06074	0.421614	-0.332273	1.85374	-4.42245	-1.91905	-4.03122	-1.82686	2.44726	0.355944
NP_002005	9	27	1404	52089	HOMO SAPIENS	1	NP_002005	32	62	1111.89	569.1	FKBP4	peptidyl-prolyl cis-trans isomerase FKBP4	-2.71765	-2.22913	-1.60282	2.67698	-0.970755	0.939743	-0.774796	1.60196	-0.0359837	-0.19159	1.80572	-3.11826	1.35762	-0.850877	-2.35438	-2.27429	-2.38752	-0.235282	0.629235	-1.90059	1.10387	-3.58565	-2.02064	-0.79405	0.824802	-1.52176	-1.91881
NP_001605	9	27	795	42134	HOMO SAPIENS	2	NP_001605|NP_033739	2	60	1110.99	570.1	ACTG1	actin, cytoplasmic 2	-1.33985	-1.16977	-0.320783	-0.219424	-0.573504	-0.889498	1.38301	-1.38702	-0.175614	0.759552	0.510707	0.922984	-0.246391	0.630707	1.69214	0.488948	0.430244	1.02526	0.37168	1.01081	0.527054	0.712505	0.938972	0.267234	-1.13806	-1.47707	-1.33637
NP_001092	9	27	1074	42078	HOMO SAPIENS	2	NP_001092|NP_031419	2	60	1110.45	570.2	ACTB	actin, cytoplasmic 1	-0.0515142	-0.438308	0.310217	-0.795304	-0.526624	0.137142	-0.067546	0.0127458	0.697819	-0.125722	-0.388182	2.04071	-0.381118	-0.032044	1.62015	-0.684511	1.35419	1.35008	0.487317	-0.390668	-0.330964	1.46135	-0.808348	0.582065	-1.74524	-1.10332	-1.21639
NP_001091	9	27	169	42393	HOMO SAPIENS	2	NP_001091|NP_033736	2	47	813.74	570.4	ACTA1	actin, alpha skeletal muscle	-7.36742	2.28071	-7.42204	-0.737928	-5.98203	-6.73174	-1.63459	4.05156	2.58134	3.12819	-0.398339	-4.18663	1.81518	-1.2711	-1.1795	-2.68603	2.5793	-3.41196	5.68309	-1.51685	-3.33283	-4.98587	-5.27147	-4.33082	-1.88658	-1.47504	4.07304
NP_001606	6	18	9	42276	HOMO SAPIENS	2	NP_001606|NP_033740|NP_001186822	1	45	782.58	570.5	ACTG2	actin, gamma-enteric smooth muscle isoform 1 precursor	-0.611327	-2.60495	0.904492	NA	NA	NA	-2.41672	1.77825	0.757236	NA	NA	NA	-0.739541	0.306535	1.2808	-1.45309	-4.09758	6.47568	NA	NA	NA	-2.98657	-2.52858	1.40215	-3.31991	-3.53064	-5.82589
NP_001017992	9	27	86	42345	HOMO SAPIENS	1	NP_001017992	4	24	327.97	570.7	ACTBL2	beta-actin-like protein 2	-0.570428	-0.703148	0.604016	-0.31505	-0.859722	0.164223	-0.400369	-0.310885	0.991934	0.532964	0.426913	1.51523	-0.320109	0.395382	1.87467	0.694818	1.52264	1.46928	0.440011	0.746642	0.118474	2.66189	0.543906	0.818188	-0.839452	0.141819	-0.358979
NP_001093241	3	9	3	123097	HOMO SAPIENS	1	NP_001093241	1	20	274.62	570.8	POTEF	POTE ankyrin domain family member F	NA	NA	NA	NA	NA	NA	NA	NA	NA	NA	NA	NA	-1.27591	-1.60728	3.35034	NA	NA	NA	NA	NA	NA	-4.67207	-5.98484	-6.46608	-6.39758	-5.49484	-5.99837
NP_001264335	2	6	2	122935	HOMO SAPIENS	1	NP_001264335	1	19	250.11	570.9	POTEI	POTE ankyrin domain family member I	-1.17881	0.343599	0.123254	NA	NA	NA	NA	NA	NA	NA	NA	NA	1.29153	-0.228948	-0.999544	NA	NA	NA	NA	NA	NA	NA	NA	NA	NA	NA	NA
XP_003960357	3	6	3	115592	HOMO SAPIENS	1	XP_003960357	1	19	245.3	570.1	POTEI	PREDICTED: POTE ankyrin domain family member I	NA	NA	NA	NA	NA	NA	NA	NA	NA	NA	NA	NA	NA	NA	NA	NA	NA	NA	NA	NA	NA	1.82033	-0.815121	-0.750888	-0.286028	-0.175052	-0.308984
NP_001264012	3	6	3	118814	HOMO SAPIENS	1	NP_001264012	2	17	207.28	570.11	POTEJ	POTE ankyrin domain family member J	NA	NA	NA	NA	NA	NA	-0.924566	-0.0951313	0.472033	1.67908	-0.385643	-1.0599	NA	NA	NA	NA	NA	NA	NA	NA	NA	NA	NA	NA	NA	NA	NA
NP_065905	9	27	187	135540	HOMO SAPIENS	1	NP_065905	25	67	1110.83	571.1	KIAA1468	lisH domain and HEAT repeat-containing protein KIAA1468	-1.15069	-0.786383	1.97619	-0.259799	0.924203	1.21056	-2.76619	-1.43965	-0.591535	-0.542011	0.706228	-1.30086	1.82535	0.392981	0.183048	-0.611313	-2.72953	-0.00880184	0.361168	-0.24329	1.78164	-1.16318	2.51472	0.312935	-0.00533401	0.164163	-0.618951
NP_067062	9	27	100	100526	HOMO SAPIENS	1	NP_067062	4	69	1110.8	572.1	RBM25	RNA-binding protein 25	0.265457	-0.814128	0.119915	-0.117423	0.58617	-0.281392	-1.04383	0.649484	0.427471	0.648893	0.0282527	0.272669	0.587389	0.364166	-0.500798	-0.746272	-0.320139	-0.330642	-0.287975	-0.732695	-0.48959	-0.0577387	0.828354	0.140286	0.784987	1.03556	0.260954
NP_001073312	9	27	230	193375	HOMO SAPIENS	1	NP_001073312|NP_060236	28	74	1110.13	573.1	CASZ1	zinc finger protein castor homolog 1 isoform a	-0.378711	0.716896	-1.00854	0.966337	-1.4741	0.457197	-1.72889	0.0311638	0.186831	1.86614	2.27801	-1.71602	1.11104	-1.51843	-2.65774	-1.8534	-1.12667	-0.265082	1.486	-1.59471	0.469372	-1.96195	1.72459	0.378948	0.994015	0.739001	-0.00901648
NP_055542	9	27	111	297846	HOMO SAPIENS	1	NP_055542	38	89	1109.94	574.1	KMT2B	histone-lysine N-methyltransferase MLL4	-0.166544	0.49998	-0.537794	0.13333	1.63975	-1.15539	0.262504	-1.48438	-0.769786	1.22854	-0.111405	-0.293454	0.175583	-0.255362	-1.18722	0.697105	-0.182314	0.131258	-0.319513	0.688247	0.176156	0.134822	0.862216	-1.05556	-0.226305	0.00572709	-0.683943
NP_001184033	9	27	89	436608	HOMO SAPIENS	1	NP_001184033|NP_005924	31	70	800.12	574.2	KMT2A	histone-lysine N-methyltransferase MLL isoform 1 precursor	1.25472	0.971646	-0.170545	-3.06695	0.485007	-0.32817	-0.292202	0.0837868	0.917663	0.612006	-1.54353	0.51944	0.259469	0.301733	0.0827848	0.69253	0.0831279	-0.461762	-0.500852	1.45016	-0.2853	-0.630667	-0.918967	-0.392895	-0.0570931	0.168225	-0.89892
NP_005110	9	27	520	108721	HOMO SAPIENS	1	NP_005110	32	71	1109.02	575.1	THRAP3	thyroid hormone receptor-associated protein 3	0.618216	-0.249137	0.573968	-0.410675	0.53929	0.124832	-0.378181	-0.866058	0.284869	-0.00979285	-0.248524	0.368474	-0.452294	0.412191	-0.395394	0.0611954	-0.687674	-0.223362	-1.02647	0.415738	0.118474	0.0349759	1.52818	-0.11361	0.3311	-0.101928	-0.151501
NP_001070908	0	0	0	100344	HOMO SAPIENS	1	NP_001070908	0	58	919.53	575.3	BCLAF1	bcl-2-associated transcription factor 1 isoform 2	NA	NA	NA	NA	NA	NA	NA	NA	NA	NA	NA	NA	NA	NA	NA	NA	NA	NA	NA	NA	NA	NA	NA	NA	NA	NA	NA
NP_001106849	9	27	564	150862	HOMO SAPIENS	1	NP_001106849|NP_060663|NP_666058	76	76	1108.55	576.1	FANCI	Fanconi anemia group I protein isoform 1	0.303801	-0.317239	1.66236	-1.40093	2.62917	0.238082	-1.53752	-1.66066	2.06144	1.1653	-1.24644	-1.28635	-0.340446	-1.25669	-2.78371	-1.15801	-1.41253	-2.01732	-1.43646	-1.24713	0.418901	0.455757	-1.27114	-1.0124	0.16786	2.43508	0.288451
NP_056128	1	0	1	174199	HOMO SAPIENS	1	NP_056128	1	79	1107.02	577.1	ARHGEF12	rho guanine nucleotide exchange factor 12 isoform 1	NA	NA	NA	NA	NA	NA	NA	NA	NA	NA	NA	NA	NA	NA	NA	NA	NA	NA	NA	NA	NA	NA	NA	NA	NA	NA	NA
NP_001185594	4	6	4	172082	HOMO SAPIENS	1	NP_001185594	1	78	1098.63	577.2	ARHGEF12	rho guanine nucleotide exchange factor 12 isoform 2	NA	NA	NA	NA	NA	NA	NA	NA	NA	NA	NA	NA	NA	NA	NA	-0.661637	1.71151	0.953739	3.66733	-0.259974	1.86576	NA	NA	NA	NA	NA	NA
NP_001393	9	27	684	50482	HOMO SAPIENS	1	NP_001393	8	65	1105.57	579.1	EEF1A1	elongation factor 1-alpha 1	0.043066	0.114071	0.824365	-1.30956	0.924203	0.966825	-2.15601	0.162721	-0.888621	0.543503	-0.0631598	-0.859576	-1.1361	0.275319	0.172765	0.180143	-1.57588	0.274298	-0.987052	0.212746	-1.09525	0.239423	-1.40885	0.0463446	-1.10024	-0.0714596	-1.89131
NP_001949	9	27	43	50812	HOMO SAPIENS	1	NP_001949	1	50	844.72	579.3	EEF1A2	elongation factor 1-alpha 2	-6.44207	-4.64295	-8.06305	1.76322	-4.75574	1.57739	-6.43002	-8.01752	-7.46314	-7.84288	-2.11232	-3.81212	7.15595	-2.32766	-2.159	-9.50032	-13.6586	-1.09054	4.96036	-3.86377	1.99554	-6.8259	5.44498	3.70244	-6.12883	-2.93752	5.76036
NP_036440	9	27	103	135244	HOMO SAPIENS	1	NP_036440|NP_001243334	16	74	1104.99	580.1	KDM2A	lysine-specific demethylase 2A isoform a	0.477624	-0.564422	-0.404249	-0.208799	0.117366	0.373491	-0.688816	-0.702926	1.02461	-0.0993741	1.09727	-0.249906	0.483166	0.0183827	-0.50594	0.434049	-0.835709	-0.893862	0.153547	0.207185	0.2074	-0.0886435	0.241398	-1.22313	2.02322	0.326661	1.19085
NP_115979	8	21	30	155065	HOMO SAPIENS	1	NP_115979|NP_001005366	11	40	490.22	580.3	KDM2B	lysine-specific demethylase 2B isoform a	0.262901	-0.249137	0.0598199	0.543458	-0.299624	-0.145984	-0.355993	-0.018828	-1.14114	0.0797884	-0.578624	0.522343	NA	NA	NA	1.88658	-0.238465	0.0805982	0.0825881	1.80609	0.0343545	0.517567	0.577769	-0.507148	NA	NA	NA
NP_001076581	9	27	607	81365	HOMO SAPIENS	1	NP_001076581	34	65	1104.12	581.1	GPD2	glycerol-3-phosphate dehydrogenase, mitochondrial precursor	0.9812	-0.264271	-4.01664	0.900462	1.74584	1.44691	0.958659	-1.89221	-1.94328	-1.21387	0.020635	-0.496677	1.78976	-0.219343	-1.524	-2.23769	-1.65245	1.57656	2.66339	-1.63086	1.39709	-1.48887	0.674842	3.42062	-0.801628	-0.739734	-0.124004
NP_056262	9	27	411	179338	HOMO SAPIENS	1	NP_056262|NP_001263290|NP_001263289|NP_001263288	74	74	1101.68	582.1	CAMSAP1	calmodulin-regulated spectrin-associated protein 1	0.441837	0.000568586	1.06141	-0.264049	-0.250276	-0.121365	-1.21301	-0.316148	-0.0181586	-0.0967394	0.411677	-0.302163	0.582305	0.649917	0.951732	0.610182	-0.412023	-0.557122	1.91175	0.944072	-0.354999	-0.571235	1.01799	0.706474	-0.301953	0.633377	0.450934
NP_000168	7	21	21	86095	HOMO SAPIENS	1	NP_000168|NP_001121135|NP_001244958|NP_001244959	3	63	1100.84	583.1	GSN	gelsolin isoform a precursor	NA	NA	NA	-8.00974	-2.90272	4.00735	0.395633	-7.45182	1.74356	NA	NA	NA	3.1294	-0.339407	-1.12552	-0.572427	-0.340558	6.3535	5.46758	1.24995	-1.40529	-5.52314	-0.162698	1.43515	-5.99545	-5.38312	-5.97587
NP_001121134	0	0	0	80924	HOMO SAPIENS	1	NP_001121134	0	62	1083.44	583.2	GSN	gelsolin isoform b	NA	NA	NA	NA	NA	NA	NA	NA	NA	NA	NA	NA	NA	NA	NA	NA	NA	NA	NA	NA	NA	NA	NA	NA	NA	NA	NA
NP_001121138	7	21	13	82339	HOMO SAPIENS	1	NP_001121138	1	61	1072.77	583.3	GSN	gelsolin isoform c	-2.25498	-3.48018	-4.77451	-3.70446	3.96403	-1.83243	NA	NA	NA	NA	NA	NA	-3.49762	-4.93064	1.7487	2.72378	0.389407	3.5374	-0.7952	4.98722	-1.39087	-6.61432	-3.56026	-4.58725	-3.69416	-3.78048	-0.316483
NP_000242	9	27	713	105483	HOMO SAPIENS	1	NP_000242|NP_001245210	39	64	1100.31	584.1	MSH2	DNA mismatch repair protein Msh2 isoform 1	1.27772	0.53277	-0.831593	-0.810179	1.09939	-0.7664	-0.946754	-1.54226	1.1791	1.40243	-0.774145	-1.56505	-0.34553	-1.72254	-1.40831	1.46111	0.144384	-1.16206	-0.829366	2.02021	1.10147	-1.31295	0.302352	0.876584	0.554062	1.26712	0.30095
NP_003706	9	27	700	108818	HOMO SAPIENS	1	NP_003706	30	65	1099.12	585.1	USO1	general vesicular transport factor p115	0.201552	0.822832	-1.93334	-0.548802	-1.92317	-0.399567	1.40797	0.567918	-2.18986	-0.987282	0.386285	-0.17152	2.02617	-0.0416491	0.625234	-0.979592	0.292418	0.926919	0.242903	-0.663177	0.894777	0.0159575	0.126265	0.937519	0.335082	-1.30238	-1.77633
NP_055518	9	27	543	170773	HOMO SAPIENS	1	NP_055518|NP_001165375|NP_001015507	73	73	1098.71	586.1	VPRBP	protein VPRBP isoform 1	-0.744251	-0.912497	1.54885	1.42959	-1.57773	-0.31586	-0.231184	1.35463	-1.15897	-0.444525	0.282176	2.18587	0.315394	0.241701	-1.07153	-1.25637	0.746732	-0.0594619	-0.884556	-1.21098	0.49581	1.47562	-0.966375	0.163137	0.410729	-0.563017	1.18585
NP_036365	9	27	530	111663	HOMO SAPIENS	1	NP_036365|NP_001165906	44	68	1098.54	587.1	RAB3GAP1	rab3 GTPase-activating protein catalytic subunit isoform 2	0.441837	0.779953	-0.103773	-0.546677	-0.768428	0.920047	-0.530725	1.57565	0.0917633	0.970332	-0.647184	1.19588	-1.09542	-0.389833	-0.241142	-1.08939	1.16021	-0.0535019	1.80663	-0.546387	0.750572	0.767183	-1.59171	1.94041	-1.26547	-0.571142	-0.506463
NP_055105	9	27	336	125124	HOMO SAPIENS	1	NP_055105	51	75	1096.24	588.1	TDRD7	tudor domain-containing protein 7	-3.07553	-1.88862	-1.82984	-0.784679	-0.107167	-1.07415	3.29674	-1.37124	-0.371691	-1.00046	-0.682733	2.5749	2.00075	0.621102	0.193331	0.452348	1.32866	-0.00582184	1.14697	0.454668	2.60601	2.65	-0.95283	1.08732	-1.00866	-0.148646	-0.0815086
NP_003277	9	27	408	91181	HOMO SAPIENS	1	NP_003277	27	72	1095.16	589.1	TOP1	DNA topoisomerase 1	1.7404	0.658884	0.0631585	-1.04393	0.050746	-0.0499676	-0.289428	0.123254	0.124443	0.282664	-1.32262	0.443957	-0.101496	0.114434	0.108493	-1.02305	0.813092	-0.932602	0.0195135	-0.999643	0.104053	0.80522	-0.788031	-0.651869	1.77239	1.25087	-0.236492
NP_443195	8	21	35	70441	HOMO SAPIENS	1	NP_443195|NP_001245375	18	25	285.65	589.3	TOP1MT	DNA topoisomerase I, mitochondrial isoform 1 precursor	NA	NA	NA	NA	NA	NA	0.137695	2.24659	-1.09361	1.45249	0.325343	-1.26602	-0.276895	0.167262	0.242178	2.53621	-0.682569	-0.944522	-0.15657	2.69314	2.63244	-1.42706	-0.957345	-0.959083	1.19309	1.13915	1.05337
NP_001131024	0	0	0	89879	HOMO SAPIENS	1	NP_001131024	0	63	1094.93	590.1	LRRFIP1	leucine-rich repeat flightless-interacting protein 1 isoform 3	NA	NA	NA	NA	NA	NA	NA	NA	NA	NA	NA	NA	NA	NA	NA	NA	NA	NA	NA	NA	NA	NA	NA	NA	NA	NA	NA
NP_006300	9	27	105	82398	HOMO SAPIENS	1	NP_006300|NP_001127841|NP_060194	11	28	468.95	590.3	LRRFIP2	leucine-rich repeat flightless-interacting protein 2 isoform 1	-1.58525	-2.94798	1.06475	2.42835	0.736681	-1.02244	1.98764	-0.71082	-1.03122	0.872846	-0.146954	-0.473452	-2.35626	0.157656	-0.737317	-1.4874	-1.57588	0.485878	0.52411	-1.30552	-0.177146	-0.323996	0.108205	-1.27899	1.09156	-0.489893	-1.28888
NP_001131022	0	0	0	73173	HOMO SAPIENS	1	NP_001131022	0	26	346.99	590.4	LRRFIP1	leucine-rich repeat flightless-interacting protein 1 isoform 1	NA	NA	NA	NA	NA	NA	NA	NA	NA	NA	NA	NA	NA	NA	NA	NA	NA	NA	NA	NA	NA	NA	NA	NA	NA	NA	NA
NP_065070	9	27	432	157796	HOMO SAPIENS	1	NP_065070|NP_001161354|NP_001161355	69	69	1094.82	591.1	ANKRD50	ankyrin repeat domain-containing protein 50 isoform 1	0.0788531	-1.54811	-1.20552	1.66547	-0.363776	-0.118903	0.245863	0.0153769	-0.552914	-1.39303	2.53702	-1.82344	-0.208261	-0.219343	1.22424	0.566721	-1.99446	-0.0475419	0.282324	0.677124	-0.335771	-1.50789	3.82183	0.35102	0.571979	0.992904	-0.511462
NP_001001937	9	27	461	59864	HOMO SAPIENS	1	NP_001001937|NP_001001935|NP_001244263	16	66	1094.72	592.1	ATP5A1	ATP synthase subunit alpha, mitochondrial isoform a precursor	-1.23249	0.0106577	-0.908381	-1.12043	-0.622852	0.801873	-0.0786402	0.660008	0.573043	-0.136261	0.863661	0.943306	-0.266727	0.287325	-0.883855	-0.42603	0.904976	-0.303822	0.195597	0.165474	-0.203584	-0.782814	-0.15141	-0.382739	0.147953	0.0382268	0.418437
NP_001157281	9	27	232	213519	HOMO SAPIENS	1	NP_001157281|NP_689561|NP_001157145|NP_001157283	50	75	1091.83	593.1	WDR81	WD repeat-containing protein 81 isoform 1	-0.120532	-1.14202	0.0331109	0.290581	0.0260721	-1.62316	1.42184	-0.994984	-0.0656924	0.440748	0.322804	1.71556	-1.25049	-0.312993	-0.755313	1.42909	-0.0189651	1.3471	-0.669051	2.15924	-0.722721	1.32109	0.0607969	-0.397973	-0.610517	-1.86503	-0.448969
NP_060322	9	27	676	122966	HOMO SAPIENS	1	NP_060322|NP_001167554|NP_001167553	59	68	1090.93	594.1	NLRP2	NACHT, LRR and PYD domains-containing protein 2 isoform 1	-3.62511	-3.21534	3.72897	-5.77422	-1.84668	-6.01285	1.61044	-1.43702	-5.36274	0.177274	-3.19404	-5.885	-2.50624	5.07066	-0.521365	-1.1237	-5.4401	-3.38812	-0.687448	-0.855046	-4.05145	-3.16962	-3.12456	4.41843	-3.90319	-3.8658	-4.27855
NP_001120727	6	18	11	120583	HOMO SAPIENS	1	NP_001120727|NP_631915|NP_996611	5	14	159.08	594.2	NLRP7	NACHT, LRR and PYD domains-containing protein 7 isoform 3	NA	NA	NA	1.07046	-1.21256	2.30121	NA	NA	NA	-1.19806	-0.807156	6.55227	NA	NA	NA	-0.577002	4.42718	3.03378	-6.60595	-7.02266	-5.89246	-1.3082	-1.18761	0.137747	0.183786	0.611033	2.91817
NP_000909	9	27	1090	57515	HOMO SAPIENS	1	NP_000909	25	60	1090.87	595.1	P4HB	protein disulfide-isomerase precursor	-2.15017	-0.32985	-3.45909	-2.03844	0.0606156	2.01316	2.03201	-2.27898	-0.288507	1.26542	-1.50798	-1.98311	-2.39185	1.79532	2.45054	-0.334532	0.164802	1.362	0.576673	-0.00692995	-1.09285	-1.96908	0.561966	2.83666	0.118092	-0.242083	-0.0465124
NP_001007554	2	6	4	89739	HOMO SAPIENS	1	NP_001007554|NP_001229820	1	68	1089.3	596.1	CSDE1	cold shock domain-containing protein E1 isoform 1	NA	NA	NA	NA	NA	NA	-1.07434	2.98331	-1.2065	NA	NA	NA	0.940729	-0.341808	0.278169	NA	NA	NA	NA	NA	NA	NA	NA	NA	NA	NA	NA
NP_009089	6	18	14	86487	HOMO SAPIENS	1	NP_009089|NP_001123995	1	66	1054.07	596.2	CSDE1	cold shock domain-containing protein E1 isoform 2	0.809933	-0.382818	0.23009	NA	NA	NA	-0.439199	0.875762	1.08403	0.812247	0.0434881	0.0258973	-0.0709922	-0.593941	0.589242	0.241904	0.0525	0.473958	-0.787316	0.963537	-0.162725	NA	NA	NA	NA	NA	NA
NP_963893	7	21	10	156199	HOMO SAPIENS	1	NP_963893|NP_001164634	2	68	1088.24	597.1	ZMYM3	zinc finger MYM-type protein 3 isoform 1	-4.62715	0.497458	1.16824	NA	NA	NA	1.20828	1.56249	-1.768	0.959793	-0.174886	-0.879899	2.06938	-4.97386	-2.04845	0.845789	-0.774453	-1.40642	0.873649	0.768888	0.40448	-0.0886435	1.18504	0.0565004	NA	NA	NA
NP_001164633	1	3	1	154904	HOMO SAPIENS	1	NP_001164633	1	67	1075.11	597.2	ZMYM3	zinc finger MYM-type protein 3 isoform 2	NA	NA	NA	NA	NA	NA	NA	NA	NA	NA	NA	NA	NA	NA	NA	NA	NA	NA	NA	NA	NA	-0.231281	1.30921	0.56937	NA	NA	NA
NP_005086	9	27	173	176265	HOMO SAPIENS	1	NP_005086	29	66	1013.93	597.3	ZMYM4	zinc finger MYM-type protein 4	0.3447	0.325943	0.804333	0.19708	0.751486	-0.872264	-0.014849	-0.837115	-1.44417	0.612006	0.561492	-1.63763	0.33573	0.0760132	-0.534219	0.79089	-0.81529	0.524618	-0.374703	1.50299	0.452548	-1.49838	0.68613	-1.17236	-0.317879	-0.15474	-0.671445
NP_000405	9	27	1186	80141	HOMO SAPIENS	1	NP_000405|NP_001186220|NP_001186221	51	62	1087.6	598.1	HSD17B4	peroxisomal multifunctional enzyme type 2 isoform 2	-4.00855	2.24288	-0.541133	-1.01206	-0.802972	2.21258	-0.228411	-0.834484	0.852304	-0.112548	2.16375	-0.331195	0.132369	-2.599	0.530113	-5.14732	0.445558	0.0865582	-2.07772	-2.88774	2.84395	-1.98573	-1.08377	2.09021	0.231563	-0.890045	0.105971
NP_149129	4	12	7	93287	HOMO SAPIENS	1	NP_149129	4	69	1086.35	599.1	CALD1	caldesmon isoform 1	NA	NA	NA	NA	NA	NA	5.33529	1.20992	-0.291478	NA	NA	NA	NA	NA	NA	0.610182	0.450662	2.73578	NA	NA	NA	0.177614	-0.471978	0.246922	-4.60194	-6.23827	-5.40093
NP_149130	0	0	0	64312	HOMO SAPIENS	1	NP_149130	0	67	1079.88	599.2	CALD1	caldesmon isoform 4	NA	NA	NA	NA	NA	NA	NA	NA	NA	NA	NA	NA	NA	NA	NA	NA	NA	NA	NA	NA	NA	NA	NA	NA	NA	NA	NA
NP_149131	0	0	0	61269	HOMO SAPIENS	1	NP_149131	0	65	1054.86	599.3	CALD1	caldesmon isoform 5	NA	NA	NA	NA	NA	NA	NA	NA	NA	NA	NA	NA	NA	NA	NA	NA	NA	NA	NA	NA	NA	NA	NA	NA	NA	NA	NA
NP_002618	9	27	75	86507	HOMO SAPIENS	1	NP_002618	4	63	1086.08	600.1	PFKP	6-phosphofructokinase type C isoform 1	-2.31888	1.90741	2.66061	-6.0101	-2.39197	-5.0773	0.304107	-2.46843	0.742382	-1.95687	-3.07977	1.23653	0.142537	-0.116088	3.23979	-0.721111	2.80391	-1.66866	-0.645398	-0.999643	-6.72885	0.310742	-3.86729	-0.392895	-3.11287	0.712595	-1.14639
NP_001229268	1	3	1	86570	HOMO SAPIENS	1	NP_001229268	1	58	994.6	600.2	PFKP	6-phosphofructokinase type C isoform 2	NA	NA	NA	NA	NA	NA	-0.744287	0.052213	-0.00330427	NA	NA	NA	NA	NA	NA	NA	NA	NA	NA	NA	NA	NA	NA	NA	NA	NA	NA
NP_002617	9	27	929	85816	HOMO SAPIENS	1	NP_002617	35	54	913.86	600.3	PFKL	6-phosphofructokinase, liver type	-0.235562	1.80148	-0.160529	-0.776179	-0.247809	-0.020424	0.456651	0.888918	-0.211265	0.622545	-0.177425	0.11009	0.162873	-0.663578	-0.963552	-1.51485	1.32866	0.894139	-0.206504	-1.66423	1.50044	-0.718627	2.34089	1.0797	-0.855377	1.20415	-0.183998
NP_001160158	9	27	286	94165	HOMO SAPIENS	1	NP_001160158|NP_000280	16	45	792.16	600.4	PFKM	6-phosphofructokinase, muscle type isoform 1	-2.02747	0.0686701	-4.65766	0.373457	0.134637	0.506437	-0.0897343	1.59143	-1.85118	-0.170512	1.37659	0.127509	0.381486	-1.22307	-0.655049	0.948724	-0.45286	-0.0564819	1.24947	1.33337	-3.30399	-0.545084	0.607117	0.0311108	-0.839452	-1.62129	-2.0038
NP_000370	9	27	121	148704	HOMO SAPIENS	1	NP_000370	35	57	805.78	601.2	XDH	xanthine dehydrogenase/oxidase	4.90245	-0.140679	-1.99343	-0.725178	0.233333	0.191305	1.64095	-1.83958	2.97053	-1.92262	-3.31084	-3.9776	-1.03187	0.31614	-2.79143	-1.32271	2.75286	2.00568	-0.792572	-1.46124	-1.64563	-2.3756	-2.55341	0.0488835	-2.77245	-3.55908	-4.43604
NP_001150	5	12	22	150312	HOMO SAPIENS	1	NP_001150|NP_033806	19	21	225.84	601.3	AOX1	aldehyde oxidase	NA	NA	NA	NA	NA	NA	NA	NA	NA	NA	NA	NA	-0.795466	0.191274	0.931166	2.83129	0.0729186	1.958	-0.177595	4.82038	-0.463152	NA	NA	NA	-3.07106	-2.98221	-3.36115
NP_542166	9	27	81	149063	HOMO SAPIENS	1	NP_542166	15	76	1085.03	602.1	UPF2	regulator of nonsense transcripts 2	0.687234	0.469713	0.129931	-0.0897975	0.623181	-0.722084	0.850491	0.673164	0.715644	0.622545	-1.45974	0.348152	-0.584479	0.73156	0.18819	0.900687	0.925395	-0.402162	0.976145	0.977441	1.15435	0.688732	0.200763	0.208838	0.126054	1.64696	0.305949
NP_005989	0	0	0	61103	HOMO SAPIENS	1	NP_005989	0	63	1084.54	603.1	CCT3	T-complex protein 1 subunit gamma isoform a	NA	NA	NA	NA	NA	NA	NA	NA	NA	NA	NA	NA	NA	NA	NA	NA	NA	NA	NA	NA	NA	NA	NA	NA	NA	NA	NA
NP_001008800	7	9	10	56943	HOMO SAPIENS	1	NP_001008800	2	60	1021.39	603.2	CCT3	T-complex protein 1 subunit gamma isoform c	-0.261125	0.0787593	2.5304	-2.17869	-1.78499	-0.205071	0.922603	0.565287	0.118501	NA	NA	NA	NA	NA	NA	NA	NA	NA	NA	NA	NA	NA	NA	NA	NA	NA	NA
NP_003469	9	27	187	91524	HOMO SAPIENS	1	NP_003469	16	68	1084.35	604.1	CUL5	cullin-5	-0.406829	0.0358805	-0.804884	1.43597	0.692268	-0.27893	2.24558	0.165352	-0.211265	-0.460334	-0.304387	-0.464742	-0.01761	0.82521	-0.320839	0.251053	-0.207837	0.274298	0.308606	0.579799	-0.0593787	-0.642554	-0.611944	0.648078	-0.735933	-0.867701	0.183463
NP_057460	1	3	1	130082	HOMO SAPIENS	1	NP_057460	1	62	1084.31	605.1	ANKFY1	ankyrin repeat and FYVE domain-containing protein 1 isoform 1	-0.117976	-0.657746	-1.05862	NA	NA	NA	NA	NA	NA	NA	NA	NA	NA	NA	NA	NA	NA	NA	NA	NA	NA	NA	NA	NA	NA	NA	NA
NP_001241647	2	3	2	132745	HOMO SAPIENS	1	NP_001241647|NP_002456|NP_996555|NP_001241648|NP_001241652|NP_996556|NP_001241649|NP_996557|NP_001241651|NP_001241650	2	33	409.79	606.4	MYBPC1	myosin-binding protein C, slow-type isoform 5	NA	NA	NA	NA	NA	NA	NA	NA	NA	NA	NA	NA	0.724658	-0.171318	2.00578	NA	NA	NA	NA	NA	NA	NA	NA	NA	NA	NA	NA
NP_055844	9	27	631	116418	HOMO SAPIENS	1	NP_055844	55	69	1083.27	607.1	POP1	ribonucleases P/MRP protein subunit POP1	-0.723801	-1.01843	-0.23064	-0.761304	0.694735	-1.76842	0.445556	0.499508	-0.555884	-0.059853	-0.629409	-0.319583	-0.0735342	3.09201	0.542967	-0.0714763	-0.636627	-1.767	-1.01859	0.223869	-0.88375	-0.644931	0.209793	-0.791511	0.920357	1.02337	0.470932
NP_001136157	9	27	327	232237	HOMO SAPIENS	1	NP_001136157|NP_055530|NP_001182561|NP_796353|NP_839983	72	75	1083.08	608.1	ARHGAP32	rho GTPase-activating protein 32 isoform 1	0.319138	0.653839	-1.29232	0.609334	0.220996	0.321789	0.481612	0.399525	0.169006	1.39716	0.960152	-2.32859	0.0764445	-1.13903	-0.935272	-0.208723	-0.799976	0.938839	1.33882	-0.0597634	0.0151271	-2.16878	-0.550991	2.18415	-0.315889	-0.27052	-0.831428
NP_065805	8	21	45	158352	HOMO SAPIENS	1	NP_065805	17	33	441.36	608.2	ARHGAP31	rho GTPase-activating protein 31	-2.20385	-1.0487	-0.584535	NA	NA	NA	1.3525	-2.2553	-0.858912	-0.0835656	-1.4699	3.79424	-2.84433	-0.973342	1.5636	1.52745	2.27813	1.2279	-0.582323	2.60972	-1.3428	3.54149	-1.03184	-1.42625	NA	NA	NA
NP_001020769	5	15	48	119721	HOMO SAPIENS	1	NP_001020769|NP_859071	25	32	453.55	608.3	ARHGAP30	rho GTPase-activating protein 30 isoform 1	0.577317	-0.831784	1.46872	NA	NA	NA	NA	NA	NA	-0.929318	-1.59686	5.7597	NA	NA	NA	-1.46224	5.86159	3.17682	NA	NA	NA	5.79516	-0.672897	-0.885453	-4.10625	-3.83533	-4.14607
NP_443180	2	3	2	122204	HOMO SAPIENS	1	NP_443180|NP_001166101	2	6	58.39	608.6	ARHGAP33	rho GTPase-activating protein 33 isoform 1	NA	NA	NA	NA	NA	NA	NA	NA	NA	NA	NA	NA	NA	NA	NA	0.168705	-2.88267	5.43566	NA	NA	NA	NA	NA	NA	NA	NA	NA
NP_006730	9	27	606	83083	HOMO SAPIENS	1	NP_006730	26	66	1082.82	609.1	MCM5	DNA replication licensing factor MCM5	-0.0233958	0.704285	-0.397572	-2.65257	0.336964	-0.379871	-1.70393	-0.408238	1.73168	1.73704	-1.56131	1.37008	0.706863	-1.0814	-0.811871	0.797752	0.802883	-1.43324	-1.34185	1.18877	1.59417	0.722015	-0.243968	-1.52781	0.488368	0.600877	0.698407
NP_005073	9	27	1181	72627	HOMO SAPIENS	1	NP_005073	57	60	1081.81	610.1	TRIM25	E3 ubiquitin/ISG15 ligase TRIM25	-0.371042	0.938857	-0.965138	-0.557302	-0.00847144	-0.626068	0.892094	0.139041	-0.113226	0.203621	-0.49483	0.44686	-0.0786183	1.23343	0.393858	-0.183561	0.670162	0.378598	-0.193363	0.0820527	0.392463	0.327383	0.0969172	0.792798	-0.640378	-0.183177	-0.478966
NP_361013	9	27	438	120843	HOMO SAPIENS	1	NP_361013	55	72	1080.6	611.1	LUZP1	leucine zipper protein 1	-0.427279	-0.223914	0.911169	-1.82806	0.980953	-2.16233	1.73247	-1.62909	0.679994	0.796438	-0.7259	-1.17022	-1.47672	-0.178522	2.60222	0.404312	0.4915	1.21896	-0.973912	0.78001	-1.91962	-1.26778	-0.408767	-0.796589	-2.27676	-0.384269	-1.44886
NP_061155	9	27	539	125566	HOMO SAPIENS	1	NP_061155	60	71	1078.36	612.1	ANLN	actin-binding protein anillin	1.59725	2.58843	0.390344	-1.65594	0.376442	1.91961	-1.54306	-0.439812	0.685935	-0.889797	-2.2596	-2.66827	-1.15135	-0.944527	-0.128025	-0.304796	0.889662	-2.10374	0.926211	0.115421	-0.10264	-2.77023	-2.85366	-0.276103	-0.361675	1.70587	0.875888
NP_001035810	9	27	831	59712	HOMO SAPIENS	1	NP_001035810|NP_000393	26	63	1076.54	613.1	G6PD	glucose-6-phosphate 1-dehydrogenase isoform b	-1.84598	-1.26057	-1.4459	1.15334	-1.29398	1.80636	-0.478028	0.278492	-3.25343	-0.381292	0.802719	-0.993123	-0.52347	0.150453	2.82074	-0.679937	-0.478383	0.214698	-0.21176	-0.218264	1.69992	-1.69094	-1.74296	1.02638	-1.12811	2.90023	1.6983
NP_060506	9	27	175	234629	HOMO SAPIENS	1	NP_060506	45	82	1076.12	614.1	ATG2B	autophagy-related protein 2 homolog B	-0.790263	-0.0877112	-0.167207	1.09384	-0.393385	0.491665	-0.441972	-0.534533	-0.998543	0.237873	1.23439	0.234927	0.900056	-1.18225	1.06228	-1.12141	-0.253779	0.518658	1.90124	-0.888414	-0.960659	-0.16234	-0.0814269	1.24727	-0.592601	0.267756	-0.114005
NP_689508	9	27	642	84346	HOMO SAPIENS	1	NP_689508|NP_001245367	21	61	1074.26	615.1	TARS	threonine--tRNA ligase, cytoplasmic isoform 1	-1.46511	-0.0473547	0.32691	-1.49019	1.29925	0.915123	-0.722098	1.67563	-1.20353	1.66063	-0.5253	0.10138	0.37386	-2.50535	1.669	-2.46872	0.323046	-0.342562	-1.82279	-2.71256	1.01975	-0.682968	-0.043049	-0.111071	-1.40681	-0.433018	-2.65373
NP_689547	9	27	142	93671	HOMO SAPIENS	1	NP_689547	30	42	607.75	615.3	TARSL2	probable threonine--tRNA ligase 2, cytoplasmic	0.687234	0.845532	-1.29566	-0.0536721	3.7321	1.75712	-1.70947	0.862607	-1.81256	-0.70273	-0.286612	-2.04118	-3.73403	-2.08273	-1.03811	-1.2152	0.272	0.155098	0.16406	-1.76434	-0.689073	-1.30344	-2.42699	-0.354811	-0.13075	-0.936763	-0.818929
NP_055568	9	27	266	146660	HOMO SAPIENS	1	NP_055568	37	72	1074.08	616.1	BMS1	ribosome biogenesis protein BMS1 homolog	1.4132	0.164517	-0.708064	-1.86631	0.882257	-0.133674	0.170977	-0.18459	0.567101	-0.997821	-1.67557	0.597826	-0.683617	1.26464	0.776915	0.344839	0.236267	-1.09948	-0.805713	0.546431	-0.275686	0.256064	-1.21922	-0.367505	0.968135	1.28337	0.665911
NP_001035889	9	27	217	156307	HOMO SAPIENS	1	NP_001035889|NP_579889|NP_015627	41	74	1072.49	617.1	WHSC1	histone-lysine N-methyltransferase NSD2 isoform 1	-1.29384	-0.468575	-0.300752	0.75596	-1.20022	0.0829786	-0.708231	-1.70539	1.94261	2.00315	-0.471977	0.388796	0.498418	-1.44399	-0.469948	0.223604	-0.657046	-0.831282	-0.582323	0.243334	1.01014	0.465267	1.66364	-0.801667	0.898459	1.37884	-0.766435
NP_006382	9	27	1091	120827	HOMO SAPIENS	1	NP_006382|NP_852658	61	62	1072.39	618.1	IPO7	importin-7	0.9403	-0.188602	0.557275	-0.510551	-1.5802	0.715704	-0.79421	1.04679	-0.306332	-0.00188862	0.556414	-1.58828	-0.762419	0.738764	1.93894	-0.0508893	-0.0291744	-0.691222	0.206109	0.276702	-0.0569753	-0.968243	-0.325239	0.285007	-0.305935	-0.160834	-0.216494
NP_006381	9	27	166	121020	HOMO SAPIENS	1	NP_006381|NP_001177924	22	43	673.18	618.2	IPO8	importin-8 isoform 1	-0.59599	0.0157023	0.410375	0.311831	-0.0898954	-1.82505	1.10566	-0.992353	0.436383	2.19022	-0.174886	-0.595386	0.635687	-1.44399	0.920882	0.461498	-0.437546	-0.828302	-0.398356	0.507501	0.947652	-0.309732	0.0946597	0.307857	-1.582	-0.233958	-1.21389
NP_002963	9	27	169	213156	HOMO SAPIENS	1	NP_002963	31	79	1071.65	619.1	SBF1	myotubularin-related protein 5	0.181102	0.969124	-0.521101	-0.610427	-0.297156	0.169147	0.631383	1.23623	-0.0359837	-1.148	0.0384096	1.65168	-1.0217	0.0544018	-0.184584	-0.149249	1.53795	0.700438	0.030026	0.14879	-0.765982	1.05484	0.862216	-0.481759	-1.73329	-0.76614	-0.536459
NP_112224	9	27	72	210514	HOMO SAPIENS	1	NP_112224	23	58	730.68	619.2	SBF2	myotubularin-related protein 13	-1.30662	0.121638	0.587323	0.379832	-0.102232	-0.633454	0.392859	0.804721	-0.050838	0.229969	0.216156	-2.11956	-0.39637	0.109631	1.64843	0.665081	-0.299721	0.369658	1.08653	0.957976	0.118474	-1.75037	0.753856	0.358636	-0.499036	-0.660516	0.273453
NP_001099032	9	27	138	147552	HOMO SAPIENS	1	NP_001099032|NP_006039	13	66	1071.23	620.1	UBE4B	ubiquitin conjugation factor E4 B isoform 1	0.273126	0.790042	-0.294074	-1.23093	-0.721548	-0.623606	-0.306069	0.236393	1.02461	0.0824232	0.53356	-0.366034	0.513671	-0.00562998	0.108493	0.875526	-0.0189651	0.0239782	-0.164454	1.39177	-0.114657	-0.228904	0.541649	0.152981	0.759108	0.48916	-0.453968
NP_031398	9	27	180	103259	HOMO SAPIENS	1	NP_031398	15	60	1070.21	621.1	DDX42	ATP-dependent RNA helicase DDX42	-0.887399	-1.19247	-0.641291	0.20558	1.19068	0.538442	-1.00222	-0.955517	-0.769786	0.915002	0.119665	-0.0147474	0.734826	0.116835	-0.619058	0.79089	-1.44827	0.202778	-0.50348	1.04696	0.421304	0.051617	1.99323	-0.103454	0.181795	-0.359894	0.350945
NP_001024	9	27	429	90981	HOMO SAPIENS	1	NP_001024	22	63	1070.11	622.1	RRM1	ribonucleoside-diphosphate reductase large subunit	0.380487	1.49628	0.660772	-1.33081	-2.27354	1.27211	-0.988357	0.752098	-3.29502	0.88602	-0.863019	-0.531516	0.625519	0.104828	-0.192296	-0.0142902	0.945813	-1.50476	1.20216	0.257237	0.0343545	-0.2503	0.225596	1.35137	0.966144	1.07212	2.32073
NP_004981	9	27	992	102312	HOMO SAPIENS	1	NP_004981	43	61	1069.72	623.1	MARS	methionine--tRNA ligase, cytoplasmic	-0.289243	0.812743	-0.684693	0.598709	-0.684537	1.13178	-0.572328	1.88612	-1.2065	-0.568358	-0.0530028	0.00267176	-0.322651	0.404987	-0.392823	0.214454	0.103546	-0.545202	-0.971284	0.549212	0.635208	0.346402	-0.252998	1.58495	0.337072	1.2529	0.220959
NP_002878	9	27	803	76176	HOMO SAPIENS	1	NP_002878	41	63	1068.79	624.1	RARS	arginine--tRNA ligase, cytoplasmic	0.367706	1.19361	-0.864979	0.0844541	-0.563635	1.05053	0.0489421	1.23097	-1.11441	-0.96357	0.990623	-0.17152	-0.871726	-0.392235	1.31165	-1.75961	0.813092	-0.449842	-0.400984	-1.6114	0.0968432	-0.266941	0.169158	1.25743	-0.341768	1.02947	0.583419
NP_001001998	9	27	494	101628	HOMO SAPIENS	1	NP_001001998|NP_002676	44	69	1065.64	625.1	EXOSC10	exosome component 10 isoform 1	0.418831	-0.70567	0.263476	-0.956805	-0.694407	-0.815639	-1.82319	0.0548442	0.733469	0.132483	0.3355	1.25685	0.000184107	0.0159815	0.828332	1.28727	0.501709	-0.801482	-0.188107	1.80053	0.712117	1.35913	-0.00015614	0.163137	1.12938	0.954311	1.53832
NP_002365	9	27	191	199979	HOMO SAPIENS	1	NP_002365|NP_114033|NP_032658	60	82	1064.84	626.1	MAP2	microtubule-associated protein 2 isoform 1	-0.8465	-2.00464	1.48541	-1.62406	2.30348	-2.09094	3.4687	-1.23179	-2.52557	1.33129	-2.36117	-3.03407	-2.92821	0.633108	-2.55748	2.01925	-0.197628	-0.399182	-2.0015	2.92672	-2.26331	-3.1197	0.446833	-1.51765	-3.16662	-2.84002	-2.20628
NP_001034627	9	27	41	59124	HOMO SAPIENS	1	NP_001034627|NP_114035|NP_001035023	7	28	416.05	626.2	MAP2	microtubule-associated protein 2 isoform 5	-2.43391	-7.32161	-0.995185	-3.3942	3.80365	-2.85415	4.47549	-1.12917	-0.936155	2.46687	-2.20627	-4.12276	-4.71271	-2.24121	-4.78127	0.562146	-1.20835	-1.92792	-4.22751	1.86449	-3.62845	-2.91763	-0.00467118	0.630305	-2.74458	-2.33425	-3.08868
NP_065143	9	27	347	134607	HOMO SAPIENS	1	NP_065143	23	65	1063.32	627.1	ATP13A1	probable cation-transporting ATPase 13A1	-0.307137	-0.279404	0.0865289	-0.397925	-1.18295	-0.719622	-0.946754	2.67284	-0.965863	1.56315	0.112047	-1.64634	0.274721	1.51918	-0.822155	-1.02077	-1.88216	-1.65078	1.50177	-0.421255	0.0583886	-1.68381	-0.167213	2.00642	-0.413435	2.1832	0.458433
NP_004517	9	27	328	102579	HOMO SAPIENS	1	NP_004517	24	65	1062.23	628.1	MCM2	DNA replication licensing factor MCM2	-0.0540705	0.217485	-0.0236457	-1.88969	-0.0602867	-0.094283	-1.36278	-0.208271	2.13274	1.52363	-1.7289	1.51233	0.345898	-1.15104	-1.14094	0.967023	1.16021	-1.67164	-0.98968	1.15819	1.11108	0.498549	-0.350072	-1.56335	0.416702	0.233225	0.638413
NP_038477	9	27	316	213134	HOMO SAPIENS	1	NP_038477	50	75	1061.65	629.1	BAZ2A	bromodomain adjacent to zinc finger domain protein 2A	-0.780038	0.18974	-0.978492	1.12996	0.095159	0.740324	-0.239505	1.86244	-0.751961	-0.405004	-0.12918	-0.220874	0.856842	0.304134	-0.963552	0.713117	-0.141477	-0.852142	1.51228	0.849528	1.02456	0.151463	-0.550991	1.40723	0.605821	0.797906	1.04337
NP_008958	9	27	315	172787	HOMO SAPIENS	1	NP_008958	62	74	1059.2	630.1	TOPBP1	DNA topoisomerase 2-binding protein 1	-0.243231	-0.50641	0.493841	-0.712428	0.146974	-0.0622774	-0.760928	-0.660828	1.33061	0.696318	-0.520222	-0.0292634	0.991569	-0.413846	-0.847863	1.66698	0.328151	-0.163762	-0.695332	2.19261	0.623191	0.415343	0.304609	-0.86768	-0.228296	0.00369586	-0.366478
NP_060653	4	12	5	154866	HOMO SAPIENS	1	NP_060653|NP_001074672	1	69	1058.55	631.1	SBNO1	protein strawberry notch homolog 1 isoform 2	NA	NA	NA	0.840961	0.494877	0.58522	NA	NA	NA	-0.34704	-1.9295	-0.482161	NA	NA	NA	NA	NA	NA	NA	NA	NA	-0.89217	0.491983	-0.265947	0.116101	0.0483829	-0.0390132
NP_001161328	3	9	3	154994	HOMO SAPIENS	1	NP_001161328	1	69	1057.23	631.2	SBNO1	protein strawberry notch homolog 1 isoform 1	-0.585765	-0.526588	-0.0737251	NA	NA	NA	NA	NA	NA	NA	NA	NA	2.28545	0.726758	-1.35432	NA	NA	NA	NA	NA	NA	-0.0862662	0.679357	0.363714	NA	NA	NA
NP_055778	9	27	36	151642	HOMO SAPIENS	1	NP_055778|NP_001093592|NP_906271	12	24	353.24	631.3	SBNO2	protein strawberry notch homolog 2 isoform 1	0.426499	-0.00447597	-0.501069	0.76871	0.524485	-0.266621	0.620289	-0.55032	0.781003	2.55381	-3.07469	1.35266	1.30424	0.380975	-0.277134	-1.93574	-0.417128	0.0686782	0.0904725	-0.343396	-1.22744	-1.64577	0.638722	-1.92643	-0.650332	-0.223802	0.420937
NP_001186090	9	27	261	153863	HOMO SAPIENS	1	NP_001186090|NP_001186091|NP_001186089|NP_006668	34	64	1056.69	632.1	USP19	ubiquitin carboxyl-terminal hydrolase 19 isoform 2	-0.642002	-0.312194	0.280169	0.364957	0.19879	-0.118903	0.262504	1.36779	-1.09064	0.177274	1.00332	0.832985	-0.8641	-0.248158	0.226752	-0.442042	0.0729186	-0.0326418	0.471548	-0.293343	-0.0401514	0.674469	0.0449943	-0.0018956	-0.094917	-0.60161	0.0184805
NP_001153705	9	27	383	114310	HOMO SAPIENS	1	NP_001153705|NP_000692|NP_001153706|NP_000695	15	62	1056.37	633.1	ATP1A1	sodium/potassium-transporting ATPase subunit alpha-1 isoform c	0.789483	0.893456	0.647418	-1.46894	1.50898	-2.59072	0.190392	-0.0109345	1.99014	0.432844	-0.225671	-2.71472	-1.8199	0.681134	-1.50343	-0.570139	-1.06542	-2.38684	-1.09218	-0.44072	-1.63361	-2.69178	-0.767713	0.894356	-0.415425	0.279943	-0.856425
NP_000693	1	3	1	113576	HOMO SAPIENS	1	NP_000693	1	27	404.26	633.4	ATP1A2	sodium/potassium-transporting ATPase subunit alpha-2 proprotein	NA	NA	NA	NA	NA	NA	NA	NA	NA	NA	NA	NA	NA	NA	NA	NA	NA	NA	-1.32608	0.304509	0.253065	NA	NA	NA	NA	NA	NA
NP_001172014	2	6	2	116907	HOMO SAPIENS	1	NP_001172014|NP_001667	2	10	121.96	633.7	ATP12A	potassium-transporting ATPase alpha chain 2 isoform 1	NA	NA	NA	NA	NA	NA	NA	NA	NA	NA	NA	NA	NA	NA	NA	NA	NA	NA	1.55959	0.298948	-0.472766	NA	NA	NA	-0.349731	-0.585361	1.99077
NP_689854	9	27	207	199042	HOMO SAPIENS	1	NP_689854	24	68	1056.24	634.1	ARID2	AT-rich interactive domain-containing protein 2	-1.01777	-0.657746	0.126592	1.48272	0.354235	0.760019	-0.575102	-0.0872378	0.953313	0.340628	0.373589	-1.16441	-0.515844	-0.368222	-1.18722	0.335689	-1.21856	-0.533282	1.13909	0.551992	0.671259	-1.13703	0.620662	0.510974	1.91373	-0.406612	-0.236492
NP_001014437	9	27	81	95435	HOMO SAPIENS	1	NP_001014437|NP_001742	3	61	1055.43	635.1	CARS	cysteine--tRNA ligase, cytoplasmic isoform c	-0.314805	-0.221392	-1.03525	-0.281049	-1.97498	0.651693	-1.12149	1.5888	-1.39961	-0.523568	0.840808	0.258153	-1.51231	1.11816	2.93643	-2.07756	0.307732	0.00907817	0.555648	-2.52347	-0.381436	0.229914	-0.0656242	0.287546	-1.93436	-1.70051	0.325947
NP_001181926	4	12	4	92865	HOMO SAPIENS	1	NP_001181926|NP_644802	1	57	991.06	635.2	CARS	cysteine--tRNA ligase, cytoplasmic isoform e	NA	NA	NA	-1.23518	-0.724015	-0.222305	0.903188	1.38884	-0.775728	NA	NA	NA	-1.4513	1.01011	2.34513	NA	NA	NA	NA	NA	NA	-0.0197019	-0.119805	0.922285	NA	NA	NA
NP_003581	9	27	124	89499	HOMO SAPIENS	1	NP_003581|NP_001244127|NP_001244126	7	67	1054.92	636.1	CUL3	cullin-3 isoform 1	-0.0438456	-0.501365	-2.45083	0.492458	-0.149113	1.44445	0.0766774	0.402156	-2.49586	0.677875	-0.741135	0.255249	-0.475172	-0.560324	-0.994402	0.637631	-0.488593	0.223638	1.43344	0.913484	1.27211	0.470021	0.304609	1.35391	-0.425379	1.05587	-0.0265146
NP_056392	0	0	0	110667	HOMO SAPIENS	1	NP_056392|NP_001138997|NP_001138995	0	69	1054.67	637.1	RAI14	ankycorbin isoform a	NA	NA	NA	NA	NA	NA	NA	NA	NA	NA	NA	NA	NA	NA	NA	NA	NA	NA	NA	NA	NA	NA	NA	NA	NA	NA	NA
NP_001138994	6	18	6	107530	HOMO SAPIENS	1	NP_001138994	1	68	1045.57	637.2	RAI14	ankycorbin isoform b	NA	NA	NA	-0.812304	-0.376113	-1.22186	0.487159	-0.597681	0.106618	NA	NA	NA	NA	NA	NA	0.777165	0.420035	2.08018	-0.950259	0.318413	-1.97971	0.881293	-1.15149	1.33614	-1.24556	-1.48316	-1.34137
NP_055661	9	27	258	135197	HOMO SAPIENS	1	NP_055661	25	67	1054.07	638.1	KIAA0196	WASH complex subunit strumpellin	-0.92063	-1.56324	0.333587	-0.200298	-0.973222	0.341485	0.40118	1.32569	-0.36872	-0.170512	0.193303	0.243637	0.188293	0.0327904	1.22424	0.866376	-0.0291744	0.822618	1.60426	1.4446	1.19761	0.664959	-0.0814269	0.945136	0.11411	0.639471	-0.101506
NP_071900	9	27	204	302295	HOMO SAPIENS	1	NP_071900|NP_758859|NP_032765	76	76	922.21	639.1	NSD1	histone-lysine N-methyltransferase, H3 lysine-36 and H4 lysine-20 specific isoform b	-0.0566267	-0.193647	0.40036	0.462708	-0.914005	0.363643	0.243089	0.0627376	1.02461	0.638354	-0.119023	-0.885705	0.678901	-0.0296427	0.100781	0.0909322	-0.52943	-0.926642	-0.227529	0.429641	-0.328561	-0.419088	-1.36144	0.00318231	0.343044	1.26915	0.540924
NP_075447	9	27	89	165433	HOMO SAPIENS	1	NP_075447	22	74	1053.87	639.2	WHSC1L1	histone-lysine N-methyltransferase NSD3 isoform long	-1.20693	-0.067533	1.26172	0.19708	-1.59747	0.0460491	-2.54431	0.173246	-0.57668	2.18231	1.57465	-2.11956	1.48472	-0.853279	-0.824726	-0.1401	-1.85153	-1.42132	0.752756	0.521405	-0.205987	-2.20919	0.570996	1.11017	-0.662276	0.570409	-0.701442
NP_060248	7	21	8	72791	HOMO SAPIENS	1	NP_060248	2	38	527.63	639.3	WHSC1L1	histone-lysine N-methyltransferase NSD3 isoform short	-0.509078	-0.536677	1.45203	0.203455	-1.03491	-0.0425817	1.6354	0.660008	0.28784	1.06782	0.947456	0.960725	0.676359	0.757974	0.37072	-0.499228	-0.049593	0.378598	NA	NA	NA	NA	NA	NA	2.45322	3.33288	2.45322
NP_006810	9	27	610	63266	HOMO SAPIENS	1	NP_006810	23	69	1053.17	640.1	STIP1	stress-induced-phosphoprotein 1	-0.0515142	1.58204	-2.77133	-1.00143	-1.0053	0.907737	0.112733	1.43093	-0.965863	-0.979378	-0.852862	0.0897675	-0.871726	0.875637	2.66906	-0.574714	1.45628	0.0150382	0.860508	-0.32115	1.92584	0.134822	-1.56913	0.546519	1.63702	0.363223	0.0859732
NP_061918	9	27	253	101935	HOMO SAPIENS	1	NP_061918|NP_001171894|NP_001171895	24	61	1053.05	641.1	WDR44	WD repeat-containing protein 44 isoform 1	-0.437504	1.78887	-1.62285	-1.05031	-0.862189	1.05053	-0.744287	-0.650304	-1.27186	0.356436	0.495472	1.53846	0.284889	0.67393	1.76669	-0.357407	1.0377	1.06102	2.36904	-0.0152721	0.584736	0.531831	0.97735	1.70682	-1.89653	0.0199457	-0.25399
NP_569829	0	0	0	179867	HOMO SAPIENS	1	NP_569829|NP_569826|NP_569832	0	70	1052.48	642.1	MADD	MAP kinase-activating death domain protein isoform e	NA	NA	NA	NA	NA	NA	NA	NA	NA	NA	NA	NA	NA	NA	NA	NA	NA	NA	NA	NA	NA	NA	NA	NA	NA	NA	NA
NP_569827	9	27	14	174705	HOMO SAPIENS	1	NP_569827|NP_569828|NP_001129415|NP_001129416|NP_569830|NP_569831	1	68	1034.37	642.2	MADD	MAP kinase-activating death domain protein isoform b	-0.552534	-1.8634	0.974603	2.7981	-1.8072	2.64589	4.63358	-0.581894	-1.64025	-2.20717	1.09219	0.403312	0.206087	-2.92317	0.134202	-1.42564	1.42055	-1.33788	2.11412	0.830063	0.327571	0.282215	2.36798	0.0641173	1.90577	0.101195	1.45583
NP_002209	8	24	131	103584	HOMO SAPIENS	1	NP_002209|NP_001159921	34	40	666.08	643.3	ITIH4	inter-alpha-trypsin inhibitor heavy chain H4 isoform 1 precursor	1.67394	-1.97942	3.42515	-1.53056	-4.94819	-3.12004	0.675759	1.4704	0.477975	-3.61676	-0.558311	1.3904	-3.32731	-3.89329	-0.714179	-0.629613	-0.493697	8.7673	-0.540274	-4.80921	-1.65765	NA	NA	NA	-6.28411	-6.31749	-7.47571
NP_068579	9	27	209	111238	HOMO SAPIENS	1	NP_068579|NP_001032203	16	66	1051.22	644.1	EXOC4	exocyst complex component 4 isoform a	1.18825	0.293153	-0.657984	0.341581	-0.158982	1.05053	0.373445	0.449516	-0.276623	-1.28501	0.76717	-0.609902	-0.111664	-1.17265	0.231894	-0.6502	0.277104	0.614018	0.132522	-0.685423	0.481389	-0.832737	0.882534	1.35391	-0.702091	-0.292864	-1.14889
NP_006420	9	27	504	59879	HOMO SAPIENS	1	NP_006420|NP_001159757|NP_001159756|NP_001009570	15	58	1050.37	645.1	CCT7	T-complex protein 1 subunit eta isoform a	-0.442616	0.270453	0.113238	-0.91218	-1.1114	1.52815	0.96698	1.50461	-0.662835	0.775361	-0.284073	1.49782	-0.703953	-0.795648	0.296165	-0.826333	1.24699	0.369658	-0.595464	-0.599221	0.690486	0.420098	-0.268801	0.66585	-0.791674	-0.207552	-0.686443
NP_055915	0	0	0	157452	HOMO SAPIENS	1	NP_055915|NP_997054|NP_665739	0	66	1050.14	646.1	POGZ	pogo transposable element with ZNF domain isoform 1	NA	NA	NA	NA	NA	NA	NA	NA	NA	NA	NA	NA	NA	NA	NA	NA	NA	NA	NA	NA	NA	NA	NA	NA	NA	NA	NA
NP_001181866	0	0	0	156600	HOMO SAPIENS	1	NP_001181866|NP_001181867	0	66	1045.43	646.2	POGZ	pogo transposable element with ZNF domain isoform 4	NA	NA	NA	NA	NA	NA	NA	NA	NA	NA	NA	NA	NA	NA	NA	NA	NA	NA	NA	NA	NA	NA	NA	NA	NA	NA	NA
NP_060131	9	27	93	111280	HOMO SAPIENS	1	NP_060131|NP_001002843|NP_001160120|NP_001160121|NP_001160122|NP_001002844|NP_803426	27	37	448.49	646.4	ZNF280D	zinc finger protein 280D isoform 1	0.352369	-0.173469	1.01133	0.513708	0.2358	-0.0573535	0.137695	-0.768705	0.593839	1.28387	0.490393	-1.85537	-1.13864	-0.204935	-0.984118	-0.249897	0.34857	0.450118	-0.718985	-0.424036	-0.403067	-1.57921	0.214308	-0.364967	0.0444343	-0.88192	-0.761435
NP_060136	9	27	168	84920	HOMO SAPIENS	1	NP_060136	29	35	484.7	646.5	ZNF280C	zinc finger protein 280C	-0.179325	0.353688	0.557275	-0.0834224	-0.353906	-1.28834	1.90998	-1.74486	-0.951009	1.78447	-1.64764	-0.296357	-0.991201	0.858828	0.794911	0.914412	0.629325	-0.494542	-0.860903	1.30834	-0.975079	-0.792323	-0.471978	-2.10923	-1.24755	0.600877	-1.46636
[truncated: 11,637 more rows]
