# Supplementary material for: Proteogenomic integration reveals therapeutic targets in breast cancer xenografts
Source: Nat Commun. 2017 Mar 28;8:14864. doi: 10.1038/ncomms14864 (PMC5379071; doi:10.1038/ncomms14864)
Supplement: Supplementary Data 4 — LFQ global proteome analysis of human proteins. [file ncomms14864-s5.xlsx]

## Sheet: Column_description_for_S4
The protein expression is normalized (see Methods).
As detailed in the methods section subsets of this data were created for subsequent analyses based on the number of missing values and standard deviation across samples.
gene_name: gene name
RefSeq_id: RefSeq protein ID
UniProt_id: Uniprot accession ID
numSamplesProteinObserved: The number of samples where the expression ratio for the protein was calculated.
PEP (posterior error probability): All replicates for each PDX were included in the LFQ experimental design with peptide-level quantitation performed using unique and razor peptide features corresponding to identifications filtered with a posterior error probability (PEP) of 0.01, peptide FDR of 0.01 and protein FDR of 0.05.
Intensity: precursor signal intensity
MS.MS.Count: the number of spectra identified

## Sheet: S4.LFQ_Proteome
gene_name	RefSeq_id	UniProt_id	numSamplesProteinObserved	PEP	Intensity	MS.MS.Count	WHIM11	WHIM12	WHIM13	WHIM14	WHIM16	WHIM16_2	WHIM18	WHIM2	WHIM2_2	WHIM20	WHIM21	WHIM24	WHIM25	WHIM27	WHIM4	WHIM43	WHIM47	WHIM6	WHIM8	WHIM9
A2M	NP_000005	P01023	5	6.07e-175	5960000000	52	NA	NA	-2.75908	NA	NA	NA	NA	-0.0588776	NA	-2.41201	NA	2.47337	NA	NA	-0.904181	NA	NA	NA	NA	NA
A2ML1	NP_653271	B3KVV6	12	0	60800000000	399	-4.87035	NA	NA	5.75714	-5.95041	-7.47138	NA	-5.66796	NA	NA	-6.99583	NA	6.03848	NA	-5.1259	-5.55538	3.10244	4.50584	-6.40706	NA
AAAS	NP_056480	Q9NRG9	20	0	14100000000	200	0.345678	-0.719156	-0.085148	0.549746	0.531262	0.134494	0.240397	1.00332	0.674298	-0.927667	0.329384	0.566729	0.629215	0.526084	0.435944	0.102646	0.124889	0.79627	0.887466	0.427164
AACS	NP_076417	Q86V21	19	0	21300000000	198	1.69995	-0.446673	1.12083	0.438146	1.68194	1.48885	2.33984	0.893854	0.331029	1.19936	0.393785	NA	0.523046	0.320911	0.223172	-1.96401	0.930707	1.39784	1.15118	2.08395
AADAT	NP_057312	Q8N5Z0	2	8.23e-23	182000000	5	-2.82306	NA	-2.88874	NA	NA	NA	NA	NA	NA	NA	NA	NA	NA	NA	NA	NA	NA	NA	NA	NA
AAGAB	NP_078942	Q6PD74	12	1.07e-59	1960000000	36	-1.78239	-1.96658	-3.11135	-1.78642	NA	NA	NA	-3.39911	NA	-1.3345	-3.08059	NA	-2.54463	-0.67535	NA	-1.20147	-2.77807	NA	NA	-1.9546
AAK1	NP_055726	Q2M2I8	19	1.76e-124	3920000000	87	-1.6221	0.0461747	-1.12726	-1.44359	-1.26506	-1.6848	-1.47668	-1.45758	-1.90494	-1.7932	-2.56004	-1.31669	-0.405083	-2.68547	-1.2847	NA	-1.69347	-0.958362	-1.07193	-0.240383
AAMDC	NP_078960	Q9H7C9	16	3.82e-81	8750000000	66	-1.94367	0.373983	0.972638	0.364121	NA	NA	-0.70491	-0.188521	-0.604992	1.78941	NA	0.499574	0.48238	-0.214025	-1.67176	1.11117	-1.66849	0.179161	NA	0.731001
AAMP	NP_001078	Q13685	19	1.14e-120	6220000000	83	-0.418417	-0.282542	-1.67731	-1.39454	-0.892034	-1.29622	-1.11874	-1.81107	NA	0.328955	-1.46164	-1.68711	-1.46633	0.855515	-0.520965	-1.51768	-0.347793	-0.252362	-0.959288	-0.108928
AAR2	XP_005260442	Q9Y312	19	3.04e-155	3870000000	99	-0.796235	-1.16963	-1.02937	NA	-1.77012	-2.2043	-1.70362	-1.04664	-1.23265	-1.52999	-1.2366	-1.71497	-1.66141	-1.18524	-1.51624	-1.94056	-1.4282	-0.843219	-1.71167	-1.50083
AARD	NP_001020528	Q4LEZ3	1	0.0013164	23000000	1	NA	NA	NA	NA	NA	NA	NA	NA	NA	NA	NA	NA	NA	NA	-4.7648	NA	NA	NA	NA	NA
AARS	NP_001596	P49588	20	0	290000000000	1659	6.01879	4.74195	4.54052	3.2126	4.44753	4.36382	5.01584	4.94228	4.99902	5.13453	4.82521	3.41156	4.93058	4.63842	3.90761	4.47146	5.09172	5.15297	5.05019	4.57179
AARS2	NP_065796	Q5JTZ9	20	0	8840000000	158	-1.37725	-1.93656	-1.20422	0.16023	-0.0512858	-0.843642	-0.131204	0.520681	-0.0380018	-0.502855	-0.864815	-0.756153	0.531264	0.0334843	-0.0443897	-0.0274728	-2.45952	-0.450713	-0.0589376	-1.88998
AARSD1	NP_001248363	Q9BTE6	19	9.52e-177	6720000000	129	-0.852684	-0.820406	0.500076	-3.36329	-0.233093	-0.747047	-0.475328	-1.0743	-1.35075	-0.791568	-2.70167	0.212432	-0.84908	0.499847	NA	0.410856	-0.503121	-0.490333	-0.416743	-0.947196
AASDHPPT	NP_056238	Q9NRN7	20	7.62e-78	6410000000	116	-1.58554	-0.952784	-0.792323	-0.396802	-0.700236	-1.20221	-0.385966	0.0632158	0.0659887	-0.578956	-1.56391	-1.89534	-1.30019	-0.78616	-0.374051	-1.06608	-0.861929	-0.926374	-1.21113	-0.888032
AASS	NP_005754	Q9UDR5	3	4.74e-49	600000000	17	NA	NA	NA	NA	NA	NA	-1.27625	NA	NA	NA	NA	NA	NA	NA	-1.89499	-1.7842	NA	NA	NA	NA
AATF	NP_036270	Q9NY61	20	8.64e-189	6140000000	120	-1.50292	-0.970575	-0.712995	-0.586657	-1.2409	-2.80407	-1.76683	-0.250913	0.0761755	-1.61398	-1.68136	-2.14804	-3.45533	-1.62143	0.481632	-2.41079	-0.0355078	-0.489973	-1.38472	-2.03989
ABAT	NP_001120920	X5D8S1	14	0	30200000000	295	1.62767	NA	NA	NA	0.926856	1.29855	4.21617	NA	NA	3.11579	-4.70539	4.18494	-5.23641	NA	-5.50686	-2.68768	-0.544514	-5.3677	0.180375	2.5559
ABCA1	NP_005493	O95477	1	3.75e-34	19900000	1	NA	NA	NA	NA	NA	NA	NA	NA	NA	NA	NA	-6.13441	NA	NA	NA	NA	NA	NA	NA	NA
ABCA12	NP_775099	Q86UK0	3	3.61e-09	266000000	7	NA	NA	NA	NA	NA	NA	-2.81484	NA	NA	-2.63984	NA	NA	NA	NA	NA	NA	NA	NA	-3.01288	NA
ABCA3	NP_001080	Q99758	11	2.85e-142	4600000000	40	-0.973899	NA	NA	NA	0.0552828	-0.298184	2.06846	NA	NA	-1.96067	-2.1954	-1.75306	-1.57748	NA	NA	-0.707904	-1.31269	NA	NA	-1.11898
ABCA5	NP_061142	Q8WWZ7	1	0.0032811	1080000000	3	NA	NA	NA	NA	NA	NA	NA	NA	NA	NA	NA	NA	NA	NA	NA	NA	NA	NA	-2.48523	NA
ABCB1	NP_000918	P08183	1	2.48e-125	955000000	17	NA	NA	NA	NA	NA	NA	NA	NA	NA	1.7454	NA	NA	NA	NA	NA	NA	NA	NA	NA	NA
ABCB10	NP_036221	Q9NRK6	19	1.19e-190	2790000000	62	-3.52573	-2.05415	-1.41661	-2.22193	-2.01192	-3.31271	-3.09178	-0.498831	-0.971187	-3.9706	-2.51116	-3.98342	-2.95225	-4.03745	-0.981063	NA	-3.47342	-1.92406	-3.02375	-1.19061
ABCB11	NP_003733	O95342	1	5.98e-08	8500000	1	-6.21296	NA	NA	NA	NA	NA	NA	NA	NA	NA	NA	NA	NA	NA	NA	NA	NA	NA	NA	NA
ABCB6	NP_005680	Q9NP58	14	5.74e-181	3340000000	57	NA	NA	NA	-0.937754	-0.275622	-0.650983	-1.76065	-1.03702	-1.63902	-1.94049	-2.66054	NA	-2.40572	-1.60066	-1.2159	-1.8862	-1.44438	NA	NA	-1.85031
ABCB7	NP_001258627	O75027	20	0	11200000000	161	0.36639	-0.983449	0.271892	0.317871	0.628089	0.330713	-0.272349	0.532408	0.326669	-1.29709	-0.128966	-0.121614	-0.968012	0.179	0.762847	-1.62941	-0.0722275	0.0758163	-1.15374	-0.310443
ABCB8	NP_001269222	Q9NUT2	8	2.47e-136	2090000000	46	NA	NA	NA	-1.54265	NA	NA	-1.91831	-1.23157	-1.16792	NA	NA	-0.32254	NA	-0.392029	NA	NA	NA	-2.15913	NA	-2.20547
ABCC1	NP_004987	P33527	18	0	6850000000	99	-1.66761	1.81908	-0.771523	-3.95933	-1.69229	-2.28155	-1.68072	-1.17661	-1.60238	NA	-2.22111	-3.46349	-3.82585	NA	0.708766	-3.08702	-3.2881	2.19096	-2.50993	-1.61411
ABCC11	NP_660187	Q96J66	2	6.22e-13	201000000	7	NA	NA	NA	NA	NA	NA	NA	NA	NA	NA	NA	NA	NA	NA	NA	NA	NA	NA	-3.27911	-3.47634
ABCC3	NP_003777	O15438	5	2.72e-177	1580000000	26	0.758968	-4.64487	NA	NA	-3.0514	NA	NA	NA	NA	NA	NA	NA	NA	NA	NA	NA	-3.42966	NA	-5.38896	NA
ABCC4	NP_005836	O15439	1	6.05e-11	260000000	5	NA	NA	NA	NA	NA	NA	NA	NA	NA	NA	NA	NA	NA	NA	NA	NA	NA	-4.23334	NA	NA
ABCC5	XP_005247115	O15440	1	5.65e-19	589000000	10	NA	NA	NA	NA	NA	NA	-2.64921	NA	NA	NA	NA	NA	NA	NA	NA	NA	NA	NA	NA	NA
ABCD1	NP_000024	P33897	17	0	17700000000	189	-1.99945	-0.946392	0.665526	NA	-0.107397	-0.248614	-1.89559	1.03432	0.81264	0.399782	1.58104	NA	-0.256347	0.850259	3.18424	-2.77422	1.88501	0.0521712	NA	0.43361
ABCD3	NP_002849	P28288	20	0	98600000000	587	1.77191	1.36661	2.73669	2.51808	4.01659	3.71553	4.08131	1.71295	1.64524	2.92574	2.30422	4.77047	3.10893	3.52325	4.58348	2.81478	2.92486	1.96484	3.23208	3.41974
ABCE1	NP_001035809	P61221	20	0	188000000000	806	3.77771	3.50916	4.22011	3.04639	3.71118	3.53907	2.5902	5.83355	5.76847	2.25346	3.52461	2.83926	3.23738	2.71426	3.16758	2.61088	3.83882	3.60494	2.82061	3.26111
ABCF1	NP_001020262	Q8NE71	20	0	73900000000	635	2.36334	2.27084	2.90511	2.88856	2.53255	2.43087	2.40939	3.84899	3.65257	2.66631	2.57274	2.01814	3.01704	2.69007	2.39069	2.18934	3.57537	2.71104	2.75976	1.75219
ABCF2	NP_009120	Q9UG63	20	6.65e-235	28900000000	250	1.23661	1.43018	0.442417	1.49054	0.926516	0.761602	0.938408	2.63607	2.28726	-0.324499	1.90411	1.46294	1.59092	1.41873	1.07088	0.761622	1.51792	1.23834	0.573245	1.10843
ABCF3	NP_060828	Q9NUQ8	20	0	15600000000	195	0.42393	0.745585	0.682725	-1.93045	0.938739	0.701241	0.03032	0.358822	0.187056	0.748615	0.0776632	0.373626	0.672978	1.55044	0.148096	1.16396	0.282947	1.3122	-0.983707	0.384682
ABCG1	NP_997511	P45844	1	2.92e-05	72400000	2	NA	NA	NA	NA	NA	-3.80789	NA	NA	NA	NA	NA	NA	NA	NA	NA	NA	NA	NA	NA	NA
ABHD10	NP_060864	Q9NUJ1	20	0	31100000000	318	2.34989	0.131182	1.81827	1.13258	1.6786	2.11827	2.04573	0.455489	0.0458427	2.13539	-0.0111831	1.55008	0.328207	1.29261	0.936128	2.37504	1.73694	0.872194	2.20033	1.56591
ABHD11	NP_683710	Q8NFV4	20	0	100000000000	535	2.96914	-0.62765	0.79893	0.233086	3.043	2.7811	4.3621	4.16696	3.85162	3.85383	2.368	3.39628	1.21621	3.25353	3.43133	1.41926	4.04995	-0.0194239	1.95222	3.69717
ABHD12	NP_001035937	Q8N2K0	20	1.78e-294	15600000000	236	0.176016	0.808026	0.391958	0.0468307	1.29001	1.09224	0.0451387	-0.0806244	-0.0524994	0.57852	0.218582	1.37624	0.746001	1.01665	0.503742	0.407095	1.03463	0.708472	1.27732	0.867803
ABHD14B	NP_001139786	V9HW87	20	3.27e-265	49000000000	274	2.47688	1.27546	2.21636	0.901362	3.09863	2.91704	2.48621	0.919872	1.32381	2.59134	0.624769	3.32584	1.09111	2.90589	1.14309	2.50382	2.64311	1.72017	2.62692	2.60432
ABHD16A	NP_066983	O95870	20	0	15100000000	167	0.395145	-1.42191	-0.809886	-1.02128	0.0537673	-0.176169	1.323	1.4609	1.07054	1.2245	-0.235102	0.383406	0.926483	0.65719	-0.0474538	-0.00870376	1.15586	-0.453288	0.957769	0.880361
ABHD17A	NP_112490	Q96GS6	1	3.43e-20	54200000	6	NA	NA	NA	NA	NA	NA	NA	NA	NA	NA	NA	NA	NA	NA	NA	-4.64425	NA	NA	NA	NA
ABHD17B	NP_057098	Q5VST6	2	3.05e-08	85300000	5	NA	NA	NA	NA	NA	NA	NA	NA	NA	NA	NA	NA	NA	-4.16753	NA	NA	NA	-4.68343	NA	NA
ABHD17C	NP_067037	Q6PCB6	2	6.9e-17	176000000	11	NA	NA	NA	NA	NA	NA	NA	NA	NA	NA	NA	NA	NA	-4.64902	NA	-4.80153	NA	NA	NA	NA
ABHD3	NP_612213	Q8WU67	1	5.6e-28	94000000	2	NA	NA	NA	NA	NA	-4.61122	NA	NA	NA	NA	NA	NA	NA	NA	NA	NA	NA	NA	NA	NA
ABHD5	NP_057090	Q8WTS1	18	1.17e-123	3260000000	57	-2.37003	NA	-3.01374	-2.45747	-0.218648	-0.468501	-2.26677	-2.14876	-2.15854	-3.28593	-1.57895	-1.36475	-3.36419	-2.42928	-1.46501	-1.71327	-2.2671	NA	-4.33891	-1.93216
ABHD6	XP_005265393	Q9BV23	1	2.64e-09	206000000	5	NA	NA	NA	NA	NA	NA	NA	NA	NA	NA	NA	NA	NA	NA	-5.46216	NA	NA	NA	NA	NA
ABI1	NP_001012769	Q8IZP0	20	0	33100000000	384	1.87678	1.71341	1.52207	0.991299	1.65115	1.19874	1.43542	1.51473	1.09665	1.076	1.68946	1.13111	1.13483	1.82246	1.60033	0.896774	2.08277	2.59087	1.34962	1.53212
ABI2	NP_005750	Q9NYB9	9	1.61e-96	818000000	25	-3.31624	-3.53167	-1.32959	-1.87697	NA	NA	-3.16296	NA	NA	-2.89417	NA	-3.82477	NA	NA	NA	-3.72755	NA	-2.93074	NA	NA
ABI3BP	NP_056244	Q7Z7G0	1	3.29e-85	24300000	1	NA	-3.7377	NA	NA	NA	NA	NA	NA	NA	NA	NA	NA	NA	NA	NA	NA	NA	NA	NA	NA
ABL1	NP_005148	Q59FK4	1	3.29e-07	124000000	2	NA	NA	NA	NA	-3.33591	NA	NA	NA	NA	NA	NA	NA	NA	NA	NA	NA	NA	NA	NA	NA
ABL2	NP_001161711	P42684	1	2.08e-07	196000000	3	NA	NA	NA	NA	NA	NA	NA	NA	-4.22007	NA	NA	NA	NA	NA	NA	NA	NA	NA	NA	NA
ABR	NP_001083	Q6ZT60	18	3.87e-115	8020000000	82	1.27413	0.188865	-0.099007	-0.571316	-0.0416736	-0.435827	-0.794058	-1.43496	NA	-0.809375	NA	-0.872847	0.182543	-0.263592	-2.22134	-0.445185	-1.18374	1.16664	-0.787697	-0.0614083
ABRACL	NP_067066	Q9P1F3	20	0	82300000000	286	0.821591	-0.646827	2.66714	4.05955	2.77565	2.36062	0.946918	4.70763	3.50525	0.530516	2.66912	1.78328	0.518661	0.882556	3.48807	1.16846	3.70153	2.75043	0.0879214	1.87131
ABT1	NP_037507	Q9ULW3	16	1.63e-24	1740000000	21	-2.31622	-2.21581	-1.99014	-2.73783	-2.9962	-4.33772	NA	-1.83496	-1.70494	-2.5262	NA	NA	-2.47397	-2.81195	-2.56117	NA	-2.7518	-1.65344	-1.85743	-2.66149
ABTB2	NP_665803	Q8N961	1	3.31e-49	116000000	10	NA	NA	NA	NA	NA	NA	NA	NA	NA	NA	-1.44872	NA	NA	NA	NA	NA	NA	NA	NA	NA
ACAA1	NP_001598	P09110	20	0	74600000000	551	0.777931	0.907044	1.0618	1.53764	2.59639	2.19727	2.24412	1.81823	1.73283	2.24545	1.27266	2.88736	0.729221	2.17936	2.30499	2.12284	4.81317	1.55215	2.12024	3.82652
ACAA2	NP_006102	P42765	20	0	99900000000	720	2.38203	2.73925	5.39489	3.78188	0.748315	-0.80937	1.04006	4.23066	3.92325	-0.168568	4.24041	1.36621	4.19482	-3.00347	3.70053	4.57761	-1.69303	3.52671	1.88833	0.648753
ACACA	NP_942136	Q13085	20	0	75600000000	752	3.25458	2.3557	-2.65029	1.40067	2.50369	1.8772	1.74488	3.10487	2.81467	2.22792	2.28288	2.41313	1.04225	4.04514	2.9053	2.06583	3.94323	2.98293	1.72982	2.3658
ACACB	NP_001084	O00763	1	2.38e-173	142000000	9	NA	NA	NA	NA	NA	NA	-3.82852	NA	NA	NA	NA	NA	NA	NA	NA	NA	NA	NA	NA	NA
ACAD10	NP_079523	Q6JQN1	16	1.49e-295	3350000000	95	-2.04681	NA	-2.91943	NA	-0.196139	-0.459688	-2.27555	-3.86671	NA	-1.54537	-3.27642	-2.38875	NA	0.481847	-1.9701	-1.89399	-1.37108	-1.41234	-3.35736	-2.09772
ACAD11	NP_115545	Q709F0	2	1.81e-59	619000000	12	NA	NA	NA	NA	-2.19299	-5.143	NA	NA	NA	NA	NA	NA	NA	NA	NA	NA	NA	NA	NA	NA
ACAD8	NP_055199	Q9UKU7	20	2.36e-207	7310000000	93	-0.700514	-2.35106	0.48113	-0.462349	0.503671	0.457661	-0.814749	-0.420733	-0.527922	-1.83177	-0.893678	-0.772796	-0.460531	-1.21885	-0.813837	-1.30321	-1.40337	0.43481	-1.14848	-0.554936
ACAD9	NP_054768	Q9H845	20	0	59200000000	522	2.86723	1.14771	2.82736	2.4191	3.06535	2.83771	2.6168	1.70952	1.95546	2.33996	2.79377	2.42296	2.93859	3.50478	2.27128	1.91376	1.44301	2.57203	1.94505	2.25078
ACADM	NP_001272971	B7Z9I1	20	0	48000000000	386	0.203415	-1.46727	3.21161	2.53197	1.78711	1.18501	2.36028	0.989909	0.817618	1.62786	2.31245	2.49725	2.92283	3.92308	1.43484	3.27876	2.76628	1.9688	1.54912	2.12637
ACADS	NP_000008	P16219	20	0	22500000000	202	-1.59476	-1.03486	1.7516	0.34231	2.83268	2.02727	-2.82655	-0.913288	-1.72307	1.22189	0.0970581	0.337629	0.089024	-1.8738	0.939295	1.25294	-2.62507	0.742899	-1.06201	2.3378
ACADSB	NP_001600	P45954	20	0	85700000000	509	3.03257	-0.0199535	2.38671	2.56678	3.74435	3.60995	5.05955	-1.65119	-3.18184	4.71962	1.25642	3.81806	-0.607973	3.57391	2.36189	2.80637	1.83544	-2.51276	3.47436	3.63346
ACADVL	NP_000009	P49748	20	0	180000000000	1116	4.97927	3.02343	4.63586	4.19894	3.95709	3.76293	4.5939	4.11066	3.9237	3.22697	2.98378	3.95064	4.36111	5.01701	3.9582	3.48669	3.53586	4.07025	3.21412	4.39713
ACAN	NP_037359	E7EX88	1	8.01e-13	379000000	4	NA	NA	-2.73917	NA	NA	NA	NA	NA	NA	NA	NA	NA	NA	NA	NA	NA	NA	NA	NA	NA
ACAP2	NP_036419	Q15057	20	2.05e-251	10600000000	88	1.11417	2.03866	0.348264	-0.534319	0.395622	-0.469218	0.312396	-0.904964	-1.52715	0.235267	-1.24488	-0.396211	0.948392	0.287529	-0.501184	-0.850098	0.712964	0.155878	0.0285339	0.0269888
ACAT1	NP_000010	P24752	20	0	200000000000	889	4.63467	3.31144	3.89962	3.64973	4.14199	3.72596	3.70887	4.99352	4.72684	3.22009	3.81264	3.47137	3.12071	4.58481	5.07513	3.17138	3.68222	3.37522	3.93886	3.56648
ACAT2	NP_005882	Q9BWD1	20	0	100000000000	576	3.57431	2.08758	3.01091	1.82791	4.16489	3.5613	1.99042	3.60341	3.89882	2.92766	3.01053	3.10437	2.49712	3.10893	1.5069	2.79223	3.313	3.24921	3.14142	2.57012
ACBD3	NP_073572	Q9H3P7	20	0	51000000000	535	2.19062	2.42757	2.29785	1.60571	2.82423	2.4367	2.24071	1.99779	1.85529	2.72892	1.39678	2.22114	2.04348	2.81659	2.26724	2.29674	2.4555	2.52548	2.70919	2.6024
ACBD5	NP_001035938	Q8NCM9	20	1.62e-249	12400000000	169	1.33116	-0.88201	-0.278627	-2.84089	-0.689143	-0.893646	-0.286425	1.24381	0.878276	-1.58114	-0.422632	0.0955391	-3.10747	0.608072	0.0126474	-0.186118	0.673952	-0.575186	-0.557617	0.581938
ACBD6	NP_115736	Q9BR61	12	3.57e-67	1570000000	43	-1.66532	-2.33574	-2.16487	NA	-5.02927	NA	NA	-0.381424	-0.847043	-3.77241	NA	NA	-2.42093	-2.94012	-3.20436	-4.1354	NA	-2.86179	NA	NA
ACBD7	NP_001034933	Q8N6N7	1	0.00017222	181000000	4	NA	NA	NA	NA	NA	NA	NA	NA	NA	NA	NA	NA	NA	NA	NA	NA	NA	-3.44187	NA	NA
ACE	NP_000780	P12821	3	1.73e-37	630000000	9	NA	NA	NA	NA	NA	NA	NA	NA	NA	NA	NA	NA	-2.97724	NA	NA	NA	NA	-0.551425	NA	-2.68639
ACE2	NP_068576	Q9BYF1	1	0.00025445	116000000	2	NA	NA	NA	NA	NA	NA	NA	NA	NA	NA	NA	NA	NA	NA	NA	NA	NA	NA	NA	-2.42204
ACIN1	NP_001158288	Q9UKV3	20	0	71700000000	586	3.39814	2.25346	2.47735	2.74767	2.63192	2.55498	2.68193	2.72606	2.38671	2.61196	2.82946	2.44338	3.04406	2.53396	2.82781	2.70729	2.88477	3.24763	2.89571	2.66197
ACLY	NP_942127	P53396	20	0	399000000000	2002	5.74703	5.38439	4.97032	3.90317	4.3953	4.37751	5.21419	5.21505	5.17915	4.16085	3.40157	5.02966	4.27869	6.04849	4.73492	6.24805	6.39371	4.62974	5.75471	3.77175
ACN9	NP_064571	Q9NRP4	1	6.5e-11	46400000	1	NA	NA	NA	NA	NA	NA	NA	NA	-3.97551	NA	NA	NA	NA	NA	NA	NA	NA	NA	NA	NA
ACO2	NP_001089	Q99798	20	0	441000000000	2114	5.63308	4.49646	5.11985	6.10919	5.74597	5.83094	5.30826	5.00398	4.85028	4.70817	4.67262	6.51332	5.41996	5.34921	5.07536	6.37514	4.66952	5.53987	5.20086	5.04102
ACOT1	NP_001032238	Q86TX2	20	0	81300000000	591	2.23356	2.01177	1.64354	1.47499	3.31133	3.3884	3.3876	2.84212	2.633	3.84306	2.7104	2.88752	1.3282	0.950611	1.98774	2.97904	3.29658	2.51354	3.22221	4.48519
ACOT11	NP_671517	Q8WXI4	1	3.39e-09	1770000000	11	NA	NA	NA	NA	NA	NA	NA	NA	NA	NA	NA	NA	NA	NA	NA	NA	NA	NA	NA	-4.23913
ACOT13	NP_060943	Q9NPJ3	20	1.26e-82	23700000000	99	0.293294	0.641663	0.664293	1.24469	1.63415	1.30151	1.47962	1.96367	1.78449	1.47888	0.830002	1.58135	0.630167	0.594531	0.979548	0.886711	1.28777	0.212328	2.4397	0.0561056
ACOT2	NP_006812	P49753	1	0	205000000	7	NA	NA	NA	NA	NA	NA	NA	NA	NA	NA	NA	NA	NA	NA	NA	NA	NA	-3.40051	NA	NA
ACOT4	NP_689544	Q8N9L9	1	1.74e-133	325000000	13	NA	NA	NA	NA	-2.72135	NA	NA	NA	NA	NA	NA	NA	NA	NA	NA	NA	NA	NA	NA	NA
ACOT7	NP_863656	O00154	20	3.05e-208	50400000000	339	3.47256	1.81092	2.79987	0.64128	1.99287	1.39281	1.3329	2.66784	2.21372	2.07277	1.28913	3.01711	1.04111	2.35902	0.92079	1.32076	2.75046	2.41252	2.1179	2.13231
ACOT8	NP_005460	O14734	17	3.41e-155	4320000000	64	-2.07993	NA	NA	-2.04489	-0.078347	-0.82627	-1.81997	-1.74788	-1.5603	-1.21652	-2.78812	-1.69813	NA	0.392969	-1.52054	-2.35878	-2.06938	-1.73728	-1.2988	0.486893
ACOT9	NP_001028755	Q9Y305	20	7.5e-227	20500000000	271	0.886308	2.22271	2.03269	0.740708	0.515363	-0.0901915	0.383561	0.451118	0.301903	1.41228	2.35024	-2.75255	-0.780418	-2.85838	1.42978	0.951399	0.0553146	1.63472	0.809418	1.49997
ACOX1	NP_004026	Q15067	5	0	2300000000	19	NA	NA	NA	NA	-0.823588	-0.770586	NA	-0.28639	NA	NA	NA	NA	NA	NA	-1.80349	NA	-4.33478	NA	NA	NA
ACOX1	NP_009223	Q15067	20	0	49100000000	536	0.894662	1.67656	3.13207	2.73427	2.18753	2.10783	1.6809	2.61081	2.53998	1.83036	1.30548	2.61356	1.84432	2.10925	2.96924	2.44147	2.34495	2.36122	1.44884	1.84327
ACOX3	XP_005248068	O15254	20	0	15000000000	246	-0.0740266	0.488511	-0.0767958	-1.49364	0.832888	1.13507	0.807863	-1.07153	-1.65014	-0.297157	-1.84517	2.94052	-1.83342	1.88079	-0.16461	-0.493503	0.185894	-2.39372	-0.289828	1.6921
ACP1	NP_004291	P24666	20	0	47500000000	315	1.48826	2.05705	2.07851	2.07904	1.69673	1.24395	2.20824	2.47003	2.23833	2.23306	1.92113	1.89431	1.40922	2.0531	1.73692	2.39351	2.50676	2.55769	2.46894	2.0973
ACP1	NP_009030	P24666	1	0	432000000	8	NA	NA	NA	-1.63087	NA	NA	NA	NA	NA	NA	NA	NA	NA	NA	NA	NA	NA	NA	NA	NA
ACP2	NP_001601	P11117	19	3.47e-117	7830000000	110	-1.07562	-0.529849	0.346209	-1.7074	NA	-1.71101	0.00884044	-0.47515	-0.582269	1.0373	0.0576029	-0.939341	-0.998481	-0.602281	-2.26479	0.102304	0.834874	-0.14081	-0.727529	0.984894
ACP6	NP_057445	X5D289	13	4.24e-132	2690000000	55	-0.554169	NA	-1.49837	-2.51091	-2.05053	NA	-2.05147	-1.6633	-0.885513	NA	-1.37935	NA	-1.52626	-1.54592	NA	-2.3291	NA	-1.28836	-1.5899	NA
ACPP	NP_001278966	P15309	1	3.66e-06	84600000	2	NA	NA	NA	NA	NA	NA	NA	NA	NA	NA	NA	NA	NA	NA	NA	NA	-3.41886	NA	NA	NA
ACSF2	NP_001275898	Q96CM8	16	0	9480000000	123	1.80319	-0.727569	-0.754868	-1.01139	0.272242	0.150632	-0.130086	NA	NA	NA	-0.672101	0.198317	0.197301	-0.786847	0.170346	-0.624393	-0.683543	NA	1.72413	-0.343324
ACSF3	NP_001120686	Q4G176	20	2.69e-116	7060000000	107	0.591272	-1.69631	-0.683638	-1.96063	0.116083	-0.335487	-1.2186	-1.35374	-1.33423	-1.20083	-2.36493	-1.67191	-1.2656	-1.00226	-0.793856	0.117769	0.293515	0.0474172	-1.18439	-1.03559
ACSL1	NP_001273640	P33121	19	0	41400000000	356	2.34885	0.815142	1.48743	2.3791	2.0423	1.75397	0.265149	1.27392	0.982641	0.478659	1.90617	1.45857	3.06736	-0.778278	3.46071	NA	2.67825	2.4703	0.671307	2.78549
ACSL3	NP_004448	O95573	20	0	79100000000	695	2.79076	2.79342	3.26338	2.96886	3.06507	2.74299	1.48261	2.97499	2.88568	2.9826	3.34985	1.94397	2.13809	3.03476	2.84799	2.52483	3.04845	2.68871	2.02062	3.74392
ACSL4	XP_005262167	O60488	17	0	21700000000	145	-3.09505	2.38406	-0.271024	-2.43528	-1.62472	-2.39934	-2.43004	-0.488862	-0.308237	-3.72811	-2.61603	-3.3782	NA	-3.97633	4.62831	-3.91497	NA	0.832317	-2.70058	NA
ACSL5	NP_976313	Q9ULC5	1	2.92e-22	15700000	1	NA	-4.39558	NA	NA	NA	NA	NA	NA	NA	NA	NA	NA	NA	NA	NA	NA	NA	NA	NA	NA
ACSL6	NP_001192180	Q9UKU0	1	8.3e-20	209000000	5	NA	NA	NA	NA	NA	NA	NA	NA	NA	NA	NA	NA	NA	NA	-1.74264	NA	NA	NA	NA	NA
ACSS1	NP_001239604	Q9NUB1	18	0	28200000000	293	0.43205	NA	1.17382	0.922743	2.97622	3.1116	2.45027	-4.93604	NA	-0.435206	-1.36386	2.0927	0.751766	2.74771	-2.66451	1.03878	1.71378	-1.63505	1.63839	2.24776
ACSS2	NP_061147	Q9NR19	20	0	22700000000	161	1.2156	0.30848	0.866266	0.62396	1.23634	-0.969212	0.314891	2.58876	2.9096	0.0303984	-0.955386	2.05528	-0.0382023	1.29964	0.114105	-0.106382	0.958117	-0.0802708	1.09362	1.105
ACSS3	NP_078836	Q9H6R3	14	0	11100000000	129	0.363618	NA	-3.28879	-4.1194	-4.28612	NA	-4.34649	NA	NA	2.54915	NA	-0.942623	-5.06986	1.33494	-3.21469	3.07893	-3.68153	-2.23717	NA	1.30366
ACTA2	NP_001135417	P62736	14	0	11500000000	92	-0.771949	NA	NA	-1.23362	-1.08104	-1.25656	NA	-1.31043	-1.32268	-0.0260434	-0.564654	-0.965607	0.438024	NA	-1.66013	-1.87457	-1.82177	0.858913	NA	NA
ACTBL2	NP_001017992	Q562R1	8	1.17e-248	10000000000	68	NA	NA	NA	-0.567765	-0.113072	NA	NA	0.34854	NA	NA	0.850734	-0.683308	NA	NA	0.575762	-0.605912	NA	NA	NA	1.94473
ACTC1	NP_005150	P68032	20	0	901000000000	2165	6.93162	4.88148	5.28833	5.94526	7.74997	7.52052	5.30776	5.80993	6.05571	4.65242	4.97963	5.29601	4.95423	4.0696	5.88237	4.71553	5.79651	6.89356	5.59126	5.85615
ACTG1	NP_001186883	P63261	20	0	12700000000000	21896	10.1107	10.138	9.99655	9.72646	9.74422	9.65817	9.22165	10.1453	10.5904	9.19729	9.10708	10.0527	8.68925	9.79891	9.67938	10.3902	10.0525	10.7357	9.30004	9.9597
ACTL6A	NP_004292	O96019	20	0	57400000000	500	3.20195	2.02306	2.89814	2.80316	2.48786	2.2129	2.73173	2.71433	2.38138	1.70986	2.1289	2.33167	2.44713	2.73859	2.0767	2.57257	2.01366	3.37808	2.16051	2.32798
ACTL8	NP_110439	Q9H568	9	0	7310000000	88	NA	-2.84471	NA	NA	NA	NA	-1.16299	-2.6211	-3.59328	NA	3.09457	NA	NA	NA	1.89674	NA	-0.251494	-1.52413	-3.97883	NA
ACTN1	NP_001093	P12814	8	0	2180000000	31	NA	NA	NA	-1.60512	-1.65268	-0.99167	NA	-0.497611	-0.726971	NA	-2.04346	-2.9712	NA	NA	-2.62269	NA	NA	NA	NA	NA
ACTN1	NP_001123476	P12814	20	0	379000000000	1892	5.07686	5.96977	5.70712	5.52963	5.33423	5.04362	3.8636	6.24302	6.13439	4.60639	5.46444	5.37346	5.06493	3.09728	5.02125	3.77295	4.6505	5.50378	3.91311	4.74248
ACTN4	NP_004915	O43707	20	0	1490000000000	4537	7.8352	7.18934	7.77222	8.13901	6.46684	6.13925	6.55859	6.96185	7.07476	7.37964	6.97576	7.46005	7.72229	6.23473	7.52934	6.63774	7.35819	7.52533	6.27262	6.34616
ACTR10	NP_060947	Q9NZ32	20	1.35e-233	9880000000	180	0.168815	0.762553	-1.13699	-0.467248	0.0177615	-0.157038	0.46875	-0.290629	-0.245995	0.273892	-0.722446	0.281312	-0.809808	-0.968902	-1.10258	-0.00532413	0.256279	-0.0460594	-0.244168	0.182151
ACTR1B	NP_005726	P42025	20	0	16700000000	260	0.0268476	-0.277717	0.490499	-0.112157	0.571169	0.177732	-0.0235945	-0.192358	-0.571764	0.329921	-1.28981	-0.288142	-1.16383	0.640863	-1.20542	0.502146	1.41265	1.04988	-0.793959	1.28818
ACTR2	NP_005713	P61160	20	0	185000000000	909	4.28094	4.47146	4.2372	3.86397	4.22583	3.94052	3.63752	4.0392	3.69989	3.78985	3.64603	3.39798	3.28989	4.19328	4.00144	3.89512	4.33885	5.37022	3.44728	4.56325
ACTR3	NP_005712	P61158	1	0	5720000000	6	NA	NA	NA	NA	NA	NA	NA	NA	NA	NA	NA	NA	NA	NA	NA	NA	NA	NA	NA	-2.73413
ACTR5	NP_079131	Q9H9F9	11	4.09e-90	1140000000	31	-2.18654	NA	-2.68627	NA	-2.71978	NA	-3.53151	-1.77458	-3.12068	NA	-3.38567	NA	NA	-2.42895	NA	-3.21805	-2.43731	-2.60818	NA	NA
ACTR6	NP_071941	Q9GZN1	3	2.75e-16	364000000	9	-4.25913	NA	-3.94072	NA	NA	NA	NA	NA	NA	NA	NA	NA	NA	-3.63017	NA	NA	NA	NA	NA	NA
ACTR8	XP_006713482	Q9H981	1	3.02e-38	279000000	10	NA	NA	NA	NA	NA	NA	NA	-3.66254	NA	NA	NA	NA	NA	NA	NA	NA	NA	NA	NA	NA
ACY1	NP_001185824	Q03154	20	0	41300000000	320	0.750686	-2.69781	-0.341205	-1.88368	4.02273	3.61197	2.74242	1.51992	1.14558	2.89893	-0.0199351	1.80951	-1.31499	1.27191	1.24764	1.43701	2.19294	-2.80727	0.770973	1.4558
ACYP1	NP_001098	P07311	15	2.44e-18	4310000000	50	-0.478664	-2.52102	NA	-2.44776	-2.51225	NA	-0.671088	-1.88117	-2.54955	NA	0.152212	0.242561	-1.05896	-0.930666	NA	-0.48637	-0.228815	NA	-1.14045	-1.98548
ACYP2	NP_612457	P14621	5	2.84e-22	1460000000	16	-1.52011	NA	NA	NA	NA	NA	NA	-2.50327	NA	NA	-0.726043	NA	0.0585582	NA	-1.86765	NA	NA	NA	NA	NA
ADA	NP_000013	P00813	5	5.55e-195	1560000000	33	NA	NA	NA	NA	-4.14619	-5.16176	NA	-0.665448	0.0443494	NA	NA	NA	NA	NA	-4.31864	NA	NA	NA	NA	NA
ADAL	NP_001012987	Q6DHV7	1	0.00022517	694000000	4	NA	NA	NA	NA	NA	NA	NA	NA	NA	NA	NA	NA	NA	NA	NA	NA	NA	NA	NA	-3.00822
ADAM10	NP_001101	O14672	20	2.48e-268	6290000000	77	-0.410185	-0.566211	-1.13108	-2.22144	0.590427	-0.482158	-0.768114	-0.87686	-1.69907	-0.480333	-0.717253	-3.13329	-0.595101	-0.743538	-1.00355	-0.919974	-1.19366	0.0203241	-0.858143	-0.74606
ADAM15	NP_997074	Q13444	15	2.5e-198	4320000000	68	-4.59319	NA	-2.04661	-1.34844	-1.15136	-3.18953	NA	0.17267	-0.208684	-3.42201	-2.57388	NA	-1.45858	-3.781	-1.31243	NA	0.874554	-2.24369	NA	-2.72045
ADAM17	NP_003174	P78536	17	1.17e-103	7620000000	76	-0.779973	0.150936	-0.611563	-0.424731	NA	NA	-0.658718	-0.646089	-0.516645	-0.0743278	-0.203933	NA	-1.20663	-0.582657	-0.56567	-0.97571	-0.821664	0.433572	-0.898197	-0.397628
ADAM2	NP_001265043	Q99965	1	0.015964	161000000	1	NA	NA	NA	NA	NA	NA	NA	NA	NA	NA	NA	NA	NA	NA	-4.37329	NA	NA	NA	NA	NA
ADAM9	NP_003807	Q13443	12	3.73e-211	3260000000	74	NA	1.55653	-1.25258	NA	-2.62051	-3.57573	-1.27911	NA	NA	-1.75756	NA	NA	NA	-1.61259	NA	-1.59811	-2.70838	-0.339574	0.403208	-0.537249
ADAMTS1	NP_008919	Q9UHI8	1	1.21e-05	1870000000	4	NA	NA	NA	NA	NA	NA	NA	NA	NA	NA	NA	NA	NA	NA	-0.747123	NA	NA	NA	NA	NA
ADAMTS15	NP_620686	Q8TE58	1	0.0024679	290000000	2	NA	NA	NA	NA	NA	NA	NA	NA	NA	NA	NA	NA	NA	NA	NA	NA	NA	NA	-2.18156	NA
ADAR	NP_001102	P55265	20	0	172000000000	1199	3.8251	2.56645	4.38877	4.26558	3.81263	3.46246	4.16422	4.89124	4.85069	3.0901	3.96242	3.88489	3.85963	3.65366	3.63612	4.14933	3.87277	4.4034	4.32314	3.73383
ADAR	NP_056655	P55265	1	0	1320000000	16	NA	NA	NA	NA	NA	NA	NA	NA	NA	NA	-3.98309	NA	NA	NA	NA	NA	NA	NA	NA	NA
ADAT1	NP_036223	Q9BUB4	1	0.00021785	970000000	3	NA	NA	NA	NA	NA	NA	NA	-2.39531	NA	NA	NA	NA	NA	NA	NA	NA	NA	NA	NA	NA
ADAT3	NP_612431	Q96EY9	1	0.0010597	110000000	1	NA	NA	NA	NA	NA	NA	NA	NA	NA	NA	NA	NA	NA	NA	NA	NA	-4.37854	NA	NA	NA
ADCK1	NP_065154	Q86TW2	4	1.38e-17	526000000	15	-3.15374	NA	NA	NA	NA	NA	NA	-2.06532	-2.75076	NA	NA	NA	-4.51436	NA	NA	NA	NA	NA	NA	NA
ADCK3	XP_005273258	Q8NI60	18	7.23e-143	6430000000	94	-3.28584	NA	-2.17706	-1.36839	-1.2227	-1.62412	-0.597568	0.448713	0.561967	NA	-1.21472	-0.928731	-2.4286	-0.358918	0.321565	-0.707818	-1.80228	-2.91114	-1.8755	-0.90955
ADCK4	NP_001136027	Q96D53	16	0	2870000000	70	-2.77767	NA	-2.20993	-2.59877	-0.181111	-1.39651	NA	-2.91721	-3.47158	-0.446999	NA	-2.11292	-2.09611	-0.90986	-2.52962	-0.992321	NA	-1.94186	-3.39644	-0.771919
ADCY6	NP_066193	O43306	7	1.65e-38	862000000	26	-2.35717	NA	NA	NA	-2.05431	-2.7219	-2.93363	NA	NA	NA	NA	NA	NA	-2.91655	NA	-3.297	NA	NA	NA	-1.79633
ADCY9	NP_001107	O60503	2	1.99e-39	936000000	10	NA	NA	NA	NA	NA	NA	-1.61353	NA	NA	NA	NA	NA	NA	-1.4405	NA	NA	NA	NA	NA	NA
ADD1	NP_054909	P35611	20	0	11400000000	190	0.000752923	1.10708	1.59984	0.785382	0.725702	0.732567	0.99714	-0.649473	-1.20644	-0.273414	-0.453493	0.26675	-0.448137	-0.395171	0.0512726	-1.5382	-1.49	0.812351	0.16267	-0.145608
ADD2	NP_001171983	Q05DK5	2	7.05e-44	274000000	9	-3.34255	NA	-1.1307	NA	NA	NA	NA	NA	NA	NA	NA	NA	NA	NA	NA	NA	NA	NA	NA	NA
ADD3	NP_001112	Q9UEY8	15	1.3e-126	4230000000	85	NA	0.219721	0.358577	-0.274824	0.491728	-0.503457	-0.349223	-2.22949	-2.83826	-1.43034	-2.33459	-2.83058	-0.512778	NA	-1.40578	NA	NA	-0.742443	-0.84981	NA
ADGRL2	XP_005270727	O95490	8	1.8e-65	2990000000	30	NA	NA	-1.15983	-1.14021	NA	NA	NA	-2.14414	-1.02062	NA	-0.939614	NA	-1.40955	NA	NA	NA	NA	-0.33261	-1.75564	NA
ADH1C	NP_000660	P00326	1	2.53e-19	958000000	14	NA	NA	NA	NA	NA	NA	NA	NA	NA	NA	0.797127	NA	NA	NA	NA	NA	NA	NA	NA	NA
ADH5	NP_000662	Q6IRT1	20	0	168000000000	675	3.73029	3.8327	4.6372	3.83205	4.05499	3.87718	4.01078	5.18809	4.87496	3.11827	3.56388	3.66333	2.50777	4.13311	4.16225	4.66552	3.17075	3.18258	3.49747	3.00575
ADI1	NP_060739	Q9BV57	20	1.42e-203	26000000000	186	-0.0591218	0.896218	1.21738	1.76332	-0.435197	-0.726552	2.40562	1.0514	1.23788	1.34398	0.748463	0.628713	-0.134049	-0.438154	1.07736	2.74556	2.3146	1.91071	2.22456	-0.199835
ADIRF	NP_006820	Q5TBU5	15	0	32000000000	113	1.58673	NA	1.41469	-0.223592	3.20487	1.58093	NA	NA	NA	3.17078	NA	2.9053	-0.478829	2.52848	-2.24491	0.110083	3.07018	0.189698	-0.413831	1.68077
ADK	NP_006712	P55263	20	0	108000000000	667	5.44389	3.05247	3.91911	1.4999	3.32426	2.987	1.91668	1.97364	1.85982	2.95826	3.28251	2.24177	2.85843	3.21992	1.9855	2.52896	2.85897	3.07624	2.69053	2.13389
ADNP	NP_852107	Q9H2P0	20	0	25600000000	330	1.47484	0.371177	2.03514	0.771348	1.22304	1.05146	1.78816	1.61302	1.77234	1.2957	1.18918	0.607286	1.19263	1.56009	0.310805	1.51207	0.663392	2.18093	1.25991	1.63396
ADO	NP_116193	Q96SZ5	17	2.94e-243	9550000000	81	2.95039	-0.613817	-0.45807	-1.48541	NA	-1.53349	-0.294759	-3.43855	NA	-0.529944	-2.05334	NA	-1.47166	-2.34496	-2.17889	-0.214061	-1.17371	-1.00006	-0.759678	-1.65221
ADORA1	NP_001041695	P30542	1	1.15e-07	506000000	1	NA	NA	NA	NA	NA	NA	NA	-3.84857	NA	NA	NA	NA	NA	NA	NA	NA	NA	NA	NA	NA
ADPGK	NP_112574	Q9BRR6	19	1.37e-224	4720000000	101	NA	-0.768484	-0.964783	-0.962698	0.162005	-1.30021	-0.951607	-0.749606	-0.842349	-1.49522	-1.58906	-1.33477	-1.96366	-0.581195	-1.01415	-1.68108	-1.77374	-1.03139	-1.08452	-0.410344
ADPRHL2	NP_060295	Q9NX46	20	0	17800000000	212	0.6651	0.706936	1.04777	0.488374	0.395208	0.308761	0.763894	1.54748	1.27814	0.330705	1.41673	0.397421	0.130388	0.799319	0.239598	0.383196	1.17626	0.819584	1.13236	0.0113557
ADRBK1	NP_001610	P25098	20	1.29e-247	7220000000	123	0.116501	-0.570208	-0.162178	-1.39959	-0.905381	-1.85756	-0.428407	-1.03525	-1.027	-0.0749743	-0.96615	0.372262	-1.91359	-1.36067	-1.47757	-0.840325	-0.929263	1.05084	-1.46011	-0.905533
ADRM1	NP_001268366	Q16186	20	0	26800000000	238	0.61221	1.41915	1.61892	1.23751	0.550251	1.2296	1.77619	1.5328	1.85345	1.05698	-0.0942801	0.538786	-0.386054	1.60175	1.22804	2.31312	1.61551	1.76858	1.52044	1.66576
ADSL	NP_000017	X5D8S6	20	0	29000000000	332	0.561235	1.29504	0.849997	1.51655	1.86189	1.85677	0.677056	2.45295	2.369	0.436032	0.969582	1.46492	2.15752	0.842281	0.782601	1.5078	0.701545	0.965813	1.23641	0.553032
ADSS	NP_001117	P30520	20	0	80900000000	538	1.87249	2.05506	2.46907	2.42232	3.98211	3.57073	2.78077	3.06538	2.76591	1.59159	2.91926	1.28044	2.56357	1.69139	2.71927	0.85602	3.29711	2.50313	2.81403	4.18873
ADSSL1	NP_689541	Q8N142	8	1.08e-122	948000000	25	-2.12249	NA	NA	NA	NA	-4.15682	-3.51595	NA	NA	-3.26811	NA	NA	NA	NA	NA	-3.31936	-2.55052	NA	-3.74296	-0.651776
AEBP1	NP_001120	Q8IUX7	1	2.13e-176	1340000000	10	NA	NA	-0.686273	NA	NA	NA	NA	NA	NA	NA	NA	NA	NA	NA	NA	NA	NA	NA	NA	NA
AES	NP_945321	Q8WY48	14	3.18e-50	2830000000	34	-1.47708	NA	-1.64264	NA	NA	NA	-0.927267	NA	-1.18303	-2.0584	-1.78451	-1.03183	-2.02177	-1.49149	-1.85048	-0.879529	-1.40486	-1.57276	-1.31147	NA
AFAP1	NP_940997	Q8N556	1	4.59e-82	337000000	10	NA	-0.223803	NA	NA	NA	NA	NA	NA	NA	NA	NA	NA	NA	NA	NA	NA	NA	NA	NA	NA
AFAP1L2	NP_115939	Q8N4X5	1	4.53e-16	548000000	5	NA	-6.35118	NA	NA	NA	NA	NA	NA	NA	NA	NA	NA	NA	NA	NA	NA	NA	NA	NA	NA
AFF3	XP_005264000	P51826	1	4.13e-101	338000000	5	NA	NA	NA	NA	NA	NA	NA	NA	NA	-0.158247	NA	NA	NA	NA	NA	NA	NA	NA	NA	NA
AFG3L2	NP_006787	Q9Y4W6	20	0	87200000000	614	3.05833	1.75153	2.96228	3.41273	3.08739	2.57834	2.7773	3.34437	2.99304	1.71863	3.32809	2.60571	2.57604	1.9652	4.51226	3.31206	2.49312	3.57494	2.44773	2.46932
AFTPH	NP_001002243	Q6ULP2	16	8.27e-149	3660000000	73	-1.67933	NA	-1.80745	-1.94972	-1.20968	-1.56897	-0.917055	-1.74868	-2.27181	-2.22669	NA	-1.11586	NA	-1.42204	-2.63405	-0.839986	-1.25135	NA	-1.49367	-0.592308
AGA	NP_000018	P20933	13	2.85e-265	5780000000	56	-1.6205	NA	NA	0.434505	0.469311	0.153777	NA	-0.995671	-1.06248	NA	-1.64531	-0.408407	0.791537	NA	1.08756	-2.1658	-1.17859	NA	NA	-1.54594
AGAP1	NP_055729	Q9UPQ3	1	1.08e-70	186000000	10	NA	NA	NA	NA	NA	-4.45532	NA	NA	NA	NA	NA	NA	NA	NA	NA	NA	NA	NA	NA	NA
AGAP2	NP_055585	Q99490	1	0.00035508	33500000	2	NA	NA	NA	NA	NA	NA	NA	NA	NA	NA	NA	NA	NA	NA	NA	-4.39529	NA	NA	NA	NA
AGAP3	NP_114152	Q96P47	11	3.76e-93	1330000000	37	NA	-2.51817	-2.9462	-3.0477	NA	NA	-1.83505	-2.18213	-2.47727	NA	NA	-1.70704	NA	-2.50432	NA	-2.27385	-3.62612	NA	-1.07391	NA
AGFG1	NP_001128661	P52594	20	0	13000000000	148	-0.258111	0.254166	0.342541	-1.41223	0.242401	-0.321174	-0.133783	0.0918375	0.165963	-0.45055	-0.311272	0.193469	-1.34751	0.124314	1.11555	0.841071	0.54523	0.0209656	0.817828	1.05014
AGFG2	NP_006067	O95081	3	4.25e-75	464000000	13	NA	NA	NA	NA	NA	NA	NA	NA	NA	-0.326815	NA	NA	NA	NA	NA	NA	-2.22584	NA	-1.75216	NA
AGGF1	NP_060516	Q8N302	1	3.2e-14	5870000	1	NA	NA	NA	NA	NA	NA	NA	NA	NA	NA	NA	NA	NA	NA	NA	NA	NA	NA	-5.31585	NA
AGK	XP_005250078	Q53H12	20	0	30900000000	240	1.30103	0.550665	1.64945	1.95639	0.934336	0.938407	2.28851	1.94258	2.03673	0.679905	1.2465	1.87014	-1.4146	1.83645	1.86483	1.50398	1.56359	1.76091	1.27759	1.55133
AGL	NP_000636	P35573	20	0	80000000000	856	2.11797	0.613524	2.61948	0.828109	3.54794	3.14895	2.28019	1.72942	1.56872	4.21445	2.16328	3.61773	3.5623	4.28385	1.51818	2.61148	4.07752	2.41694	2.99554	2.45713
AGO2	NP_036286	Q9UKV8	20	0	24700000000	360	1.37413	0.525211	1.81542	1.33038	1.6792	1.65422	0.712636	1.27366	0.895758	0.698689	1.17844	1.02891	1.61138	1.39322	1.90252	1.22851	0.864082	1.53017	0.401676	1.06891
AGO3	XP_005270632	Q9H9G7	1	5.16e-125	622000000	12	NA	NA	NA	NA	NA	NA	NA	NA	NA	NA	NA	-5.30749	NA	NA	NA	NA	NA	NA	NA	NA
AGPAT1	XP_005248863	Q99943	19	1.46e-155	5470000000	117	-1.87359	-2.98435	-1.98238	-1.26202	-1.40265	NA	-1.04302	-1.05094	-0.85263	-1.14549	-1.08143	-1.01384	-0.00792762	-3.14348	-1.64967	-2.51766	0.173241	-1.58235	-0.534387	-1.24915
AGPAT2	NP_006403	O15120	2	2.15e-26	624000000	12	NA	NA	NA	NA	-3.5424	NA	NA	NA	NA	NA	NA	NA	NA	NA	NA	NA	NA	-1.38991	NA	NA
AGPAT3	NP_001032642	Q9NRZ7	17	7.94e-27	2890000000	44	-2.01162	NA	-4.54543	-2.5115	-0.381606	-0.580675	NA	-1.5205	-1.66609	-3.29759	-0.936243	-1.66199	-1.95131	-2.83937	-2.38854	-1.01197	-2.76756	NA	-3.12791	-1.74703
AGPAT4	XP_006715575	Q9NRZ5	1	7.96e-13	315000000	5	NA	-1.65921	NA	NA	NA	NA	NA	NA	NA	NA	NA	NA	NA	NA	NA	NA	NA	NA	NA	NA
AGPAT5	NP_060831	Q9NUQ2	14	9.75e-89	6290000000	58	0.653617	-2.1746	NA	NA	-2.44612	-3.00766	-1.6821	1.07566	0.752464	NA	-0.131054	NA	-0.437379	NA	-0.929085	NA	-0.157623	-0.928795	-0.792631	-1.66045
AGPAT6	NP_848934	Q86UL3	13	7.92e-82	2380000000	39	-1.66675	-2.8704	-2.13426	NA	-1.95435	NA	-1.75466	-3.09557	NA	-2.93431	-1.22425	NA	-3.13759	-2.56093	0.702137	NA	NA	-3.43458	-2.72152	NA
AGPAT9	NP_116106	Q53EU6	1	1.86e-24	121000000	6	NA	-1.74193	NA	NA	NA	NA	NA	NA	NA	NA	NA	NA	NA	NA	NA	NA	NA	NA	NA	NA
AGPS	NP_003650	O00116	20	0	33500000000	430	1.54458	1.06509	1.91796	0.38718	2.48861	2.09311	2.64645	0.669507	0.662478	2.42962	0.948842	1.8888	0.341403	1.53992	0.391523	0.925571	2.14129	1.78178	1.68233	2.66342
AGR3	XP_005249684	Q8TD06	11	0	88900000000	295	3.76271	NA	NA	NA	4.69353	4.30602	3.30426	NA	NA	4.40277	NA	3.43609	NA	3.5201	NA	2.07374	3.68565	NA	1.90386	3.53082
AGRN	NP_940978	O00468	19	0	16000000000	239	-1.87426	NA	2.87768	1.58168	1.14301	1.06237	-2.80471	1.65471	1.71958	1.16462	-0.968892	-2.27583	-2.2718	-3.60699	0.448512	-3.32265	-2.46972	2.48059	-2.8983	-3.79114
AGT	NP_000020	P01019	4	2.22e-23	354000000	8	NA	NA	NA	NA	-5.59619	-6.08567	NA	-2.67994	-2.34249	NA	NA	NA	NA	NA	NA	NA	NA	NA	NA	NA
AGTPBP1	NP_001273644	Q9UPW5	1	7.25e-06	141000000	2	NA	NA	-5.92162	NA	NA	NA	NA	NA	NA	NA	NA	NA	NA	NA	NA	NA	NA	NA	NA	NA
AGTRAP	NP_001035284	Q6RW13	1	3.22e-67	129000000	3	NA	NA	NA	NA	NA	NA	NA	NA	NA	NA	NA	NA	NA	NA	NA	NA	NA	NA	-3.34087	NA
AGTRAP	NP_065083	Q6RW13	18	2.71e-84	3860000000	56	-0.752387	NA	-1.17011	-1.98429	-1.56582	-1.73193	-1.79962	-0.823286	-1.51071	-2.07853	-2.22631	-1.611	NA	-1.38931	-1.27788	-1.49599	-0.962349	-0.659123	-1.32864	-1.54692
AHCTF1	NP_056261	Q8WYP5	20	0	12800000000	260	-1.04201	-1.3306	0.441217	0.370431	1.05217	0.493881	0.474599	1.2069	0.933387	-1.45532	0.342955	0.785615	0.588882	-1.76589	0.813566	-0.47676	-0.278224	0.0409719	0.205659	0.4267
AHCY	NP_000678	P23526	20	0	483000000000	1383	5.3572	4.88309	5.72943	5.53233	5.3739	4.85487	5.21001	5.86639	6.03332	5.83431	5.49909	5.16001	5.9504	5.41728	4.67893	5.54708	5.73186	5.33956	5.66386	5.3123
AHCYL1	NP_001229603	O43865	20	0	62300000000	412	2.68134	2.27902	2.58534	1.47729	1.94194	1.72915	3.18456	2.18027	2.03474	2.89221	2.53016	3.88936	2.55383	3.70736	1.93023	3.19711	2.00789	3.03539	3.221	2.93456
AHDC1	XP_005245905	Q5TGY3	4	7.75e-33	5680000000	23	-0.144491	NA	-0.589965	NA	NA	NA	NA	-0.536401	NA	NA	NA	NA	NA	NA	NA	NA	NA	0.701625	NA	NA
AHNAK	XP_005274297	Q09666	20	0	2390000000000	8545	9.07577	8.08138	6.74495	7.31144	6.98013	6.86783	8.58553	6.78754	6.8189	6.95818	5.3358	7.90785	6.28969	9.1916	6.96318	7.9781	8.15405	8.13318	6.49583	8.5891
AHNAK2	NP_612429	Q8IVF2	1	0	6650000	1	NA	-5.58143	NA	NA	NA	NA	NA	NA	NA	NA	NA	NA	NA	NA	NA	NA	NA	NA	NA	NA
AHNAK2	XP_005267356	Q8IVF2	20	0	49600000000	471	-1.82342	5.95107	0.905756	3.8955	-1.54479	-2.03024	-0.218928	-1.792	-0.896274	-1.57009	2.19799	-3.96089	2.85101	-2.54614	-0.00645692	-2.31245	-0.64563	3.28974	2.53201	2.40033
AHR	NP_001612	P35869	1	6.53e-101	375000000	13	NA	NA	NA	NA	NA	NA	NA	NA	NA	NA	-2.77269	NA	NA	NA	NA	NA	NA	NA	NA	NA
AHSA1	NP_036243	O95433	20	0	73900000000	416	2.92307	2.85105	2.33825	2.81703	2.92842	2.79669	2.39209	3.07848	3.19088	2.6799	3.39032	2.4074	2.11158	2.3872	2.39087	1.70317	3.10743	2.52047	2.20187	2.78351
AICDA	NP_065712	Q9GZX7	1	0.084089	1230000000	3	NA	NA	NA	NA	NA	NA	NA	NA	NA	NA	NA	NA	NA	NA	NA	NA	NA	NA	-1.91516	NA
AIDA	NP_073742	Q96BJ3	20	1.28e-215	10300000000	75	-1.16461	0.214613	0.872125	-0.480921	-0.417444	-1.21406	-0.664957	-0.179098	-0.0645842	-1.32181	-1.07612	0.068236	-2.54786	0.637494	-0.107954	-0.949558	-0.424245	0.0432526	-0.422173	0.644616
AIF1L	NP_113614	Q9BQI0	16	2.86e-75	9750000000	76	NA	NA	1.83055	0.280584	-1.26538	-0.542728	-2.49566	0.688659	0.495618	-0.960688	1.37687	-2.56363	-0.419072	0.456782	0.629344	NA	-0.152822	-1.34221	NA	0.698744
AIFM1	NP_665811	O95831	20	0	200000000000	856	4.81376	3.45874	3.51138	3.57684	4.01236	3.62801	4.74195	3.56132	3.38857	4.06547	4.68949	4.33637	4.64449	4.49307	4.82769	3.66511	4.48311	3.08854	3.88933	4.4033
AIFM2	NP_116186	Q9BRQ8	1	5.71e-31	281000000	6	NA	NA	NA	NA	NA	NA	NA	NA	NA	NA	NA	NA	NA	NA	NA	NA	NA	-2.11955	NA	NA
AIG1	NP_057192	Q9NVV5	4	2.9e-15	1610000000	14	NA	NA	NA	-2.32502	-1.0127	-1.50975	NA	NA	NA	NA	NA	-1.23877	NA	NA	NA	NA	NA	NA	NA	NA
AIMP1	NP_004748	Q12904	20	0	101000000000	554	2.89698	3.019	2.31184	3.278	3.63231	3.53596	3.37668	3.75299	3.44478	3.52779	2.42023	3.09486	2.75305	3.43151	2.61964	3.097	3.42335	3.14382	3.40901	3.19589
AIMP2	NP_006294	Q13155	20	0	59800000000	388	2.42044	2.06301	1.24893	3.01248	3.06772	2.87029	2.23536	3.06394	2.90603	2.65923	2.51073	2.51762	2.17476	1.43639	2.42861	1.83856	2.63074	2.25874	2.52475	2.10602
AIP	NP_003968	O00170	20	0	33300000000	294	2.46644	2.31061	2.2452	0.971277	1.2292	1.03246	1.59314	1.60411	1.3423	2.04484	1.23204	2.26564	1.52791	1.65211	0.135	0.458262	1.88883	1.60148	2.73585	1.32327
AK1	NP_000467	Q6FGX9	20	0	111000000000	463	2.72075	3.23346	3.26829	1.76734	3.67596	3.06797	2.48525	3.19794	3.11718	3.54284	2.64601	3.72748	2.99058	3.73079	2.71855	3.95572	2.62241	3.93138	2.56339	4.03397
AK2	NP_037543	P54819	20	0	149000000000	807	4.10146	2.20639	3.11233	3.25642	3.90417	3.68104	3.70393	2.64477	2.61238	3.15368	3.76364	4.76425	2.96859	4.12827	5.65642	2.73536	3.8565	2.77244	3.29762	3.1526
AK3	NP_057366	Q9UIJ7	20	0	43600000000	315	2.0245	0.958327	0.882866	2.64919	0.282491	0.110464	3.31471	2.10445	1.8945	2.64876	2.62732	1.79068	2.66084	0.921998	1.48501	2.11961	1.75677	3.26009	1.37375	3.04131
AK4	NP_037542	P27144	20	0	37600000000	232	1.39165	1.12254	-1.46142	2.30459	-2.72576	-3.04705	0.828461	-0.0556053	-0.882054	1.71442	3.03539	-0.081573	0.749811	2.82253	4.26693	1.83703	0.769396	-0.113394	1.52802	1.51226
AKAP1	XP_006722189	Q92667	20	0	9380000000	109	0.567035	-1.33763	0.72498	0.725783	-2.45084	-0.438142	0.34611	0.189712	-0.265096	-0.812606	-0.0872958	-0.159082	1.10967	0.109515	-0.239256	0.455021	-0.928968	-0.519483	1.50884	-1.60872
AKAP10	NP_009133	O43572	10	2.66e-46	1780000000	28	-1.18276	-2.8336	-2.77936	NA	-3.50869	NA	NA	-3.33123	NA	-1.95602	NA	NA	NA	-0.0585026	NA	-2.04041	NA	-1.8438	NA	-1.70464
AKAP11	NP_057332	Q9UKA4	1	5.09e-31	260000000	13	-2.98085	NA	NA	NA	NA	NA	NA	NA	NA	NA	NA	NA	NA	NA	NA	NA	NA	NA	NA	NA
AKAP12	XP_005267292	Q02952	2	3.67e-87	236000000	12	NA	-1.55217	NA	NA	NA	NA	NA	NA	NA	NA	NA	NA	NA	NA	NA	NA	NA	-2.12244	NA	NA
AKAP13	NP_009131	Q12802	15	3.34e-214	2380000000	72	-1.99466	-1.82546	-1.45435	-1.70059	-1.84275	NA	NA	-2.22572	NA	-1.22751	-1.85669	NA	-1.66738	-2.14323	-1.00778	-2.18194	-1.9732	-1.25051	-1.7796	NA
AKAP17A	NP_005079	Q05DA9	17	3.08e-155	3170000000	48	-1.72712	NA	-1.65308	-1.65553	-1.12301	-2.94495	-2.6219	-1.00745	-0.839993	-1.8489	-2.31479	-1.7779	-3.54902	NA	-1.88315	-1.89342	-1.37906	NA	-2.53952	-0.954241
AKAP5	NP_004848	Q6PG46	1	1.3e-07	503000000	5	NA	NA	NA	NA	NA	NA	NA	NA	NA	NA	NA	NA	NA	NA	NA	NA	NA	NA	NA	-3.6194
AKAP8	NP_005849	O43823	20	0	9350000000	153	0.289743	0.0812816	-0.498963	-0.0506513	-0.274345	-0.206466	0.0835507	-0.273172	-0.18566	-0.770162	0.518227	-1.21715	0.50228	-0.796642	0.659194	0.0956861	-0.612567	-1.18723	0.439279	0.228363
AKAP9	NP_671714	Q99996	19	0	18700000000	295	1.27433	-2.52905	-1.61178	-2.4489	0.910625	-0.62836	1.99807	0.127419	-0.781613	3.24246	-1.5002	1.80715	-1.32102	1.89069	-1.81005	0.41336	1.0691	NA	1.11167	0.663637
AKR1A1	NP_001189343	V9HWI0	20	0	227000000000	838	4.16016	2.2659	3.91511	3.32813	4.18482	3.64459	3.37143	3.21698	2.92173	3.93403	2.12828	5.26071	3.19055	4.7755	5.4986	3.52762	5.58789	3.66081	4.87013	5.08598
AKR1B1	NP_001619	P15121	19	0	34600000000	177	2.77649	4.44325	1.5934	1.90761	0.891763	1.0126	0.183865	2.35264	2.42062	0.0585071	1.50052	0.156957	2.42144	-1.13681	1.32422	NA	-0.12312	1.7441	0.802473	0.219034
AKR1B10	NP_064695	O60218	19	1.11e-231	9190000000	42	0.51995	0.772659	-0.46988	-0.651223	-0.541304	-0.558592	-0.35216	-0.568375	-0.960168	-1.00652	-0.361091	-1.07318	-0.143267	-0.687879	-0.837176	NA	-0.558357	0.730588	0.918261	-0.182203
AKR1C1	NP_001344	Q04828	18	0	71500000000	260	NA	4.14409	2.77446	-0.690676	0.579052	1.0138	-4.7702	5.12875	5.19322	-1.16767	-3.91338	NA	-3.52748	-3.7472	3.79153	-3.17735	0.242361	-2.1439	-3.3491	-3.37328
AKR1C2	NP_995317	P52895	10	0	21500000000	60	NA	0.446486	-3.26262	-3.59199	-1.86332	-2.71837	NA	3.51833	3.77881	NA	NA	NA	NA	NA	1.80137	NA	-2.55734	-2.51568	NA	NA
AKR1C3	NP_003730	P42330	11	0	10500000000	124	NA	2.01266	2.43727	NA	-2.04062	NA	-3.24175	2.02637	1.48284	-0.895653	NA	NA	NA	NA	NA	-2.1441	-0.352855	-0.597825	-2.6984	NA
AKR1C4	NP_001809	P17516	1	7.12e-32	1540000000	2	NA	NA	NA	NA	NA	NA	NA	NA	NA	NA	NA	NA	NA	NA	NA	NA	NA	NA	NA	-1.80319
AKR1D1	NP_001177836	P51857	2	1.58e-07	6370000000	8	NA	NA	NA	NA	NA	NA	NA	0.936774	0.601977	NA	NA	NA	NA	NA	NA	NA	NA	NA	NA	NA
AKR7A2	NP_003680	V9HWA2	20	0	107000000000	432	5.11143	1.68997	1.88585	2.09551	3.05017	2.68921	3.9363	2.70542	2.59781	3.19242	1.58393	4.19774	2.30134	2.80395	2.63255	3.48224	4.05569	2.80215	2.97744	3.18571
AKR7A3	NP_036199	O95154	14	0	107000000000	361	5.71333	NA	NA	NA	4.91543	4.23309	4.00382	-4.10628	NA	1.44252	-2.63848	4.13323	NA	NA	-5.31859	1.41103	4.09124	-1.8771	2.03436	3.09461
AKT1	XP_005267458	P31749	20	0	16700000000	209	0.764938	0.538159	0.0951815	0.958798	0.40069	-0.126289	0.695865	0.893736	0.162369	0.670666	0.338113	0.462782	-0.811793	-1.02595	-0.406981	0.615318	1.63532	0.84968	0.407772	1.78361
AKT1S1	NP_001265089	Q96B36	18	2.53e-113	5850000000	59	-0.629637	-0.457941	-0.711715	-0.94302	-1.90088	NA	-1.09169	-1.29313	-0.974938	-2.14905	-1.73239	-0.426961	NA	-0.596604	-1.13565	1.06078	0	-0.800909	-1.46401	-0.569225
AKT2	NP_001617	P31751	19	6.07e-177	5260000000	75	NA	-3.1124	-1.27558	-1.55966	-0.567805	-1.11819	-0.525939	-0.925434	-1.56719	0.558864	-2.1082	-1.51734	-2.15529	-1.17999	-1.30275	0.192446	-0.986929	-0.805506	-0.904979	-1.37424
AKTIP	NP_001012398	Q9H8T0	13	6.9e-59	1710000000	34	-2.00652	-3.53834	-2.83985	NA	-3.6011	NA	-2.8133	-2.76291	-2.9637	NA	NA	-2.66005	NA	-3.06059	-1.31742	-2.54048	-1.32282	NA	-2.54298	NA
ALAD	NP_000022	P13716	20	0	24400000000	204	1.644	-0.0628667	-0.238081	0.6715	2.25313	1.96717	0.977477	-0.743298	-1.1478	1.61332	-0.367381	2.38605	-0.0868592	1.53808	0.464549	-0.0528132	1.41967	-0.814794	-0.00632996	2.75947
ALB	NP_000468	P02768	2	9.33e-187	1650000000	12	NA	NA	-3.99561	NA	NA	NA	NA	NA	NA	NA	NA	NA	NA	NA	NA	NA	NA	NA	-2.01686	NA
ALCAM	NP_001230209	Q13740	19	0	72800000000	548	1.63518	2.13181	3.1828	NA	1.93504	1.76014	4.03244	2.64132	2.65972	3.84546	2.65652	1.54522	1.32905	3.37278	1.97995	4.39183	2.93465	0.72405	3.75284	3.22279
ALDH16A1	NP_699160	Q8IZ83	20	0	33500000000	365	1.01797	0.122998	1.71154	-0.172934	0.793232	0.534235	2.80053	0.311408	-0.0319023	2.55402	-2.15437	1.0875	2.41455	1.69172	-1.41428	3.44221	1.91281	1.54679	2.68044	1.98233
ALDH18A1	NP_001017423	P54886	1	0	509000000	14	NA	NA	NA	NA	NA	NA	NA	NA	NA	NA	NA	NA	NA	NA	NA	NA	NA	NA	NA	-2.97175
ALDH18A1	XP_006717996	P54886	20	0	206000000000	1155	4.95679	3.63908	3.57582	3.27267	4.95873	4.54511	3.29145	2.49782	2.46489	3.51002	3.85765	3.34211	2.63769	3.1767	5.38343	3.31988	5.0827	3.475	3.58806	4.43711
ALDH1A1	NP_000680	V9HW83	7	0	5390000000	54	-2.81043	-2.37638	-2.42893	NA	NA	-3.05977	-0.581066	NA	NA	NA	NA	NA	NA	NA	NA	NA	NA	-2.42336	3.42843	NA
ALDH1A3	NP_000684	P47895	17	2.55e-225	7340000000	98	-1.95721	-0.802524	-0.884328	-0.149342	-1.73206	-0.314897	-1.63884	-1.57373	-1.44001	-1.74082	2.93552	NA	-0.435622	NA	1.04144	-0.978425	NA	-0.389139	0.0761156	-3.58715
ALDH1B1	NP_000683	P30837	20	0	28600000000	238	0.231763	-0.22339	0.945158	0.508936	2.92394	2.34155	0.973853	0.339449	0.0110889	1.87146	2.23518	-2.4775	0.583971	1.17461	2.89554	0.0709857	-2.03012	1.3439	-0.727569	1.83626
ALDH1L1	NP_001257293	O75891	1	8.2e-34	87100000	2	NA	NA	NA	NA	NA	NA	NA	NA	NA	NA	NA	NA	NA	NA	NA	NA	NA	NA	-3.28966	NA
ALDH1L2	NP_001029345	Q3SY69	7	5.66e-120	1670000000	33	-3.0008	NA	-1.84129	NA	NA	NA	-1.46033	-2.95133	NA	NA	-1.17349	NA	NA	NA	0.403177	NA	NA	NA	-0.59414	NA
ALDH2	NP_000681	P05091	20	0	216000000000	874	3.11772	2.91935	4.67808	2.96139	5.96563	5.60394	2.48805	1.81241	1.47314	3.56682	1.91376	2.58006	2.07883	5.80098	3.37593	-0.415871	3.89979	5.52923	3.17512	5.32724
ALDH3A2	NP_000373	P51648	20	0	36500000000	318	1.52266	0.998587	2.35718	1.45398	1.58818	1.83009	1.53017	-1.94464	-2.10112	2.71329	2.44205	1.34629	3.99485	4.35231	0.635461	1.71265	1.09023	0.661394	1.47568	1.68098
ALDH3B1	NP_000685	P43353	1	7.8e-15	11000000	1	NA	-4.93254	NA	NA	NA	NA	NA	NA	NA	NA	NA	NA	NA	NA	NA	NA	NA	NA	NA	NA
ALDH4A1	NP_003739	P30038	20	0	57200000000	435	3.75716	-2.15339	-0.613262	1.30932	1.21109	0.992209	1.91381	1.49612	1.09966	3.19538	-0.0555377	2.86226	-0.540335	2.64251	0.80415	1.99599	3.97563	1.0312	1.91521	3.69019
ALDH5A1	NP_001071	P51649	19	0	18500000000	178	-0.00212658	NA	1.84624	-1.31902	1.52765	1.37486	1.96768	0.138968	-0.513222	2.60604	-1.07476	-1.18853	-2.05739	2.08647	-0.581668	2.51597	-2.74716	-1.00572	-1.39705	-0.226422
ALDH6A1	NP_001265522	Q02252	20	0	79300000000	608	3.86601	0.284475	1.23926	3.19867	2.81988	2.5271	3.54457	2.4741	2.17103	3.24976	1.84075	1.97327	1.94863	2.47923	3.08423	3.30754	3.61332	1.8008	1.7754	3.81972
ALDH7A1	NP_001188306	P49419	20	0	179000000000	913	4.58481	3.36611	4.23732	3.14629	4.3669	4.16394	3.13993	3.91358	3.86161	4.13739	2.78181	3.47189	3.52592	2.9843	4.35599	4.64537	4.37016	5.02714	2.33382	3.1539
ALDH9A1	NP_000687	P49189	20	0	205000000000	928	3.62053	2.67587	4.15438	5.60186	3.81793	3.78049	4.64182	4.59009	4.77857	4.23849	2.87283	4.30939	4.65784	3.74449	3.26505	3.53643	4.43056	5.32098	4.72065	4.4267
ALDOA	NP_001230106	P04075	4	0	958000000	22	NA	NA	NA	NA	NA	NA	NA	NA	NA	NA	NA	-2.29931	NA	-2.25255	-2.98548	NA	NA	NA	NA	-0.733855
ALDOA	NP_908932	P04075	20	0	3650000000000	9409	8.50561	8.97066	7.14705	7.51668	7.76445	7.50925	8.89937	8.26188	8.40096	8.70739	7.80148	8.70418	6.55615	8.7505	7.83607	8.46981	9.16369	8.08536	8.58695	8.78372
ALDOC	XP_005258006	P09972	20	0	196000000000	851	3.74271	3.85707	3.93444	2.76041	3.23844	4.5085	3.05677	5.08862	4.93321	4.17596	3.62236	4.58645	2.5166	3.65479	4.30554	4.26224	4.41367	3.31212	2.91621	3.01824
ALG1	NP_061982	Q9BT22	20	1.6e-259	11000000000	128	0.267256	0.870415	-1.90291	-1.54577	-1.25011	-0.833047	0.545826	-0.361391	-0.108733	-0.200428	-0.292331	0.580686	-0.0552065	0.956181	0.832854	-0.550938	0.399259	-0.139168	0.447546	0.775402
ALG10	NP_116223	Q5BKT4	1	9.59e-25	701000000	10	NA	NA	NA	NA	NA	-1.5939	NA	NA	NA	NA	NA	NA	NA	NA	NA	NA	NA	NA	NA	NA
ALG11	NP_001004127	Q2TAA5	14	1.15e-41	1840000000	44	-2.39754	NA	NA	-2.57448	-2.30361	-3.1537	NA	-1.32925	NA	-2.32243	NA	-2.85464	-0.375711	-0.998914	NA	-3.32587	-2.24693	-2.03421	-1.82957	-1.66342
ALG12	NP_077010	Q9BV10	2	7.11e-20	495000000	11	NA	NA	NA	NA	NA	NA	NA	-3.25784	-2.85821	NA	NA	NA	NA	NA	NA	NA	NA	NA	NA	NA
ALG13	NP_001093392	Q9NP73	1	4.2e-90	3150000000	8	-0.0257366	NA	NA	NA	NA	NA	NA	NA	NA	NA	NA	NA	NA	NA	NA	NA	NA	NA	NA	NA
ALG13	NP_060936	Q9NP73	13	6e-95	59400000000	28	NA	3.12076	2.17966	1.59732	3.18131	3.30828	1.94661	2.1029	NA	2.2339	2.01499	NA	NA	3.49904	NA	2.78293	2.77013	NA	2.13173	NA
ALG14	NP_659425	Q96F25	1	3.34e-46	258000000	3	NA	NA	NA	NA	NA	NA	NA	NA	NA	NA	NA	NA	NA	NA	NA	NA	NA	NA	NA	-4.13661
ALG2	NP_149078	Q9H553	19	1.58e-136	5120000000	103	-0.560425	-1.45093	-1.97025	-1.9931	-1.80555	-0.868166	NA	-1.44856	-1.52788	-1.34254	-0.997713	-1.44043	-2.07367	-1.69369	-0.828765	-1.60894	-0.457374	-0.934942	-1.6823	0.357475
ALG3	NP_005778	Q92685	2	4.91e-08	310000000	5	NA	NA	NA	NA	NA	NA	NA	-2.87357	-3.76608	NA	NA	NA	NA	NA	NA	NA	NA	NA	NA	NA
ALG5	NP_001135836	Q9Y673	19	8.18e-141	8100000000	151	-0.184625	-0.951207	-1.30066	-1.02556	-0.767944	-1.46978	-0.790358	-0.15971	-0.425775	0.574039	NA	-1.17515	1.42583	-1.9154	0.475505	-1.07985	-0.67855	-0.779345	-0.106806	0.00732129
ALG6	NP_037471	Q9Y672	16	1.3e-34	2660000000	33	-2.37226	NA	NA	-1.71376	-2.71449	-2.99764	-1.48088	-1.54036	-2.53208	NA	-1.36729	-0.957566	NA	-1.86689	-2.61716	-1.49778	-1.7668	-1.39875	-0.660122	-2.17401
ALG8	NP_001007028	Q9BVK2	11	2.84e-20	1430000000	12	-2.18407	-2.9591	NA	-1.87435	-2.58711	-2.47885	-1.81852	-2.51605	NA	NA	NA	-2.04309	-1.40922	NA	NA	NA	NA	-1.39514	-0.950189	NA
ALG9	NP_001071158	Q9H6U8	14	6.11e-71	2080000000	38	-3.07793	-1.87066	-2.0938	-2.49194	-2.23544	-2.00887	NA	-1.34051	-1.57222	NA	-2.5863	NA	-0.624627	-3.14024	-2.54072	NA	-2.96364	NA	0.501049	NA
ALKBH2	XP_005253892	Q6NS38	1	1.97e-05	53500000	3	NA	NA	-5.25511	NA	NA	NA	NA	NA	NA	NA	NA	NA	NA	NA	NA	NA	NA	NA	NA	NA
ALKBH3	NP_631917	Q96Q83	1	5e-06	72300000	5	NA	NA	NA	NA	NA	NA	NA	NA	NA	NA	NA	NA	NA	NA	NA	NA	NA	NA	NA	-4.33186
ALKBH4	NP_060091	Q9NXW9	3	1.22e-41	707000000	15	NA	NA	NA	NA	NA	NA	NA	-2.16447	NA	NA	NA	NA	NA	NA	-3.35592	NA	-2.22218	NA	NA	NA
ALKBH5	NP_060228	Q6P6C2	20	3.52e-116	6750000000	103	-0.644257	-1.37249	-0.46016	-1.25214	-1.87805	-1.72233	-0.43177	-0.184818	-0.952926	-1.05311	-0.791746	-1.84327	-1.09658	0.26929	-0.478223	0.511296	-0.578149	-1.91043	-0.209565	-1.53504
ALKBH7	NP_115682	Q9BT30	2	1.1e-27	313000000	11	NA	NA	NA	-2.36993	NA	NA	NA	-4.46584	NA	NA	NA	NA	NA	NA	NA	NA	NA	NA	NA	NA
ALOX15B	NP_001034220	O15296	1	2.7e-10	179000000	6	NA	NA	NA	NA	NA	NA	NA	NA	NA	NA	NA	-2.11565	NA	NA	NA	NA	NA	NA	NA	NA
ALPL	NP_001120973	P05186	1	2.11e-22	610000000	9	NA	NA	NA	NA	NA	NA	NA	NA	NA	NA	NA	NA	NA	NA	NA	-0.833109	NA	NA	NA	NA
ALYREF	NP_005773	Q86V81	20	0	131000000000	518	4.65435	3.06886	4.68605	4.58082	3.39229	2.72742	3.39955	3.47532	3.71992	3.31995	3.21888	3.44436	3.50858	3.93582	3.52102	4.50096	3.45246	4.62076	3.27754	2.69938
AMACR	NP_055139	Q9UHK6	2	4.22e-41	379000000	6	NA	NA	NA	NA	NA	NA	NA	NA	NA	NA	NA	NA	NA	-2.51835	NA	NA	NA	NA	-3.90108	NA
AMDHD2	NP_057028	Q9Y303	18	0	6210000000	103	-0.662763	-2.15883	-1.90999	NA	-0.229481	-0.459688	0.54444	-0.494719	-1.12501	-0.691855	-2.91024	-0.553704	NA	-0.0338808	-1.08324	-1.15501	-1.037	-1.8459	-1.42845	-1.1137
AMFR	NP_001135	Q9UKV5	1	6.98e-242	298000000	18	NA	NA	NA	NA	NA	NA	-1.98981	NA	NA	NA	NA	NA	NA	NA	NA	NA	NA	NA	NA	NA
AMHR2	NP_001158163	Q16671	1	0.0084003	3580000000	9	NA	NA	NA	NA	NA	NA	NA	NA	NA	NA	NA	NA	NA	NA	NA	NA	NA	NA	NA	1.09363
AMIGO2	XP_005268894	Q86SJ2	2	1.59e-09	316000000	6	NA	NA	NA	NA	NA	NA	NA	NA	NA	-5.70648	NA	NA	NA	-1.95599	NA	NA	NA	NA	NA	NA
AMMECR1	NP_001165160	Q9Y4X0	15	4.87e-09	13500000000	26	0.953636	0.785544	0.834336	NA	1.8507	NA	-0.427475	-1.34645	1.01465	NA	0.0626316	-0.562637	2.12763	0.737656	0.331401	0.649867	0.0583998	1.81396	NA	NA
AMN1	NP_001106873	Q8IY45	1	4.27e-06	39700000	3	NA	NA	NA	NA	NA	NA	-2.96972	NA	NA	NA	NA	NA	NA	NA	NA	NA	NA	NA	NA	NA
AMOTL2	NP_001265614	Q9Y2J4	1	1e-51	356000000	3	NA	NA	-2.38941	NA	NA	NA	NA	NA	NA	NA	NA	NA	NA	NA	NA	NA	NA	NA	NA	NA
AMPD2	NP_631895	Q01433	17	9.99e-105	6850000000	88	-0.471985	0.623158	0.489868	-1.28696	-0.450165	-1.45249	-0.665492	0.470628	-0.13114	-1.24859	-0.842726	-0.729093	-0.808521	0.0707317	-0.541155	NA	NA	0.170032	-0.792423	NA
AMT	NP_001158183	P48728	1	4.56e-07	4240000000	5	NA	NA	NA	NA	NA	NA	NA	NA	NA	NA	NA	NA	NA	NA	NA	NA	NA	NA	-0.0328772	NA
AMY2B	NP_066188	P19961	2	1.47e-50	425000000	8	NA	NA	NA	NA	NA	NA	NA	-2.85306	-3.04913	NA	NA	NA	NA	NA	NA	NA	NA	NA	NA	NA
AMZ2	NP_057711	Q86W34	4	1.28e-18	1340000000	12	0.0233985	NA	NA	NA	NA	NA	-2.17471	NA	NA	NA	NA	NA	NA	NA	NA	NA	-1.94927	NA	-2.3378	NA
ANAPC1	NP_073153	Q9H1A4	19	1.74e-115	3350000000	99	-2.43564	NA	-0.640385	-2.20448	-1.34825	-1.96359	-2.76465	-1.1357	-0.959957	-1.79899	-2.68141	-2.27135	-3.11673	-0.817871	-2.20535	-1.13707	-2.24786	-2.2124	-2.05496	-2.24169
ANAPC11	NP_001002245	Q9NYG5	1	0.0035603	53300000	2	NA	NA	NA	NA	NA	NA	NA	-5.3889	NA	NA	NA	NA	NA	NA	NA	NA	NA	NA	NA	NA
ANAPC2	NP_037498	Q9UJX6	10	1.32e-41	1670000000	24	NA	NA	-2.42372	-2.77713	-2.07065	-3.30822	NA	NA	-2.64115	-2.89637	NA	-3.16084	-2.57309	-2.41417	NA	NA	NA	-1.97888	NA	NA
ANAPC4	NP_037499	Q9UJX5	6	1.04e-37	990000000	21	-2.97271	NA	NA	-2.73954	-2.39215	NA	NA	-3.05131	NA	NA	NA	NA	NA	NA	-3.17055	-2.79802	NA	NA	NA	NA
ANAPC5	NP_057321	Q9UJX4	17	3.52e-100	1420000000	55	-2.33764	-4.15072	-2.67922	NA	-2.88772	-3.38281	-3.57115	-2.61548	-3.0009	-2.79346	-2.84065	-3.01039	-3.33676	-1.86479	-3.23173	-2.01523	NA	-2.71922	-2.95255	NA
ANAPC7	NP_001131136	Q9UJX3	20	5.67e-101	7490000000	86	-0.974865	-0.10794	-0.0151289	-0.718105	-0.477229	-0.893327	-1.09738	0.314662	-0.430984	-1.75368	-0.693551	-1.59231	0.0416767	-0.656098	-1.41235	-0.858778	-0.530526	-0.7725	-0.432486	-0.985877
ANGEL1	NP_056120	Q9UNK9	2	2.84e-53	164000000	4	-3.02473	NA	NA	NA	NA	NA	NA	NA	NA	NA	NA	NA	NA	NA	NA	-3.9639	NA	NA	NA	NA
ANGEL2	NP_653168	Q96AL9	11	1.36e-138	1750000000	31	-2.41137	NA	NA	NA	NA	-2.3029	-1.94835	-1.74758	-2.33663	NA	NA	-2.95477	NA	-2.99052	-2.29515	-3.98581	NA	NA	-2.69528	-1.58811
ANGPTL2	NP_036230	Q9UKU9	1	1.74e-68	452000000	13	NA	NA	NA	NA	NA	NA	NA	NA	NA	NA	NA	NA	NA	NA	NA	NA	NA	-1.83873	NA	NA
ANGPTL4	NP_647475	Q9BY76	6	1.32e-91	1920000000	21	NA	-2.53452	NA	-1.80285	NA	NA	NA	-0.072039	0.0510011	NA	NA	NA	-2.5378	NA	-2.03331	NA	NA	NA	NA	NA
ANK2	NP_001139	Q01484	2	9.65e-99	4280000000	21	NA	NA	NA	NA	NA	NA	1.30367	NA	NA	NA	NA	NA	NA	NA	NA	NA	NA	NA	1.22321	NA
ANK3	NP_001191333	Q12955	1	0	93600000	3	NA	NA	NA	NA	NA	NA	NA	NA	NA	NA	NA	NA	NA	NA	NA	NA	NA	-3.89838	NA	NA
ANK3	NP_066267	Q12955	20	0	19100000000	318	0.292655	0.915904	-0.177757	1.76929	0.822038	0.392553	1.10672	0.68033	0.393151	1.44588	0.929737	-1.71738	1.66448	1.39647	-1.1251	-0.0381114	1.31123	2.08624	1.46089	1.40654
ANKFY1	NP_001244928	Q9P2R3	20	0	13400000000	208	0.62633	1.07424	1.01658	0.140315	0.493182	0.176283	0.704533	-0.221009	-0.284695	0.0464659	0.011832	-1.15616	0.898873	0.0633677	0.366664	0.213044	0.0301276	1.24761	0.661806	0.431973
ANKHD1	NP_060217	Q8IWZ3	19	0	4640000000	89	-0.431757	-0.961365	-2.5099	-1.9282	-1.16587	-1.55367	-1.17918	-1.08285	-1.01456	-0.622397	NA	-0.929665	-1.84152	-0.515753	-1.00978	-2.34992	-2.28957	-0.616932	-1.24355	-1.3367
ANKLE2	NP_055929	Q86XL3	10	2.65e-155	1920000000	47	-0.677372	-1.25221	NA	NA	-2.92283	NA	-1.55803	-1.87925	-2.19291	NA	NA	NA	NA	NA	NA	-1.76257	NA	-1.26941	-1.46084	-2.00447
ANKMY2	NP_064715	Q8IV38	16	6.77e-260	4060000000	75	-0.218067	0.13296	NA	-2.44283	-0.311501	-0.717724	0.354731	-1.28097	-1.86814	0.045861	-1.70042	NA	NA	-1.7383	-1.86696	-1.36246	-0.693609	NA	0.30927	-1.15365
ANKRD10	NP_001273650	Q9NXR5	1	0.0054411	20300000	1	NA	NA	NA	-4.9519	NA	NA	NA	NA	NA	NA	NA	NA	NA	NA	NA	NA	NA	NA	NA	NA
ANKRD13A	NP_149112	Q9Y5A3	17	7.03e-178	2280000000	66	-2.00579	-2.35495	-2.70467	NA	-3.39122	-2.6468	-1.4703	-3.54196	-2.07416	NA	-2.48562	NA	-2.70425	-2.893	-2.45522	-1.55316	-2.0656	-2.51028	-3.49419	-1.72609
ANKRD16	NP_001009941	Q6P6B7	2	6.88e-25	549000000	10	NA	NA	-2.74595	NA	NA	NA	NA	NA	NA	NA	NA	NA	NA	NA	NA	NA	-2.22401	NA	NA	NA
ANKRD17	NP_001273700	O75179	20	0	16500000000	230	1.76754	0.627585	0.306262	-0.758176	0.387608	0.278967	0.70608	1.25344	0.686518	0.217762	-0.0351923	-0.191067	0.289642	0.390601	0.494078	-0.120615	0.802964	0.817263	0.185413	0.0428895
ANKRD22	NP_653191	Q5VYY1	8	3.26e-48	1070000000	19	NA	NA	NA	NA	-2.12961	-3.49449	NA	-2.77586	-3.63802	-3.12655	NA	NA	NA	NA	NA	-3.80844	-1.11743	NA	-1.30539	NA
ANKRD28	NP_056014	O15084	20	1.68e-272	6520000000	129	-0.864916	-1.15031	-0.64397	-0.0137709	-0.876137	-0.344442	-0.465035	-1.05206	-1.38398	-0.673699	-0.654279	-1.13849	0.268556	-0.297604	-0.791095	-0.396261	-0.798176	0.181783	-0.925983	0.115483
ANKRD30A	NP_443723	Q9BXX3	1	4.68e-10	437000000	6	NA	NA	NA	NA	NA	NA	NA	NA	NA	NA	NA	-0.760547	NA	NA	NA	NA	NA	NA	NA	NA
ANKRD39	NP_057550	Q53RE8	1	5.82e-08	24300000	5	NA	NA	NA	NA	NA	NA	NA	NA	NA	NA	NA	NA	NA	NA	NA	-4.76882	NA	NA	NA	NA
ANKRD40	NP_443087	Q6AI12	1	7.19e-25	257000000	4	-2.07419	NA	NA	NA	NA	NA	NA	NA	NA	NA	NA	NA	NA	NA	NA	NA	NA	NA	NA	NA
ANKRD46	NP_001257308	Q86W74	1	1.25e-05	1720000000	7	NA	NA	NA	NA	NA	NA	NA	NA	NA	NA	NA	NA	NA	-1.89908	NA	NA	NA	NA	NA	NA
ANKRD50	NP_065070	Q9ULJ7	13	1.51e-283	4240000000	77	-2.9448	-1.06815	-2.12646	NA	-4.02325	NA	-1.3435	-1.92092	NA	NA	NA	-1.06751	-1.12132	NA	NA	2.72754	-4.32765	-2.3026	-2.07885	-3.90878
ANKRD52	NP_775866	Q8NB46	10	1.26e-38	918000000	25	-2.24082	-3.68464	-3.23544	NA	-2.98102	NA	NA	-2.37654	-3.06517	NA	NA	-3.36	NA	-2.6374	NA	NA	-2.91051	NA	-2.65988	NA
ANKRD54	NP_620152	Q6NXT1	1	6.45e-22	792000000	9	NA	NA	NA	NA	NA	NA	NA	NA	NA	NA	NA	NA	NA	NA	-2.99524	NA	NA	NA	NA	NA
ANKRD62	NP_001264262	A6NC57	1	0.0055492	619000000	8	NA	NA	NA	NA	NA	NA	NA	NA	NA	NA	NA	NA	NA	NA	NA	NA	NA	NA	NA	-2.41672
ANKS1A	NP_056060	Q92625	18	2.03e-176	4320000000	91	-3.07405	NA	-2.51902	0.131622	-1.83749	-1.97027	-1.11112	-0.429189	-0.598651	-1.63645	-1.38607	-1.33515	-2.86695	-0.558561	NA	-2.52428	-0.602322	-0.367683	-2.32137	-2.00024
ANKZF1	NP_060559	Q9H8Y5	16	2.67e-107	3110000000	54	NA	-2.92924	-1.86685	NA	-1.60955	-2.07458	NA	-0.862797	-1.20765	-3.60362	-2.17276	-3.8416	-2.49669	-1.19637	-1.00032	NA	-1.23882	-2.10532	-3.37631	-1.62778
ANLN	NP_001271231	Q9NQW6	17	0	5710000000	82	-1.94645	-2.50253	-1.03402	-0.936289	-0.518902	-0.895624	-0.163107	0.551695	0.385841	-0.927373	-0.978906	NA	0.0465068	NA	-1.13502	NA	-0.311387	-0.0947623	1.79519	-0.579324
ANO1	NP_060513	Q9NW72	1	2.38e-28	885000000	8	-0.639251	NA	NA	NA	NA	NA	NA	NA	NA	NA	NA	NA	NA	NA	NA	NA	NA	NA	NA	NA
ANO10	NP_060545	Q9NW15	20	3.16e-295	11400000000	115	-0.829762	0.70891	-0.766249	-1.10368	0.394495	0.41807	-0.858227	1.65203	1.34013	-0.326513	-0.434144	-1.28437	-0.49015	-1.53458	-0.729584	-0.949591	0.617057	-0.474247	-0.331782	1.14346
ANO6	NP_001136150	Q4KMQ2	8	3.05e-73	1400000000	23	NA	-2.32331	-1.44104	-2.4896	NA	NA	-1.32481	-2.17455	-2.5202	NA	NA	NA	NA	NA	NA	-2.22817	NA	NA	-1.71586	NA
ANO8	NP_066010	Q9HCE9	1	1.63e-10	37000000	5	NA	NA	NA	NA	NA	NA	NA	NA	NA	NA	NA	NA	NA	NA	NA	NA	NA	NA	-3.88028	NA
ANP32A	NP_006296	P39687	20	0	220000000000	654	4.19116	3.57575	4.29607	5.11031	4.72577	4.20719	3.56546	4.61962	4.21882	4.16597	4.6368	4.77047	3.90873	3.53122	4.25899	4.91186	3.34827	4.28642	4.15602	3.8307
ANP32B	NP_006392	Q92688	20	0	154000000000	403	4.25765	2.7396	4.35422	4.90118	1.80873	2.3671	3.53243	3.90471	2.67938	3.76383	3.13193	3.72631	3.8556	3.60553	4.1057	4.00115	3.6334	4.23344	3.40104	3.71714
ANP32E	NP_112182	Q9BTT0	20	0	90800000000	614	2.66421	1.72289	2.37831	3.1475	-0.247096	0.210688	2.06999	4.16313	4.22054	1.3	3.4599	2.35705	2.38491	1.96114	3.14942	2.96174	1.42852	4.91268	3.03747	1.56
ANPEP	XP_005254949	P15144	20	0	66600000000	550	-2.9813	5.59864	4.65805	-1.87973	-3.02432	-4.74864	-1.07128	3.37472	3.42775	-2.45546	3.63159	-2.37422	-3.32762	-1.454	1.63883	3.52629	-2.22722	2.51077	-3.19262	2.25336
ANTXR2	NP_001273710	P58335	1	4.14e-17	409000000	3	NA	-0.895753	NA	NA	NA	NA	NA	NA	NA	NA	NA	NA	NA	NA	NA	NA	NA	NA	NA	NA
ANXA1	NP_000691	Q5TZZ9	20	0	246000000000	818	3.64884	6.25929	6.14085	3.40549	4.40204	4.15017	1.28338	3.52104	3.70867	1.55852	4.41137	0.478623	3.99207	1.0301	6.63469	0.382912	3.35787	4.85175	4.97859	1.56326
ANXA10	NP_009124	Q9UJ72	1	9.56e-05	136000000	7	NA	NA	NA	NA	NA	NA	NA	NA	NA	NA	NA	NA	NA	NA	NA	NA	NA	NA	-3.49925	NA
ANXA11	NP_001265338	P50995	20	0	122000000000	606	5.16445	4.02998	3.76403	2.68928	2.94766	2.65938	2.98298	2.49701	2.23837	4.34284	2.77115	2.78239	2.69192	3.96781	2.48226	3.54	2.33398	4.51198	4.70113	3.02702
ANXA2	NP_001002857	P07355	20	0	2030000000000	3343	6.52967	8.9364	7.69157	7.24708	7.40052	7.2382	5.60898	7.31792	7.4394	6.36032	7.40815	7.68218	7.00421	8.16536	8.14573	6.72445	7.26936	8.65668	7.17637	7.77336
ANXA3	NP_005130	P12429	19	0	39000000000	204	4.11534	-1.10076	2.48055	0.761581	-1.28504	-1.30467	-1.31593	0.905079	0.317567	-2.78145	3.14878	NA	0.557625	0.727021	1.38299	-3.47049	1.28939	1.07982	1.53031	2.99477
ANXA4	NP_001144	Q6LES2	20	0	174000000000	842	4.07278	3.27967	4.17824	3.80718	4.34889	4.04735	3.70209	3.89793	3.73995	3.69625	3.30957	3.29846	4.05696	4.58548	3.65429	2.7987	3.72262	4.49476	4.41689	5.49921
ANXA5	NP_001145	V9HWE0	20	0	758000000000	1832	5.98294	6.28055	7.19601	6.94414	5.62069	5.47499	5.56934	7.05097	7.31995	4.05709	5.40813	5.24868	5.84052	4.72332	5.75752	6.15443	6.57342	5.46411	5.39458	6.05079
ANXA6	NP_001146	P08133	15	0	8000000000	119	-0.953059	1.59686	-0.838851	NA	-0.732765	-0.81329	1.16071	NA	NA	0.615721	-2.74204	0.0306495	NA	0.081643	-1.86296	0.142908	NA	0.0766735	0.267352	-0.0210578
ANXA7	NP_001147	P20073	20	0	167000000000	727	3.66984	4.05865	4.87222	4.12635	3.62736	3.67001	4.36721	3.53351	3.30465	4.19737	4.11128	3.72088	3.3139	4.11339	3.28832	4.27889	4.18943	5.04993	4.61907	4.00445
ANXA8	NP_001258632	P13928	1	0	2550000	1	NA	NA	NA	NA	NA	NA	NA	NA	NA	NA	NA	NA	NA	NA	NA	NA	NA	-7.61061	NA	NA
ANXA8L1	NP_001092315	P13928	16	0	8300000000	94	NA	NA	0.00409748	-0.484839	-0.0781566	0.0420818	-3.36407	-2.0277	-1.57776	-2.5685	-1.82449	-1.25777	3.61829	NA	-1.2026	NA	-2.41397	1.65411	-3.28267	-3.01575
ANXA9	NP_003559	O76027	4	2.37e-99	1220000000	20	NA	NA	NA	NA	-1.6	NA	NA	NA	NA	NA	NA	NA	NA	-0.879092	NA	NA	NA	NA	-1.63537	-0.865589
AOX1	NP_001150	Q06278	1	3.33e-10	27700000	1	NA	NA	-3.70099	NA	NA	NA	NA	NA	NA	NA	NA	NA	NA	NA	NA	NA	NA	NA	NA	NA
AP1B1	NP_001118	Q10567	20	0	119000000000	838	2.93933	2.48305	2.49435	2.80647	3.74431	3.41239	2.64622	3.20308	3.30601	2.72873	2.41032	3.44157	2.63787	3.50466	3.45882	3.8241	4.10948	2.90571	2.31799	3.49003
AP1B1	NP_663782	Q10567	1	0	4510000000	24	NA	NA	NA	NA	NA	NA	NA	NA	NA	NA	NA	NA	NA	NA	NA	0.206649	NA	NA	NA	NA
AP1G1	NP_001119	Q8IY97	20	0	97600000000	707	4.12828	2.42523	3.05949	2.96545	2.33091	2.15108	3.4282	3.09052	3.18825	2.63165	2.38505	2.97939	2.62461	2.65438	2.52586	4.30968	3.71415	3.20859	2.7012	3.46705
AP1G2	XP_005268229	O75843	19	0	15400000000	180	-0.22238	NA	-2.04944	-2.4489	1.47926	0.735267	-1.31807	-1.40935	-1.16424	0.141166	-2.35304	1.26583	-1.16916	1.15211	2.94694	-0.485036	0.0635655	-2.42336	-0.731617	1.35422
AP1M1	NP_115882	Q9BXS5	20	0	27800000000	322	1.8895	1.66178	1.71839	0.59401	0.870282	0.29843	1.46799	1.42882	1.31681	1.29825	0.909043	1.03296	1.00101	0.119633	1.07439	2.11377	1.48512	1.23204	0.69853	1.66329
AP1M2	NP_005489	Q9Y6Q5	20	0	41800000000	365	2.4968	0.513467	0.537848	1.41251	1.87248	1.38473	2.38728	1.52944	1.04338	0.583039	0.630447	2.41772	1.39763	2.02624	2.24004	3.01848	2.4938	0.938921	1.56903	2.31732
AP1S2	NP_003907	P56377	9	4.15e-112	1760000000	38	-2.14435	-0.733958	-1.80488	-3.023	-2.46253	NA	-1.81982	NA	NA	-3.12261	NA	NA	NA	NA	NA	NA	NA	-1.53892	-2.41916	NA
AP2A1	NP_570603	O95782	20	0	146000000000	1064	4.0805	3.8292	3.71569	3.02384	3.8184	3.73301	3.58613	3.49305	3.38354	3.1	2.5697	3.35536	3.69679	3.65139	3.69547	5.19698	3.66456	4.24866	2.76515	3.98685
AP2A2	NP_001229766	O94973	1	0	339000000	8	NA	NA	NA	NA	NA	NA	NA	NA	NA	NA	NA	NA	NA	NA	NA	NA	NA	NA	-3.77255	NA
AP2A2	NP_036437	O94973	20	0	51000000000	640	2.32121	2.42769	1.37863	1.88696	2.83369	2.2212	2.2734	2.54826	2.40952	2.00389	2.06223	2.32145	1.85715	1.50701	2.16836	1.52771	1.70235	2.68844	2.05214	2.44611
AP2M1	NP_001020376	Q96CW1	20	0	76000000000	446	3.50313	3.48324	2.97428	1.94905	2.63984	2.68601	2.86568	2.66554	2.2023	2.62843	2.64571	2.7976	2.55093	2.20884	2.88696	3.5547	2.81206	3.62462	2.56453	3.12257
AP2S1	NP_004060	P53680	20	3.51e-29	15000000000	98	1.01785	1.12082	0.974936	0.527768	0.429195	-0.422081	0.934574	0.0335096	-0.353838	0.957428	-0.273425	-0.619649	1.33207	-0.729859	0.376562	0.588916	0.597734	0.922324	0.717463	0.265698
AP3B1	NP_003655	O00203	20	0	92200000000	495	4.01192	3.23469	2.66855	2.48561	2.93016	2.46087	3.22245	2.58805	2.5515	3.63312	2.78181	3.70046	2.19539	3.6811	3.14531	3.79176	3.26565	3.24523	3.77015	3.41369
AP3D1	NP_003929	O14617	20	0	61900000000	692	2.99272	2.29407	1.70214	2.17945	2.59639	2.25278	2.42078	2.04675	2.08638	2.25859	2.24807	2.86384	1.42596	2.73338	2.56739	3.20604	2.5727	2.12646	2.54596	2.68488
AP3M1	XP_006717826	Q9Y2T2	20	0	23600000000	288	1.88295	0.999251	0.400994	1.0431	1.452	1.27316	0.968078	0.968339	1.03596	1.05307	0.59579	1.97815	0.0798866	1.69112	0.171004	1.53046	1.14776	1.15274	1.10622	1.29557
AP3M2	XP_006716339	P53677	17	2.8e-184	2940000000	42	-2.32837	-2.90742	NA	NA	-1.15529	-1.55087	-2.54636	-3.18024	NA	-2.31302	-2.27412	-1.84404	-2.41553	-3.30296	-0.150504	-1.13548	-2.61201	-2.25471	-1.08396	-2.07413
AP3S1	NP_001275	Q92572	20	9.91e-68	11400000000	93	0.166518	0.615697	-0.528513	-0.571823	0.224297	-0.535909	0.03646	-0.21177	-0.511553	0.870981	0.327281	0.232563	0.557751	-0.316555	-0.1027	0.0463925	-0.642217	0.226189	0.518316	-0.21199
AP3S2	NP_005820	P59780	1	3.48e-15	343000000	10	NA	NA	NA	NA	NA	NA	NA	NA	NA	NA	NA	NA	NA	NA	NA	NA	NA	NA	-3.78949	NA
AP4B1	NP_001240782	Q9Y6B7	1	6.96e-09	97700000	4	NA	NA	NA	NA	NA	NA	NA	NA	NA	NA	-4.13434	NA	NA	NA	NA	NA	NA	NA	NA	NA
AP4E1	NP_031373	Q9UPM8	1	1.3e-08	295000000	4	NA	NA	NA	NA	NA	NA	NA	NA	NA	NA	NA	NA	NA	NA	NA	NA	-4.28027	NA	NA	NA
AP4M1	NP_004713	O00189	5	8.29e-17	207000000	10	NA	NA	NA	NA	NA	NA	NA	NA	NA	-3.53305	-3.55543	-3.9383	NA	NA	NA	NA	-3.80074	NA	NA	-3.23814
AP4S1	NP_001121598	Q9Y587	11	0.0001251	1250000000	10	-2.42254	-2.92604	NA	NA	NA	NA	-2.73611	NA	NA	-2.76541	-2.65213	-2.72616	NA	-2.32891	NA	-2.25651	NA	-2.02844	-2.28662	-2.06922
AP5Z1	NP_055670	O43299	1	2.84e-28	259000000	11	NA	NA	NA	NA	NA	NA	NA	NA	NA	NA	NA	NA	NA	-2.53402	NA	NA	NA	NA	NA	NA
APAF1	NP_863658	O14727	7	2.6e-53	1210000000	26	-2.64697	-1.66619	-1.92815	NA	NA	NA	-2.24233	NA	NA	NA	NA	NA	NA	-2.31225	NA	NA	-2.2187	NA	NA	-2.17442
APBB1	NP_001244252	O00213	1	9.16e-09	117000000	2	NA	NA	NA	NA	NA	NA	NA	NA	NA	-6.72045	NA	NA	NA	NA	NA	NA	NA	NA	NA	NA
APBB2	NP_775098	Q92870	1	3.33e-06	35600000	4	NA	NA	NA	NA	NA	NA	NA	NA	NA	NA	NA	-3.84783	NA	NA	NA	NA	NA	NA	NA	NA
APBB3	NP_573420	Q96DX9	1	0.0084461	11800000000	3	NA	NA	NA	NA	NA	NA	NA	NA	NA	NA	NA	NA	NA	NA	NA	NA	NA	NA	NA	-6.68277
APCDD1L	NP_699191	Q8NCL9	1	3.45e-09	116000000	5	NA	-1.49918	NA	NA	NA	NA	NA	NA	NA	NA	NA	NA	NA	NA	NA	NA	NA	NA	NA	NA
APEH	NP_001631	P13798	20	0	62400000000	428	1.82719	2.16705	0.969127	0.910053	3.70737	3.4748	2.89482	2.23665	2.03887	3.61783	1.12041	3.13322	1.69026	3.18927	2.47534	1.96984	2.80447	1.55352	2.33754	2.71571
API5	NP_006586	Q9BZZ5	20	0	87000000000	471	4.0079	2.68434	3.78279	3.0965	2.3217	2.01672	3.41585	2.88914	2.90699	2.66677	3.50442	2.74395	2.63456	2.36179	3.01032	3.51632	2.95351	3.40083	3.05006	2.59663
APIP	NP_057041	Q96GX9	20	2.31e-194	13300000000	159	0.796103	-0.149557	-0.319704	0.464917	-0.420864	-0.034533	1.24439	1.26282	0.881744	0.0682782	1.39433	1.3339	1.2826	-0.900871	-2.43212	-0.729274	-0.916879	-0.971652	-0.293795	0.396434
APLP2	NP_001633	Q06481	9	1.41e-98	1830000000	33	NA	NA	-0.847773	NA	NA	NA	-1.86396	-2.44128	-2.06166	NA	NA	NA	-0.409859	-1.97181	-0.722905	NA	NA	-1.8484	-1.7195	NA
APMAP	NP_065392	Q9HDC9	20	0	192000000000	862	4.53256	3.46378	3.23327	3.50386	4.67314	4.11724	4.16071	3.92239	3.62426	3.79807	3.34479	3.37952	4.44619	3.53778	3.68404	1.94287	4.95028	3.08253	4.46266	4.85768
APOA1BP	NP_658985	Q8NCW5	20	0	130000000000	540	2.38791	1.96776	3.47364	3.15793	3.53429	3.31068	3.94769	4.83736	4.94472	3.68113	2.76784	4.758	1.85909	3.12932	3.65668	3.19679	2.55733	3.33683	3.12201	3.52215
APOA4	NP_000473	unknown	1	2.32e-05	32900000	1	NA	NA	NA	NA	NA	NA	NA	NA	NA	NA	NA	NA	NA	NA	NA	NA	-4.14215	NA	NA	NA
APOBEC3B	NP_004891	Q9UH17	13	6.85e-132	2900000000	58	-1.45103	-1.67799	-0.75861	NA	-2.8797	NA	-2.08483	NA	NA	NA	-0.297973	-1.10649	-1.08043	-2.71551	0.637413	NA	NA	-1.33568	-1.44801	-1.03169
APOBEC3C	NP_055323	Q9NRW3	1	7.24e-19	75400000	3	NA	-2.45669	NA	NA	NA	NA	NA	NA	NA	NA	NA	NA	NA	NA	NA	NA	NA	NA	NA	NA
APOBEC3F	NP_660341	Q8IUX4	6	9.15e-20	753000000	15	-2.52523	NA	-2.93971	NA	-1.65016	NA	NA	NA	NA	NA	NA	NA	-2.37299	NA	NA	-3.33367	NA	NA	NA	-1.89422
APOBEC3G	NP_068594	Q9HC16	1	6.97e-11	153000000	2	-3.03999	NA	NA	NA	NA	NA	NA	NA	NA	NA	NA	NA	NA	NA	NA	NA	NA	NA	NA	NA
APOD	NP_001638	P05090	6	4.37e-109	16100000000	64	NA	NA	-1.30329	NA	NA	NA	NA	NA	NA	2.15345	NA	4.21402	NA	-3.01358	NA	NA	NA	NA	-0.893278	2.54948
APOE	NP_000032	P02649	5	0	3380000000	44	NA	NA	NA	2.28649	-1.82411	NA	NA	NA	NA	NA	NA	0.955411	-0.171314	NA	-1.78933	NA	NA	NA	NA	NA
APOL1	NP_001130012	O14791	1	6.42e-05	60300000	3	NA	NA	NA	NA	NA	NA	NA	NA	NA	NA	NA	NA	NA	NA	NA	NA	NA	-4.91613	NA	NA
APOL2	NP_112092	Q9BQE5	17	5.47e-192	13100000000	71	-0.0669599	3.33448	NA	-0.791163	0.650509	0.628699	-0.113459	-1.4325	NA	-1.40075	NA	-0.42887	0.145747	-0.991926	-0.064612	-0.258279	-0.735446	-0.0494162	1.42579	-0.215179
APOO	XP_006724579	Q9BUR5	19	1.47e-178	9150000000	106	-0.0485077	-0.44541	0.503593	-0.383001	-0.560978	NA	0.758564	-0.894476	-0.955792	0.649293	-0.166019	0.226564	-0.672558	-0.731811	-1.29998	0.825974	0.0477802	-0.0024182	0.898242	-0.661758
APOOL	NP_940852	Q6UXV4	20	8.13e-183	9520000000	119	0.901157	0.0920463	-0.709119	0.075223	-0.785239	-0.552332	0.340175	-1.21043	-1.68989	0.155878	-2.85638	1.46023	-1.60594	-0.242154	0.691961	0.518316	-1.17109	-0.0924342	0.423483	-0.358584
APP	NP_000475	P05067	19	0	33100000000	319	1.1405	1.15978	NA	1.84123	2.3917	1.8478	1.05455	2.36523	1.88973	1.01301	2.48648	-1.44526	0.326849	1.17705	3.18748	0.122179	1.33796	1.90766	2.00888	-0.201138
APPL1	NP_036228	Q9UKG1	20	0	19500000000	309	0.47934	0.923182	0.686317	0.296585	1.80763	1.35966	1.53787	0.883359	0.624544	0.672697	0.773479	1.47255	0.334287	0.839336	0.424116	0.795654	0.491538	0.981751	0.376779	1.31907
APPL2	NP_060641	Q8NEU8	16	2.2e-217	3050000000	72	-2.17667	-3.0879	-3.13227	NA	-2.38692	-2.62349	0.390173	NA	NA	-1.34982	-3.57479	-1.53734	-2.54089	0.405572	NA	-1.16182	-2.53025	-3.25181	-2.12065	-0.583102
APRT	NP_000476	P07741	20	0	105000000000	589	3.58395	2.17474	3.38467	3.28806	3.16161	2.76727	2.84876	3.69346	3.60052	2.90606	2.60483	2.31742	2.3341	3.00348	3.17621	3.04193	4.02255	3.58318	1.81811	3.11792
APTX	NP_001182180	Q7Z2E3	12	3.71e-26	1250000000	20	NA	NA	-3.35473	-1.85352	-3.02545	NA	-2.16292	NA	NA	-1.78572	-2.02134	-2.09893	-1.4195	-3.09478	-2.55808	NA	NA	-2.03807	-2.12302	NA
AQP1	NP_932766	P29972	1	4.12e-291	1600000000	19	NA	NA	NA	2.1587	NA	NA	NA	NA	NA	NA	NA	NA	NA	NA	NA	NA	NA	NA	NA	NA
AQP11	NP_766627	Q8NBQ7	1	0.0058019	1450000000	5	NA	NA	NA	NA	NA	NA	NA	NA	NA	NA	NA	NA	-2.85772	NA	NA	NA	NA	NA	NA	NA
AQP3	NP_004916	Q92482	3	0.0038922	962000000	6	-0.000752654	NA	NA	NA	NA	NA	NA	NA	NA	NA	NA	NA	-0.501512	NA	NA	NA	NA	-0.95688	NA	NA
AQP5	NP_001642	P55064	5	2.86e-51	1380000000	14	NA	NA	0.86483	-1.71601	NA	NA	NA	NA	NA	NA	NA	NA	-1.67432	NA	NA	NA	-2.01556	NA	NA	-1.24079
AQR	NP_055506	O60306	20	0	17200000000	299	0.63739	-1.72585	0.931026	1.10412	-0.277553	-0.339946	1.00175	1.06466	0.816035	0.00279681	1.10119	0.427699	0.369942	0.602145	0.213728	0.628893	1.05087	1.12949	1.32144	0.327081
AR	NP_000035	P10275	1	1.87e-11	69800000	5	NA	NA	NA	NA	NA	NA	NA	NA	NA	-3.88487	NA	NA	NA	NA	NA	NA	NA	NA	NA	NA
ARAF	NP_001645	P10398	18	3.87e-75	2740000000	69	-1.34682	-1.40877	-2.37915	NA	-1.60812	-2.3255	-0.927387	-1.90456	NA	-1.07904	-1.21806	-2.05449	-1.50673	-2.0208	-1.65564	-1.96975	-2.48759	-1.97266	-0.851759	-1.65193
ARAP1	NP_001035207	Q96P48	20	0	5850000000	132	-1.09985	-2.16225	-1.08348	-0.911693	-0.52731	-1.73199	-1.73084	-0.953301	-2.41895	1.35089	-2.94204	-2.39707	-2.03753	-0.516294	-2.17267	-0.247492	-1.78487	0.703353	-1.43331	-0.597282
ARAP3	NP_071926	Q9H7C1	1	7.03e-07	71600000	3	NA	NA	NA	-4.61016	NA	NA	NA	NA	NA	NA	NA	NA	NA	NA	NA	NA	NA	NA	NA	NA
ARCN1	NP_001646	P48444	20	0	188000000000	965	4.35029	4.34389	4.19707	3.81242	4.50889	4.23328	3.97797	4.1869	4.33893	4.50144	3.57445	3.75761	4.11971	4.05893	3.8189	3.85182	4.00955	4.16018	4.60828	4.29456
AREG	NP_001648	P15514	1	0.00060747	368000000	2	-2.71532	NA	NA	NA	NA	NA	NA	NA	NA	NA	NA	NA	NA	NA	NA	NA	NA	NA	NA	NA
ARF4	NP_001651	P18085	20	0	96400000000	306	2.35727	3.42777	2.90235	2.28613	3.76544	3.49619	3.05049	2.43108	2.23546	3.41349	2.67908	3.48123	3.53256	3.02392	3.19096	1.79987	2.87563	3.43422	3.56258	3.44846
ARF5	NP_001653	P84085	20	0	72500000000	274	3.78986	2.40775	1.92382	1.67746	2.03119	1.80854	3.45449	2.66388	2.36038	2.80951	2.40383	3.61184	3.11786	1.92926	2.04813	3.13174	3.51962	2.58724	3.20763	2.1728
ARF6	NP_001654	P62330	20	0	30000000000	219	2.19613	2.05148	1.70286	0.807281	1.22212	0.58252	1.90463	0.582183	0.135311	1.98011	2.26905	1.4119	2.2797	0.989177	1.09263	0.963373	2.16162	2.16969	1.06858	1.95534
ARFGAP1	NP_060679	Q8N6T3	20	0	17000000000	216	0.508229	1.65884	0.633215	0.0629944	0	-0.144581	0.739313	0.640014	0.633861	0.914369	-0.236121	0.00490224	-0.669613	1.38095	0.12753	1.05741	1.09749	0.830304	1.90015	1.62165
ARFGAP2	NP_115765	Q8N6H7	20	0	33200000000	311	1.2658	1.22298	2.40636	0.637979	2.1566	2.07087	1.66753	1.91376	1.58038	2.74679	0.87909	1.96203	-0.0957732	1.9325	1.02961	2.26964	2.0401	1.91414	1.40802	1.7272
ARFGAP3	NP_055385	Q9NP61	20	6.5e-197	7080000000	100	-1.27022	0.620325	-0.229339	0.141664	-0.085484	-0.474942	-0.149523	0.237482	0.152497	-0.537616	-1.09584	0.086905	-0.266508	-1.96388	-0.777926	-0.892801	-0.154598	-1.12967	-0.447889	0.412426
ARFGEF1	XP_005251191	Q9Y6D6	20	0	56800000000	668	3.25791	1.06973	2.05091	-1.46135	3.41431	3.39258	3.18104	1.34647	1.27404	1.54407	1.8949	1.48092	0.874346	2.24043	2.63793	3.30984	1.93233	1.53066	1.7648	2.6239
ARFGEF2	NP_006411	Q9Y6D5	20	0	17600000000	295	1.52866	0.172419	-0.388212	-1.57406	0.55129	0.60891	0.591431	1.02204	0.757521	1.02047	0.215721	0.318242	-1.91102	1.91376	0.0605514	0.734946	0.318635	0.391554	0.0753149	1.60217
ARFIP1	NP_001020764	Q8N8M9	1	0	1040000000	18	NA	NA	NA	NA	NA	NA	NA	NA	NA	NA	NA	NA	NA	NA	NA	NA	-2.89292	NA	NA	NA
ARFIP1	NP_001020766	Q8N8M9	20	0	47400000000	366	2.24606	1.31978	0.584006	0.775037	3.19442	2.5985	2.28957	1.83446	1.41754	2.14562	0.858002	2.01988	1.16814	2.28973	1.41637	2.26832	3.30984	1.79767	1.66369	2.23073
ARFIP2	NP_001229783	B4DUZ3	20	0	26100000000	216	0.866414	0.946982	-2.91429	-2.7237	2.31366	1.6177	2.06241	0.0513318	-0.326585	3.16082	-2.68141	1.30755	-1.0218	1.32449	-0.562509	1.75202	0.920297	0.560798	1.09362	2.69433
ARFRP1	NP_003215	Q13795	13	7.74e-33	1580000000	49	NA	NA	NA	-2.55972	-1.82427	-2.4561	-3.42223	-2.47709	-2.31353	-2.72565	NA	-2.82187	NA	-2.83159	NA	-1.73463	-2.86955	-1.59596	NA	-2.64016
ARG1	NP_000036	P05089	9	1.06e-10	2590000000	18	NA	-1.22212	-0.688384	NA	NA	-3.09931	NA	-2.54728	-2.46664	NA	NA	NA	-1.32636	NA	-0.12882	NA	NA	0.068822	-0.952238	NA
ARG2	NP_001163	P78540	1	2.3e-12	386000000	4	NA	NA	NA	NA	NA	NA	NA	NA	NA	NA	NA	NA	NA	NA	NA	NA	-1.33146	NA	NA	NA
ARHGAP1	NP_004299	Q07960	20	0	160000000000	902	3.8391	3.6182	3.88801	2.59435	3.93299	3.24962	3.95519	4.16911	4.45182	3.9441	3.64782	3.59688	2.74468	3.56447	3.46647	3.42931	4.42047	3.49748	3.6552	4.59394
ARHGAP10	NP_078881	A1A4S6	4	1.21e-23	669000000	19	NA	-1.56297	-2.56005	NA	NA	NA	NA	-1.74169	-1.9071	NA	NA	NA	NA	NA	NA	NA	NA	NA	NA	NA
ARHGAP12	NP_001257625	Q8IWW6	18	4.96e-92	7960000000	52	-0.509644	-0.228459	NA	-1.07552	-0.375974	-0.418312	-0.324381	0.1738	0.190508	-0.614962	NA	-0.923485	-0.92613	0.883355	-1.03982	0.166777	-0.637758	-0.318391	-0.910258	0.431923
ARHGAP17	NP_001006635	Q68EM7	20	0	14700000000	195	0.428633	1.07487	-0.38642	-2.14529	0.41636	-0.540617	1.33572	0.614566	0.462833	-1.03306	0.574039	-0.191282	-1.36831	-0.991888	0.615051	0.101863	1.0796	0.851824	0.431296	0.681993
ARHGAP18	NP_277050	Q8N392	18	1.4e-107	3270000000	76	-1.63163	1.47858	NA	-5.08062	-2.13419	-2.42591	-2.18581	-1.52842	-2.36775	-1.17188	-0.72192	NA	-2.62093	-1.81709	-3.27409	-1.47053	-1.57166	-1.73339	-2.93257	-1.55935
ARHGAP24	NP_001036134	Q8N264	1	7.14e-20	166000000	8	NA	NA	NA	NA	NA	NA	NA	NA	NA	NA	NA	NA	NA	-2.02443	NA	NA	NA	NA	NA	NA
ARHGAP26	NP_001129080	Q9UNA1	1	4.4e-14	121000000	4	NA	NA	NA	NA	NA	NA	NA	NA	NA	NA	NA	NA	NA	NA	NA	NA	NA	NA	-2.62911	NA
ARHGAP29	NP_004806	Q52LW3	14	1.42e-258	16800000000	82	0.118636	1.11208	0.779501	NA	0.341948	-1.15962	NA	0.813581	0.814567	NA	NA	NA	-0.341543	-0.507737	3.32263	0.436796	-0.963559	NA	-1.80741	-0.445342
ARHGAP32	NP_001136157	A7KAX9	2	2.16e-19	2990000000	9	NA	NA	NA	NA	NA	NA	NA	NA	NA	NA	NA	NA	NA	-3.53144	NA	NA	NA	NA	NA	-2.51823
ARHGAP35	NP_004482	Q9NRY4	20	0	13700000000	247	0.167151	-0.116901	0.632075	-1.6283	1.01977	0.52215	1.08083	0.410862	-0.19134	0.172584	-0.981411	1.23834	0.736265	1.41263	0.211796	0.210539	0.449628	0.732848	-0.296786	0.360558
ARHGAP39	XP_005272401	Q9C0H5	2	1.29e-15	548000000	11	-2.64807	NA	NA	NA	NA	NA	NA	NA	-3.29477	NA	NA	NA	NA	NA	NA	NA	NA	NA	NA	NA
ARHGAP4	NP_001657	P98171	2	2.96e-91	657000000	8	-0.659169	NA	NA	NA	NA	NA	NA	NA	NA	-2.15591	NA	NA	NA	NA	NA	NA	NA	NA	NA	NA
ARHGAP44	NP_055674	Q17R89	1	1.25e-10	459000000	4	NA	NA	NA	NA	NA	NA	-2.43919	NA	NA	NA	NA	NA	NA	NA	NA	NA	NA	NA	NA	NA
ARHGAP5	NP_001164	Q13017	17	4.72e-135	2940000000	88	-2.61234	-2.04531	NA	-2.47273	-0.558764	-1.99277	-2.24078	-1.84	-2.01556	-2.33764	-2.24052	-1.97581	NA	NA	-1.6255	-0.81689	-2.2604	-2.18138	0.276378	-2.71292
ARHGAP8	NP_851852	Q6PJW1	9	1.02e-86	1850000000	30	-1.3741	NA	NA	NA	-1.85977	-2.10273	NA	-1.50141	-2.26025	NA	NA	-1.73957	NA	NA	-1.80316	-2.61633	NA	NA	-2.107	NA
ARHGAP9	NP_001073625	Q9BRR9	1	2.28e-06	26300000	1	NA	NA	NA	NA	NA	NA	NA	NA	NA	NA	NA	NA	NA	NA	NA	NA	NA	-4.14688	NA	NA
ARHGDIA	NP_004300	P52565	19	0	44600000000	177	2.09786	2.4951	2.55365	2.03135	0.457011	0.447706	2.10516	NA	1.0872	1.68559	1.33637	1.90232	0.823182	2.08139	2.0892	4.09468	2.01272	1.85204	1.33124	2.23815
ARHGDIB	NP_001166	P52566	16	0	66500000000	206	1.69121	NA	-1.65083	-0.85762	4.60155	3.67139	2.12919	1.88819	1.90182	4.05822	1.43209	1.15382	NA	2.58199	1.62269	NA	1.0013	NA	2.30461	3.75893
ARHGEF1	NP_004697	Q92888	20	0	19000000000	216	0.739764	0.947326	2.08785	-0.201063	-0.0734198	0.283221	0.049212	1.29694	1.08521	0.103881	-0.694795	0.737931	1.6793	1.47049	0.378242	0.837075	0.794702	1.62354	0.350443	0.701356
ARHGEF10	NP_055444	O15013	1	1.5e-52	3910000000	17	NA	NA	NA	NA	NA	NA	NA	NA	NA	NA	-3.26424	NA	NA	NA	NA	NA	NA	NA	NA	NA
ARHGEF11	NP_937879	O15085	14	9.01e-107	2710000000	55	NA	NA	-1.27926	-2.5279	-2.87986	NA	-2.03647	-1.03175	-1.01751	-1.77727	-3.21112	-1.84369	NA	-2.08173	NA	-1.19095	-2.22163	-1.94101	NA	-1.86379
ARHGEF12	NP_001185594	Q9NZN5	12	9.41e-143	1820000000	43	-2.3203	-2.64099	NA	NA	-1.33772	-1.69911	-2.44421	-2.26449	NA	-2.41893	NA	NA	-3.0309	NA	-1.92947	NA	-2.83001	NA	-1.98213	-1.84201
ARHGEF16	XP_006710641	Q5VV41	19	9.74e-256	12900000000	116	1.32216	NA	0.38303	-1.74713	0.468872	-2.2952	-3.82633	-0.732524	-1.49089	-1.35119	-1.89601	-0.81747	-3.27586	-1.12317	-3.21437	-2.93651	2.97	-0.35912	-2.35918	-1.65495
ARHGEF17	NP_055601	Q96PE2	4	1.19e-88	1770000000	25	NA	NA	NA	-3.03808	-3.4972	NA	NA	NA	NA	-1.49004	NA	0.4186	NA	NA	NA	NA	NA	NA	NA	NA
ARHGEF18	NP_001124427	Q6ZSZ5	14	8e-48	4720000000	30	-1.16742	0.638276	-0.158815	NA	NA	NA	-1.40623	-0.752223	NA	NA	-0.0844562	0.0964253	NA	-1.12412	-0.418776	-0.900482	-0.856447	-0.612621	-0.451588	-1.02871
ARHGEF2	NP_004714	Q92974	20	0	41800000000	447	2.29455	1.46558	2.60249	2.17396	1.41619	0.753935	1.28818	3.33562	3.08111	1.47288	2.2993	0.859504	1.56732	0.271908	2.04116	-1.90463	0.878363	2.37811	1.95054	1.7145
ARHGEF35	NP_001003702	A5YM69	1	1.91e-168	52600000	3	NA	NA	NA	NA	NA	NA	NA	NA	NA	NA	NA	NA	NA	-4.26802	NA	NA	NA	NA	NA	NA
ARHGEF37	XP_006714847	A1IGU5	1	1e-22	75800000	7	NA	NA	NA	NA	NA	NA	NA	NA	NA	NA	NA	NA	NA	NA	NA	NA	NA	NA	-3.02313	NA
ARHGEF38	NP_001229658	Q9NXL2	1	1.39e-09	423000000	7	NA	NA	NA	NA	NA	NA	NA	NA	NA	NA	NA	NA	NA	NA	NA	NA	NA	NA	-0.854969	NA
ARHGEF40	NP_060541	Q8TER5	4	1.41e-84	1490000000	23	NA	NA	NA	NA	-1.96325	-1.78173	NA	-1.61679	-2.89975	NA	NA	NA	NA	NA	NA	NA	NA	NA	NA	NA
ARHGEF5	XP_006716190	Q12774	12	7.27e-261	1240000000	44	NA	NA	NA	NA	-4.25335	NA	-2.3767	-2.96288	-3.01934	-3.12621	-3.55942	-1.67128	-4.11672	-0.469419	NA	-3.95695	-2.6066	NA	NA	-2.61743
ARHGEF6	NP_004831	Q8N4Q3	7	1.4e-159	1270000000	28	NA	-1.44276	NA	NA	NA	-3.16475	-2.16341	-1.07362	-1.6878	NA	NA	NA	NA	NA	-2.58372	NA	NA	-1.98095	NA	NA
ARHGEF7	XP_005254152	Q14155	20	0	17300000000	200	0.959134	0.849686	0.98072	1.14908	-0.344463	-0.286061	0.637324	1.24809	0.79246	0.37209	0.09032	0.230016	0.626835	0.200518	0.529467	1.64571	0.106518	0.843372	0.986581	0.549511
ARID1A	NP_006006	O14497	20	0	21100000000	234	1.33096	1.05034	0.717445	1.51078	1.10615	0.686933	1.27408	0.935533	0.485421	0.195209	1.39652	1.12252	0.701114	0.987575	0.831895	0.0391901	0.511562	2.22561	0.81319	1.1283
ARID1B	NP_059989	Q8NFD5	9	2.16e-173	1480000000	39	-2.01199	NA	NA	NA	-1.27626	-1.57276	-2.83782	NA	NA	NA	-1.59251	-1.96403	-2.07403	-2.39525	NA	-1.32979	NA	NA	NA	NA
ARID2	NP_689854	Q68CP9	15	3.3e-250	3710000000	59	-3.00193	NA	-1.16117	-0.909022	-1.36608	NA	0.900038	-1.80551	NA	-1.84711	NA	-3.01144	-1.57679	-0.71513	NA	-0.849102	-1.39864	-0.864914	0.366655	-1.07299
ARID3A	XP_005259569	Q99856	1	0.00023113	58000000	4	NA	NA	NA	NA	NA	NA	NA	NA	-5.0893	NA	NA	NA	NA	NA	NA	NA	NA	NA	NA	NA
ARID4A	NP_075377	Q05CG0	1	1.77e-12	187000000	4	NA	NA	NA	NA	NA	NA	NA	NA	NA	NA	NA	NA	-3.5658	NA	NA	NA	NA	NA	NA	NA
ARID4B	NP_112739	Q4LE39	2	3.27e-24	1210000000	13	NA	NA	NA	-3.20883	NA	NA	NA	NA	NA	NA	NA	NA	NA	NA	NA	NA	NA	NA	NA	-2.62273
ARIH1	NP_005735	Q9Y4X5	20	1.43e-249	9300000000	153	-0.328763	-0.295879	0.394277	0.503455	-0.197966	-1.38289	0.160273	-0.219856	-0.376493	-0.223885	0.145081	-0.752913	-1.8922	0.154507	-0.21253	-0.49592	-0.544149	0.526894	0.226015	-0.486287
ARIH2	NP_006312	Q6IBL8	18	2.16e-176	2290000000	65	-2.35775	-1.544	-2.27545	NA	-1.51824	-1.36592	-2.36726	-1.92388	-2.086	-2.50909	-1.90238	-2.57613	-1.71922	-2.79341	-2.1524	-2.1029	-2.47453	-1.9208	-1.89088	NA
ARL1	NP_001168	P40616	20	0	30300000000	308	0.973657	0.896337	1.23053	1.77683	1.81923	1.55455	1.39845	0.784167	0.819648	1.46291	0.788293	0.732145	0.849565	1.71232	0.871393	0.991242	1.46765	2.05664	1.39794	1.5436
ARL10	NP_775935	Q8N8L6	1	2.41e-08	37100000	2	NA	NA	NA	NA	NA	NA	-5.30204	NA	NA	NA	NA	NA	NA	NA	NA	NA	NA	NA	NA	NA
ARL14EP	NP_689529	Q8N8R7	1	6.21e-10	379000000	7	NA	NA	NA	NA	NA	-3.97791	NA	NA	NA	NA	NA	NA	NA	NA	NA	NA	NA	NA	NA	NA
ARL15	NP_061960	Q9NXU5	5	3.48e-38	451000000	14	-2.59655	-2.1787	NA	NA	NA	NA	NA	NA	NA	-2.81351	NA	NA	NA	NA	NA	NA	NA	-3.23112	-2.75272	NA
ARL2	NP_001658	Q53YD8	19	5.44e-67	5140000000	61	-1.19185	-0.0733706	-0.249899	-1.11166	-1.54122	-1.37301	-0.564914	-0.786885	-0.842866	-1.79343	-1.95499	NA	-1.57543	-0.147991	-2.04543	-0.533354	-1.07052	-0.315896	-1.63499	-1.2679
ARL2BP	NP_036238	Q9Y2Y0	14	1.05e-37	2070000000	35	-0.582956	NA	-2.3842	NA	-3.82267	NA	-2.98284	-1.3328	-1.93053	-2.8339	-2.88499	NA	-4.73814	NA	-1.82945	-1.37519	-2.06987	-2.94918	-3.24196	NA
ARL3	NP_004302	P36405	20	0	45200000000	292	1.04331	2.2972	1.90381	2.2013	2.92167	1.97015	2.92724	1.30883	0.678629	2.33034	1.39049	3.02236	1.62522	2.93452	1.0856	2.68254	2.52778	1.33815	2.45301	1.31916
ARL6	NP_001265222	Q9H0F7	10	2.97e-15	636000000	15	NA	NA	-3.17192	-3.09903	NA	-3.62698	-2.52109	NA	-3.11176	NA	-4.09382	-3.44139	NA	NA	-3.49093	-3.48969	NA	-3.44058	NA	NA
ARL6IP1	NP_055976	Q15041	20	0	29400000000	81	1.48465	1.53852	1.40921	0.263152	0.697786	0.271423	1.91194	1.31179	-0.620858	1.76209	1.59907	0.927201	2.34909	-0.300672	0.721357	0.520261	1.36721	3.6551	2.55192	1.5175
ARL6IP4	NP_061164	Q66PJ3	12	2.02e-115	2060000000	34	-2.68238	-1.31866	-1.19062	NA	-2.76019	-2.9443	-0.727384	-1.80044	-2.39897	NA	NA	NA	-1.8061	-0.996727	NA	NA	-2.30627	NA	-1.94139	NA
ARL6IP5	NP_006398	O75915	20	0	69200000000	311	2.81706	2.463	1.73016	1.9772	2.51649	2.34589	2.31262	2.26153	1.96913	2.62991	2.6804	2.88893	0.689338	1.29496	2.96939	1.59412	2.46187	3.29296	1.84664	3.58876
ARL6IP6	NP_689735	Q8N6S5	3	2.3e-06	325000000	6	NA	-4.1619	NA	NA	NA	NA	NA	NA	NA	NA	NA	NA	NA	NA	NA	NA	-3.00938	NA	NA	-3.19632
ARL8A	NP_620150	Q96BM9	20	0	33400000000	234	1.02455	0.115378	0.742398	1.3195	1.52095	1.88316	0.726798	2.5738	2.71841	1.11425	1.49665	0.965187	0.00771404	1.23282	1.42033	1.1538	1.7451	2.23814	1.68544	2.05687
ARMC1	XP_006716521	Q9NVT9	20	0	9460000000	138	0.17589	-0.759295	0.489492	-1.06356	0.997024	0.398974	0.162351	-0.696616	-1.01169	-0.145692	-0.382754	-0.079138	-1.04404	-0.562884	-0.133466	-1.2832	-0.745241	0.355924	-0.190963	-0.949967
ARMC10	NP_001154484	Q8N2F6	19	1.39e-217	7600000000	92	-0.307674	-1.57197	-0.738103	-0.306526	0.141014	-0.993171	-0.309971	-0.304328	-0.265204	-0.77835	-0.587609	-1.39482	-1.86604	-0.941642	-0.461101	-0.343843	-0.788412	NA	-1.27228	-0.0646157
ARMC6	NP_001186125	Q6NXE6	20	2.75e-274	7340000000	123	-0.914503	-0.875003	0.357754	-0.809288	-0.286042	-0.905748	-1.7423	-0.113013	-0.441949	-0.851553	-0.1226	-1.46963	-1.4206	-0.342187	-1.47296	-0.211019	0.266127	1.0015	-1.58343	-1.8633
ARMC7	NP_078861	Q9H6L4	1	3.08e-59	54100000	4	NA	NA	NA	NA	NA	NA	NA	NA	NA	NA	NA	NA	NA	NA	NA	-5.16833	NA	NA	NA	NA
ARMC8	NP_001253970	Q8IUR7	20	1.01e-167	6600000000	102	-0.387833	-1.96696	-0.610946	-0.81661	0.135637	-0.212518	0.681652	-1.26413	-2.00718	-1.32231	-1.19397	-0.569551	-0.787653	-0.107427	-0.944461	-0.895176	-0.781909	-0.34131	-1.59219	-1.1453
ARMC9	NP_079415	Q7Z3E5	9	4.38e-48	767000000	22	NA	-2.68924	-1.97563	-3.30645	NA	NA	-2.00851	-3.71884	NA	NA	NA	-3.81069	NA	-1.58196	NA	NA	NA	NA	-3.22707	-2.42824
ARMCX1	NP_057692	Q9P291	8	1.28e-124	1710000000	32	-1.47658	-1.29584	NA	-1.67677	NA	NA	NA	-1.43819	-1.76124	-1.86509	NA	NA	NA	NA	-0.927405	-2.29098	NA	NA	NA	NA
ARMCX2	XP_005278167	Q7L311	9	1.92e-187	1730000000	35	-1.32489	-1.37192	-2.10793	-3.18372	-1.57276	NA	NA	-2.38425	-1.94465	-1.24886	NA	NA	NA	NA	-1.20273	NA	NA	NA	NA	NA
ARMCX3	XP_005262198	Q9UH62	20	0	17600000000	213	0.898692	0.319241	-0.307479	0.212613	0.777787	0.954926	0.454447	1.63214	1.2668	0.327136	-0.698319	0.408782	-0.933788	0.0808413	0.963503	0.328676	0.084092	-1.92902	0.0454376	1.37446
ARMCX6	NP_001009584	Q7L4S7	1	3.69e-29	39700000	2	-4.26095	NA	NA	NA	NA	NA	NA	NA	NA	NA	NA	NA	NA	NA	NA	NA	NA	NA	NA	NA
ARNT	NP_848514	P27540	5	1.27e-114	832000000	27	NA	NA	NA	NA	NA	NA	-3.09415	-2.26199	-2.82923	NA	NA	NA	NA	NA	NA	-3.30022	NA	-1.7621	NA	NA
ARPC1A	NP_006400	V9HVZ6	20	0	49200000000	315	1.56007	2.67917	2.17159	1.65457	2.27114	1.89571	2.17175	2.29087	2.56264	2.25589	2.26874	2.06026	1.65695	2.16824	1.23683	2.59029	2.52848	1.53007	2.54729	2.98672
ARPC1B	XP_006715888	O15143	20	0	162000000000	534	4.55845	4.95092	4.54892	3.71608	3.28995	3.20546	3.03476	1.89424	1.61355	4.45572	4.15946	2.89033	3.93232	3.86372	4.10395	3.13625	4.16251	5.64942	3.75019	4.35666
ARPC2	NP_690601	Q53R19	20	0	203000000000	1043	4.40581	4.72854	4.30391	4.17863	4.21351	4.24266	4.06184	3.51196	3.63873	4.56829	4.75584	3.86512	3.80337	4.31933	4.1204	3.4149	3.99463	5.28918	3.59084	4.70356
ARPC3	NP_001265485	O15145	20	1.61e-236	77600000000	412	2.77157	3.60398	3.32842	2.39627	2.58911	1.48116	2.32769	2.03607	1.76242	3.33234	2.87385	1.94095	3.11373	2.78684	2.83304	1.9747	3.11608	2.99517	2.78396	3.6367
ARPC4	NP_005709	P59998	20	0	159000000000	284	4.49796	4.64413	4.57915	3.76344	3.56235	3.57089	3.58257	2.88411	3.13887	4.52728	3.49498	3.18927	3.40702	4.24168	3.97064	3.72698	4.26033	4.93684	3.21072	4.2215
ARPC5	NP_005708	O15511	20	0	68300000000	286	2.99308	3.44126	3.13602	2.25739	2.35382	2.50591	2.70367	2.16824	1.96651	2.90969	2.6873	1.5825	2.93876	2.27765	2.60521	1.80754	2.62318	3.80454	2.28513	3.23704
ARPC5L	XP_005252307	Q9BPX5	20	0	25800000000	139	1.13641	1.53583	1.83206	1.13267	1.35623	0.981377	-0.282809	0.00632063	0.0982944	1.39615	-0.120346	0.942679	-0.777291	1.93914	1.55511	0.557377	1.75447	1.44767	1.01814	1.70554
ARPP19	XP_005254192	P56211	14	7.54e-103	2510000000	56	-1.21284	-1.68032	-2.2425	NA	NA	NA	NA	NA	NA	-0.906729	-1.98811	-1.41366	-1.53785	-0.747247	-1.82542	-0.807365	-1.74333	-1.91012	-1.70213	-1.61966
ARRB1	NP_004032	P49407	1	0	203000000	5	NA	NA	NA	NA	NA	NA	NA	NA	NA	NA	NA	NA	NA	-4.38244	NA	NA	NA	NA	NA	NA
ARRB1	NP_064647	P49407	20	0	21300000000	235	0.77441	0.704215	-0.735376	-2.11125	0.6574	0.319986	1.27391	2.41255	2.25605	0.717952	-0.608048	-0.434768	-2.41085	1.82154	-1.08275	0.482487	-0.0744312	1.21397	1.81193	1.64366
ARRB2	NP_004304	P32121	11	0	2840000000	45	-1.1634	0.211165	-1.69253	NA	NA	NA	NA	NA	-1.96545	NA	-1.6169	NA	NA	-2.25179	-2.50234	-1.6256	-0.854345	-0.431852	NA	-2.06187
ARRDC1	NP_689498	Q8N5I2	14	8.96e-106	2850000000	52	-0.558227	NA	-2.73326	-2.8627	-1.3068	-2.22455	NA	-1.61048	-1.41377	-1.24223	NA	-2.85879	NA	-1.66384	-2.31516	NA	-1.83531	NA	-2.16218	-1.431
ARSA	NP_000478	P15289	16	1.04e-267	9280000000	122	NA	-2.06343	NA	1.18376	-0.680177	-1.2892	-0.0364072	0.22313	0.0482847	-1.94901	-1.57276	-0.284425	-2.66151	-1.17801	1.82608	NA	-0.585377	NA	-1.58666	1.09792
ARSB	NP_000037	P15848	1	7.13e-10	131000000	5	NA	NA	NA	NA	NA	NA	NA	NA	NA	NA	NA	NA	NA	NA	-4.96353	NA	NA	NA	NA	NA
ARSD	NP_001660	P51689	4	1.43e-63	729000000	18	-2.49888	NA	NA	-3.09744	NA	NA	NA	NA	NA	NA	NA	-2.31616	NA	NA	NA	NA	-2.79071	NA	NA	NA
ARSE	NP_001269560	B7Z1M0	1	1.9e-08	16100000	1	NA	NA	NA	NA	NA	NA	NA	NA	NA	NA	NA	NA	-3.51177	NA	NA	NA	NA	NA	NA	NA
ARSF	NP_001188468	P54793	1	1.78e-48	244000000	8	NA	NA	NA	NA	NA	NA	NA	NA	NA	NA	NA	NA	NA	NA	NA	NA	NA	NA	NA	-1.1186
ART3	NP_001170	Q13508	2	1.81e-15	2020000000	7	NA	NA	NA	NA	NA	NA	NA	-3.05846	NA	NA	NA	NA	-1.77657	NA	NA	NA	NA	NA	NA	NA
ARV1	NP_073623	Q9H2C2	1	1.72e-55	42900000	3	NA	NA	NA	NA	NA	NA	NA	NA	NA	NA	NA	NA	NA	NA	NA	NA	NA	NA	NA	-5.97971
ARVCF	NP_001661	O00192	15	4.95e-233	3100000000	84	-3.7999	NA	-0.433528	-0.893377	-1.1853	-1.66318	-1.94382	-1.9945	NA	NA	-4.87301	NA	-2.37856	-2.70396	NA	-1.13613	0.119	-1.34463	-1.69631	-3.18532
ARX	NP_620689	Q96QS3	1	1.84e-11	57100000	2	NA	NA	-5.29336	NA	NA	NA	NA	NA	NA	NA	NA	NA	NA	NA	NA	NA	NA	NA	NA	NA
AS3MT	NP_065733	Q9HBK9	16	2.8e-47	3320000000	40	-0.606326	NA	-0.45258	-2.18955	-1.67655	-2.51927	-1.7162	-1.24275	-1.5217	-1.79954	-0.0727959	-2.82453	-2.08804	NA	NA	-1.68691	NA	-1.50543	-0.0585958	-1.37321
ASAH1	NP_808592	Q53H01	20	0	68700000000	433	2.15899	-0.636298	0.00727243	0.885484	2.28274	1.1018	4.16796	1.2822	1.56719	4.5342	-1.13292	3.11846	0.0736437	3.7722	2.19904	2.63271	3.19205	2.00216	3.13958	3.74124
ASAP1	NP_001234925	Q9ULH1	17	3.51e-225	4530000000	51	-1.06406	0.683729	-0.227637	-1.02283	-0.759088	-1.69575	-1.05907	-0.39469	NA	-0.825325	-1.68355	NA	-2.5489	-0.604099	-1.14627	-1.57511	-2.01168	-0.736429	NA	-1.94809
ASAP2	NP_003878	O43150	16	2.23e-220	1990000000	60	NA	-2.45058	-2.56262	-2.65449	-5.05004	NA	-2.41813	-1.34304	-1.15722	-1.78634	NA	-1.94809	NA	-2.19686	-2.70168	-2.53418	-2.88047	-2.21535	-2.42104	-1.93843
ASAP3	NP_001137250	Q8TDY4	1	6.91e-11	222000000	9	NA	NA	NA	NA	NA	NA	NA	NA	NA	NA	NA	NA	NA	NA	NA	NA	NA	NA	NA	-2.53652
ASB3	NP_665862	Q9Y575	1	0.0026913	63100000	1	NA	NA	NA	NA	NA	NA	NA	NA	NA	NA	NA	NA	NA	NA	NA	NA	-5.90159	NA	NA	NA
ASB6	NP_001189332	Q9NWX5	1	0.00014638	21900000	2	NA	NA	NA	NA	NA	NA	NA	NA	NA	NA	NA	NA	NA	-4.61755	NA	NA	NA	NA	NA	NA
ASB9	NP_001162002	Q96DX5	1	4.29e-19	102000000	5	NA	NA	NA	NA	NA	NA	NA	NA	NA	NA	NA	NA	NA	NA	NA	NA	NA	NA	NA	-4.83755
ASCC1	NP_001185728	Q8N9N2	13	9.27e-40	2710000000	25	-3.09638	-1.34189	-1.69014	-1.78785	NA	-1.92956	NA	NA	-2.35585	NA	-0.774748	NA	-0.910528	-1.73843	-1.69561	-1.91322	-1.43978	NA	-0.776241	NA
ASCC2	NP_001229835	Q9H1I8	19	0	4080000000	105	-1.9502	-2.121	-3.0762	-2.21702	-0.687555	-0.989253	-1.57276	-1.47912	-1.41964	-2.32904	-0.747511	-2.25476	-1.20171	NA	-1.51499	-1.70504	-0.712598	-1.47392	-0.653344	-1.87205
ASCC3	NP_006819	Q8N3C0	20	0	20500000000	307	0.884868	0.10778	-1.48757	0.347703	1.75918	1.22249	0.982895	1.74514	1.4144	0.19936	1.0731	0.526157	1.0197	0.341448	1.00951	0.998272	1.15651	1.12505	2.30553	0.361756
ASF1A	NP_054753	Q9Y294	11	3.89e-120	3660000000	39	-0.936193	NA	NA	NA	NA	NA	NA	-0.67528	-0.684746	-1.696	-0.249224	NA	-0.33009	NA	-0.790097	NA	-0.6072	-0.364738	0.406704	-0.804328
ASF1B	NP_060624	Q9NVP2	11	3.11e-58	1900000000	29	-1.50273	-3.06166	NA	NA	NA	NA	NA	-2.29759	-2.57283	NA	-2.09259	-3.10682	-2.09971	NA	NA	-1.5584	-1.88507	-1.30007	-2.48824	NA
ASH2L	NP_001098684	Q9UBL3	20	4.72e-250	13600000000	155	0.807453	-0.65979	1.26268	-0.697364	0.136651	-0.103815	0.463336	0.725957	0.366733	-0.687108	1.08576	0.522088	1.05407	0.0439462	-0.556036	0.526854	-0.466253	0.722829	0.577722	-0.281149
ASL	NP_000039	P04424	20	5.81e-269	15800000000	142	1.93542	0.4175	-1.69875	-2.48075	0.244004	0.466677	0.671787	1.03727	0.777353	0.191388	-2.40919	-0.872847	-0.896559	1.20206	-0.186875	1.02067	0.914409	0.39395	-0.226427	1.63006
ASMTL	NP_001166945	O95671	20	0	23500000000	245	3.11904	0.0271841	-0.270841	0.941729	0.352987	0.338912	0.720309	0.371989	0.295285	1.52495	0.296241	0.717256	-1.02323	0.509575	1.14524	0.373673	0.784725	-2.27445	-1.12523	2.5918
ASNA1	NP_004308	O43681	20	0	77800000000	637	2.92123	1.81859	1.70106	2.60131	3.3022	2.9593	2.1489	2.94652	2.90807	1.36233	2.58402	3.64065	2.24605	2.65347	2.38103	3.20537	3.16699	2.01136	2.06266	2.97265
ASNS	NP_001171546	P08243	20	0	24400000000	268	1.07771	0.973875	0.843515	0.999195	2.53679	2.26395	1.63405	1.40564	0.744197	2.386	0.743893	-1.74096	1.31744	-0.396484	0.729272	0.842437	0.86001	0.400213	1.76784	0.49541
ASPG	NP_001073933	Q86U10	1	0.009281	613000000	13	NA	NA	NA	NA	NA	NA	NA	NA	NA	NA	NA	NA	NA	NA	NA	NA	NA	NA	NA	-2.17117
ASPH	NP_004309	Q12797	20	0	77600000000	561	2.10389	4.40433	2.75599	1.17935	4.56994	4.29992	1.88975	2.81885	2.69636	0.449105	1.36488	1.70993	2.18326	-2.32532	2.96828	0.985519	2.02362	3.34693	2.42606	2.18388
ASPM	NP_060606	Q8IZT6	2	4.73e-27	300000000	5	NA	NA	NA	NA	NA	NA	NA	-2.89109	-2.30288	NA	NA	NA	NA	NA	NA	NA	NA	NA	NA	NA
ASPRV1	NP_690005	Q53RT3	2	4.95e-18	1190000000	8	NA	NA	NA	NA	NA	NA	NA	-0.660866	NA	NA	NA	NA	1.98542	NA	NA	NA	NA	NA	NA	NA
ASPSCR1	NP_076988	Q9BZE9	19	0	9230000000	168	-0.745565	-0.260493	-0.31685	-0.147473	-0.478634	-0.522838	-0.307821	-0.733279	-1.05898	-0.0204152	-1.84735	NA	0.872068	-0.0688675	-0.468155	1.82	0.299794	0.211056	0.192182	-0.764194
ASRGL1	NP_079356	Q7L266	9	1.12e-245	6110000000	72	NA	NA	NA	NA	-1.16167	NA	-0.826112	1.62041	1.5074	0.900953	NA	0.0703562	-2.64876	NA	-2.59218	NA	NA	NA	-2.67626	NA
ASTN2	NP_054729	O75129	1	2.28e-14	1300000000	7	NA	NA	NA	NA	NA	NA	NA	NA	NA	-1.24514	NA	NA	NA	NA	NA	NA	NA	NA	NA	NA
ASUN	XP_006719169	Q9NVM9	17	2.38e-88	3370000000	55	-1.97853	NA	-1.65735	-1.70505	-2.08303	-2.46637	-2.45081	-0.563804	-0.672979	-1.77743	-1.51721	-2.17577	-2.04255	-0.55554	NA	NA	-1.71658	-0.680451	-2.04061	-0.800714
ATAD1	XP_005270308	Q8NBU5	20	3.36e-284	14000000000	142	-2.73309	0.864314	0.46055	-1.35752	1.1506	0.746333	0.916133	0.52813	0.4984	0.832692	-2.1278	0.231216	-1.44693	0.896121	0.0675798	0.279285	0.857742	0.49057	0.579244	-0.166721
ATAD2	NP_054828	Q6PL18	20	0	15300000000	260	1.36786	-1.77893	1.96958	1.13328	0.665077	-0.403472	-0.448045	0.540793	0.101949	-2.3066	0.706455	1.28059	1.66738	1.74229	-2.22134	0.143422	-0.614193	1.72839	-1.0815	-0.0637957
ATAD2B	NP_001229267	Q9ULI0	7	5.8e-67	1670000000	23	-2.37662	NA	NA	NA	-1.76505	NA	NA	-0.75317	-0.939729	NA	-2.09919	-2.71869	NA	NA	NA	NA	-2.65814	NA	NA	NA
ATAD3A	NP_001164006	Q9NVI7	20	0	104000000000	579	3.19189	2.94029	3.8933	3.31134	4.18447	3.71419	1.98843	3.45528	3.05754	1.95188	3.9042	3.37225	3.98388	2.46441	2.58953	2.98769	3.45395	3.60953	2.82999	2.40182
ATAD3B	NP_114127	Q5T9A4	4	0	2800000000	47	NA	-2.20246	NA	NA	0.942902	1.30951	NA	NA	NA	NA	NA	NA	NA	NA	NA	NA	-3.55895	NA	NA	NA
ATAT1	NP_001241881	Q5SQI0	2	6.44e-67	381000000	14	NA	NA	NA	NA	NA	NA	NA	-2.42739	-2.75027	NA	NA	NA	NA	NA	NA	NA	NA	NA	NA	NA
ATE1	NP_008972	O95260	17	1.16e-126	2620000000	64	-1.13818	-2.2095	-1.30513	-1.65144	-2.13927	-1.91916	-1.51803	-3.02145	NA	-1.55305	-1.74352	-0.759885	NA	NA	-2.50405	-2.11924	-2.32347	-1.6203	-0.715416	-1.97724
ATF1	NP_005162	P18846	1	1.01e-31	50200000	6	NA	NA	NA	NA	NA	NA	NA	NA	NA	NA	NA	NA	NA	NA	NA	NA	NA	NA	-4.07301	NA
ATF6	NP_031374	P18850	1	0.010976	9470000	1	NA	NA	NA	NA	NA	NA	NA	NA	NA	NA	NA	NA	NA	NA	-6.06843	NA	NA	NA	NA	NA
ATF6B	NP_001129625	Q99941	2	3.14e-13	346000000	13	NA	NA	NA	NA	NA	NA	NA	NA	NA	NA	NA	-3.14736	NA	NA	-2.82569	NA	NA	NA	NA	NA
ATF7	NP_001123532	P17544	10	2.8e-66	962000000	34	-2.9665	NA	-3.03099	NA	-2.98543	NA	-3.15686	-3.133	NA	-3.3333	-3.01766	NA	NA	-3.03803	NA	NA	NA	-2.52535	-2.46322	NA
ATF7IP	NP_001273443	Q6VMQ6	15	3.37e-84	1370000000	37	-2.73247	-3.7779	-3.2744	-3.7768	-2.48842	NA	NA	-3.00909	-2.91824	-3.03441	NA	NA	-2.50193	NA	-3.42328	-1.86321	-2.42712	-1.70214	-3.25226	-2.15062
ATG12	NP_004698	O94817	1	1.03e-06	801000000	12	NA	NA	NA	-3.82281	NA	NA	NA	NA	NA	NA	NA	NA	NA	NA	NA	NA	NA	NA	NA	NA
ATG13	NP_001192051	O75143	1	1.5e-06	140000000	5	NA	NA	NA	NA	NA	NA	NA	NA	NA	NA	NA	NA	NA	NA	NA	NA	-4.73922	NA	NA	NA
ATG14	NP_055739	Q6ZNE5	1	0.01093	9980000	1	NA	NA	NA	NA	NA	NA	NA	NA	NA	-8.95287	NA	NA	NA	NA	NA	NA	NA	NA	NA	NA
ATG16L1	NP_060444	Q676U5	3	3.65e-143	1420000000	34	NA	NA	NA	NA	NA	NA	NA	NA	NA	NA	NA	NA	NA	-1.83116	NA	NA	-1.50895	NA	NA	-1.3529
ATG16L2	NP_203746	Q9H7Q5	1	0.0011507	259000000	2	NA	NA	NA	NA	NA	NA	NA	NA	NA	NA	NA	NA	NA	NA	NA	NA	NA	NA	NA	-6.01583
ATG2A	NP_055919	Q2TAZ0	2	1.51e-31	284000000	18	NA	NA	NA	NA	NA	NA	-3.18774	NA	NA	NA	NA	NA	NA	-3.36058	NA	NA	NA	NA	NA	NA
ATG3	NP_071933	Q9NT62	20	3.25e-93	12200000000	111	0.543882	1.10061	1.30877	-0.642837	0.365917	-0.0104995	0.13615	-0.848051	-0.506811	-0.0292367	-0.349772	-0.928085	-0.29768	0.403872	-0.514011	-0.857558	0.0867371	1.5266	0.183936	0.151433
ATG4A	NP_443168	Q8WYN0	1	1.4e-10	154000000	4	NA	NA	NA	NA	NA	NA	-3.68809	NA	NA	NA	NA	NA	NA	NA	NA	NA	NA	NA	NA	NA
ATG4B	NP_847896	Q9Y4P1	20	0	6600000000	122	0.133143	-0.402684	-0.587116	-1.32627	-2.14084	-1.1957	-0.54336	-0.752879	-1.10451	-3.17127	-1.49878	-2.47989	-2.78527	-1.25003	-0.522791	-1.42185	-0.013243	0.1657	-1.15703	-0.407669
ATG5	NP_004840	Q9H1Y0	20	2.65e-68	4940000000	63	-1.17834	-1.91781	-2.61771	-1.30499	-0.171187	-1.01798	-2.20796	-1.01482	-1.25314	-1.02783	-1.17685	-1.27702	-2.00415	-0.44121	-1.55327	-2.13667	-0.54215	-1.03156	0.0405816	-0.438556
ATG7	NP_006386	O95352	20	0	16000000000	222	1.15449	0.5484	-1.68942	-0.918281	0.801824	0.348959	0.366343	-0.530404	-0.868203	1.48506	-0.270596	0.0977845	-0.24177	0.223083	-1.55903	-0.432982	1.55024	1.43452	1.34708	2.17146
ATG9A	NP_076990	Q7Z3C6	13	4.37e-38	2130000000	30	-1.57732	-2.58809	-0.987789	NA	-1.74842	NA	-2.48059	-1.66118	-2.59867	NA	-2.24382	NA	NA	-2.66142	-2.04949	-2.67778	-2.14009	-2.01002	NA	NA
ATHL1	XP_006718397	Q32M88	1	1.87e-25	59500000	3	NA	NA	NA	NA	NA	NA	NA	NA	NA	NA	NA	-3.76634	NA	NA	NA	NA	NA	NA	NA	NA
ATIC	NP_004035	V9HWH7	20	0	319000000000	1627	4.82432	3.88583	4.11618	4.73425	6.18715	5.98966	4.52334	4.22091	4.03672	4.36855	3.41259	4.37234	3.76844	5.372	3.58741	4.56982	4.98507	3.43143	3.54359	5.42215
ATL1	NP_853629	Q8WXF7	12	4.33e-191	2720000000	50	NA	NA	-0.9564	-0.793147	NA	NA	-1.41181	-1.72991	-1.87647	-0.882367	NA	-2.77616	-0.502422	NA	NA	-1.85441	-1.11629	NA	0.340992	-0.394316
ATL2	NP_001129145	Q8NHH9	20	0	18600000000	221	-0.986029	0.39121	0.774914	1.31197	-0.00362522	-0.372821	-0.283674	2.18278	1.85258	-0.556721	0.893193	0.270549	0.00207509	0.35778	0.538636	-1.28358	0.0627364	1.83361	0.924868	1.31188
ATL3	NP_001276977	Q6DD88	3	0	1210000000	20	NA	NA	NA	-3.67475	NA	NA	NA	NA	NA	NA	NA	NA	NA	NA	NA	NA	-2.8632	NA	NA	-1.03904
ATL3	NP_056274	Q6DD88	20	0	117000000000	773	3.23886	4.52494	3.05905	2.85459	4.14527	4.17113	2.76584	2.8674	2.87275	3.04702	2.85848	2.21691	3.1095	2.65076	2.60331	1.27248	3.50022	3.79884	3.64708	4.4268
ATOX1	NP_004036	O00244	20	1.33e-243	53700000000	179	1.6105	2.19979	-0.21555	-0.868525	2.77538	3.42672	2.37999	2.75433	2.13366	2.00982	0.0127203	2.96747	0.207322	2.88701	1.82533	2.25973	3.87505	0.717622	0.780141	2.72602
ATP11A	NP_115565	P98196	1	2.83e-06	1130000000	3	NA	NA	NA	-6.42151	NA	NA	NA	NA	NA	NA	NA	NA	NA	NA	NA	NA	NA	NA	NA	NA
ATP11B	NP_055431	Q9Y2G3	1	5.22e-09	31200000	3	NA	-4.50543	NA	NA	NA	NA	NA	NA	NA	NA	NA	NA	NA	NA	NA	NA	NA	NA	NA	NA
ATP12A	NP_001667	P54707	1	4.23e-47	13800000000	19	NA	NA	NA	NA	NA	NA	NA	NA	0.240851	NA	NA	NA	NA	NA	NA	NA	NA	NA	NA	NA
ATP13A1	NP_065143	Q9HD20	20	0	74000000000	606	2.89525	1.51633	1.96211	1.83017	3.54967	3.14713	1.83419	2.52821	2.22921	1.77998	2.33914	2.34509	3.16715	2.30141	3.0945	2.32037	3.48548	2.50703	2.03369	3.36301
ATP13A2	NP_001135446	Q9NQ11	2	1.49e-08	985000000	4	NA	NA	NA	NA	NA	NA	-3.5206	NA	NA	NA	NA	NA	-5.10187	NA	NA	NA	NA	NA	NA	NA
ATP13A3	NP_078800	Q9H7F0	1	1.44e-43	357000000	8	NA	NA	NA	NA	NA	NA	NA	NA	NA	NA	NA	NA	-4.07398	NA	NA	NA	NA	NA	NA	NA
ATP1A1	NP_001153705	P05023	20	0	506000000000	2004	5.04666	5.0666	5.71927	5.94144	5.13083	4.98565	5.27441	5.97393	5.98186	4.23356	5.65634	5.10174	5.92063	5.06838	5.32113	4.95767	4.9088	7.4944	6.12289	5.05612
ATP1A3	NP_689509	Q53ES0	1	0	91400000	1	NA	NA	NA	-2.57736	NA	NA	NA	NA	NA	NA	NA	NA	NA	NA	NA	NA	NA	NA	NA	NA
ATP1A4	NP_653300	Q13733	1	0	39300000	1	NA	NA	NA	NA	NA	NA	NA	NA	NA	NA	NA	NA	NA	NA	-4.86725	NA	NA	NA	NA	NA
ATP1B1	NP_001668	P05026	20	0	59200000000	374	-0.428283	1.33129	3.01384	3.02401	2.88824	2.49597	1.77801	3.37478	3.30279	1.51299	2.25823	2.32301	2.71399	1.36345	2.23254	2.14885	1.78325	2.94102	3.87407	2.49785
ATP1B3	NP_001670	P54709	20	0	37400000000	251	2.01938	1.99152	1.56915	1.95016	0.22338	-0.227206	1.74451	1.33574	0.726808	-0.119695	1.92307	0.176505	1.7596	1.90545	1.27075	0.720353	1.06831	4.81538	1.44562	0.0886623
ATP2A2	NP_733765	P16615	20	0	305000000000	1717	5.02847	4.49398	4.40479	4.08058	5.22646	5.05677	4.7811	4.59729	4.63209	5.70453	4.82846	4.02616	5.04314	4.41409	4.41385	4.02822	5.12704	5.2915	5.01619	5.32595
ATP2A3	NP_005164	Q93084	19	0	65800000000	474	4.10769	-5.44382	-2.7244	4.03423	0.0229367	0.264268	2.46494	-1.59264	-2.55603	3.75128	-3.18941	-3.05727	3.57822	2.52684	NA	-4.35136	4.48541	3.4102	2.6398	3.58732
ATP2B1	NP_001673	P20020	19	0	8760000000	133	0.393948	1.13994	0.11526	NA	0.35894	-0.217203	-0.223356	-0.290259	-0.437968	-0.181181	-0.740088	-0.998855	-1.10708	-0.880301	-0.595771	-0.842059	-0.65717	1.00378	-0.614229	-0.432454
ATP2B3	XP_005274750	Q16720	1	0	609000000	2	NA	NA	NA	NA	NA	NA	NA	NA	NA	NA	NA	NA	NA	NA	-0.533827	NA	NA	NA	NA	NA
ATP2B4	NP_001675	P23634	20	0	34800000000	402	2.3545	2.55105	2.28844	1.59931	1.91325	1.73088	1.31446	0.741926	0.78936	1.81624	1.83072	0.882799	2.14687	1.29322	1.41778	0.887834	1.53863	2.84806	2.11593	1.53142
ATP2C1	NP_001186113	P98194	20	2.43e-236	7010000000	145	-0.0626542	0.0720705	-2.56333	-1.21555	-0.0740583	-0.483871	-0.69849	-0.873053	-1.20204	-0.676951	-1.84961	-1.24738	-1.65328	-0.278851	-0.734627	-0.852279	-1.10059	1.00944	0.218088	-2.60827
ATP2C2	NP_001278383	O75185	1	2.5e-19	63100000	5	NA	NA	NA	NA	NA	NA	NA	NA	NA	NA	NA	NA	NA	NA	NA	NA	-3.58953	NA	NA	NA
ATP5A1	NP_001001937	P25705	20	0	1730000000000	4263	7.85624	6.22246	6.80201	7.35856	7.53204	7.04917	7.02146	7.00587	7.1384	7.0597	6.30663	7.65893	6.88975	7.30446	7.10387	7.52327	6.81963	7.44713	6.92639	7.53955
ATP5B	NP_001677	V9HW31	20	0	1800000000000	4762	7.65858	6.26128	6.70873	7.45611	7.63401	7.26145	7.03646	6.84644	6.98262	6.9347	6.14076	7.8619	6.07974	7.54725	7.12362	7.39568	7.18091	7.87807	6.57641	7.6481
ATP5C1	NP_001001973	Q8TAS0	1	3.26e-239	2950000000	105	NA	NA	NA	NA	NA	NA	NA	NA	NA	NA	NA	NA	NA	NA	NA	-2.06232	NA	NA	NA	NA
ATP5C1	NP_005165	Q8TAS0	20	3.77e-240	180000000000	554	4.28921	3.41005	3.8746	3.85411	4.40934	4.53757	4.21988	3.74468	3.8296	4.34483	3.23587	4.8353	3.9281	4.0159	3.92905	3.82993	3.3767	4.63856	4.04683	4.49519
ATP5D	NP_001678	P30049	20	6.3e-91	58000000000	167	3.22384	2.17918	1.84643	2.26184	2.37901	2.16663	2.70113	1.76411	1.50552	2.82504	2.90049	2.46905	2.95608	1.91399	2.35226	2.08688	1.88951	2.89389	3.08955	2.58431
ATP5E	NP_008817	P56381	19	1.96e-08	24700000000	60	1.72389	1.36441	1.6681	0.229242	1.3564	0.990466	1.99947	1.74359	NA	2.2647	1.534	1.41729	2.16319	0.484391	1.04319	0.526468	0.278185	1.53056	2.17341	1.58184
ATP5F1	NP_001679	Q08ET0	20	0	155000000000	523	4.47964	3.73401	4.08635	3.40718	3.64901	3.16583	4.45574	3.00279	3.07465	4.37658	3.95169	4.59708	4.43515	3.96489	3.82423	3.82858	3.45485	4.75706	4.5076	3.95996
ATP5H	NP_006347	O75947	20	0	138000000000	677	3.79961	3.00508	3.74279	3.52985	3.44462	3.38467	3.67216	2.91652	3.2992	3.61331	2.87572	4.19517	3.19068	4.12735	3.42175	3.7355	3.56661	4.61637	4.12978	4.00795
ATP5I	NP_009031	P56385	20	2.25e-21	34300000000	180	1.48368	1.11554	1.64091	0.832303	2.0367	2.01219	1.94057	1.09458	0.745853	1.91471	1.00003	1.96085	1.11992	2.22733	1.41032	1.91678	1.50834	2.38099	2.46735	2.1402
ATP5J	NP_001003701	P18859	20	0	27200000000	188	1.49335	0.595494	1.61808	0.221897	1.39414	1.10502	1.5757	0.860711	0.366733	2.23127	0.938078	1.44781	0.673668	2.05436	1.05883	1.82983	1.76439	2.35421	1.83126	1.13024
ATP5J2	NP_001003714	P56134	8	3.76e-62	3710000000	37	NA	NA	-0.93339	NA	NA	NA	NA	NA	NA	-0.733151	-1.36862	-0.802567	NA	-1.9984	-1.69253	-1.04289	NA	NA	NA	-0.522523
ATP5J2-PTCD1	NP_001185808	G3V325	20	2.64e-76	44400000000	186	1.6486	0.172724	1.13275	1.89124	1.98305	1.77674	1.99292	1.11863	0.789014	0.98686	0.910928	2.63169	0.930571	2.4687	1.61894	2.99763	1.90242	1.77903	0.577677	2.25233
ATP5L	NP_006467	O75964	20	1.25e-170	54900000000	277	2.55472	2.15414	2.34328	1.76573	2.52011	2.93671	2.84904	2.34761	1.81364	2.2508	1.62467	3.20756	2.26719	2.59014	2.27967	2.59026	2.21568	2.89086	2.53106	2.23597
ATP5O	NP_001688	P48047	20	0	237000000000	641	4.57334	3.30824	3.91513	4.16779	5.19674	4.64125	4.27018	4.21884	4.16416	4.12536	3.53052	4.92685	3.43533	4.98126	4.26036	5.01196	4.28601	4.75338	4.18677	4.78985
ATP5S	NP_001003803	Q99766	14	1.2e-70	2740000000	32	NA	-3.23657	-0.63	-0.874657	-1.31128	-1.14555	-2.55152	NA	NA	-0.705943	-1.7141	-0.792566	-0.303198	-2.49467	NA	NA	-1.50818	-2.83819	NA	-0.987761
ATP5SL	NP_060505	Q9NW81	2	1.16e-10	1090000000	10	-2.12357	NA	NA	NA	NA	NA	NA	NA	NA	NA	NA	-2.43991	NA	NA	NA	NA	NA	NA	NA	NA
ATP6AP1	NP_001174	Q15904	20	7.4e-168	18500000000	143	0.416444	0.466743	-0.154662	-0.51793	0.810859	-0.520956	0.949635	0.321751	0.498818	1.2941	-0.0912904	0.614036	-1.97478	1.28493	1.67917	0.644143	2.31494	0.0486211	0.582791	0.830971
ATP6AP2	NP_005756	O75787	20	4.45e-201	7860000000	98	-1.0107	-0.494592	-0.911816	-1.18777	-0.52828	-0.84846	-1.58978	-0.825736	-1.28773	-0.373193	-1.92548	-0.901204	-0.841716	-0.330479	0.0964032	-0.125807	1.05952	-0.625852	0.445455	-0.730528
ATP6V0A1	NP_001123492	Q93050	1	0	201000000	1	NA	NA	NA	NA	NA	NA	NA	NA	-3.84853	NA	NA	NA	NA	NA	NA	NA	NA	NA	NA	NA
ATP6V0A1	NP_005168	Q93050	20	0	20300000000	257	1.23992	-0.378227	0.554911	-1.62802	1.04539	0.420391	1.94596	1.32519	1.44308	0.139942	-0.502988	0.991527	-0.121663	0.85633	0.432996	1.63612	1.16013	0.745035	1.50252	0.508199
ATP6V0A2	NP_036595	Q9Y487	18	9.14e-66	2430000000	51	-1.99385	-1.87243	-1.80153	-3.44893	-1.93909	-2.35377	-1.36074	-0.724828	-1.41483	-2.86218	-4.46802	NA	-3.71784	NA	-2.87257	-1.25166	-1.31903	-2.4657	-3.53753	-2.65074
ATP6V0A4	XP_005250450	Q9HBG4	5	3.74e-197	985000000	30	-1.82294	NA	NA	NA	NA	NA	NA	NA	NA	NA	-1.3388	NA	NA	-1.76144	NA	NA	-1.69158	NA	-1.00551	NA
ATP6V0C	NP_001185498	P27449	5	5.26e-79	3220000000	26	NA	NA	NA	NA	0.518794	NA	NA	NA	-0.120989	NA	-1.99642	NA	NA	-0.763457	-0.0621194	NA	NA	NA	NA	NA
ATP6V0D1	NP_004682	P61421	20	0	29100000000	262	2.03108	1.47131	1.61395	-1.11266	1.74923	1.33105	1.74705	1.43919	1.23779	1.27113	0.953784	1.22122	1.08478	1.57293	1.3744	1.54737	1.36414	2.20715	1.69425	1.50423
ATP6V0D2	NP_689778	Q8N8Y2	2	8.97e-28	398000000	12	NA	NA	NA	NA	NA	NA	-3.31794	NA	NA	NA	NA	NA	NA	NA	NA	NA	NA	-2.07925	NA	NA
ATP6V1A	NP_001681	P38606	20	0	209000000000	1397	5.38076	3.83793	4.30832	3.56066	4.23211	3.63993	4.4687	3.53802	3.39656	4.1637	3.72293	4.44951	4.58981	4.61598	3.61348	4.09944	3.83255	5.30194	4.31616	4.19353
ATP6V1B1	NP_001683	P15313	14	0	18300000000	189	-0.23214	NA	0.217427	1.39927	0.508384	0.0479848	NA	NA	NA	2.0941	NA	2.27625	0.972343	3.3185	NA	2.45799	0.824701	-1.49601	-2.52743	-0.431036
ATP6V1B2	NP_001684	P21281	20	0	109000000000	920	4.09257	2.98002	2.41749	2.28293	3.58584	3.20146	3.69135	3.32053	2.85285	2.50264	2.5731	2.61319	2.82626	2.77203	2.9478	3.02835	3.18974	4.85357	3.31942	3.59938
ATP6V1C1	NP_001686	P21283	20	0	62600000000	529	3.24434	1.93568	2.09146	2.41027	3.15708	2.55448	2.53554	1.3588	1.07885	1.94727	1.98252	3.14672	2.50675	4.04708	1.80018	2.33033	1.9725	2.91265	2.16579	2.28946
ATP6V1C2	NP_653184	Q8NEY4	1	1.43e-37	279000000	5	NA	NA	NA	NA	NA	NA	NA	NA	NA	NA	NA	NA	NA	NA	NA	NA	NA	-2.14439	NA	NA
ATP6V1D	NP_057078	Q9Y5K8	20	1.12e-209	13400000000	151	1.30112	0.245245	0.136545	-1.44349	0.800956	0.176771	0.093811	0.512451	0.118889	0.431976	-0.109998	0.374852	0.230785	0.448786	-0.127762	0.703091	0.476967	2.17179	0.345397	0.354196
ATP6V1E1	NP_001687	P36543	20	0	71200000000	408	3.56993	2.44546	2.15169	1.82857	2.58101	2.15261	2.91857	1.74713	1.80985	2.6844	2.31949	2.75251	3.04458	3.61256	2.02981	2.2787	2.40914	3.99709	3.02	2.89661
ATP6V1E2	XP_005264690	Q96A05	1	2.25e-146	834000000	1	NA	NA	NA	NA	NA	NA	NA	NA	NA	NA	NA	NA	NA	NA	NA	NA	NA	NA	NA	-3.11189
ATP6V1F	NP_004222	Q16864	20	2.42e-176	11100000000	133	0.672825	-0.330633	-1.01646	-1.21298	-0.448023	-0.439381	0.12134	-0.22096	-0.465623	1.0403	0.210391	-1.03266	0.079438	0.55187	-1.6907	0.0249493	0.182669	1.04063	0.597803	0.000311666
ATP6V1G1	NP_004879	O75348	20	0	20600000000	121	1.78511	0.876486	0.315824	0.690405	0.346408	0.578249	1.75989	-0.0801905	-0.537065	1.12154	0.141518	0.667877	1.34696	1.41745	0.395019	0.748397	0.713841	2.18397	0.960702	1.50337
ATP6V1H	NP_998785	Q9UI12	20	0	35100000000	363	2.33812	1.42897	0.974815	0.400875	1.72112	1.52437	1.76522	1.4543	1.24208	1.66342	0.89224	1.68456	1.27946	1.33891	1.42795	1.85489	0.836256	2.61103	1.75286	1.88762
ATP7B	NP_001005918	B7ZLR4	2	1.76e-54	609000000	11	NA	NA	NA	NA	NA	NA	NA	NA	NA	NA	NA	NA	NA	-0.821879	NA	NA	NA	NA	-2.2422	NA
ATP8A1	NP_001098999	Q9Y2Q0	2	9.28e-57	613000000	18	NA	NA	NA	NA	NA	NA	-0.269172	NA	NA	NA	NA	NA	NA	NA	NA	NA	NA	-3.33383	NA	NA
ATP8B1	XP_006722544	O43520	11	9.93e-208	2120000000	46	-1.83239	NA	NA	NA	-1.51448	-2.72499	-1.43693	NA	NA	-1.32522	NA	-1.85702	NA	-1.84989	NA	-0.549288	NA	-1.28582	-0.533733	-1.4726
ATP9A	NP_006036	Q2NLD0	16	2.26e-61	2330000000	42	-2.85261	NA	-2.6557	-2.51388	-1.58983	-2.72489	-0.977509	-1.16544	-1.57153	-2.19693	-2.42674	-2.40211	NA	NA	-2.66284	-2.64626	NA	-1.56563	-1.13901	-1.50981
ATP9B	NP_940933	Q7Z3J4	2	1.77e-24	1190000000	7	NA	NA	NA	NA	NA	NA	0.0853654	NA	NA	NA	NA	NA	-0.902741	NA	NA	NA	NA	NA	NA	NA
ATPAF1	NP_001230657	Q5TC12	1	4.11e-107	70300000000	34	NA	NA	NA	NA	NA	NA	NA	NA	NA	4.00045	NA	NA	NA	NA	NA	NA	NA	NA	NA	NA
ATPAF1	NP_073582	Q5TC12	15	8.8e-107	3370000000	67	-1.71374	NA	-1.01656	NA	-0.716887	-0.978878	-2.1406	-2.73321	-1.787	NA	NA	NA	-3.81154	-0.981626	-1.29215	-1.76972	-0.699031	-1.20521	-2.55329	-2.55759
ATPAF2	NP_663729	Q8N5M1	18	1.9e-141	3520000000	69	-0.994472	-2.22303	-0.641566	-0.817868	NA	-3.42726	-0.512296	-2.56845	NA	-1.4704	-1.27977	-1.32576	-1.16483	-1.89456	-1.34065	-0.674334	-1.7684	-1.76683	-1.2385	-1.69498
ATPIF1	NP_057395	Q9UII2	19	3.29e-52	35900000000	91	1.42262	1.89659	1.72294	-1.80254	1.68227	1.07508	2.89742	0.92204	1.18679	2.97726	2.81938	3.26205	NA	1.58866	1.95538	1.90707	0.963622	-0.709311	3.70337	1.61245
ATR	NP_001175	Q13535	1	5.22e-18	149000000	6	-3.72446	NA	NA	NA	NA	NA	NA	NA	NA	NA	NA	NA	NA	NA	NA	NA	NA	NA	NA	NA
ATRIP	NP_001257951	Q8WXE1	1	2.32e-06	490000000	4	NA	NA	NA	NA	NA	-2.86666	NA	NA	NA	NA	NA	NA	NA	NA	NA	NA	NA	NA	NA	NA
ATRN	NP_647537	O75882	14	9.73e-100	3650000000	41	-0.998353	NA	NA	-1.99127	-1.92104	NA	-1.76734	-0.506384	-0.811915	-1.41508	-0.783269	-1.32303	-1.03832	NA	-0.955384	-1.89857	-1.55541	NA	-0.47033	NA
ATXN1	NP_000323	Q96FF1	1	1.27e-07	11300000	2	NA	NA	NA	NA	NA	NA	NA	NA	NA	NA	NA	NA	NA	-4.67039	NA	NA	NA	NA	NA	NA
ATXN10	NP_037368	Q9UBB4	20	0	30600000000	397	0.615378	1.1133	1.05737	1.56338	1.83971	1.27287	2.00036	2.36322	2.43964	0.934246	0.466704	1.83926	0.774895	1.07427	1.48122	0.639595	0.392099	1.16765	1.80639	1.37584
ATXN1L	NP_001131147	P0C7T5	1	6.38e-05	27700000	2	NA	NA	NA	NA	NA	NA	NA	NA	NA	NA	NA	NA	NA	NA	NA	NA	NA	NA	-5.6076	NA
ATXN2	NP_002964	Q99700	15	9.7e-215	3160000000	49	-1.01725	-1.70032	-2.09265	NA	-1.71069	-1.60291	-1.26254	-1.54744	-2.61609	-1.97482	-1.65324	NA	NA	-1.76501	-1.43581	NA	-1.89471	-1.2457	NA	-0.904212
ATXN2L	NP_009176	Q8WWM7	20	0	30200000000	366	1.82318	1.87332	1.72223	0.751182	0.924012	0.214656	2.02402	1.66515	1.28881	1.42893	1.50791	1.04939	1.20389	1.92299	1.35986	1.58827	1.52411	1.99951	1.80192	1.68662
ATXN3	NP_001121168	P54252	17	0	2950000000	60	-3.01229	-1.38557	-1.56836	-1.84232	-1.61044	-1.54769	NA	-1.26762	-1.64821	-2.45583	NA	-2.29736	-2.70639	-2.58347	NA	-1.75707	-1.50033	-1.12426	-1.36791	-0.702222
ATXN7L3B	NP_001129734	Q96GX2	11	4.9e-54	2930000000	26	NA	NA	-0.606403	NA	-1.67954	-1.96954	-1.29961	-2.49527	NA	-1.01207	NA	NA	NA	-1.08057	NA	-1.92168	-0.921277	-1.66808	NA	-1.39837
AUH	NP_001689	Q13825	15	3.02e-167	3770000000	54	-0.995363	NA	NA	-2.17341	-0.893155	-1.25066	-1.19615	-2.59401	-1.71327	NA	-1.20301	1.21741	-2.06492	-0.19675	-1.57786	-2.71522	NA	NA	-1.83404	-0.509164
AUP1	NP_853553	Q9Y679	19	2.17e-218	6420000000	107	-1.27689	-0.792951	-1.52268	-1.45714	0.746636	-0.292893	-1.37057	-0.314858	-0.503183	-1.04762	-1.04488	-0.565761	0.229214	-1.42108	NA	-1.93696	-0.550188	-0.783632	-1.77386	-0.138656
AURKA	XP_005260591	O14965	5	3.79e-46	654000000	15	-3.15975	NA	NA	NA	NA	NA	NA	-3.71942	NA	NA	-3.71133	NA	NA	-3.37852	NA	NA	NA	-0.986739	NA	NA
AURKAIP1	NP_060370	Q9NWT8	1	0.0055033	437000000	5	NA	NA	NA	NA	NA	NA	NA	NA	NA	NA	NA	NA	NA	NA	NA	NA	NA	NA	NA	-4.20243
AURKB	NP_001271455	Q96GD4	12	5.57e-70	1350000000	29	-2.68105	NA	-2.99385	NA	-2.75496	NA	-3.0716	-1.7033	-2.26624	NA	-1.93394	NA	-2.17752	-2.61145	NA	NA	-3.16207	-1.94122	NA	-2.62693
AUTS2	NP_056385	Q8WXX7	1	1.09e-09	92500000	3	NA	NA	NA	NA	NA	NA	NA	NA	NA	NA	NA	-4.32837	NA	NA	NA	NA	NA	NA	NA	NA
AVEN	NP_065104	Q9NQS1	2	4.02e-17	631000000	8	NA	NA	NA	NA	-2.89816	NA	NA	NA	-2.68586	NA	NA	NA	NA	NA	NA	NA	NA	NA	NA	NA
AVL9	NP_055875	Q8NBF6	17	4.3e-98	4280000000	66	-1.30884	-1.73838	NA	-2.57232	-0.945139	-1.22948	-0.156844	-0.898662	-0.49936	-1.00943	-1.68243	-1.93424	NA	-0.707268	NA	-1.97135	-1.64548	-2.07306	-0.41944	-0.100356
AXL	NP_001265528	M0R0W6	1	5.14e-13	104000000	3	NA	-2.23983	NA	NA	NA	NA	NA	NA	NA	NA	NA	NA	NA	NA	NA	NA	NA	NA	NA	NA
AZGP1	NP_001176	P25311	18	0	119000000000	440	1.46452	NA	-4.37258	3.83233	0.460491	0.129059	1.8364	4.59125	4.93174	6.00443	1.4423	0.471746	4.48197	-1.04378	1.97076	-2.2974	4.72527	NA	0.177928	2.76914
AZI1	NP_001009811	Q9UPN4	14	2.17e-158	2880000000	62	NA	NA	-2.14059	NA	-1.21087	-1.52783	-1.01641	-1.57496	-1.92833	-0.912364	NA	-0.732787	-1.17301	-1.56821	NA	-1.45398	-1.53866	-1.58561	NA	-0.951035
AZI2	NP_001127905	Q9H6S1	1	2.02e-08	45200000	1	NA	NA	NA	NA	NA	NA	NA	NA	NA	NA	NA	NA	NA	NA	NA	NA	NA	NA	NA	-5.03894
B2M	NP_004039	P61769	20	5.48e-134	59000000000	136	2.9989	4.43969	1.47072	0.701003	2.5889	1.78565	2.31387	0.378684	-0.00733911	1.09882	3.20087	2.05964	2.87401	1.42057	3.49204	0.849034	0.903994	4.33	2.99574	1.29092
B3GALNT1	XP_005247916	O75752	1	3.24e-08	116000000	3	-2.98499	NA	NA	NA	NA	NA	NA	NA	NA	NA	NA	NA	NA	NA	NA	NA	NA	NA	NA	NA
B3GALT6	NP_542172	Q96L58	4	3.31e-22	309000000	15	NA	-3.06539	-2.58331	NA	NA	-2.68678	NA	NA	NA	-3.55228	NA	NA	NA	NA	NA	NA	NA	NA	NA	NA
B3GALTL	NP_919299	Q6Y288	5	4.28e-38	484000000	11	-2.09078	NA	-3.10735	NA	NA	NA	NA	NA	NA	-2.59986	NA	NA	-1.5092	NA	NA	NA	NA	NA	-2.45152	NA
B3GAT3	NP_001275650	Q5U676	20	5.06e-151	14400000000	89	2.34511	-0.885388	-0.873943	-0.768401	0.198673	-0.77217	0.437415	-0.684796	-0.630418	-1.71161	-0.467324	0.0488416	-1.20686	1.01833	0.497844	-0.386769	0.0837288	1.10029	1.33347	-0.399301
B3GNT1	NP_006867	O43505	12	3.21e-131	1780000000	44	-2.59531	-1.85176	-2.66022	NA	-1.91206	NA	-2.12034	-1.79704	-1.63795	NA	NA	-1.80911	NA	-2.18869	NA	-2.67324	NA	NA	-1.22166	-2.073
B3GNT2	NP_006568	Q9NY97	2	1.95e-19	599000000	11	NA	NA	NA	NA	NA	NA	NA	-2.36842	-2.74383	NA	NA	NA	NA	NA	NA	NA	NA	NA	NA	NA
B3GNT3	NP_055071	Q9Y2A9	1	1.36e-07	70700000	3	NA	NA	NA	NA	NA	NA	NA	NA	NA	NA	NA	NA	-2.04795	NA	NA	NA	NA	NA	NA	NA
B3GNT7	NP_660279	Q8NFL0	1	6.28e-09	67500000	2	-5.28773	NA	NA	NA	NA	NA	NA	NA	NA	NA	NA	NA	NA	NA	NA	NA	NA	NA	NA	NA
B4GALNT2	NP_001152860	Q8NHY0	2	1.21e-93	1870000000	15	NA	NA	NA	NA	NA	NA	NA	-3.84643	NA	NA	NA	NA	NA	NA	NA	NA	0.914628	NA	NA	NA
B4GALNT3	NP_775864	Q8N9V0	1	4.99e-08	85000000	3	NA	NA	NA	NA	NA	NA	NA	NA	NA	NA	NA	NA	NA	NA	NA	NA	NA	NA	-4.36472	NA
B4GALT1	NP_001488	P15291	19	0	7310000000	132	-1.50145	-0.656646	-1.52446	NA	-0.501276	-0.753383	-0.263694	-0.82773	-0.915932	1.68571	-0.736328	-2.4542	1.59497	-2.59015	-1.59343	-2.683	-2.14399	0.177159	1.02449	-0.135156
B4GALT3	XP_006711663	O60512	6	1.19e-120	2200000000	31	-2.88474	NA	NA	NA	NA	-3.54586	NA	-0.160866	-0.366317	NA	NA	NA	NA	NA	-2.7786	NA	-1.15482	NA	NA	NA
B4GALT4	XP_006713861	O60513	4	2.32e-14	885000000	16	NA	NA	NA	-1.8386	NA	NA	NA	NA	NA	-0.678935	NA	NA	NA	-0.991017	-1.99273	NA	NA	NA	NA	NA
B4GALT5	NP_004767	O43286	1	1.04e-05	2530000000	29	NA	NA	NA	NA	NA	NA	NA	NA	NA	NA	NA	NA	NA	NA	NA	NA	NA	NA	-1.40968	NA
B4GALT7	NP_009186	Q9UBV7	1	0.010847	230000000	7	NA	NA	NA	NA	NA	NA	NA	NA	NA	NA	NA	NA	NA	NA	NA	NA	NA	NA	NA	-5.00953
BABAM1	NP_054892	Q9NWV8	20	0	7690000000	140	-1.59082	-1.01381	-1.82999	-1.49016	-0.260804	-0.313069	-0.209825	0.32686	0.226024	0.0391572	-1.21899	-0.885972	-1.65335	-0.219843	-0.999521	-0.140291	-0.237393	-0.675045	-0.112751	-0.153951
BAD	NP_116784	Q92934	10	2.55e-27	2010000000	29	-2.61624	0.26394	-2.00833	NA	-5.99379	NA	0.00312922	NA	NA	-1.60616	-2.60703	NA	NA	-1.68325	NA	-3.9628	NA	NA	NA	-1.00376
BAG1	NP_001165886	Q99933	18	0	9580000000	124	-0.0711399	NA	-2.21365	-0.196163	-0.970331	NA	2.34876	-1.22473	-1.65878	1.74002	-0.648752	-0.290507	-2.872	-2.37709	-3.2664	0.212569	-0.705168	-1.21243	-0.897256	1.88955
BAG2	NP_004273	O95816	12	3.23e-167	9460000000	89	NA	2.23078	1.65959	-1.29028	NA	NA	-1.44288	-0.91227	-1.3904	NA	1.52578	NA	NA	-0.535352	1.02468	NA	NA	1.71782	1.27839	0.517263
BAG3	NP_004272	O95817	20	0	43000000000	386	0.646561	3.02003	1.31646	-0.375697	1.63979	1.58325	4.36121	-0.0979715	-0.0154806	4.3521	-0.979952	1.11945	1.04408	3.55846	0.700505	1.66515	0.452757	0.613486	3.86129	1.25427
BAG4	NP_001191807	O95429	1	3.55e-50	395000000	15	NA	NA	NA	NA	NA	NA	NA	NA	NA	NA	-2.21806	NA	NA	NA	NA	NA	NA	NA	NA	NA
BAG5	NP_001015048	Q9UL15	20	0	14000000000	193	-0.31387	0.283784	-0.0878866	0.800602	-0.0403332	0.102793	0.28972	0.733119	0.319956	0.119884	1.4039	-0.820821	-1.12233	-0.817415	-0.077034	0.168082	1.26272	0.800893	0.170421	0.649893
BAIAP2	NP_006331	Q9UQB8	20	0	18700000000	233	-0.907695	0.77905	0.916624	1.2232	-0.0764969	-1.32907	0.556656	1.48383	1.00808	1.1747	-0.755325	1.13218	0.494276	0.892145	1.38994	1.05311	1.86821	2.02881	0.592019	0.0644537
BAIAP2L1	NP_061330	Q9UHR4	18	2.19e-277	3090000000	49	-1.71182	-2.58823	NA	-2.29197	-1.34054	-2.45214	-1.42063	-0.819466	-1.37891	-1.8783	-1.42678	NA	-1.82996	-2.44324	-1.60755	-2.08023	-1.2768	-2.00367	-2.17369	-1.13587
BAK1	NP_001179	Q16611	12	0	1970000000	42	-0.167848	-2.42018	-3.03592	-2.32625	NA	-2.98531	-2.32213	-1.94958	-2.22433	-1.83161	NA	-2.33863	NA	-3.62674	NA	NA	-2.21214	NA	NA	NA
BANF1	NP_001137457	O75531	20	0	148000000000	430	4.89385	2.98755	3.41149	3.40196	3.54253	3.8365	2.90992	3.63347	3.8794	3.24001	2.47439	3.62972	1.84255	2.86642	3.24036	3.49709	4.16721	3.336	2.96122	3.83981
BANP	NP_001167014	Q8N9N5	1	1.63e-07	99900000	2	NA	NA	NA	NA	NA	NA	NA	NA	NA	NA	NA	NA	-4.42654	NA	NA	NA	NA	NA	NA	NA
BAP1	NP_004647	Q92560	1	7.17e-28	1100000000	11	NA	NA	NA	NA	NA	NA	NA	NA	NA	NA	NA	NA	NA	NA	NA	NA	NA	NA	NA	-4.71237
BASP1	NP_006308	P80723	9	0	21400000000	141	NA	4.5858	NA	-0.67847	NA	NA	-0.261288	-1.10796	-1.51699	2.11367	NA	NA	NA	NA	NA	2.60758	NA	-0.592068	3.41243	NA
BAX	NP_620119	Q07812	20	1.14e-149	18900000000	162	1.5483	0.596015	0.92353	0.119088	-0.161256	-0.229805	1.21118	0.526001	0.122851	-0.410798	0.918446	0.423487	1.60268	1.06091	0.274441	0.293174	1.41499	1.8413	1.50221	1.72226
BAZ1A	NP_038476	Q9NRL2	15	9.61e-142	23200000000	62	-1.7775	-2.14143	-0.624854	-1.60012	-2.58047	-2.16219	-1.84576	-0.734825	-1.51586	NA	-0.498303	NA	-0.707843	NA	-2.27587	NA	-1.70768	-1.49514	NA	-1.40137
BAZ1B	NP_115784	Q9UIG0	20	0	34600000000	449	1.20047	-0.86001	1.56177	0.661052	2.00475	1.93987	1.13949	2.9305	2.7063	1.32639	1.4964	2.46377	1.26756	1.54685	1.50169	1.43031	1.92485	0.839563	0.969681	1.63367
BAZ2A	NP_038477	Q9UIF9	13	2.78e-183	2680000000	67	-1.3595	NA	-1.72815	-2.51209	-0.608127	-0.787371	-0.920826	-2.23767	NA	NA	NA	-2.99821	-2.34671	-1.46769	-1.83093	NA	-2.14217	NA	NA	-2.17493
BBOX1	XP_005253216	O75936	4	5.52e-192	5110000000	45	NA	NA	-1.40291	NA	NA	NA	NA	1.37295	1.96314	NA	NA	NA	NA	NA	-0.598015	NA	NA	NA	NA	NA
BBS1	NP_078925	Q8NFJ9	5	1.87e-16	629000000	12	-1.49117	-4.118	-4.13692	NA	NA	NA	NA	NA	NA	NA	NA	-3.23169	NA	-3.8683	NA	NA	NA	NA	NA	NA
BBS4	NP_001239607	Q96RK4	1	0.0047653	31200000	1	NA	NA	NA	NA	NA	NA	NA	NA	NA	NA	NA	NA	NA	NA	NA	-5.30526	NA	NA	NA	NA
BBS7	NP_060660	Q8IWZ6	1	0.00050906	470000000	3	NA	NA	NA	NA	NA	NA	NA	NA	NA	NA	NA	NA	0.560008	NA	NA	NA	NA	NA	NA	NA
BCAM	NP_005572	P50895	20	0	41400000000	323	3.85987	-0.298196	1.27327	1.0536	1.09651	0.835539	2.98729	0.204456	-0.662022	2.07349	-0.61536	3.06648	2.59209	2.68359	-0.572444	3.52531	0.877469	1.34793	2.69583	1.88265
BCAP29	NP_061332	Q9UHQ4	15	8.64e-34	4000000000	37	-0.488739	0.147818	NA	-1.33854	-2.53455	-1.72188	-1.42801	NA	NA	0.187504	NA	NA	-1.31795	-1.33634	-1.24824	-1.59118	-0.3306	-1.39418	-0.264381	-0.524319
BCAP31	NP_001243376	P51572	20	0	395000000000	730	5.07064	4.94718	5.13839	4.11679	4.23222	3.84414	5.4013	4.971	4.78609	5.43367	5.65714	4.69982	6.33922	4.77924	5.61501	3.8154	6.4466	4.82344	5.47316	5.38841
BCAR1	NP_001164189	P56945	16	3.07e-112	3680000000	58	-1.34112	-0.517921	-2.07145	-1.95661	NA	NA	-2.48884	-1.4161	NA	-1.79766	-0.437811	-1.95975	-2.04414	-1.46517	-2.56917	-1.592	-0.614786	-1.79436	NA	-1.72838
BCAR3	NP_001248339	O75815	3	2.44e-32	649000000	11	-2.69965	NA	NA	NA	-1.16242	NA	NA	NA	NA	NA	NA	NA	NA	NA	NA	NA	-2.87507	NA	NA	NA
BCAS1	NP_003648	O75363	7	0	2370000000	41	-0.104101	NA	NA	NA	-1.34026	-1.9874	NA	NA	NA	-1.46822	NA	NA	NA	NA	NA	NA	-0.877577	NA	0.11386	-1.31365
BCAS2	NP_005863	O75934	20	0	20900000000	284	0.404897	0.368313	1.36808	1.17414	0.441179	-0.348201	1.51457	1.2566	1.35826	0.535412	1.09881	0.546458	1.43054	0.450299	0.802414	0.267717	1.38787	1.67027	1.23614	0.661945
BCAS3	NP_060149	Q9H6U6	13	1.56e-95	2020000000	44	0.325872	NA	-3.83038	-4.01433	NA	NA	-3.54881	NA	-3.44423	-3.76274	NA	-3.57602	-3.54704	-2.63752	NA	-0.900837	-2.80581	NA	-3.91405	-3.71936
BCAS4	NP_001010974	Q8TDM0	1	0.00041112	111000000	2	NA	NA	NA	NA	NA	NA	NA	NA	NA	NA	NA	NA	NA	-4.85977	NA	NA	NA	NA	NA	NA
BCAT1	NP_001171565	P54687	4	8.13e-167	4100000000	30	NA	1.55564	NA	NA	0.90867	0.243614	NA	NA	NA	NA	NA	NA	NA	NA	NA	-0.965604	NA	NA	NA	NA
BCAT2	NP_001181	O15382	20	0	39700000000	380	2.96358	-0.868391	0.813904	-2.31846	1.43496	0.845099	2.85502	0.493595	0.13191	0.197232	1.79682	3.17643	1.01544	2.80709	1.81768	2.99707	1.97787	1.89078	1.16743	1.21059
BCCIP	NP_510868	Q9P287	20	0	28700000000	242	1.24313	0.438641	1.819	2.23632	1.41402	1.21265	1.34718	1.1671	0.812982	0.327627	1.31513	0.666757	0.0262044	1.24519	1.23054	1.57324	2.31704	0.974528	1.15275	0.677111
BCKDHA	NP_000700	P12694	20	0	28600000000	350	1.62357	-0.196717	1.14565	1.68063	2.21028	1.55289	1.61581	1.23834	1.0466	1.20961	0.973639	1.04469	0.918269	1.97561	1.00668	1.31615	2.13985	1.37283	0.452586	1.26315
BCKDHB	NP_898871	P21953	20	5.99e-290	15600000000	193	0.0579471	-2.31121	-0.653659	0.688042	1.51721	1.27466	-0.000892795	0.944535	0.221586	0.28625	-0.346006	-0.359597	-1.20686	0.661179	-0.75087	0.566204	1.00182	-0.541323	-0.971231	0.627223
BCKDK	NP_005872	O14874	20	1.37e-285	11400000000	125	-0.200382	0.111733	-0.977943	-2.08213	-0.625272	-0.750486	0.602005	1.27873	0.655091	-1.12623	-1.03211	-1.89906	-1.42022	-0.2881	0.363673	-2.06211	0.340038	1.57564	-0.881541	0.281285
BCL10	NP_003912	O95999	9	1.18e-80	1390000000	40	NA	NA	-1.36414	NA	-2.34924	NA	-2.52959	-2.04733	-2.56104	NA	-1.40115	NA	-2.42694	-1.47918	NA	NA	NA	-1.96842	NA	NA
BCL2	NP_000648	P10415	3	3.25e-79	857000000	15	NA	NA	NA	NA	NA	NA	NA	NA	NA	-2.71714	NA	-2.21474	NA	NA	NA	-0.0364128	NA	NA	NA	NA
BCL2L11	NP_996886	O43521	1	0.00032313	21500000	1	NA	NA	NA	NA	NA	NA	NA	NA	NA	NA	NA	NA	NA	NA	NA	-5.08259	NA	NA	NA	NA
BCL2L12	NP_001269449	Q9HB09	1	0.0040494	32300000	1	NA	NA	NA	NA	NA	NA	NA	NA	NA	NA	NA	NA	NA	NA	NA	NA	-4.55197	NA	NA	NA
BCL2L13	NP_056182	Q9BXK5	20	0	16000000000	215	0.0133789	-0.213891	-0.297508	-1.1099	1.78153	1.07475	-0.0442063	-0.220558	-0.958136	-1.36173	-1.44352	1.02494	-1.18003	-0.732804	1.48047	1.71687	0.705696	0.784618	-0.323076	-0.00494621
BCL2L14	NP_110393	Q9BZR8	1	1.46e-07	684000000	3	NA	NA	NA	NA	NA	NA	NA	NA	NA	NA	NA	NA	NA	NA	NA	NA	NA	NA	-4.26884	NA
BCL2L2-PABPN1	NP_001186793	unknown	20	8.14e-114	31500000000	179	1.32872	1.24878	1.84305	1.41745	1.17503	2.00052	1.73954	1.31083	1.15657	1.78292	1.57728	1.38266	1.99127	0.664628	1.67253	1.07968	1.01903	2.5756	1.01458	1.93405
BCL3	NP_005169	P20749	1	7.82e-07	106000000	3	-3.64753	NA	NA	NA	NA	NA	NA	NA	NA	NA	NA	NA	NA	NA	NA	NA	NA	NA	NA	NA
BCL7B	NP_001184173	Q9BQE9	1	9.88e-20	89800000	4	NA	NA	NA	NA	NA	NA	NA	NA	NA	NA	NA	NA	NA	NA	NA	NA	-3.77386	NA	NA	NA
BCL7C	NP_004756	Q8WUZ0	14	7.53e-127	2910000000	36	-1.3059	-1.83842	-1.11278	-0.509612	NA	NA	-0.662218	-2.39806	NA	-1.80828	-1.64082	-1.06535	NA	-1.32618	NA	-1.82954	-2.15059	-0.885416	NA	-1.36941
BCLAF1	NP_001070908	Q9NYF8	5	0	1270000000	7	-1.3204	NA	NA	NA	-2.64413	-2.8947	NA	-2.03472	NA	-1.76145	NA	NA	NA	NA	NA	NA	NA	NA	NA	NA
BCLAF1	NP_055554	Q9NYF8	20	0	101000000000	489	3.79794	2.54085	2.55958	3.47687	3.14996	2.65741	3.06271	3.37993	2.98413	3.34872	3.38398	3.04864	3.64169	2.49468	3.15646	3.45625	3.23934	3.42883	3.68626	2.49009
BCR	NP_004318	P11274	11	3.99e-65	1410000000	26	NA	NA	-2.07546	NA	-2.5703	-2.77747	-2.92789	-2.64203	NA	NA	NA	-2.36237	NA	-3.18149	-2.01448	NA	-1.97121	NA	-1.67155	-1.88409
BCS1L	XP_006712741	Q9Y276	20	0	10100000000	135	-0.371244	-0.832491	-1.01803	-1.12545	0.995726	1.32066	-0.812554	-0.274735	-0.525847	-0.0118694	-1.8463	-0.551329	-1.86797	0.0609527	-0.0135107	-1.1238	-0.525571	-1.64121	-0.449282	0.462499
BDH1	XP_005269409	Q02338	16	0	13100000000	137	0.877645	NA	-2.47761	-0.827029	NA	NA	1.8301	-1.05493	-1.97423	0.570979	0.148519	0.270989	0.61318	1.21688	1.2654	0.913997	1.84326	NA	0.159967	-0.0399257
BDH2	NP_064524	Q9BUT1	19	5.43e-108	11700000000	120	0.988654	-0.514347	1.35349	0.303218	-0.892242	-1.3378	-0.180553	-0.123606	-0.555078	-2.27953	1.76812	-2.05208	NA	-0.94597	-1.80693	0.294827	0.977719	0.337183	0.37435	-0.855738
BET1	NP_005859	Q53XK0	13	4.37e-20	2200000000	30	NA	-2.37687	-2.29154	NA	-3.08905	NA	-0.934832	-1.29595	-1.26094	-0.445196	NA	NA	NA	-1.25944	NA	-1.93676	-2.13242	-2.82833	-2.78208	-2.12544
BET1L	NP_001092257	Q9NYM9	13	6.5e-77	2270000000	48	NA	-2.42209	NA	-4.5359	-1.44399	-2.1957	NA	-1.74336	-2.11389	0.380765	NA	NA	-2.7691	-2.67732	-2.1731	-0.599366	-1.74798	NA	-3.12184	NA
BGN	NP_001702	P21810	4	0	1240000000	18	NA	-0.5559	-1.79836	NA	NA	NA	NA	NA	NA	NA	NA	NA	-2.76499	NA	NA	NA	NA	0.0420159	NA	NA
BHLHE40	NP_003661	Q6IB83	1	1.3e-08	42300000	1	NA	NA	NA	NA	NA	NA	NA	NA	NA	-5.7134	NA	NA	NA	NA	NA	NA	NA	NA	NA	NA
BICD2	NP_056065	Q96FU2	6	1.32e-55	1910000000	33	NA	0.0995397	-2.06173	NA	NA	NA	NA	NA	NA	NA	NA	-1.62522	NA	NA	-1.37263	NA	-1.69082	-0.449896	NA	NA
BID	NP_001187	P55957	20	0	14700000000	213	-0.956135	0.510158	0.167776	0.851727	-0.124786	1.16637	-1.54944	0.3331	0.589323	-0.287219	-0.398644	-0.627833	0.0317604	-0.945317	0.995796	-0.433683	0.748056	1.83746	0.698666	0.417868
BIN1	NP_647601	O00499	3	0	507000000	5	NA	-0.408928	-2.12465	NA	NA	NA	NA	NA	NA	NA	NA	NA	NA	NA	NA	NA	NA	-2.5417	NA	NA
BIN3	NP_061158	Q9NQY0	2	1.02e-30	485000000	15	NA	-2.7381	NA	NA	NA	NA	NA	NA	NA	NA	NA	NA	NA	NA	NA	NA	NA	NA	NA	-3.11342
BIRC2	NP_001243092	Q13490	2	2.29e-41	293000000	10	NA	NA	NA	NA	NA	NA	NA	-3.60342	-3.5914	NA	NA	NA	NA	NA	NA	NA	NA	NA	NA	NA
BIRC5	NP_001159	O15392	2	2.47e-12	533000000	7	NA	NA	NA	NA	NA	NA	NA	NA	NA	NA	NA	NA	NA	-2.89731	NA	NA	-3.13179	NA	NA	NA
BIVM-ERCC5	NP_001191354	Q59FZ7	4	1.31e-152	1200000000	27	NA	NA	NA	-5.9873	NA	NA	-5.65928	NA	NA	NA	NA	NA	NA	-5.58504	NA	0.615927	NA	NA	NA	NA
BLM	NP_001274177	P54132	1	0.01105	3470000000	13	NA	NA	NA	NA	NA	NA	NA	NA	NA	NA	NA	NA	NA	NA	NA	-0.624741	NA	NA	NA	NA
BLMH	NP_000377	Q13867	20	7.38e-194	27300000000	196	2.32116	1.94264	1.11439	0.988207	-1.07429	-1.91322	2.72052	1.038	1.21747	1.72206	1.35482	1.64853	-2.49358	2.01816	1.7589	0.836865	-2.42913	0.0854977	3.08735	1.06592
BLNK	NP_001107566	Q8WV28	1	3.99e-11	72800000	4	NA	NA	NA	NA	NA	NA	NA	NA	NA	NA	NA	NA	NA	-2.8472	NA	NA	NA	NA	NA	NA
BLOC1S1	NP_001478	P78537	19	3.22e-62	2480000000	30	-2.07324	-1.58881	-2.21919	-3.03822	-1.67349	-3.2697	-0.975795	-2.01649	-3.23777	-1.37828	-2.74571	-2.87598	-2.11642	-0.796467	-2.86629	-2.3858	-2.24441	-1.42974	-1.50791	NA
BLOC1S2	NP_001269368	unknown	11	1.98e-55	1400000000	25	-1.93959	NA	-2.88239	-3.18479	NA	NA	NA	NA	-3.0599	-2.10217	-2.18264	-3.16084	NA	-2.25492	NA	-2.50402	-2.64059	-2.19056	NA	NA
BLOC1S3	NP_997715	Q6QNY0	17	4.55e-55	2440000000	36	-1.65478	NA	-2.36009	NA	-2.2546	-2.58759	-1.06985	-2.15427	-2.40079	-2.18223	NA	-2.64549	-2.15347	-0.400401	-2.68292	-1.89501	-1.37941	-1.44216	-1.87342	-1.31133
BLOC1S4	NP_060836	Q9NUP1	12	1.13e-42	1410000000	30	-3.52573	NA	-3.13443	NA	-2.36916	-1.8363	-2.20553	NA	-2.62466	-2.45321	-2.49488	NA	NA	-1.22698	NA	-3.36307	-1.8525	NA	-2.85736	NA
BLOC1S5	NP_958437	Q8TDH9	5	7.5e-27	1070000000	15	NA	NA	-0.816379	NA	NA	NA	-1.17865	NA	NA	-1.46903	NA	NA	NA	NA	NA	NA	-2.19237	NA	NA	-1.9159
BLOC1S6	NP_036520	Q9UL45	5	5.58e-111	1650000000	29	NA	NA	NA	NA	-2.26629	NA	-1.73804	-2.25501	-2.38049	NA	NA	NA	NA	NA	NA	NA	-2.06724	NA	NA	NA
BLVRA	NP_000703	P53004	20	0	77800000000	472	1.9305	2.71785	1.16688	2.84941	2.73968	2.60305	3.91216	2.84957	2.62406	4.68875	1.32582	3.77982	-0.631665	3.58014	-1.85849	2.55848	2.6017	0.946277	4.14404	3.75845
BLVRB	NP_000704	V9HWI1	20	0	261000000000	1042	4.61904	3.20566	2.49341	3.46844	5.44337	5.07235	5.10792	2.48021	2.08172	5.82451	1.43466	4.91121	3.64593	5.30573	3.98678	4.49711	4.67657	3.45695	3.01763	4.59477
BMP1	NP_006120	P13497	4	5.62e-44	1160000000	21	NA	-0.628304	-1.76581	NA	NA	NA	NA	NA	NA	NA	-1.14055	NA	NA	NA	NA	NA	NA	-0.510406	NA	NA
BMP2K	NP_942595	Q9NSY1	4	7.2e-128	1260000000	30	NA	NA	NA	NA	-1.78332	-3.24306	NA	-2.27794	-2.83865	NA	NA	NA	NA	NA	NA	NA	NA	NA	NA	NA
BMPR1B	NP_001243722	O00238	2	4.58e-11	255000000	9	NA	NA	NA	NA	NA	NA	NA	NA	NA	NA	NA	NA	NA	-2.88629	NA	-2.24857	NA	NA	NA	NA
BMS1	XP_005271903	Q14692	20	0	15800000000	247	0.137276	-0.169145	0.777278	0.83123	0.843656	0.216982	-0.242811	1.71617	1.48708	-0.353817	-0.382442	-1.93755	-0.908091	0.581286	1.09192	-0.173746	0.441837	0.876972	0.325548	0.00754309
BNIP1	NP_001196	Q12981	19	1.39e-120	5790000000	60	-0.0896559	0.571765	-1.45252	-2.24058	-2.51364	-1.89359	-0.962903	-0.779152	-0.916373	-0.0444	-0.638229	-1.57685	NA	-0.867962	-2.19754	-2.08891	0.00681785	-1.75654	0.654654	-0.878387
BNIP3	NP_004043	Q6NVY4	1	4.04e-08	85000000	2	NA	-1.82298	NA	NA	NA	NA	NA	NA	NA	NA	NA	NA	NA	NA	NA	NA	NA	NA	NA	NA
BNIP3L	NP_004322	O60238	1	5.95e-26	1090000000	7	NA	NA	NA	NA	NA	NA	NA	NA	NA	NA	NA	NA	NA	NA	NA	NA	NA	NA	-0.952936	NA
BNIPL	NP_612122	Q7Z465	1	7.89e-39	283000000	7	NA	NA	NA	NA	NA	NA	NA	NA	NA	NA	NA	NA	NA	NA	NA	NA	NA	-2.18741	NA	NA
BOD1L1	NP_683692	Q8NFC6	10	4.99e-149	2730000000	49	-1.6584	NA	-1.20692	NA	NA	NA	-0.537182	-2.50389	NA	-1.12915	NA	NA	NA	-0.537751	NA	-0.752329	-1.97067	-0.649642	NA	-1.6997
BOK	XP_005247094	Q9UMX3	1	3.71e-05	44400000	1	NA	NA	NA	NA	NA	NA	NA	NA	NA	NA	NA	NA	NA	NA	-5.24768	NA	NA	NA	NA	NA
BOLA1	XP_005245290	Q9Y3E2	15	1e-89	4000000000	36	-1.9293	NA	-1.65564	-0.862688	-2.41575	NA	-0.8094	0.330886	-0.304543	-1.30116	-0.622019	-1.40262	-3.47949	NA	NA	-2.15196	NA	-0.580026	-1.59959	-1.22271
BOLA2	NP_001026997	Q9H3K6	20	0	31400000000	149	1.41397	2.01897	0.446397	1.28066	1.05259	1.22479	2.16108	1.37528	1.78346	2.06342	-0.562228	1.53121	-0.624627	2.39181	1.3221	1.0995	2.8277	1.55721	2.13367	2.11157
BOLA3	NP_997717	Q53S33	6	2.36e-17	1430000000	11	-2.27763	NA	NA	NA	NA	NA	-2.60407	NA	NA	-1.8248	NA	NA	NA	NA	NA	NA	-1.96868	-1.7638	NA	-0.9709
BOP1	NP_056016	Q14137	20	0	18200000000	248	0.862031	0.893947	1.43399	1.33706	1.44414	0.94651	-0.649759	1.28839	0.741827	-0.121651	1.06276	-0.673401	0.404445	0.616166	1.41267	-0.000819246	0.923232	1.02924	-0.317489	0.468371
BPGM	NP_954655	P07738	1	1.07e-73	679000000	13	NA	NA	NA	NA	NA	NA	NA	NA	NA	NA	NA	NA	NA	NA	NA	-2.24074	NA	NA	NA	NA
BPHL	NP_004323	Q86WA6	20	5.05e-88	18800000000	164	0.543471	0.413167	0.912463	-1.58733	1.50947	1.30587	1.2869	0.774859	0.40309	0.865608	-0.00252329	2.10135	-2.43179	0.904382	0.574615	0.977467	1.47622	-1.54927	0.199451	0.674034
BPIFB1	NP_149974	Q8TDL5	4	3.99e-72	3110000000	21	NA	NA	NA	NA	NA	NA	NA	NA	NA	-3.15376	NA	NA	NA	NA	NA	NA	1.77155	-3.03489	NA	-2.08125
BPIFB2	NP_079503	Q8N4F0	1	4.43e-32	1450000000	8	NA	NA	NA	NA	NA	NA	NA	NA	NA	NA	NA	NA	NA	NA	NA	NA	0.703182	NA	NA	NA
BPNT1	NP_001273079	O95861	20	0	110000000000	579	2.05777	1.83436	2.12944	2.20745	3.0607	2.95291	3.56042	3.33514	3.48574	2.86298	3.46498	3.89788	3.30398	3.60286	4.13688	2.99986	3.77577	2.99987	3.35202	4.95636
BPTF	NP_004450	Q12830	20	6.97e-131	4320000000	79	-0.525698	-0.8215	-0.302453	-1.68858	-1.95651	-2.60421	-1.20898	-1.01093	-1.22753	-1.6224	-0.817298	-2.26442	-0.106057	-2.21519	-1.44657	-0.888097	-1.59468	-1.34898	-1.43615	-1.20098
BRAF	NP_004324	P15056	4	6.84e-41	820000000	21	NA	NA	NA	NA	-3.35698	NA	NA	-2.59849	NA	NA	NA	-1.35879	NA	-2.51983	NA	NA	NA	NA	NA	NA
BRAP	NP_006759	Q7Z569	4	1.24e-65	913000000	22	NA	NA	NA	NA	NA	NA	NA	-2.51518	NA	NA	NA	-3.18964	NA	-2.53689	NA	NA	NA	NA	NA	-2.36875
BRAT1	NP_689956	Q6PJG6	20	0	9430000000	208	0.258872	-1.44468	-1.19255	-0.537489	0.365444	0.0496643	-1.36206	0.354941	0.248717	0.201125	-0.782557	-0.946009	-0.812909	-1.85966	-1.71106	-0.063417	0.427754	-0.305292	-0.356078	-2.05906
BRCC3	NP_001018065	P46736	20	0	14400000000	187	0.281679	0.342179	-0.116232	-0.473858	0.631315	0.255782	0.274428	0.448302	-0.196137	0.40839	0.218348	0.507697	0.883621	-0.750729	-0.356262	0.0410858	0.275037	0.401116	1.26118	-0.475671
BRD2	NP_001106653	P25440	19	6.95e-82	3130000000	51	-1.79033	-2.20455	-1.70364	-1.73086	-2.24467	-1.27997	-1.78193	-1.48335	-1.83065	-1.67013	NA	-1.43606	-2.69735	-1.5926	-1.95104	-1.87013	-1.86798	-1.1753	-2.18937	-0.826316
BRD4	NP_490597	O60885	20	3.2e-129	16400000000	189	1.31725	-1.09681	0.404875	0.96618	0.884638	0.283645	0.389931	0.964693	0.991338	0.0211932	1.48542	-0.0158844	1.17788	0.459898	0.191013	0.68307	-0.231277	0.688256	1.26712	0.296525
BRD7	NP_037395	Q9NPI1	5	8.45e-58	885000000	28	NA	NA	NA	NA	NA	NA	-1.40282	NA	NA	NA	-2.46686	NA	-3.55018	NA	NA	NA	NA	-1.65546	-2.53018	NA
BRD8	NP_006687	Q9H0E9	3	9.24e-42	676000000	19	NA	NA	NA	-2.34798	NA	NA	NA	NA	NA	NA	NA	-2.79423	NA	NA	NA	NA	-3.67298	NA	NA	NA
BRD9	NP_076413	Q9H8M2	1	1.83e-12	402000000	6	NA	NA	NA	NA	NA	NA	NA	-2.93128	NA	NA	NA	NA	NA	NA	NA	NA	NA	NA	NA	NA
BRE	NP_954664	Q9NXR7	20	6.45e-255	12600000000	148	-0.332896	-0.58159	-0.627971	-0.555819	1.08202	0.111485	-0.0457281	0.948119	-0.139679	0.0607666	-1.29574	-0.114696	-1.51589	0.200769	-0.233239	-0.454945	0.773964	0.284197	0.395862	-0.14462
BRF1	NP_001229716	Q92994	1	3.09e-08	50500000	2	-5.967	NA	NA	NA	NA	NA	NA	NA	NA	NA	NA	NA	NA	NA	NA	NA	NA	NA	NA	NA
BRI3	NP_001152963	F5GXW6	1	4.07e-07	24100000	2	NA	NA	NA	NA	NA	NA	NA	NA	NA	NA	NA	NA	NA	NA	NA	NA	NA	NA	-4.5807	NA
BRI3BP	NP_542193	Q8WY22	19	3.43e-290	6630000000	61	0.369306	-1.20517	-0.262179	-1.41169	-1.24169	NA	-1.02063	-1.51907	-3.27977	-0.451513	-1.99242	-2.17278	-1.7602	-0.0555349	-1.39336	-0.0648017	0.669069	-0.825849	0.407313	0.630545
BRIX1	NP_060791	Q8TDN6	20	0	38100000000	281	1.88261	0.927509	1.39091	2.6861	2.33129	1.88444	0.869819	2.43052	2.25791	-0.0146528	0.889657	1.69359	0.67746	1.63945	1.40268	1.99233	1.6211	1.84752	0.837705	0.936551
BRK1	NP_060932	Q8WUW1	20	2.37e-38	13000000000	65	0.283632	1.19487	0.670529	-0.0506329	-0.357602	-0.197119	-0.115803	-0.00312455	-0.497858	0.409331	0.887935	-0.74009	0.676082	0.442899	0.0116869	0.0915245	0.562893	1.57372	1.0884	0.37473
BRMS1	NP_056214	Q9HCU9	4	4.25e-08	1480000000	9	NA	NA	NA	NA	NA	NA	-2.12566	NA	NA	NA	NA	-2.7572	NA	-2.0944	NA	NA	NA	NA	-2.31601	NA
BROX	NP_653296	Q5VW32	20	0	35700000000	342	0.945098	-0.359048	1.89253	1.57073	1.73351	1.26733	2.09786	2.13081	2.20262	1.60237	1.74041	1.96289	2.18356	2.55382	1.23635	2.11843	1.51581	1.23471	1.83676	2.23207
BRPF1	NP_004625	P55201	7	1.2e-23	3860000000	22	-0.333568	NA	NA	NA	NA	NA	NA	NA	NA	NA	-1.76194	NA	0.155533	-0.125183	-0.759724	NA	NA	-0.118962	NA	-0.558292
BRWD1	NP_387505	Q9NSI6	3	1.5e-19	434000000	4	-3.43699	NA	NA	-3.86678	NA	NA	NA	NA	NA	NA	NA	-3.05456	NA	NA	NA	NA	NA	NA	NA	NA
BRWD3	XP_005262172	Q6RI45	10	5.85e-11	16900000000	19	1.0533	NA	0.136917	NA	NA	NA	0.146365	NA	NA	0.467747	0.490212	NA	0.854699	NA	NA	-0.0506112	0.0332839	0.682233	0.376501	NA
BSCL2	NP_001124174	Q96G97	6	3.22e-31	1440000000	16	NA	NA	NA	NA	NA	NA	-2.18571	-1.52474	NA	-1.50761	NA	NA	NA	-1.25169	NA	NA	-1.81715	NA	NA	-0.84893
BSDC1	NP_060515	Q9NW68	19	0	7730000000	110	-0.57896	-0.504065	-1.00602	-1.30953	-0.969062	-1.53088	-1.68975	-1.37843	-2.54564	0.0548795	-0.23662	-0.867517	NA	1.0907	-0.542529	0.675716	0.410431	0.177435	-0.72971	-0.0838489
BSG	NP_001719	P35613	20	0	20300000000	185	0.361988	2.9315	2.69094	-0.0576421	0.617383	-1.78594	0.416866	-0.427476	-0.870542	2.17155	1.23368	-0.07785	1.11091	0.79009	1.3142	0.717735	0.684566	1.38686	0.99616	0.561078
BSPRY	NP_060158	Q5W0U4	16	2.88e-147	3240000000	41	-1.94349	NA	NA	-0.327111	-2.32547	-1.37138	-1.01658	-2.27393	-1.74415	-1.81779	-3.53895	0.48661	-1.35694	-1.98363	-2.94566	-2.50663	-1.39274	NA	NA	-0.469773
BST2	NP_004326	Q10589	12	0	16000000000	60	0.520084	1.13674	NA	NA	2.81955	2.13604	2.05604	NA	NA	-0.0176635	NA	1.02556	NA	NA	1.39837	NA	-2.34606	0.15186	-1.37257	1.71157
BTAF1	NP_003963	Q8N6J1	20	4.82e-249	6670000000	119	-1.85362	-0.36893	0.399887	-2.35941	-0.572831	-0.8708	0.232187	-0.579203	-1.09004	-2.48578	-2.21889	-1.31514	-1.19484	-0.743906	-0.751937	-1.54864	0.0460412	-0.0796633	1.23476	-0.184704
BTBD16	NP_653188	Q32M84	2	7.99e-05	970000000	4	-0.48531	-2.17686	NA	NA	NA	NA	NA	NA	NA	NA	NA	NA	NA	NA	NA	NA	NA	NA	NA	NA
BTD	NP_000051	P43251	9	7.43e-93	1920000000	22	NA	NA	NA	-2.54479	-1.75713	NA	NA	NA	NA	-1.10085	NA	-2.7291	NA	-2.62976	NA	NA	-0.908777	-2.07376	-2.12649	-1.03709
BTF3	NP_001032726	P20290	20	0	51700000000	494	2.1106	2.48317	2.02653	0.999388	3.3008	2.30703	1.64461	2.84457	2.33817	2.22304	1.38303	1.36099	0.962369	2.91332	0.948752	1.42644	1.75366	2.80846	1.81619	2.14015
BTF3	NP_001198	P20290	11	0	4060000000	17	0.231317	1.32022	-0.818193	-2.91047	NA	NA	NA	NA	NA	-0.306347	NA	-2.16949	-1.03296	NA	NA	NA	-1.34598	-1.02339	0.68113	-0.658007
BTF3L4	NP_689478	Q96K17	20	0	56700000000	350	1.9115	0.713697	1.25132	2.38332	3.25316	2.6919	1.51581	2.85888	2.74437	-0.0653126	1.60794	2.00908	1.46515	3.14486	3.21331	1.69111	3.42403	2.19873	1.43717	1.49498
BTK	NP_000052	Q06187	2	2.66e-40	278000000	11	NA	-2.59235	NA	NA	NA	NA	NA	NA	NA	NA	NA	NA	NA	NA	NA	NA	NA	-2.12256	NA	NA
BTNL8	NP_001153181	Q6UX41	1	0.039637	27100000	1	NA	NA	NA	NA	NA	-4.12869	NA	NA	NA	NA	NA	NA	NA	NA	NA	NA	NA	NA	NA	NA
BUB1B	NP_001202	O60566	5	6.87e-35	434000000	16	NA	NA	NA	NA	NA	NA	NA	-3.23488	-4.04005	NA	NA	NA	NA	-2.28586	NA	NA	NA	-2.44688	-5.50319	NA
BUB3	NP_001007794	O43684	20	0	90900000000	442	4.16599	2.87869	3.22182	3.01163	2.4482	2.15049	3.42611	3.08701	2.91794	3.25184	3.53299	2.4055	3.23019	3.26232	2.93831	2.99015	3.06149	3.82446	3.38309	3.18298
BUD13	NP_001153208	Q9BRD0	3	2.69e-17	713000000	9	NA	NA	-1.51885	NA	NA	NA	NA	NA	NA	NA	-2.57965	NA	-2.73336	NA	NA	NA	NA	NA	NA	NA
BYSL	NP_004044	Q13895	20	9.77e-192	13500000000	145	0.589171	-0.156798	-0.187536	0.569482	-0.001327	-0.723367	0.164314	1.06342	0.88661	-1.33473	-0.185054	-0.0889564	0.240431	0.578202	1.65419	-0.419833	-0.324457	0.600907	0.765652	-0.654197
BZW2	XP_006715769	Q9Y6E2	20	0	94500000000	465	3.06923	2.83297	2.40919	3.11613	3.0936	3.09318	2.54314	3.59307	3.45238	3.44208	3.03176	2.45048	1.92598	2.17396	2.7555	1.79317	3.96179	2.21075	3.40191	4.03971
C10orf137	NP_056423	Q3B7T1	1	1.08e-05	152000000	5	-3.75624	NA	NA	NA	NA	NA	NA	NA	NA	NA	NA	NA	NA	NA	NA	NA	NA	NA	NA	NA
C10orf2	NP_001157284	Q9H6V3	1	1.81e-10	265000000	6	NA	NA	NA	NA	NA	NA	NA	NA	NA	NA	-4.2313	NA	NA	NA	NA	NA	NA	NA	NA	NA
C10orf32	NP_653192	Q96B45	1	3.12e-19	490000000	11	NA	NA	NA	NA	NA	NA	NA	NA	NA	-1.48564	NA	NA	NA	NA	NA	NA	NA	NA	NA	NA
C10orf35	XP_005269665	Q96D05	8	7.7e-32	2100000000	26	NA	NA	0.478331	NA	NA	NA	NA	-1.52886	-1.86248	-1.82169	NA	NA	NA	-1.4605	-2.47734	-3.35033	NA	NA	NA	-3.26649
C10orf76	NP_078817	Q5T2E6	20	1.1e-226	5340000000	86	-1.59504	-0.767976	-1.51984	-1.39483	-0.707825	-1.08227	-0.594321	-0.904519	-0.72891	-1.01675	-0.389001	-0.607301	-1.39284	-0.229213	-0.958805	-2.16122	-1.40069	-0.972206	-1.20609	-1.39802
C10orf88	NP_079218	Q9H8K7	1	3.97e-08	8400000	3	NA	NA	NA	NA	NA	NA	-5.97106	NA	NA	NA	NA	NA	NA	NA	NA	NA	NA	NA	NA	NA
C11orf30	NP_064578	Q7Z589	4	2.67e-20	1030000000	14	-2.06242	NA	NA	NA	NA	NA	-2.6726	NA	NA	NA	NA	NA	NA	NA	NA	-2.87658	NA	NA	-1.48189	NA
C11orf31	NP_734467	Q8IZQ5	20	8.99e-37	9150000000	77	-0.981209	-0.722229	-0.0841719	-0.497268	-1.86527	-1.64809	0.712123	-0.710723	-0.773582	-1.25935	-0.593205	-0.881938	-1.92058	0.879459	-1.56065	0.728289	0.257264	0.417445	-0.440455	-0.113778
C11orf54	NP_001273000	Q9H0W9	20	1.01e-297	17300000000	202	0.653082	-2.38355	0.452135	0.377298	1.30305	1.03415	-0.0659303	1.10184	0.623264	-0.919658	0.2972	0.402377	-0.646899	1.42512	0.312975	-0.0700736	0.969003	0.0413571	0.636892	1.29138
C11orf57	NP_001076439	Q6ZUT1	1	0.00010806	812000000	4	NA	NA	NA	NA	NA	NA	NA	NA	NA	NA	NA	NA	NA	NA	-4.5636	NA	NA	NA	NA	NA
C11orf68	NP_113638	Q9H3H3	19	2.49e-54	5700000000	74	-1.69064	1.32659	-0.493963	-1.26101	NA	-2.66336	-0.0990984	-0.279699	-1.11685	-0.383958	-1.7053	-1.29879	-0.983356	-1.11949	-1.16	-0.413558	-0.219503	-0.914656	-0.408782	-0.45928
C11orf73	NP_057485	Q53FT3	16	4.56e-40	3810000000	54	-1.10475	-1.05192	-0.790321	NA	-1.32475	-2.54871	-1.01916	-1.09269	-1.16744	-0.95021	-0.789662	NA	-0.83869	-0.995099	-1.52284	NA	NA	-0.689627	-0.554009	-1.33043
C11orf83	NP_001078841	Q6UW78	3	6.8e-114	970000000	36	NA	NA	NA	NA	NA	NA	NA	-3.0181	-3.16217	NA	NA	NA	NA	NA	NA	NA	NA	NA	-3.42317	NA
C11orf84	NP_612480	Q9BUA3	1	1.9e-08	53000000	12	NA	NA	NA	NA	NA	NA	NA	NA	NA	NA	NA	NA	NA	NA	NA	NA	NA	NA	NA	-6.69069
C12orf10	NP_067653	Q86UA3	20	0	21200000000	227	1.13929	0.832022	1.13383	0.636876	0.798718	1.23093	1.40145	-0.593075	-0.587808	1.90785	-0.463398	2.04716	0.38806	2.17541	-1.4158	1.88392	1.02837	1.13909	1.47375	1.54459
C12orf23	NP_689474	Q8WUH6	20	1.2e-91	10800000000	101	0.215014	0.207885	-0.669856	-1.33702	1.12742	0.703154	-0.503544	0.173743	-0.116789	-0.124086	-0.817995	-0.681642	-0.40729	-0.100521	-1.09578	0.249859	0.591915	-0.355935	0.463228	1.30003
C12orf29	NP_001009894	Q8N999	10	2.34e-26	4300000000	29	-0.530126	NA	-0.440184	NA	NA	NA	NA	-1.7089	NA	-0.445466	NA	NA	-1.57288	-1.26192	-0.660259	NA	-0.997887	NA	0.402035	-0.842629
C12orf4	NP_065107	Q9NQ89	1	5.9e-08	157000000	5	NA	NA	NA	NA	NA	NA	NA	NA	NA	NA	NA	NA	NA	NA	NA	NA	NA	NA	NA	-4.81731
C12orf43	NP_075046	Q96C57	1	8.1e-28	1020000000	9	NA	NA	NA	NA	NA	NA	NA	NA	NA	-4.36987	NA	NA	NA	NA	NA	NA	NA	NA	NA	NA
C12orf44	NP_068753	Q9BSB4	9	2.98e-36	807000000	22	-3.49791	-3.88209	-3.56531	-4.25499	NA	NA	NA	NA	NA	NA	-3.73578	NA	NA	-3.30873	-3.85186	NA	-2.48616	-3.40286	NA	NA
C12orf5	NP_065108	Q9NQ88	20	5.51e-110	5300000000	84	-0.36677	-1.03891	-1.85642	-0.62363	-0.163165	-0.493485	-1.19757	-1.22255	-1.52352	-0.733997	-1.9124	-1.39991	-0.240593	-2.17975	-1.1958	-1.28748	-1.93993	-0.763425	-1.36703	0.374246
C12orf57	NP_612434	Q99622	20	3.55e-121	8390000000	125	-0.462456	-0.101771	-0.392668	-1.07677	-0.417173	-1.15025	-0.102312	-0.985141	-1.02362	0.238754	-2.40325	-0.528845	-1.31367	-0.544829	-0.764808	0.747505	-0.538273	-0.31426	0.346248	0.205992
C14orf1	NP_009107	Q9UKR5	18	1.55e-26	5170000000	53	-0.577697	-1.11587	NA	-2.01333	-2.05838	-1.5402	-0.781933	-0.312472	-1.3051	-0.180981	-0.658914	-1.69434	0.388189	-1.40766	NA	-1.15736	-0.0150289	-0.547884	-0.292578	-0.389377
C14orf119	NP_060394	Q9NWQ9	1	3.3e-08	353000000	3	NA	NA	NA	NA	NA	NA	NA	NA	NA	NA	NA	NA	NA	NA	-1.33704	NA	NA	NA	NA	NA
C14orf142	NP_115879	Q9BXV9	20	0	7860000000	116	-1.03915	-1.85515	-1.93124	-1.41792	0.791108	-0.273409	-0.956997	-0.429829	-0.972601	-1.64346	-1.18956	-1.01633	-1.83463	-1.57276	-0.678895	-1.21639	0.669969	-1.1193	-1.52321	0.190057
C14orf159	NP_001095838	Q7Z3D6	13	0	6180000000	77	-1.22516	-3.19169	NA	NA	0.507635	1.534	-1.15641	-2.64926	NA	NA	-1.32122	-1.08897	-1.69067	NA	NA	-2.77156	-1.25511	NA	-0.461959	1.95158
C14orf166	NP_057123	Q9Y224	20	0	97200000000	557	3.12428	2.93888	3.15694	3.09838	2.79655	2.99864	2.90441	3.20995	3.12869	3.38217	2.71037	2.95441	2.43092	3.19328	2.62004	3.7058	3.42476	3.27112	2.70971	3.47367
C14orf169	NP_078920	Q9H6W3	17	1.37e-128	3210000000	64	-1.19461	-2.09685	-2.33195	-2.21008	-1.71193	-1.92924	-2.09132	-0.522321	-0.442193	-0.965543	-2.27277	-2.8184	-2.37663	NA	NA	-2.08038	-1.30449	-2.22023	NA	-1.85736
C14orf2	NP_004885	P56378	17	1.08e-08	15700000000	42	0.699573	-0.661404	-1.67858	0.409604	-1.93211	0.431941	-0.120728	0.188974	0.576036	-0.967499	NA	2.20805	NA	NA	2.57054	0.619451	-0.93015	0.373726	0.167512	0.716391
C15orf38-AP3S2	NP_001185987	A0A0A6YYH1	13	4.3e-188	4210000000	65	-1.03149	-1.58633	NA	-0.829127	0.28898	-0.203371	-1.57873	NA	NA	NA	-1.94397	-1.87438	-1.69665	NA	-1.20071	-1.10716	-0.556394	NA	0.844472	NA
C15orf39	XP_005254608	Q6ZRI6	1	0.00052111	234000000	6	NA	NA	NA	NA	NA	NA	NA	NA	NA	NA	-3.98114	NA	NA	NA	NA	NA	NA	NA	NA	NA
C15orf40	NP_653198	Q8WUR7	1	1.98e-09	1830000000	7	NA	NA	-2.58114	NA	NA	NA	NA	NA	NA	NA	NA	NA	NA	NA	NA	NA	NA	NA	NA	NA
C15orf48	NP_115789	Q9C002	5	1.29e-243	3750000000	45	-0.440267	NA	NA	NA	NA	-2.60431	NA	NA	NA	NA	NA	NA	NA	1.11021	-0.0246009	NA	NA	NA	NA	0.8055
C15orf52	NP_997263	Q6ZUT6	1	0.0011795	16500000	2	NA	NA	NA	NA	NA	NA	NA	NA	NA	NA	NA	NA	NA	NA	NA	NA	NA	-5.14593	NA	NA
C15orf57	NP_001074261	Q9BV29	1	3.79e-43	108000000	3	NA	NA	NA	NA	NA	NA	NA	NA	NA	NA	NA	NA	NA	-3.60198	NA	NA	NA	NA	NA	NA
C15orf61	NP_001137408	A6NNL5	1	6.11e-05	51400000	1	NA	NA	NA	NA	NA	NA	NA	NA	NA	NA	NA	NA	NA	NA	-4.65567	NA	NA	NA	NA	NA
C16orf13	NP_115742	Q96S19	17	3.36e-139	5290000000	80	-0.812371	-1.08225	NA	-1.22365	-1.20123	-1.99109	0.669675	-0.911253	-1.31109	-1.30425	-2.12512	0.218246	NA	0.408043	-0.753135	-0.580859	-1.37951	NA	-0.937595	-0.858373
C16orf58	NP_073581	Q96GQ5	20	3.83e-169	10800000000	97	0.0808743	-2.32617	-1.6438	0.384861	-0.900444	-0.420925	2.07265	0.900806	0.277338	0.573288	-1.6367	-0.787226	-0.997477	-0.4956	-1.64194	-0.541401	-0.136105	-0.6602	1.7407	0.172875
C16orf62	NP_064710	Q7Z3J2	20	7.99e-210	9530000000	182	-0.589441	-0.266143	-1.37208	-0.909304	0.672033	0.241036	-0.217349	-0.0461899	-0.438626	-1.03867	-0.0871205	-0.580692	-0.26144	-0.569701	-0.788802	-0.193735	-0.3187	0.10101	-0.418424	-0.249698
C16orf70	XP_005256235	Q9BSU1	1	1.13e-30	741000000	18	-1.61532	NA	NA	NA	NA	NA	NA	NA	NA	NA	NA	NA	NA	NA	NA	NA	NA	NA	NA	NA
C16orf80	NP_037374	Q9Y6A4	19	6.96e-78	5600000000	63	0.521418	-1.18283	-0.0799249	-0.69446	-2.23806	NA	-0.958439	-1.41529	-0.611196	-1.22281	-0.826489	-1.43706	-0.419695	-1.66151	-1.04356	-0.604464	-0.648143	-0.773664	-1.24269	-2.02298
C16orf86	NP_001013002	Q6ZW13	1	9.99e-08	27900000	2	NA	NA	NA	NA	NA	NA	NA	NA	NA	NA	NA	NA	NA	NA	NA	-4.51525	NA	NA	NA	NA
C16orf89	NP_001091984	Q6UX73	1	0.00017116	7520000	1	NA	NA	NA	NA	NA	NA	NA	NA	NA	NA	NA	-5.86386	NA	NA	NA	NA	NA	NA	NA	NA
C16orf91	NP_001258980	Q4G0I0	1	2.43e-09	164000000	3	NA	NA	NA	NA	NA	NA	NA	NA	NA	NA	NA	NA	NA	NA	NA	-4.89037	NA	NA	NA	NA
C17orf49	NP_777553	Q8IXM2	20	8.91e-276	7500000000	101	-1.4441	-1.63357	0.97759	-1.97538	-2.46497	-4.74742	-0.366474	0.770055	0.662604	-0.432764	-0.713157	-1.5546	1.24877	-1.03355	-1.71872	-1.08891	-1.23378	-0.471991	0.163806	-1.76024
C17orf59	NP_060092	Q96GS4	3	3.67e-65	374000000	8	NA	NA	-3.90765	NA	NA	NA	-2.99096	NA	NA	-1.91096	NA	NA	NA	NA	NA	NA	NA	NA	NA	NA
C17orf62	NP_001028218	Q9BQA9	13	1.61e-39	4920000000	37	NA	-1.87879	NA	-1.32067	NA	NA	-1.49481	-1.85116	-1.33078	-1.19981	-1.51361	-0.913818	0.0273435	-2.14419	NA	1.35576	-0.0266496	NA	-1.37024	NA
C17orf75	NP_071739	Q9HAS0	16	1.48e-77	2330000000	44	-2.62367	NA	-3.23365	-2.14163	-2.11925	-2.15166	-1.15855	-1.8712	-2.48606	-1.8883	-2.58957	-2.32632	-2.91946	-1.48446	NA	-2.85623	-0.795283	-2.62473	NA	NA
C17orf80	NP_001094092	Q9BSJ5	1	6.57e-21	576000000	4	NA	NA	NA	NA	NA	NA	NA	NA	NA	NA	NA	NA	NA	NA	NA	-1.33529	NA	NA	NA	NA
C17orf85	NP_001107590	Q53F19	19	1.8e-42	3010000000	51	-1.60891	-1.74412	-1.64026	-1.84335	-1.73606	NA	-0.884706	-2.672	-2.98734	-1.40763	-1.41676	-2.30371	-1.12692	-1.98591	-2.31591	-2.01406	-2.0124	-0.819386	-1.24809	-1.59889
C18orf25	NP_001008240	Q96B23	8	2.76e-188	2320000000	32	-0.600169	NA	NA	NA	NA	NA	-0.607093	NA	NA	-1.29396	-2.31987	NA	NA	-1.40814	NA	-0.610373	-2.01953	-0.984223	NA	NA
C18orf25	NP_659492	Q96B23	1	8.75e-176	49400000	1	NA	NA	NA	NA	NA	NA	-3.57018	NA	NA	NA	NA	NA	NA	NA	NA	NA	NA	NA	NA	NA
C18orf32	NP_001030177	Q8TCD1	1	2.09e-05	334000000	5	NA	NA	NA	NA	NA	NA	NA	NA	NA	NA	NA	NA	NA	NA	NA	NA	NA	NA	NA	-3.62193
C18orf8	NP_037458	Q96DM3	1	1.05e-29	356000000	8	NA	NA	NA	NA	NA	NA	NA	NA	NA	NA	NA	NA	NA	NA	NA	NA	-2.44393	NA	NA	NA
C19orf10	NP_061980	Q969H8	20	1.22e-95	46000000000	181	2.45174	2.97999	1.23565	2.06952	1.03396	-0.658356	2.10723	1.70404	1.50876	2.53245	2.70045	2.04011	2.19885	0.67374	2.77878	0.349385	3.05908	1.31518	3.14545	2.85283
C19orf12	NP_001242975	Q9NSK7	1	2.61e-05	262000000	2	NA	NA	NA	NA	NA	NA	NA	NA	NA	NA	-1.08163	NA	NA	NA	NA	NA	NA	NA	NA	NA
C19orf25	NP_689695	Q9UFG5	7	4.73e-101	2100000000	39	-0.974295	-2.73007	-3.84477	NA	NA	NA	-2.52084	NA	NA	-2.71113	NA	NA	NA	NA	NA	NA	-1.85795	NA	-2.21432	NA
C19orf33	NP_277055	Q9GZP8	6	6.8e-88	4150000000	29	-2.30227	NA	NA	NA	NA	-5.06742	NA	NA	NA	2.26302	NA	NA	NA	-4.49024	NA	NA	NA	1.03911	NA	-0.646366
C19orf38	XP_005259903	A8MVS5	1	3.23e-09	29700000	2	NA	NA	NA	NA	NA	NA	NA	NA	NA	NA	NA	NA	NA	NA	NA	NA	NA	NA	-3.2093	NA
C19orf43	NP_076943	Q9BQ61	18	7.78e-68	9320000000	68	-0.268149	0.434946	0.226584	-0.51883	-0.339457	NA	-0.0739858	-0.177487	-0.517753	NA	0.670662	-1.63178	0.648817	-0.167823	-0.62582	-0.148808	0.00149029	-0.06914	0.910453	-0.0407308
C19orf47	NP_001243370	Q8N9M1	5	5.71e-17	559000000	15	NA	NA	-2.54672	NA	NA	NA	NA	NA	NA	-2.74829	NA	NA	NA	-3.34471	NA	NA	-3.52789	NA	NA	-2.89838
C19orf52	NP_612367	Q9BSF4	17	1.03e-69	3360000000	37	-1.37608	-1.56642	-1.91469	NA	-1.99304	NA	-1.17884	-1.50061	-1.73078	-0.454412	-0.871431	NA	-1.47914	-1.81184	-1.36923	-1.74326	-1.18648	-1.99183	-1.8417	-1.45296
C19orf53	NP_054766	Q9UNZ5	1	1.28e-07	1260000000	16	NA	NA	NA	NA	NA	NA	-0.579398	NA	NA	NA	NA	NA	NA	NA	NA	NA	NA	NA	NA	NA
C19orf54	NP_940878	Q5BKX5	1	6.28e-12	283000000	6	NA	NA	NA	NA	NA	NA	NA	NA	NA	-1.38821	NA	NA	NA	NA	NA	NA	NA	NA	NA	NA
C19orf66	NP_060851	Q9NUL5	1	4.59e-07	117000000	4	NA	NA	NA	NA	NA	NA	NA	NA	NA	NA	NA	NA	NA	NA	-4.0634	NA	NA	NA	NA	NA
C19orf70	NP_991330	Q5XKP0	19	2e-119	5920000000	117	-2.02408	-1.30821	NA	-0.64461	-1.53914	-1.80245	-1.82557	-2.41887	-2.18352	-0.422092	-1.26086	0.111523	-0.474204	-1.90435	-0.910331	-1.12895	0.218978	-0.692286	-1.041	-1.07905
C1GALT1	XP_005249870	Q9NS00	4	3.79e-23	529000000	11	NA	-1.82983	NA	NA	NA	NA	NA	NA	NA	-1.90342	NA	NA	-2.0906	NA	NA	NA	NA	NA	-1.84029	NA
C1GALT1C1	NP_001011551	Q96EU7	2	2.65e-63	351000000	14	NA	-3.28784	NA	NA	NA	NA	NA	NA	NA	NA	NA	NA	-4.57498	NA	NA	NA	NA	NA	NA	NA
C1orf112	NP_060656	Q9NSG2	2	4.74e-61	247000000	7	NA	NA	NA	NA	NA	NA	NA	-2.62257	-2.8988	NA	NA	NA	NA	NA	NA	NA	NA	NA	NA	NA
C1orf116	XP_006711593	Q9BW04	12	0	15500000000	151	NA	NA	-0.457236	0.93302	NA	-4.36166	NA	3.28949	3.07725	NA	-0.677546	NA	0.0487496	NA	-0.183199	NA	-3.5512	-0.617978	1.05299	-3.04849
C1orf122	NP_940848	Q6ZSJ8	6	1.34e-36	1470000000	20	NA	NA	-1.96459	-2.74471	-2.65149	NA	NA	-1.7338	-1.97799	NA	NA	NA	NA	NA	-2.36936	NA	NA	NA	NA	NA
C1orf123	NP_060357	Q9NWV4	20	0	16200000000	136	0.343373	0.164909	1.59262	0.505328	-0.426249	-0.309055	1.11767	-0.0203409	-0.244716	0.609091	0.206177	1.02184	0.0801727	1.4232	0.869837	1.11179	1.28879	0.519611	0.248491	0.15063
C1orf131	NP_689592	Q8NDD1	1	0.0027055	33700000	1	NA	NA	NA	NA	NA	NA	NA	-4.27594	NA	NA	NA	NA	NA	NA	NA	NA	NA	NA	NA	NA
C1orf174	NP_997239	Q8IYL3	1	1.48e-16	438000000	5	-3.07188	NA	NA	NA	NA	NA	NA	NA	NA	NA	NA	NA	NA	NA	NA	NA	NA	NA	NA	NA
C1orf198	NP_116189	Q9H425	17	1.13e-298	8040000000	102	NA	NA	0.708776	0.231093	-1.4274	-3.57225	-0.988595	1.20419	1.36468	-1.37242	-0.944268	-0.821033	-1.06114	NA	-1.56284	-2.21475	-1.16563	-0.953649	-1.01215	-0.923593
C1orf210	XP_005270580	Q8IVY1	1	5.19e-72	68300000	2	NA	NA	NA	NA	NA	NA	NA	NA	NA	NA	NA	NA	NA	-4.0019	NA	NA	NA	NA	NA	NA
C1orf226	NP_001078844	A1L170	12	8.91e-237	2300000000	46	NA	NA	-1.68268	-3.17625	NA	NA	-0.888587	NA	-3.07557	-2.0091	NA	0.568167	NA	-1.26924	NA	-1.16985	-2.85936	-3.36772	-1.65725	-1.0762
C1orf27	NP_060317	Q5SWX8	19	8.8e-202	10700000000	123	0.885655	NA	-1.33128	-1.07204	0.676245	0.503162	-0.638068	0.582601	0.0295446	-0.134884	-0.831443	0.0908415	-0.396323	-1.89663	-0.630727	-0.543696	-0.304279	-1.12334	-0.683112	0.267035
C1orf35	NP_077295	Q9BU76	18	5.3e-39	4090000000	43	-1.84516	NA	-0.920047	-1.83732	-1.47688	-2.07259	-2.14571	-0.0379645	-0.026706	NA	-0.707234	-2.39611	-3.16194	-2.38029	-1.57593	-2.0892	-1.16415	-2.12063	-1.77412	-1.1281
C1orf43	NP_620077	Q9BWL3	1	0.00014412	45600000	4	NA	NA	NA	NA	NA	NA	-6.30297	NA	NA	NA	NA	NA	NA	NA	NA	NA	NA	NA	NA	NA
C1orf50	NP_077002	Q9BV19	15	3.35e-48	2100000000	43	-5.09799	-2.4737	-2.633	-2.69348	-1.66456	-2.74415	NA	-2.40854	-2.51523	NA	NA	-2.70965	NA	-1.73149	-1.91185	-2.72896	-0.648506	-3.11736	-2.61268	NA
C1orf52	NP_932343	Q8N6N3	1	4.72e-07	151000000	3	NA	NA	NA	NA	NA	NA	NA	NA	NA	NA	-4.086	NA	NA	NA	NA	NA	NA	NA	NA	NA
C1orf85	NP_001243534	A0A087WV34	1	4.14e-11	291000000	3	NA	NA	-2.39999	NA	NA	NA	NA	NA	NA	NA	NA	NA	NA	NA	NA	NA	NA	NA	NA	NA
C1QBP	NP_001203	Q07021	20	0	132000000000	623	2.5657	2.82514	4.51442	4.66464	3.9159	3.64445	2.89968	3.54946	3.45881	2.16399	2.94158	2.53858	2.36654	3.2731	4.08242	2.91151	3.58787	4.27705	2.40349	3.28198
C1R	NP_001724	P00736	7	2.94e-190	2720000000	36	NA	-0.916187	0.493886	NA	NA	NA	NA	NA	NA	NA	0.221123	NA	0.267574	NA	-0.736196	NA	NA	1.28085	-0.111071	NA
C1S	NP_958850	P09871	2	1.04e-97	1030000000	18	NA	NA	NA	NA	NA	NA	NA	NA	NA	NA	NA	NA	NA	NA	-2.40528	NA	NA	0.768345	NA	NA
C20orf112	NP_001243727	Q96MY1	6	1.87e-67	746000000	19	NA	NA	-1.14806	NA	NA	-0.573344	NA	-1.13832	-2.08731	NA	-2.31162	NA	NA	NA	-0.974762	NA	NA	NA	NA	NA
C20orf24	NP_061328	Q9BUV8	1	5.87e-07	822000000	8	NA	NA	NA	NA	NA	NA	NA	NA	NA	NA	NA	NA	NA	NA	NA	NA	NA	NA	NA	-2.63911
C20orf27	NP_001245358	Q9GZN8	17	1.34e-156	6490000000	67	-1.63295	-3.064	-1.45734	-1.3059	-1.28575	-1.05487	-0.218515	0.165018	0.179311	NA	NA	NA	-1.97494	-0.0513101	0.817659	-0.937713	-1.361	-2.70585	-1.4632	-1.04077
C21orf2	NP_004919	O43822	1	1.16e-05	114000000	2	NA	NA	NA	NA	NA	NA	NA	NA	NA	NA	NA	NA	NA	NA	NA	NA	-4.65622	NA	NA	NA
C21orf33	XP_006723964	P30042	20	0	141000000000	482	3.85257	1.40918	2.54506	3.5823	4.77884	4.73304	3.49782	3.78788	3.59225	2.04269	2.80376	3.09068	2.96205	3.19184	3.23894	4.74858	3.34951	3.05871	3.01642	2.03665
C21orf59	NP_067077	P57076	12	4.37e-136	2010000000	52	-2.23056	NA	-1.65222	NA	NA	NA	NA	-1.56164	-2.30547	-1.2933	-1.73174	-1.92549	NA	-1.54644	-2.14972	-1.84837	-1.99232	-1.39823	NA	NA
C2CD2	NP_056315	Q9Y426	1	3.33e-35	611000000	11	NA	NA	NA	NA	NA	NA	NA	NA	NA	NA	NA	NA	NA	-3.05689	NA	NA	NA	NA	NA	NA
C2CD2L	NP_001277403	O14523	1	1.24e-114	259000000	13	NA	NA	NA	NA	NA	NA	NA	NA	NA	NA	NA	NA	NA	NA	NA	NA	NA	NA	-1.7851	NA
C2CD5	NP_055617	Q86YS7	14	2e-87	3090000000	57	-0.523297	-2.31488	-0.893668	NA	-3.014	NA	-0.145738	NA	NA	-1.5845	-1.14679	-1.22084	-2.13837	-1.1383	NA	-1.16058	NA	-1.65766	-0.622141	-1.32507
C2orf43	NP_068744	Q9H6V9	7	2.55e-41	1280000000	28	NA	NA	-2.84128	NA	NA	NA	NA	-2.62378	NA	-2.72864	NA	NA	NA	-3.81104	NA	NA	-1.49972	NA	-3.34686	-0.871428
C2orf47	NP_078796	Q8WWC4	20	2.75e-27	7480000000	86	-0.0889483	-1.17378	0.224445	-0.44837	-0.688095	-1.51962	-0.864617	-1.00671	-1.03222	-1.07607	-0.347793	-0.984831	-2.25468	-0.852523	0.588432	-0.937184	-0.315051	-0.25605	-1.98057	0.0543446
C2orf49	NP_076998	Q9BVC5	6	1.56e-111	2600000000	27	NA	NA	-1.56836	NA	-1.00003	-1.60193	NA	-2.77258	-1.57529	NA	NA	NA	NA	NA	NA	-2.12324	NA	NA	NA	NA
C2orf54	NP_079137	Q08AI8	1	4.21e-05	85100000	1	NA	NA	NA	NA	NA	NA	NA	NA	NA	NA	NA	NA	NA	NA	NA	NA	-4.91797	NA	NA	NA
C2orf68	NP_001013671	Q2NKX9	1	0.004669	88400000	3	NA	NA	NA	NA	NA	NA	NA	-3.39595	NA	NA	NA	NA	NA	NA	NA	NA	NA	NA	NA	NA
C2orf69	NP_710156	Q8N8R5	1	4.61e-14	245000000	8	NA	NA	NA	NA	NA	NA	-4.41088	NA	NA	NA	NA	NA	NA	NA	NA	NA	NA	NA	NA	NA
C2orf72	NP_001138466	A6NCS6	1	1.6e-06	1700000000	2	-5.28736	NA	NA	NA	NA	NA	NA	NA	NA	NA	NA	NA	NA	NA	NA	NA	NA	NA	NA	NA
C2orf76	XP_005263652	Q3KRA6	1	1.65e-07	155000000	4	NA	NA	NA	NA	NA	NA	NA	NA	NA	NA	NA	NA	-6.87343	NA	NA	NA	NA	NA	NA	NA
C2orf88	XP_005246962	Q9BSF0	1	0.00053975	203000000	1	NA	NA	NA	NA	NA	NA	NA	NA	NA	NA	NA	NA	NA	NA	NA	NA	NA	-4.24751	NA	NA
C2orf91	NP_001229744	Q6ZV80	1	0.0094034	359000000	1	NA	NA	NA	NA	NA	NA	NA	NA	NA	NA	NA	NA	NA	NA	-1.22645	NA	NA	NA	NA	NA
C3	NP_000055	V9HWA9	7	0	26000000000	202	NA	-5.40654	NA	NA	NA	NA	NA	-2.46814	-3.77537	NA	2.63311	NA	-5.24922	NA	5.05066	NA	NA	-5.25781	NA	NA
C3orf17	NP_056227	Q6NW34	1	4.57e-17	218000000	10	NA	NA	-1.47644	NA	NA	NA	NA	NA	NA	NA	NA	NA	NA	NA	NA	NA	NA	NA	NA	NA
C3orf37	NP_064572	Q96FZ2	15	1.6e-73	3180000000	57	-0.791745	NA	-1.20319	-1.05907	-2.33026	NA	-1.74963	-0.888741	-1.73974	-2.99205	-0.593317	NA	-1.03568	-0.114667	NA	-1.54529	NA	-0.927074	-2.04245	-2.59917
C3orf38	NP_776185	Q5JPI3	5	4.46e-68	653000000	19	NA	NA	NA	NA	-3.14897	-3.31289	NA	-2.94871	NA	NA	NA	NA	NA	NA	NA	-3.10447	-2.65838	NA	NA	NA
C3orf52	NP_001165218	Q5BVD1	1	4.68e-07	344000000	6	NA	NA	NA	NA	NA	NA	NA	NA	NA	-4.74029	NA	NA	NA	NA	NA	NA	NA	NA	NA	NA
C3orf58	NP_775823	Q8NDZ4	10	7.42e-54	1940000000	35	-3.56518	-2.78773	NA	-0.425013	NA	NA	NA	-1.25842	-0.970057	-2.31155	-1.92578	NA	-3.30687	NA	-2.21801	NA	NA	-1.13771	NA	NA
C4B_2	NP_001229752	P0C0L5	5	0	4850000000	89	NA	NA	NA	NA	1.3435	0.464928	-2.92543	NA	NA	NA	NA	2.13022	NA	NA	-3.32389	NA	NA	NA	NA	NA
C4BPA	XP_005273309	P04003	1	1.52e-86	667000000	7	NA	NA	NA	NA	NA	NA	NA	NA	NA	NA	NA	NA	NA	NA	-0.126407	NA	NA	NA	NA	NA
C4orf27	NP_060337	Q9NWY4	19	2.05e-80	5760000000	86	-0.370642	-0.804341	0.447679	-1.44578	-1.17896	-1.26713	-0.617914	-0.157353	-0.595843	-1.64649	-1.21748	-1.05106	-1.3095	-2.34738	-1.77707	-3.21326	-0.952974	-0.744818	-1.32687	NA
C4orf3	NP_001001701	Q8WVX3	4	2.79e-16	886000000	7	NA	-1.67474	NA	NA	NA	NA	NA	-1.64283	-2.15943	NA	NA	NA	NA	-1.72714	NA	NA	NA	NA	NA	NA
C4orf32	NP_689613	Q8N8J7	3	4.68e-28	875000000	15	-1.90811	-2.56722	NA	NA	NA	NA	NA	NA	NA	NA	NA	NA	NA	NA	NA	NA	NA	NA	NA	-1.54139
C4orf33	XP_005262792	Q8N1A6	1	2.13e-12	284000000	10	NA	NA	NA	NA	NA	NA	NA	NA	NA	NA	NA	NA	NA	-4.76062	NA	NA	NA	NA	NA	NA
C5orf15	NP_064584	Q8NC54	1	4.57e-21	599000000	8	NA	-1.46129	NA	NA	NA	NA	NA	NA	NA	NA	NA	NA	NA	NA	NA	NA	NA	NA	NA	NA
C5orf22	NP_060826	Q49AR2	14	7.08e-228	2200000000	46	-1.3294	-2.66905	NA	-0.996758	NA	NA	-1.7972	-2.27572	-2.611	-2.4694	NA	-1.39792	-1.33678	-2.77483	NA	-1.00819	-2.24451	-2.11571	-1.99499	NA
C5orf28	XP_005248390	Q0VDI3	1	0.00044947	74900000	2	NA	NA	NA	NA	NA	NA	NA	NA	NA	NA	NA	NA	NA	NA	NA	NA	NA	NA	NA	-3.96469
C5orf51	NP_787117	Q6AW98	17	2.13e-252	3960000000	49	-1.60432	-1.94237	-2.961	-2.32546	-0.796782	NA	-1.35053	-0.156152	-0.742923	NA	NA	-2.32549	-2.80324	-1.28943	-1.53866	-1.65275	-0.131146	-2.05213	-2.39252	-2.29818
C6orf106	NP_073595	Q9H6K1	1	3.62e-33	335000000	8	NA	NA	-2.02446	NA	NA	NA	NA	NA	NA	NA	NA	NA	NA	NA	NA	NA	NA	NA	NA	NA
C6orf120	NP_001025034	Q7Z4R8	1	9.91e-33	300000000	9	NA	NA	NA	NA	NA	NA	NA	NA	NA	NA	NA	NA	NA	NA	NA	NA	NA	NA	-2.83954	NA
C6orf132	NP_001157918	Q5T0Z8	1	2.23e-39	518000000	17	NA	NA	NA	NA	NA	NA	NA	NA	NA	NA	NA	NA	NA	-1.87445	NA	NA	NA	NA	NA	NA
C6orf203	NP_001135940	Q9P0P8	4	1.02e-70	7520000000	25	NA	NA	NA	-0.339062	NA	NA	NA	NA	NA	NA	-1.64075	1.25283	NA	NA	NA	NA	-0.443059	NA	NA	NA
C6orf211	NP_078849	Q9H993	20	0	169000000000	697	2.8811	0.954213	0.247823	-1.09907	5.4254	5.00588	6.60442	1.09499	0.967866	3.01946	1.04348	4.24514	-1.71308	4.95855	0.121103	5.48985	0.662488	0.4829	-0.14612	2.4104
C6orf47	NP_067007	Q9UMP7	1	4.88e-22	416000000	12	NA	NA	NA	NA	NA	NA	NA	-2.7046	NA	NA	NA	NA	NA	NA	NA	NA	NA	NA	NA	NA
C6orf57	NP_660310	Q5VUM1	3	1.18e-05	731000000	6	NA	NA	NA	NA	-2.25301	NA	NA	-2.24075	-2.88483	NA	NA	NA	NA	NA	NA	NA	NA	NA	NA	NA
C6orf89	NP_689947	Q6UWU4	7	1.37e-27	933000000	22	NA	NA	NA	NA	-1.99561	NA	NA	NA	NA	-2.47941	-3.74036	NA	-2.4911	NA	-2.38078	NA	-2.337	-3.23221	NA	NA
C7orf25	NP_076959	Q9BPX7	6	5.37e-36	3490000000	11	NA	NA	NA	NA	-0.868192	NA	NA	-0.150401	0.249569	0.514026	-1.05586	NA	-0.645883	NA	NA	NA	NA	NA	NA	NA
C7orf26	NP_076972	Q96N11	6	1.47e-72	648000000	18	-2.52497	NA	NA	NA	-3.62116	-2.76571	-3.09751	-2.24817	-2.47828	NA	NA	NA	NA	NA	NA	NA	NA	NA	NA	NA
C7orf50	XP_005249944	Q9BRJ6	20	5.18e-224	18000000000	140	0.996219	0.967201	0.849733	1.52272	0.527681	0.375245	0.763894	1.57466	1.34101	1.25757	0.246522	0.646889	1.41399	1.40012	-0.0389982	0.0412294	1.08585	1.11325	1.23568	-0.252454
C7orf55-LUC7L2	NP_001231513	Q96HJ9	1	0	765000000	8	NA	NA	NA	NA	NA	NA	NA	NA	NA	NA	NA	NA	NA	NA	NA	-1.34211	NA	NA	NA	NA
C8orf33	NP_075568	Q9H7E9	16	2.56e-218	3060000000	42	NA	-1.65325	0.132792	NA	-1.87805	-2.44673	-0.907712	-1.33728	-2.35993	-3.09782	-1.82782	-2.28144	-1.50773	-0.18235	-0.95438	NA	-1.72753	-1.55205	NA	-2.42726
C8orf37	NP_808880	Q96NL8	1	3.16e-26	226000000	14	NA	NA	NA	NA	NA	NA	NA	NA	NA	NA	NA	NA	NA	NA	NA	-9.15381	NA	NA	NA	NA
C8orf44-SGK3	NP_001191102	Q96BR1	11	6.88e-213	2390000000	48	NA	NA	-3.89972	NA	-2.512	-3.1303	1.96794	NA	NA	-2.25709	NA	-1.58672	NA	-2.6633	-3.34781	-2.60618	NA	-2.87981	NA	-3.19689
C8orf47	NP_775820	Q6P6B1	1	4.35e-13	33500000	5	NA	NA	-4.2045	NA	NA	NA	NA	NA	NA	NA	NA	NA	NA	NA	NA	NA	NA	NA	NA	NA
C8orf59	NP_001093141	Q8N0T1	1	1.63e-12	183000000	2	NA	-2.64496	NA	NA	NA	NA	NA	NA	NA	NA	NA	NA	NA	NA	NA	NA	NA	NA	NA	NA
C8orf82	NP_001001795	Q6P1X6	20	9.6e-216	14700000000	168	0.261426	-1.29693	0.969854	0.483088	2.06643	1.84838	0.810977	-0.0453676	-0.424712	0.162007	0.132239	0.223707	-0.958322	0.616578	0.837423	0.428704	-0.778617	-1.4459	-0.686032	-0.324171
C9orf114	NP_057474	Q5T280	1	5.56e-11	103000000	7	NA	NA	NA	NA	NA	NA	NA	NA	NA	NA	NA	NA	NA	NA	NA	NA	NA	NA	-4.44044	NA
C9orf123	NP_219500	Q96GE9	1	8.94e-42	1210000000	23	NA	NA	NA	NA	NA	NA	NA	NA	NA	NA	NA	NA	NA	NA	NA	-1.7467	NA	NA	NA	NA
C9orf142	NP_899064	Q9BUH6	20	1.93e-208	22100000000	201	0.827045	-1.21345	-0.4108	0	2.13218	2.0003	0.869705	-0.152292	-0.615991	1.83998	-1.71647	0.989629	-1.97092	1.22063	-0.820265	1.12912	0.199198	0.109424	1.7295	2.71728
C9orf16	NP_077017	Q9BUW7	1	0.00010616	176000000	2	NA	NA	NA	NA	NA	NA	NA	NA	NA	NA	NA	NA	NA	NA	NA	-3.14734	NA	NA	NA	NA
C9orf40	NP_060468	Q8IXQ3	1	7.82e-27	110000000	9	NA	NA	NA	NA	NA	NA	NA	NA	NA	NA	NA	NA	NA	NA	-3.84864	NA	NA	NA	NA	NA
C9orf41	NP_689633	Q8N4J0	1	8.96e-05	242000000	5	NA	NA	NA	NA	NA	NA	NA	NA	NA	NA	NA	NA	NA	NA	NA	NA	NA	NA	NA	-3.39552
C9orf64	NP_115683	Q5T6V5	19	1.54e-149	18800000000	184	2.2528	0.163498	0.457291	0.035063	1.63173	1.08017	0.740697	-1.26486	NA	2.09622	-0.797755	1.57198	-2.41752	1.41464	-0.345201	1.94205	-0.544064	-0.754163	-1.97336	1.22539
C9orf78	NP_057604	Q9NZ63	12	1.2e-79	2660000000	35	-1.17226	-1.84785	-1.34869	NA	NA	-2.94379	NA	-2.75061	-2.09562	-1.70009	NA	NA	NA	-1.36486	NA	NA	-1.38667	-1.72499	-1.81086	-2.0983
C9orf89	NP_115686	Q96LW7	11	6.01e-31	1930000000	34	NA	NA	-1.61487	-2.33046	-2.82246	NA	-1.82488	-1.86281	-2.38909	NA	NA	-1.46222	-2.35183	-2.81279	NA	-0.794302	NA	-1.58093	NA	NA
C9orf91	NP_694590	Q5VZI3	1	5.84e-06	76400000	2	NA	NA	NA	NA	NA	-3.98915	NA	NA	NA	NA	NA	NA	NA	NA	NA	NA	NA	NA	NA	NA
CA12	NP_996808	O43570	11	0	23300000000	146	-0.191621	-0.410261	NA	NA	1.74471	1.55123	-2.07626	NA	NA	2.71365	NA	3.1712	NA	4.61976	NA	NA	NA	-2.20576	-3.74095	0.0414803
CA13	NP_940986	Q8N1Q1	5	9.37e-97	1090000000	12	NA	NA	-2.41258	NA	NA	NA	NA	-1.77503	-2.5681	NA	NA	NA	NA	NA	-0.743837	NA	NA	NA	NA	-1.06718
CA2	NP_000058	V9HW21	20	0	55400000000	284	1.77395	0.312314	2.01291	2.17462	2.26077	2.47427	1.85352	1.76449	1.48569	1.38485	1.23754	2.06566	2.92321	2.84502	2.77429	1.85175	1.16448	1.60496	2.12019	4.47208
CA3	NP_005172	V9HWA3	1	7.54e-180	411000000	7	NA	NA	0.339243	NA	NA	NA	NA	NA	NA	NA	NA	NA	NA	NA	NA	NA	NA	NA	NA	NA
CA5B	XP_005274499	Q9Y2D0	8	2.77e-94	5260000000	29	2.38417	NA	NA	-2.98211	NA	NA	-2.86238	NA	NA	-2.88151	NA	NA	NA	NA	NA	NA	-0.354088	-2.58762	-2.51802	-0.579292
CA8	NP_004047	P35219	10	0	14400000000	99	0.0708926	NA	NA	-2.54136	2.24943	1.96917	1.11969	NA	NA	-1.38821	NA	-0.514058	NA	NA	2.79264	NA	-1.32107	NA	0.405415	NA
CA9	NP_001207	Q16790	8	2.85e-250	1930000000	34	NA	-0.738676	NA	-0.384801	NA	NA	NA	NA	-2.42972	NA	-0.930858	NA	-0.688242	NA	NA	NA	-2.58199	-0.0991205	-0.994229	NA
CAAP1	NP_079104	Q9H8G2	1	5.05e-27	520000000	8	NA	NA	-4.15085	NA	NA	NA	NA	NA	NA	NA	NA	NA	NA	NA	NA	NA	NA	NA	NA	NA
CAB39	NP_001124321	Q9Y376	20	1.93e-115	24800000000	202	1.17927	0.885304	1.12289	0.400732	1.76012	1.46458	0.60339	1.1232	0.733383	0.45508	0.408829	0.727414	-0.629416	1.83203	1.2817	1.00026	1.85756	1.34704	0.104993	2.18851
CAB39L	NP_001274267	Q9H9S4	1	2.71e-79	129000000	2	NA	NA	NA	NA	NA	-3.63683	NA	NA	NA	NA	NA	NA	NA	NA	NA	NA	NA	NA	NA	NA
CABLES1	NP_001243367	Q8TDN4	1	7.09e-10	10900000	5	NA	NA	NA	NA	NA	NA	-4.65386	NA	NA	NA	NA	NA	NA	NA	NA	NA	NA	NA	NA	NA
CABLES2	NP_112492	Q9BTV7	1	0.00059664	106000000	1	NA	NA	NA	NA	NA	NA	NA	NA	NA	NA	NA	NA	NA	NA	NA	NA	NA	NA	-6.15155	NA
CACNA1G	NP_938190	O43497	1	0.010999	1260000000	11	NA	NA	NA	NA	NA	NA	NA	NA	NA	NA	NA	NA	NA	NA	NA	NA	NA	NA	NA	-2.54417
CACNA2D1	NP_000713	P54289	3	3.27e-23	1200000000	10	NA	-1.46209	NA	NA	NA	NA	-1.36101	NA	NA	NA	NA	NA	NA	-1.04074	NA	NA	NA	NA	NA	NA
CACNA2D2	NP_001278030	Q9NY47	2	1.17e-61	272000000	12	NA	NA	NA	NA	NA	NA	-2.90119	NA	NA	NA	NA	-2.20631	NA	NA	NA	NA	NA	NA	NA	NA
CACTIN	NP_067054	Q8WUQ7	3	2.89e-17	679000000	14	-2.69866	NA	-2.94531	NA	NA	NA	NA	NA	NA	NA	NA	NA	NA	NA	NA	NA	NA	-1.82113	NA	NA
CACUL1	NP_722517	Q86Y37	6	1.24e-94	1090000000	23	NA	NA	-1.82302	NA	-1.87838	NA	-2.05011	NA	NA	NA	NA	NA	NA	NA	NA	NA	-2.02613	-1.85291	-1.48708	NA
CACYBP	NP_055227	Q9HB71	20	0	154000000000	631	4.36659	3.34429	4.12058	3.31297	3.77607	3.68763	3.68515	4.53369	4.33493	2.40454	3.17596	3.57162	3.61397	4.08276	4.08974	2.5291	3.72118	3.42395	4.18166	3.41685
CAD	NP_004332	P27708	20	0	184000000000	1477	3.6223	3.52298	3.77982	3.51254	4.47234	4.28484	3.4375	4.83165	4.8377	3.72765	3.01442	3.77968	2.96729	3.95947	3.0528	3.79054	4.43191	5.03769	4.21102	4.07999
CADM1	NP_001091987	Q9BY67	9	7.52e-248	2900000000	53	NA	NA	-2.26512	0.179401	-1.29882	NA	-1.93217	-1.13308	-1.50783	NA	NA	-1.04339	NA	NA	-0.960781	0.00132718	NA	NA	NA	NA
CADM4	NP_660339	Q8NFZ8	7	5.2e-97	1100000000	23	NA	NA	-1.37163	-2.04943	NA	NA	NA	NA	NA	NA	NA	NA	-1.78738	NA	NA	-2.18681	NA	-1.38705	-2.39225	-2.64644
CADPS2	NP_001009571	Q86UW7	1	2.2e-16	449000000	6	NA	NA	NA	NA	NA	NA	NA	NA	NA	NA	NA	NA	NA	NA	NA	NA	-2.51566	NA	NA	NA
CALB2	NP_001731	P22676	7	1.37e-239	10300000000	88	NA	NA	NA	-0.702516	NA	NA	NA	1.81198	1.27487	NA	0.916007	NA	2.09512	NA	2.23976	NA	NA	0.643528	NA	NA
CALCOCO1	NP_065949	Q9P1Z2	1	7.05e-59	1230000000	9	NA	NA	NA	NA	NA	NA	NA	NA	NA	-0.332955	NA	NA	NA	NA	NA	NA	NA	NA	NA	NA
CALCOCO2	NP_001248319	Q13137	18	4.49e-97	5400000000	49	-1.18924	-1.62936	-1.72286	-0.789504	-1.74745	-2.97702	-1.04324	NA	-1.95358	-1.15917	NA	-1.58275	-1.11504	-0.593743	-0.593677	-1.12193	-1.50923	-1.02805	-0.990633	-1.07667
CALD1	NP_149130	Q05682	1	0	319000000	3	NA	NA	-0.294353	NA	NA	NA	NA	NA	NA	NA	NA	NA	NA	NA	NA	NA	NA	NA	NA	NA
CALD1	NP_149131	Q05682	20	0	53400000000	309	1.49588	3.58099	5.04004	2.17897	0.981583	1.611	1.78617	3.16768	3.06467	1.76818	2.18171	1.26101	3.39593	0.738665	1.27106	0.211887	1.11936	2.36066	2.20308	0.79781
CALHM2	XP_006717940	Q9HA72	1	9.2e-06	38800000	4	NA	NA	NA	NA	NA	NA	NA	NA	NA	NA	NA	NA	NA	-4.81361	NA	NA	NA	NA	NA	NA
CALML3	NP_005176	P27482	5	0	11000000000	61	NA	NA	NA	NA	NA	-3.04444	NA	3.03673	2.42436	NA	NA	NA	-2.04618	NA	NA	NA	0.569513	NA	NA	NA
CALML5	NP_059118	Q9NZT1	14	0	343000000000	804	NA	NA	NA	2.51148	-3.14205	-4.06307	NA	7.03049	7.54542	NA	2.43593	-4.27679	4.27388	-0.246335	-2.55256	NA	6.68887	2.61484	-1.87026	5.54812
CALR	NP_004334	V9HW88	20	0	1020000000000	3017	6.28017	7.65155	5.85995	6.23399	6.30146	5.84235	6.19856	6.6286	7.0339	7.16666	5.62806	5.80824	6.2463	5.00684	7.43318	6.25293	7.07911	7.08884	6.92016	6.04055
CALR3	NP_659483	Q96L12	2	1.71e-11	437000000	7	NA	-0.858572	NA	NA	NA	NA	NA	NA	NA	NA	NA	NA	-0.749139	NA	NA	NA	NA	NA	NA	NA
CALU	NP_001124146	O43852	14	0	5260000000	38	-0.70836	-1.65272	-0.47924	NA	NA	NA	0.0502557	-0.392962	NA	-0.964414	NA	-2.46144	-1.52405	-1.18189	-0.798123	NA	-0.463722	0.381863	-0.131463	-0.296767
CALU	NP_001210	O43852	20	0	233000000000	1000	4.48497	5.89814	4.46062	4.77988	3.47693	2.72005	4.14023	5.62217	5.58658	3.69128	3.59616	4.3307	3.53028	3.00694	4.563	3.45848	4.64351	4.32666	5.74331	4.29559
CAMK1	NP_003647	Q14012	17	1.56e-117	2770000000	51	-1.65003	-0.890423	-1.37917	NA	NA	-2.56123	-2.95126	-2.56962	NA	-3.52831	-2.84806	-2.41692	-4.08126	-1.29655	-2.49915	-2.62143	-2.38956	0.343091	-3.17181	-0.744362
CAMK1D	NP_705718	Q8IU85	20	9.37e-177	9810000000	127	1.1006	-0.528983	-1.91321	-0.651699	-0.760871	-1.52563	-1.78514	-0.14596	-0.376143	-2.1544	-0.00591058	-2.71373	-0.608391	-0.0672564	-0.679355	-1.49735	0.576242	1.79891	-1.11409	0.00501152
CAMK2B	NP_742077	Q13554	2	0	1150000000	10	NA	NA	NA	NA	-0.939595	-1.00392	NA	NA	NA	NA	NA	NA	NA	NA	NA	NA	NA	NA	NA	NA
CAMK2D	NP_742113	Q13557	20	0	120000000000	486	2.43465	3.46647	2.88317	2.8025	2.94266	2.8514	4.1666	5.34045	5.15262	3.09573	3.93922	0.392046	1.16862	0.609723	2.97461	0.647605	3.20195	2.16151	2.26979	4.28571
CAMK2G	NP_751910	unknown	20	0	9620000000	133	-0.379197	-0.818393	1.10187	-0.355563	0.113441	-0.035298	-0.400911	-0.300978	-0.457936	-0.312754	-1.20169	-1.29684	-1.25919	-0.184593	-0.594725	-0.333938	0.516988	0.728806	-1.19229	-0.203197
CAMK4	NP_001735	Q16566	1	4.03e-18	87400000	1	NA	NA	NA	NA	NA	NA	NA	NA	NA	NA	NA	NA	NA	NA	NA	-6.25906	NA	NA	NA	NA
CAMKK1	NP_757343	Q8N5S9	1	9.36e-06	98300000	2	NA	NA	-1.66554	NA	NA	NA	NA	NA	NA	NA	NA	NA	NA	NA	NA	NA	NA	NA	NA	NA
CAMKK2	NP_757364	Q96RR4	6	4.63e-71	859000000	18	NA	-3.69215	NA	NA	NA	NA	-1.87945	NA	NA	-2.74434	NA	NA	NA	NA	NA	NA	-2.49013	-2.4619	NA	-1.73365
CAMLG	NP_001736	P49069	7	1.7e-124	920000000	28	-3.24181	-2.3985	NA	NA	-1.97553	NA	NA	-3.033	NA	NA	NA	-2.25098	NA	-2.9652	NA	NA	-3.87988	NA	NA	NA
CAMSAP1	NP_056262	Q5T5Y3	2	1.1e-39	692000000	18	NA	NA	NA	NA	NA	NA	NA	-1.71715	-3.25976	NA	NA	NA	NA	NA	NA	NA	NA	NA	NA	NA
CAMSAP2	NP_982284	Q08AD1	9	4.75e-57	879000000	30	NA	-2.92887	-3.3042	NA	NA	-3.16125	NA	-2.82768	-2.64093	NA	-4.2237	NA	NA	-2.57482	-1.22493	NA	NA	NA	-3.46375	NA
CAMSAP3	NP_065953	Q9P1Y5	17	0	13600000000	219	-0.271894	NA	NA	0.82282	-0.360566	-1.18365	-0.103339	1.34715	1.27906	-0.99025	1.39896	1.37183	-2.57655	-0.76542	0.188582	0.714771	0.980753	NA	0.276285	0.530372
CAND1	NP_060918	Q86VP6	20	0	488000000000	2482	5.94291	4.60675	5.91466	5.22619	5.33977	4.95205	6.39203	5.55151	5.55963	5.50919	4.4931	5.41183	5.08971	5.40364	5.04878	5.39566	5.68651	5.48876	4.90427	5.67894
CAND2	NP_001155971	O75155	6	1.7e-197	1760000000	39	NA	NA	-0.628985	-0.769747	NA	NA	-0.694523	NA	NA	NA	NA	NA	-2.75254	NA	NA	NA	NA	-1.41525	-0.272898	NA
CANT1	NP_001153245	Q8WVQ1	19	1.51e-259	10600000000	121	-0.355816	-0.534725	-0.908188	-0.368974	-1.60344	-1.06953	0.332807	-0.652694	-0.657866	0.703036	-0.772948	0.27812	0.0199509	0.131613	NA	2.45177	0.512276	0.471593	0.924173	-0.655062
CANX	NP_001737	P27824	20	0	677000000000	1980	6.40655	6.91582	5.00895	5.35764	5.62714	5.57289	5.643	5.60212	5.51912	7.5487	5.71207	6.06523	5.92294	6.42794	6.25583	6.01991	5.99633	6.09915	6.47447	5.25396
CAP1	NP_001099000	Q01518	20	0	689000000000	2123	6.11221	6.7285	6.48838	5.29312	4.89279	4.6251	5.58865	5.69276	5.63016	6.19177	5.5261	5.7539	5.11921	6.37704	6.34741	5.29923	6.5135	6.16475	6.24504	6.27691
CAP2	NP_006357	Q5JPJ8	20	0	23400000000	234	-2.76224	0.340691	2.18831	0.178202	1.36334	1.19057	3.66698	-1.67788	-4.01586	1.83143	-1.89251	3.95882	-1.00512	1.19426	-2.65917	-0.214485	-1.48198	-3.12869	1.44499	1.27696
CAPG	NP_001243069	P40121	20	0	159000000000	784	4.28425	4.40333	3.5754	3.39442	4.42804	4.15176	1.59631	2.16498	1.57721	4.32817	2.35439	4.88374	3.69619	2.56856	3.38021	3.66404	2.92713	3.8141	4.79416	5.72345
CAPN1	XP_006718761	P07384	20	0	145000000000	1014	3.49549	4.25714	3.31145	3.65302	3.20425	3.23121	4.08106	3.17198	3.24487	4.42002	3.15014	3.27046	3.81657	5.30496	3.09808	3.11167	4.03517	4.06312	3.63545	4.84145
CAPN13	NP_653176	Q6MZZ7	2	5.44e-13	258000000	9	NA	NA	NA	NA	NA	-3.85646	NA	NA	NA	NA	NA	-3.32106	NA	NA	NA	NA	NA	NA	NA	NA
CAPN2	NP_001139540	Q59EF6	20	0	120000000000	1021	1.1199	4.58899	4.33118	3.14424	3.54602	3.21652	3.58878	3.19096	3.06704	3.69612	3.62757	1.74048	2.48145	4.04777	2.96982	0.914197	3.87855	3.29764	3.92428	5.04866
CAPN5	NP_004046	O15484	8	4.61e-96	1320000000	33	NA	-3.53423	-2.03094	-2.81625	-3.89861	NA	NA	NA	NA	1.13815	NA	NA	-4.0095	NA	NA	NA	-1.40625	-3.02856	NA	NA
CAPN7	NP_055111	Q9Y6W3	15	3.78e-138	5790000000	79	-1.25312	NA	0.157492	-0.511726	NA	NA	-1.0854	-1.52736	NA	-0.167238	-1.32964	0.0108835	-0.180625	-0.310903	NA	-0.723066	0.673311	-0.923315	-0.441809	0.0985955
CAPNS1	NP_001740	P04632	20	0	157000000000	898	2.75472	3.68238	3.68657	2.95438	3.40692	3.3222	3.28539	3.11217	3.00203	3.94944	3.20227	2.15721	3.30116	4.38677	2.83434	2.7102	3.72918	3.65434	3.78564	4.50948
CAPRIN1	NP_976240	Q14444	20	0	89100000000	449	3.66907	3.54227	3.23026	2.31018	2.91892	2.73262	3.37871	3.06446	2.89123	3.29041	3.76306	2.73525	2.49576	2.71685	2.66607	2.15794	2.09153	3.64058	3.69685	3.02779
CAPS	NP_004049	Q96ET4	19	2.5e-235	111000000000	366	4.07821	NA	4.66025	4.09507	2.40123	2.1381	3.86738	2.31527	2.19042	2.56572	-0.419179	1.39736	5.62012	4.35388	3.30975	-2.59436	4.28487	2.3673	2.62817	3.7344
CAPZA1	NP_006126	P52907	20	0	92400000000	629	3.04312	3.26359	3.08718	2.24425	3.58141	3.36919	2.74494	3.55219	3.38504	2.85032	2.58235	3.49843	2.51946	2.32309	2.53658	2.83215	3.09721	3.9861	3.18325	2.68411
CAPZA2	NP_006127	P47755	19	0	16000000000	108	0.726437	0.922363	-0.719409	1.54532	0.20501	0.0102479	0.853071	0.775112	0.307561	-0.273228	0.0786312	0.0219101	-0.115677	NA	0.170464	1.46787	1.16208	-0.138347	0.845943	0.319819
CAPZB	NP_004921	Q7L4N0	20	0	239000000000	976	5.12312	5.26764	4.7222	3.82558	4.44413	3.83626	4.53909	4.46307	4.14549	4.42674	4.55803	4.53296	4.37053	3.18617	4.05706	4.32884	4.49993	5.4753	4.76974	4.41167
CARD6	NP_115976	Q9BX69	1	1.31e-30	52300000	2	NA	NA	NA	NA	NA	NA	NA	NA	NA	NA	NA	NA	NA	NA	-5.48486	NA	NA	NA	NA	NA
CARD9	NP_434701	Q9H257	1	1.54e-30	36600000	1	NA	NA	NA	NA	NA	NA	NA	NA	NA	NA	NA	NA	NA	NA	NA	NA	NA	NA	NA	-4.71071
CARHSP1	XP_005255286	Q9Y2V2	20	1.88e-196	34600000000	216	1.33923	1.04017	1.48323	1.17389	1.53721	1.35681	2.21739	2.35647	1.88539	0.566075	1.68218	1.58944	1.56933	2.09897	1.28722	0.648914	1.558	2.20938	1.73046	0.686302
CARKD	NP_001229811	Q8IW45	20	3.99e-298	11200000000	137	-0.134169	-1.64474	-0.0361728	2.33647	-0.612335	-0.59001	1.18529	-0.258242	-0.532602	1.14932	-2.71398	-0.482918	0.501757	-0.598594	-1.17883	1.19428	-0.663555	-1.08351	1.14441	0.284899
CARM1	NP_954592	Q86X55	20	0	28700000000	231	1.27949	1.68576	1.06259	1.40769	1.60813	1.72795	1.22529	2.37631	2.20829	-0.227893	2.19182	0.548401	1.43211	1.02448	1.90009	0.0653796	1.35952	1.22328	0.817077	1.16396
CARS	NP_001014437	P49589	20	0	53500000000	557	1.4472	3.55175	1.08879	1.23571	3.09254	2.72675	2.36595	2.02891	2.11261	2.60015	1.63126	2.49353	1.96076	2.47152	2.9409	1.93379	1.13979	1.30563	1.85469	2.81159
CARS2	NP_078813	Q9HA77	17	0	6550000000	80	-0.658079	-1.49383	NA	1.50402	-1.62218	-2.64911	NA	-0.275284	-0.513608	NA	0.0517785	-2.82175	-1.04388	-1.79202	-0.916399	0.679222	-0.609379	-2.84278	-0.37692	-0.579357
CASC3	NP_031385	O15234	1	4.29e-08	801000000	4	NA	NA	NA	NA	NA	NA	NA	NA	NA	NA	NA	NA	NA	-5.59825	NA	NA	NA	NA	NA	NA
CASC4	NP_816929	Q6P4E1	19	2.17e-292	6370000000	61	-0.334603	-0.687856	-2.1996	-2.45556	0.495818	-0.22597	-1.86855	-2.52894	-2.8428	0.22731	-2.66734	-0.277786	-2.25302	0.532898	NA	-0.891521	-0.247005	-0.888816	-1.03946	-0.0613189
CASK	NP_001119527	O14936	20	0	33500000000	304	1.40925	0.49012	1.81741	1.31508	-0.605569	-2.63375	-0.00822515	1.23568	1.60126	0.582728	2.8302	-0.0683194	0.716132	1.85601	2.43802	3.41984	1.74779	2.67998	0.914304	2.12724
CASKIN2	NP_001136115	Q8WXE0	6	4.58e-63	2760000000	18	NA	NA	-1.27588	NA	-1.5385	NA	NA	-1.70571	NA	NA	NA	NA	NA	-1.4564	NA	-1.84438	-1.30574	NA	NA	NA
CASP1	NP_001214	P29466	6	2.12e-46	1870000000	28	NA	NA	NA	NA	-2.21726	NA	NA	-1.59042	-1.41103	-2.00092	-1.25646	NA	NA	NA	NA	NA	NA	-0.300812	NA	NA
CASP10	NP_001193453	Q92851	1	2.72e-35	311000000	8	NA	NA	NA	NA	NA	NA	NA	NA	NA	NA	NA	NA	NA	NA	NA	NA	NA	NA	NA	-1.08745
CASP14	NP_036246	P31944	12	0	8380000000	114	NA	NA	NA	-2.36966	1.52802	1.40315	NA	-3.29569	-3.52852	NA	-4.16961	-2.88128	1.69246	-1.56403	-2.96813	NA	-0.750473	NA	NA	2.74767
CASP2	NP_116764	P42575	15	4.66e-155	2840000000	51	-1.77712	NA	-2.59129	-2.5815	NA	NA	-1.00963	-0.88674	-1.46028	-1.91266	-2.43995	-2.22956	-0.922715	-1.44023	NA	-0.873444	-1.96944	-0.851983	-2.01847	NA
CASP3	NP_116786	P42574	20	9.29e-236	17100000000	168	0.848268	0.593467	0.0568626	-0.0680812	-0.0686503	-0.405647	0.436045	0.866524	0.585388	0.023659	0.713001	-0.0566317	0.501102	-0.554252	1.17751	-1.05458	0.573499	-0.513288	0.482007	1.00095
CASP4	NP_001216	P49662	1	4.13e-136	155000000	8	NA	-2.55745	NA	NA	NA	NA	NA	NA	NA	NA	NA	NA	NA	NA	NA	NA	NA	NA	NA	NA
CASP6	NP_001217	P55212	20	1.07e-224	14200000000	130	0.229661	-0.620391	0.449014	0.871006	-0.0100852	-0.766779	-0.507838	1.94258	1.77984	-1.96799	-0.311043	-0.160155	-0.345555	-0.653243	-1.48629	0.294977	-0.236303	-0.0229239	-1.14928	0.753571
CASP7	NP_001253985	P55210	17	0	5400000000	81	-1.30717	0.787356	-1.93451	NA	1.02062	0.79894	-0.554806	-3.34687	-3.94501	-1.42515	NA	-2.79014	-3.50204	-1.02652	-2.19081	NA	-0.158953	-1.66923	-0.448246	-0.613757
CASP8	NP_001219	Q14790	16	1.73e-198	14200000000	84	0.358949	1.34906	-0.0153615	1.3044	0.655748	-1.40285	0.289668	0.243902	0.365975	NA	NA	NA	-1.18557	0.471577	1.67858	0.0997668	1.27152	0.572084	NA	1.94677
CASP9	NP_001220	P55211	1	6.25e-07	32200000	4	NA	NA	NA	-4.56099	NA	NA	NA	NA	NA	NA	NA	NA	NA	NA	NA	NA	NA	NA	NA	NA
CAST	NP_001035905	P20810	20	0	116000000000	944	3.70828	4.46702	3.49124	2.63564	4.00334	3.54341	3.56908	2.44897	2.09619	4.91298	1.31204	4.03513	3.32983	4.41106	2.43414	3.15411	2.42618	3.45998	4.31199	3.70007
CAST	NP_775083	P20810	1	0	50800000	0	NA	NA	NA	NA	NA	NA	NA	NA	NA	NA	NA	-3.57322	NA	NA	NA	NA	NA	NA	NA	NA
CAST	XP_006714766	P20810	1	0	104000000	4	NA	NA	NA	NA	NA	NA	NA	NA	NA	NA	NA	-2.52429	NA	NA	NA	NA	NA	NA	NA	NA
CAST	XP_006714767	P20810	1	0	592000000	6	NA	NA	NA	NA	NA	NA	NA	NA	NA	NA	NA	NA	NA	NA	NA	NA	NA	NA	NA	-1.88508
CASZ1	NP_060236	Q86V15	14	1.36e-167	3170000000	67	-1.29292	NA	NA	NA	NA	-1.6918	-0.964849	-1.56081	-2.13986	-2.04928	NA	-1.18018	-1.11289	-1.63341	NA	-1.12047	-1.87298	-1.66304	-1.6999	-1.76571
CAT	NP_001743	P04040	20	0	120000000000	787	3.50842	3.72969	4.10865	3.35217	4.07492	3.75511	3.59388	4.42941	4.17435	3.11164	4.02673	3.07276	3.00638	-0.0501945	3.70739	2.15719	2.19201	2.48018	4.05316	3.58822
CATSPERB	NP_079040	Q9H7T0	1	0.0031688	667000000	4	NA	NA	NA	NA	NA	NA	NA	NA	NA	NA	NA	NA	NA	NA	NA	NA	NA	-6.73761	NA	NA
CAV1	NP_001744	Q59E85	20	2.62e-118	25100000000	125	1.73094	4.13833	1.29171	1.25839	1.13587	0.391238	0.706466	1.16354	0.818632	1.33051	-0.915614	0.871393	-0.227599	0.500439	1.4444	0.26446	0.187226	1.66406	0.379082	0.746131
CAV2	NP_001193676	P51636	1	7.08e-07	173000000	2	NA	NA	NA	NA	NA	NA	NA	NA	NA	NA	NA	NA	-6.16485	NA	NA	NA	NA	NA	NA	NA
CBFA2T2	NP_001034798	O43439	1	0.00015661	65300000	2	NA	NA	NA	NA	NA	NA	NA	NA	NA	NA	NA	NA	-5.47474	NA	NA	NA	NA	NA	NA	NA
CBFB	NP_074036	Q13951	1	1.68e-147	1270000000	5	NA	NA	NA	NA	NA	NA	NA	NA	NA	NA	NA	NA	NA	NA	NA	NA	NA	NA	NA	-3.34364
CBL	NP_005179	P22681	17	1.46e-143	3240000000	70	-1.67076	-0.898701	-0.722272	-1.82484	-1.03374	-0.94686	-2.10543	-1.16248	-1.83974	-1.94649	NA	NA	-2.17987	-1.86929	-1.40855	-2.98369	NA	-0.528368	-2.54594	-2.77175
CBLC	NP_001124324	Q9ULV8	1	1.33e-07	11600000	3	NA	NA	NA	NA	NA	NA	NA	NA	NA	NA	NA	NA	NA	NA	NA	NA	NA	-5.52595	NA	NA
CBLL1	NP_001271220	Q75N03	1	6.23e-121	276000000	13	NA	NA	NA	NA	NA	NA	NA	NA	NA	-2.74723	NA	NA	NA	NA	NA	NA	NA	NA	NA	NA
CBR1	NP_001748	P16152	20	0	99700000000	548	2.01721	3.51882	2.4822	3.8493	4.47983	4.33919	1.54532	3.03912	3.05047	2.57509	2.06096	3.80115	2.92803	-4.42651	3.62098	4.61312	1.35944	1.60928	1.86421	3.30937
CBR3	NP_001227	V9HW40	20	0	67200000000	328	1.1236	2.09762	1.90972	3.23073	3.34801	2.80659	1.69364	2.68414	2.49031	0.899133	2.01403	2.65684	2.36258	1.43955	2.86143	3.42728	1.30267	1.49948	4.39206	3.49557
CBR4	NP_116172	Q8N4T8	15	0	11900000000	84	2.07253	NA	NA	-1.07122	1.30836	1.09849	1.52265	-1.53162	-0.521936	-0.3635	-1.49654	0.909846	NA	-0.466082	NA	0.0450329	-0.879679	NA	-0.452562	-0.496953
CBS	XP_006723989	P35520	12	0	9540000000	92	0.0860189	-2.81162	-1.27865	NA	1.96962	0.542197	-2.13503	NA	NA	-2.64796	1.81978	NA	-2.3599	NA	2.14939	NA	-2.47846	NA	-0.0676856	NA
CBWD1	NP_060961	Q9BRT8	19	5.66e-251	7720000000	121	-0.854823	NA	-2.48666	-0.0967989	-0.168912	-0.445367	0.0717672	0.253451	-0.16308	-0.271156	0.458079	-0.939243	-1.54323	-1.02133	-0.626384	-0.212187	-1.45684	0.315742	-2.13475	-1.98646
CBWD2	NP_742000	Q8IUF1	1	2.86e-188	35300000	2	NA	NA	NA	NA	NA	NA	-3.01191	NA	NA	NA	NA	NA	NA	NA	NA	NA	NA	NA	NA	NA
CBX2	NP_005180	Q14781	2	1.93e-13	133000000	8	NA	NA	NA	-2.77057	NA	NA	NA	-3.71907	NA	NA	NA	NA	NA	NA	NA	NA	NA	NA	NA	NA
CBX3	XP_005249668	Q13185	20	0	120000000000	417	3.79418	2.96066	2.92895	3.29854	3.89764	3.25868	3.81509	3.55761	3.12721	3.44135	3.54058	3.72294	3.68284	2.80385	3.00348	3.98898	3.67628	3.38837	4.04521	4.33321
CBX4	NP_003646	O00257	1	3.5e-25	318000000	9	NA	NA	NA	NA	NA	NA	-3.385	NA	NA	NA	NA	NA	NA	NA	NA	NA	NA	NA	NA	NA
CBX5	NP_001120793	V9HWG0	20	8.16e-273	51100000000	311	3.50158	1.36729	2.55161	1.76723	1.86084	1.96909	2.80819	1.7293	1.59726	1.91093	2.4811	2.08386	3.2062	0.778106	1.21618	2.45554	2.1274	2.90101	3.08994	1.56008
CBX8	NP_065700	Q9HC52	12	7.7e-61	2190000000	44	-1.54669	-1.9778	-1.49404	-1.57109	NA	-2.62452	-1.03293	-1.56011	NA	-1.81176	NA	NA	NA	-1.8524	NA	-0.98084	-1.8842	NA	-1.78213	NA
CC2D1A	NP_060191	Q6P1N0	19	1.27e-227	15000000000	210	1.32813	-1.0153	NA	0.346958	0.523213	0.19827	-0.550825	0.444179	-0.197498	-0.609082	0.985649	0.381238	1.09119	0.986722	0.3487	0.806651	1.06447	0.408182	-0.23627	0.953731
CC2D1B	XP_005270648	Q5T0F9	18	1.79e-82	2540000000	48	-2.41464	-2.17158	-1.85873	-2.01189	NA	NA	-2.19619	-2.10723	-2.63631	-2.30727	-1.9414	-2.73793	-2.15847	-1.4778	-2.7029	-1.91599	-1.0027	-1.7127	-1.68081	-2.21235
CCAR1	NP_001269888	Q8IX12	20	0	49700000000	474	2.24728	1.70538	2.34638	1.92953	2.16743	1.91015	2.40097	2.00876	1.87419	1.97914	2.35846	2.19102	1.36635	1.66981	2.32633	2.89658	2.27029	2.55754	2.42911	2.19747
CCBL1	NP_001116144	Q16773	3	1.03e-19	218000000	8	NA	NA	NA	NA	NA	NA	NA	NA	NA	-2.70905	NA	-2.0857	NA	-3.1723	NA	NA	NA	NA	NA	NA
CCBL2	NP_001008662	Q6YP21	18	4.46e-230	11300000000	136	0.721773	-1.99741	-2.85465	-0.53981	-2.86349	NA	1.38804	-2.38823	NA	-0.836851	0.408557	1.97533	-0.291176	1.11276	-2.65881	-0.191767	1.80447	-0.362972	0.00632475	-1.20236
CCDC101	NP_612423	Q96ES7	3	1.59e-33	993000000	11	NA	NA	NA	NA	NA	NA	NA	NA	NA	NA	-2.42761	NA	NA	NA	NA	NA	-3.08308	NA	-4.27916	NA
CCDC104	NP_542398	Q96G28	11	9.77e-122	747000000	31	-3.01275	-3.32972	-3.83845	-2.65644	NA	NA	-3.34534	NA	-3.48318	-3.492	NA	NA	NA	-2.59374	NA	-3.01255	-3.99574	NA	-3.69978	NA
CCDC109B	NP_060388	Q9NWR8	1	1.13e-07	323000000	3	NA	NA	NA	NA	NA	-4.9636	NA	NA	NA	NA	NA	NA	NA	NA	NA	NA	NA	NA	NA	NA
CCDC110	NP_001138883	Q8TBZ0	1	0.0081042	458000000	2	NA	NA	NA	NA	NA	NA	NA	NA	-3.5311	NA	NA	NA	NA	NA	NA	NA	NA	NA	NA	NA
CCDC115	NP_115733	Q96NT0	8	5.87e-21	2270000000	22	NA	NA	NA	-2.07049	-2.28456	-2.3642	NA	-2.03401	NA	NA	NA	NA	NA	-0.447966	NA	-2.36105	-1.29239	NA	NA	-1.06834
CCDC117	NP_001271193	Q8IWD4	1	0.00024251	76100000	4	NA	NA	NA	NA	NA	NA	NA	NA	NA	NA	NA	NA	NA	NA	NA	-4.60273	NA	NA	NA	NA
CCDC12	NP_001264003	Q8WUD4	15	9.35e-290	3850000000	50	-1.68787	NA	-2.0455	-1.64906	NA	-2.72256	-1.16873	-0.552775	-1.13511	NA	-0.430487	-1.16566	NA	-1.50842	-0.963246	-1.64117	-1.60076	-1.33384	-1.38695	NA
CCDC124	NP_612451	Q96CT7	20	3.66e-256	23000000000	217	-0.394591	0.601554	1.09401	0.455816	1.72991	1.07796	-0.522735	0.582759	0.409289	1.23447	1.56482	0.935663	-0.114423	2.03517	1.33094	1.08587	1.96409	-0.0679956	0.877084	0.922119
CCDC126	NP_620126	Q96EE4	3	1.79e-23	438000000	17	NA	NA	NA	NA	NA	NA	NA	NA	NA	NA	NA	NA	NA	-3.48673	NA	NA	-6.37364	NA	NA	-2.66419
CCDC127	NP_660308	Q96BQ5	2	2.19e-09	338000000	9	NA	NA	NA	NA	NA	NA	NA	NA	NA	NA	NA	-2.20822	-2.28225	NA	NA	NA	NA	NA	NA	NA
CCDC132	NP_060137	Q96JG6	20	2.56e-217	10100000000	137	0.394256	-0.562115	-1.19483	-0.145352	-0.598901	-1.21255	0.369104	-1.00259	-0.867644	0.352562	0.129159	0.686584	-0.214689	0.554439	-1.54365	0.112181	0.491684	0.0506707	0.44511	0.492333
CCDC134	XP_005261805	Q9H6E4	14	2.35e-85	2890000000	46	-1.72094	-1.83756	-2.0542	-1.91928	-1.58842	-1.7154	NA	-0.817143	-1.7315	NA	NA	-1.95646	-0.0980467	NA	NA	NA	-2.43976	-1.18684	-1.07101	-1.50316
CCDC137	NP_954981	Q6PK04	1	7.42e-17	435000000	14	NA	NA	NA	NA	NA	NA	NA	-3.40329	NA	NA	NA	NA	NA	NA	NA	NA	NA	NA	NA	NA
CCDC168	NP_001139669	unknown	3	5.14e-09	4570000000	15	NA	NA	NA	NA	NA	NA	NA	NA	NA	-0.12196	0.619186	NA	NA	NA	NA	NA	NA	NA	NA	-0.570331
CCDC171	NP_775821	Q6TFL3	1	3.28e-05	1350000000	4	NA	NA	NA	NA	NA	NA	NA	NA	NA	NA	NA	NA	NA	NA	-1.37303	NA	NA	NA	NA	NA
CCDC186	XP_005269994	Q7Z3E2	1	1.11e-77	1280000000	18	NA	NA	NA	NA	NA	NA	NA	NA	NA	NA	NA	NA	NA	NA	0.278719	NA	NA	NA	NA	NA
CCDC22	NP_054727	O60826	20	0	11900000000	206	0.302166	0.993145	0.101442	0.190267	0.880182	0.475636	0.580919	0.234748	-0.568636	0.235827	0.0876951	-0.476611	-1.15825	1.34068	-0.0693444	0.239527	0.0212727	0.144557	0.0897431	0.709849
CCDC25	NP_060716	Q86WR0	20	4.52e-93	9970000000	88	1.83754	-0.615381	-0.860254	-0.674242	-1.37346	-1.44941	-0.118105	0.832012	-0.252627	-1.14623	0.161096	-0.948033	0.408464	-0.0689728	-1.20019	-2.11969	-0.202344	0.0296877	-0.398268	-0.185399
CCDC28B	NP_077272	Q9BUN5	1	1.22e-11	10200000	1	NA	NA	NA	NA	NA	NA	NA	NA	NA	NA	NA	NA	-5.10849	NA	NA	NA	NA	NA	NA	NA
CCDC43	NP_653210	Q96MW1	18	3.97e-69	4580000000	62	-0.803149	-1.06629	-1.04771	-3.49726	-1.16162	NA	-1.45867	-0.973714	-1.58695	-1.56516	-0.827794	-1.19511	-1.54275	-0.695764	-1.2526	-0.786561	0.12537	NA	-1.56521	-2.4401
CCDC47	XP_005257584	Q96A33	20	0	68500000000	608	3.13084	2.91193	2.33623	2.80399	2.25576	2.04538	2.42587	3.00093	2.84985	2.24474	2.763	1.81626	3.66506	2.15327	2.79675	2.69395	2.67157	2.73356	2.85415	2.19145
CCDC50	NP_777568	Q8IVM0	4	1.39e-139	990000000	20	NA	-0.166792	-1.46539	NA	NA	NA	NA	NA	NA	-1.42317	NA	NA	NA	-2.15902	NA	NA	NA	NA	NA	NA
CCDC51	NP_001243893	Q96ER9	18	2.62e-87	3430000000	51	-2.94361	NA	-1.5276	NA	-0.703004	-0.700202	-0.773741	-1.80309	-1.48952	-2.19433	-0.734016	-1.75154	-0.640668	-1.22716	-1.86641	-1.78126	-1.7564	-1.90595	-0.853494	-1.21368
CCDC53	NP_057137	Q9Y3C0	16	4.25e-40	2570000000	48	-1.63989	-1.67412	-1.78585	NA	-1.1181	-1.66474	NA	-2.06405	-2.15588	NA	NA	-1.82976	-2.01354	-1.7226	-1.73486	-2.51591	-1.88211	-1.32812	-1.74078	-1.94809
CCDC58	NP_001017928	Q4VC31	19	3.99e-99	8860000000	96	0.107608	0.251964	NA	-0.796212	0.440683	-0.0402557	-0.378593	-0.752769	-0.940283	0.260525	0.588182	-0.0499217	-0.161984	-0.0987684	-0.0635777	-1.62101	-0.946569	-0.172421	0.211389	-0.677777
CCDC59	NP_054886	Q9P031	1	4.18e-17	302000000	5	NA	NA	NA	NA	NA	NA	NA	NA	-4.16758	NA	NA	NA	NA	NA	NA	NA	NA	NA	NA	NA
CCDC6	NP_005427	Q16204	20	0	61500000000	412	2.22581	2.39566	2.99999	1.68457	1.9361	2.23153	1.97793	1.85402	2.26906	3.12244	2.88579	2.69411	1.67115	3.74824	3.01277	1.88153	2.56139	2.76948	2.93378	2.4033
CCDC61	XP_005259249	Q9Y6R9	2	1.71e-13	273000000	8	NA	NA	NA	NA	NA	NA	NA	NA	NA	-3.52208	NA	-1.90068	NA	NA	NA	NA	NA	NA	NA	NA
CCDC64B	XP_006720913	A1A5D9	1	1.13e-09	248000000	3	NA	NA	NA	-4.89459	NA	NA	NA	NA	NA	NA	NA	NA	NA	NA	NA	NA	NA	NA	NA	NA
CCDC65	NP_001273886	B4DXQ7	1	0.035971	592000000	2	NA	NA	NA	NA	NA	NA	NA	NA	NA	NA	0.217878	NA	NA	NA	NA	NA	NA	NA	NA	NA
CCDC71L	NP_787080	Q8N9Z2	4	3.39e-07	6370000000	12	NA	NA	NA	NA	NA	NA	NA	-1.58442	-1.26224	NA	-1.22864	NA	NA	NA	NA	-0.902158	NA	NA	NA	NA
CCDC77	NP_001123618	Q9BR77	1	1.21e-45	73400000	1	NA	NA	NA	NA	NA	NA	NA	NA	NA	NA	-2.46431	NA	NA	NA	NA	NA	NA	NA	NA	NA
CCDC85B	NP_006839	Q15834	1	1.09e-14	13700000	2	NA	NA	NA	NA	NA	NA	NA	NA	-6.95638	NA	NA	NA	NA	NA	NA	NA	NA	NA	NA	NA
CCDC85C	NP_001138467	A6NKD9	4	4.21e-133	826000000	19	-2.71448	NA	NA	NA	NA	NA	NA	-2.64285	NA	NA	-1.75441	NA	NA	NA	NA	NA	NA	NA	-1.34628	NA
CCDC86	NP_077003	Q9H6F5	13	1.96e-117	3000000000	32	-1.28622	-0.474815	-1.89203	-1.94354	NA	NA	-1.14939	NA	NA	NA	-0.47108	-1.99914	NA	-2.08232	-0.833169	-2.23737	-1.52597	-1.28651	NA	-2.35285
CCDC88A	NP_060554	Q3V6T2	5	1.02e-161	1360000000	35	NA	-3.62086	0.689014	-5.13303	NA	NA	NA	-2.93695	NA	NA	NA	NA	NA	NA	NA	-4.4407	NA	NA	NA	NA
CCDC88B	NP_115627	B2RTU8	1	7.67e-06	692000000	2	NA	NA	NA	NA	NA	NA	NA	NA	NA	NA	NA	NA	NA	NA	NA	NA	NA	NA	-1.80922	NA
CCDC88C	NP_001073883	Q9P219	1	7.95e-126	663000000	26	NA	NA	NA	NA	NA	NA	NA	NA	NA	NA	NA	NA	NA	NA	NA	NA	NA	NA	-0.558703	NA
CCDC9	NP_056418	Q9Y3X0	9	1.33e-38	2440000000	38	NA	-2.10197	-1.19421	NA	-2.51732	NA	NA	-1.41015	NA	-1.76926	NA	NA	NA	-1.3853	-2.0413	NA	NA	NA	-1.77269	-1.28939
CCDC90B	NP_001273045	Q9GZT6	16	9.62e-252	3340000000	55	-3.49456	NA	NA	-1.34765	-1.00819	-1.15718	-2.32323	-1.2934	-0.961081	-2.25373	-2.25984	-1.56491	NA	NA	-2.53222	-2.28682	-1.32238	-2.04881	-1.91089	-0.599043
CCDC91	XP_005253472	Q7Z6B0	5	4.82e-44	613000000	16	NA	NA	NA	NA	-4.20969	NA	-2.16753	NA	NA	-3.38297	NA	-3.58366	NA	NA	NA	-3.14785	NA	NA	NA	NA
CCDC92	XP_005253681	Q53HC0	1	0.011226	43600000	2	NA	NA	NA	NA	NA	NA	NA	NA	NA	NA	NA	NA	NA	NA	NA	NA	-5.52491	NA	NA	NA
CCDC93	NP_061917	Q567U6	19	2.39e-170	5360000000	81	-0.419339	-0.59174	-1.47032	-1.29825	-0.186904	-0.582197	-0.565443	-0.915611	-1.42521	-0.70985	-0.709226	-1.22147	-0.443327	-0.899531	-1.21852	-2.03181	NA	-0.8958	-0.498441	-0.624723
CCDC94	NP_060544	Q9BW85	4	5.22e-80	667000000	20	NA	NA	NA	NA	NA	NA	-2.30318	NA	NA	NA	-2.24457	NA	NA	NA	NA	NA	NA	-2.47964	-2.09338	NA
CCDC97	NP_443080	Q96F63	15	0	2730000000	54	-1.64024	NA	-1.471	-3.20138	-1.93543	NA	-2.08372	NA	NA	-2.27975	-2.25993	-2.02365	NA	-1.18668	-3.42248	-1.84505	-0.564086	-0.62515	-2.23668	-1.94991
CCL28	NP_683513	Q9NRJ3	2	8.61e-09	673000000	9	NA	NA	NA	NA	NA	NA	NA	-1.64134	-1.27057	NA	NA	NA	NA	NA	NA	NA	NA	NA	NA	NA
CCM2	NP_001161406	Q9BSQ5	1	1.68e-37	157000000	12	NA	NA	NA	NA	NA	NA	NA	NA	NA	NA	NA	NA	NA	NA	NA	NA	NA	NA	NA	-4.30842
CCNA2	NP_001228	P20248	1	5.14e-30	429000000	5	NA	NA	NA	NA	NA	NA	NA	NA	NA	NA	NA	NA	NA	NA	NA	NA	NA	-2.97795	NA	NA
CCNB1	NP_114172	P14635	11	3.98e-79	2740000000	57	-1.14263	-1.55531	NA	NA	-1.23133	-1.19833	NA	-0.745544	-1.43361	-2.6222	-0.812426	NA	-2.5895	NA	NA	NA	NA	-0.509594	-2.83348	NA
CCNB2	NP_004692	O95067	1	4.3e-10	378000000	5	NA	NA	NA	NA	NA	NA	NA	NA	NA	NA	NA	NA	NA	-3.66575	NA	NA	NA	NA	NA	NA
CCND1	NP_444284	Q6FI00	4	3.69e-60	763000000	21	-1.95248	NA	NA	NA	NA	NA	-1.79022	NA	NA	-2.46285	NA	-1.30688	NA	NA	NA	NA	NA	NA	NA	NA
CCNDBP1	NP_036274	O95273	3	1.22e-21	156000000	6	NA	NA	NA	NA	NA	NA	NA	NA	NA	-3.25196	NA	NA	NA	-2.89106	NA	NA	-4.4711	NA	NA	NA
CCNE1	NP_001229	P24864	1	7.03e-06	88100000	2	NA	NA	NA	NA	NA	NA	NA	NA	NA	NA	NA	NA	NA	NA	NA	NA	-4.02496	NA	NA	NA
CCNH	NP_001230	P51946	1	3.22e-16	219000000	10	NA	NA	NA	NA	NA	NA	-4.17322	NA	NA	NA	NA	NA	NA	NA	NA	NA	NA	NA	NA	NA
CCNK	NP_001092872	O75909	20	1.01e-130	3020000000	39	-1.20285	-2.02108	-2.18412	-1.80279	-1.38571	-1.68955	-2.10561	-1.53005	-2.31731	-2.18553	-1.20892	-2.34995	-1.84677	-2.07996	-2.52951	-2.58131	-1.85604	-1.78206	-1.32073	-1.62937
CCNL1	NP_064703	Q9UK58	10	7.97e-94	753000000	29	NA	NA	-2.34805	-2.90625	-3.98586	NA	-3.7158	NA	NA	-3.28893	-2.10386	-3.82626	-2.75455	NA	NA	NA	NA	-2.4062	-3.32042	NA
CCNL2	NP_112199	Q96S94	1	1.98e-42	248000000	7	NA	NA	NA	NA	NA	NA	NA	NA	NA	NA	NA	NA	NA	NA	NA	NA	-4.23126	NA	NA	NA
CCNT1	NP_001231	O60563	8	5.46e-104	1740000000	18	-1.76495	NA	-1.65029	-2.46474	NA	NA	-1.82488	NA	NA	-2.26821	NA	NA	NA	-2.17606	NA	NA	-3.06957	NA	NA	-2.38283
CCNT2	NP_490595	O60583	1	7.94e-05	20100000	1	NA	NA	NA	NA	NA	NA	NA	-5.73973	NA	NA	NA	NA	NA	NA	NA	NA	NA	NA	NA	NA
CCNY	NP_001269781	Q8ND76	15	1.27e-88	2850000000	35	-2.2042	-1.94922	-1.98587	-2.44672	NA	-1.6872	-2.66925	-1.20747	-0.709956	-2.04947	NA	NA	NA	-1.62125	NA	-1.59651	-1.93843	-0.820836	-2.4932	-1.30161
CCPG1	NP_065790	Q9ULG6	1	3.73e-11	107000000	6	NA	NA	NA	NA	NA	NA	NA	NA	NA	-1.66905	NA	NA	NA	NA	NA	NA	NA	NA	NA	NA
CCRN4L	NP_036250	Q9UK39	4	1.37e-264	1540000000	35	NA	-1.54039	NA	NA	NA	NA	NA	-0.394522	-0.973204	NA	NA	NA	NA	NA	-0.479109	NA	NA	NA	NA	NA
CCS	NP_005116	O14618	19	1.69e-125	15100000000	129	0.0360444	0.924705	0.0591094	-0.196649	0.962542	0.89236	0.722857	0.0594048	-0.0319023	0.945369	NA	2.23807	0.203009	0.643417	0.164803	0.613857	0.908826	-0.620555	0.628945	0.490203
CCSER2	NP_061872	Q9H7U1	1	4.65e-05	60200000	2	NA	NA	NA	NA	NA	NA	NA	NA	NA	NA	-6.12805	NA	NA	NA	NA	NA	NA	NA	NA	NA
CCT2	NP_006422	P78371	20	0	572000000000	2552	5.90094	5.30035	5.30115	4.99361	6.19848	6.04664	5.28186	5.48142	5.49784	5.91577	5.52415	5.11517	5.17596	6.43478	5.11448	5.71987	5.78606	5.62134	5.19291	5.30969
CCT3	NP_005989	Q59H77	20	0	553000000000	1895	5.72374	5.53861	5.35387	5.20083	5.92239	5.86426	5.43178	5.72853	5.72513	5.92847	5.701	5.48875	5.39334	6.23322	5.41285	5.72096	5.66545	5.73317	5.71812	5.33451
CCT4	NP_006421	P50991	20	0	517000000000	1651	5.93437	5.33225	5.18361	5.0781	5.9774	6.0531	5.05828	5.5903	5.64522	5.88101	5.21055	5.10449	5.50444	6.06526	4.90464	5.31811	5.68019	5.51486	5.40961	5.13964
CCT5	NP_036205	V9HW37	20	0	489000000000	2263	5.81178	5.42361	4.9301	4.80345	5.7544	5.48115	5.17477	5.56052	5.40685	6.00407	5.74848	5.30986	5.46582	5.89247	5.06202	5.32603	5.21381	5.38896	5.71081	4.99406
CCT6A	NP_001753	P40227	20	0	430000000000	1718	5.55769	5.45126	5.01757	4.44075	5.7367	5.41083	4.9897	5.11823	5.31104	5.80699	5.47748	4.39766	5.30063	5.81205	4.7922	5.2698	5.29021	5.31503	5.68549	4.94625
CCT6B	NP_006575	Q92526	1	1.23e-158	7160000000	9	NA	NA	NA	NA	NA	NA	NA	NA	NA	NA	NA	NA	NA	NA	NA	1.16668	NA	NA	NA	NA
CCT7	NP_006420	Q99832	20	0	374000000000	2089	5.46993	5.03612	4.86563	4.39468	5.3634	5.01438	4.9364	4.99526	5.07858	5.5348	5.24689	4.62585	5.40269	5.48742	4.66913	4.80381	4.95291	5.2209	5.28526	4.6896
CCT8	NP_006576	P50990	20	0	657000000000	1880	6.66021	5.78025	5.87186	5.12639	6.50505	6.2737	5.65972	6.16607	6.23362	6.30309	5.84901	5.69064	5.95649	6.50931	5.64062	5.87677	6.01248	5.88411	6.24906	5.62476
CCZ1	NP_056437	P86791	16	1.28e-70	3410000000	53	-1.55235	-1.31422	NA	-2.14318	-1.57143	-2.18739	-1.05473	-1.34744	-2.05827	-1.27106	NA	-2.55887	NA	-1.76312	-1.94738	NA	-1.14525	-1.37719	-1.42465	-1.07071
CD109	NP_001153059	Q6YHK3	17	0	8180000000	155	-2.26689	2.20804	2.06422	0.920417	0.199663	-2.27844	-2.42555	-3.65257	NA	1.44724	-2.78525	NA	-0.755603	NA	-3.02818	-1.02454	0.664813	-0.0522126	-2.72732	-2.78104
CD14	NP_001167576	P08571	20	0	7100000000	104	-0.496343	-1.24134	-1.71944	-1.78191	-0.115286	-1.40425	-2.94048	-0.100209	-0.577881	-1.48031	1.38336	-1.65219	-1.70388	-1.77355	-0.154853	-1.0216	-0.75145	-0.57527	-2.18247	-0.956939
CD151	NP_620598	Q6ZNZ0	20	2.98e-19	16200000000	73	0.0557942	2.73929	0.69098	-0.762449	-0.69809	-0.666915	1.26071	1.22944	0.716713	1.08685	0.242537	0.706918	0.154329	-0.797334	1.20152	-0.538051	-0.905216	0.317833	0.997036	1.11649
CD274	NP_001254635	Q9NZQ7	1	2.56e-11	22700000	2	NA	-4.05802	NA	NA	NA	NA	NA	NA	NA	NA	NA	NA	NA	NA	NA	NA	NA	NA	NA	NA
CD276	NP_079516	Q5ZPR3	17	3.02e-280	4300000000	53	NA	1.14064	-0.890316	-0.656373	-1.7391	-1.21783	-1.52359	-1.60526	-1.21843	-1.04927	NA	NA	-1.93541	-1.68146	-1.27381	-0.298972	-2.46635	-0.46895	-1.03708	-1.98033
CD2AP	NP_036252	Q9Y5K6	20	0	39500000000	349	1.94252	0.355647	0.864307	2.17405	3.01355	2.72031	2.00398	1.29474	1.04631	1.90557	0.418444	2.05502	1.23999	2.23287	1.43518	2.08627	1.49314	2.09371	1.91264	1.63056
CD2BP2	NP_001230575	O95400	20	5.88e-240	6020000000	103	-0.288167	-0.756021	-0.786064	-1.98851	-2.33989	-2.23832	0.596309	-0.938677	-1.73913	0.312585	-0.26168	-1.31146	-1.94457	-0.247045	-1.38602	-0.210395	-0.495317	-0.547302	-0.764064	-0.969862
CD320	NP_057663	Q9NPF0	1	4.16e-12	365000000	6	NA	NA	NA	NA	NA	NA	-4.26794	NA	NA	NA	NA	NA	NA	NA	NA	NA	NA	NA	NA	NA
CD36	NP_001276840	P16671	4	2.43e-185	6460000000	33	NA	NA	NA	NA	-4.56598	-4.048	NA	NA	NA	NA	-3.49877	NA	NA	NA	NA	NA	NA	NA	NA	3.80859
CD3EAP	NP_036231	O15446	14	1.67e-291	2400000000	52	NA	-2.16171	-2.15616	-2.07197	-1.53597	NA	NA	-1.62707	-1.85286	NA	-1.58609	NA	-2.61232	-2.10915	-1.01044	NA	-2.35658	-1.22874	-1.65678	-2.43802
CD44	NP_001001389	P16070	20	9.05e-159	71000000000	265	0.454897	5.10798	3.77781	2.53537	1.50985	0.585284	1.72154	2.50021	2.20354	2.479	1.16544	4.31247	2.1694	1.62139	3.1796	3.91695	0.323171	3.43889	1.92817	2.64827
CD46	NP_758871	P15529	19	1.07e-56	11900000000	78	1.04837	NA	-0.0207778	-1.13143	0.052944	-0.0644937	1.05757	0.353774	-0.355312	0.710328	0.369543	0.571158	-0.131691	-0.556948	0.55306	-0.575893	-0.448815	-0.31579	1.33355	0.645902
CD47	NP_001768	Q08722	18	1.3e-19	17400000000	45	0.0389603	1.39872	1.78138	0.435206	0.956656	1.55129	0.651584	-0.837855	-0.902056	0.396954	NA	1.38746	0.811092	1.41384	1.09308	1.7593	NA	1.65683	0.697956	1.10469
CD55	NP_000565	P08174	16	0	7510000000	77	-1.41894	NA	-1.48743	-2.1327	-2.28446	NA	-0.171345	-0.109266	-0.725868	-1.61048	-0.596929	NA	-1.91921	-1.63873	2.50604	NA	-0.586887	-2.13659	0.232026	-1.03355
CD58	NP_001138294	P19256	2	1.98e-20	1010000000	10	NA	NA	NA	NA	NA	NA	NA	-2.29268	-2.31605	NA	NA	NA	NA	NA	NA	NA	NA	NA	NA	NA
CD59	NP_001120697	Q6FHM9	19	4.71e-65	61000000000	183	3.27884	3.40729	3.3322	3.68872	1.15341	NA	1.96497	2.15568	2.18584	2.70704	4.12102	1.66489	2.68497	2.04827	3.48382	1.97485	0.259449	3.89697	2.64153	2.63733
CD63	NP_001244330	P08962	18	8.7e-33	18700000000	53	0.673277	1.52019	1.33201	-1.63238	1.97705	1.47568	2.14431	-0.572575	-0.243478	1.69274	NA	-0.619179	0.331139	NA	0.615051	-1.63978	0.23489	-0.415624	1.19688	0.718429
CD74	NP_004346	P04233	5	8.94e-90	2860000000	28	NA	NA	NA	NA	-0.0312519	-0.102735	NA	NA	NA	NA	NA	NA	NA	NA	-0.0528764	NA	NA	-0.547425	NA	0.0786374
CD81	NP_004347	P60033	18	0	27200000000	153	0.721773	2.39175	1.19132	0.448606	0.332761	3.56323	0.351412	3.1361	3.22435	0.91193	-0.926645	0.799228	NA	NA	1.99943	1.63924	2.11884	1.35241	0.389233	0.639749
CD82	NP_001020015	P27701	14	3.31e-56	2320000000	45	NA	-1.47781	-1.13842	-0.903592	-1.49719	-2.59719	NA	NA	-2.01527	-2.64074	-0.426491	NA	-0.45023	-1.7914	-1.11309	NA	-1.94595	-0.872822	-1.70517	NA
CD9	NP_001760	P21926	20	1.62e-288	122000000000	304	3.684	-0.364885	1.67678	3.07203	2.88437	3.06587	4.70316	2.77978	2.85093	3.08073	1.62187	3.99244	4.57903	2.33581	2.30066	4.37763	2.5174	4.73618	3.78713	2.9252
CD97	NP_001775	P48960	10	1.05e-214	2510000000	42	NA	1.25099	NA	NA	-2.3939	-2.78747	NA	-2.61869	NA	NA	-3.93883	NA	-2.47091	NA	-0.741006	NA	-2.98348	-0.943613	-1.83132	NA
CD99	NP_001116370	P14209	17	2.88e-212	7920000000	52	-1.00458	2.12435	-0.639756	-0.0442966	-1.44175	-1.19398	NA	0.0537501	-0.871926	1.03139	NA	-1.61043	NA	-0.27936	-2.23592	0.00881884	-0.664231	-1.48963	0.225665	0.723037
CD99L2	NP_001171737	Q8TCZ2	1	4.06e-18	83300000	3	NA	NA	NA	NA	NA	NA	-3.6143	NA	NA	NA	NA	NA	NA	NA	NA	NA	NA	NA	NA	NA
CDA	NP_001776	P32320	2	1.69e-70	134000000	4	NA	NA	NA	NA	NA	NA	NA	NA	NA	NA	NA	NA	NA	NA	NA	NA	NA	-1.8499	-3.08009	NA
CDAN1	NP_612486	Q8IWY9	4	2.2e-87	525000000	30	NA	NA	NA	NA	NA	-3.94117	-2.38631	-4.64512	-3.24947	NA	NA	NA	NA	NA	NA	NA	NA	NA	NA	NA
CDC123	NP_006014	O75794	16	1.52e-37	3360000000	54	-1.51946	-1.73749	-1.15905	-2.1727	-2.23409	NA	-2.46168	-0.352745	-1.02696	NA	-1.93838	NA	-2.8561	-2.43624	-1.02474	NA	-0.663311	-0.683685	-3.02516	-2.37284
CDC14A	NP_003663	Q9UNH5	1	1.28e-14	58200000	3	NA	NA	NA	NA	NA	NA	NA	NA	NA	NA	NA	NA	NA	-2.78	NA	NA	NA	NA	NA	NA
CDC16	NP_003894	Q13042	17	3.92e-142	2630000000	49	-1.43258	-2.56764	-1.35649	-1.35096	NA	NA	-2.06865	-1.15456	-1.23838	-2.24293	-2.62186	-2.2106	-1.64096	-1.28997	-2.22716	-1.26058	NA	-2.03274	-2.52896	-1.95469
CDC20	NP_001246	Q12834	4	3.74e-97	712000000	17	NA	NA	NA	NA	NA	NA	NA	NA	NA	NA	-1.98624	NA	NA	NA	-1.00359	NA	NA	-0.964358	-1.96022	NA
CDC23	NP_004652	Q9UJX2	20	1.12e-281	4220000000	70	-1.90854	-1.0253	-1.0692	-2.13433	-1.52195	-1.44955	-1.52359	-1.34469	-1.56292	-1.29829	-0.686988	-1.04816	-1.74833	-0.0323099	-2.22619	-0.0218911	-1.40827	-0.972483	-0.863594	-0.590456
CDC25C	NP_001781	P30307	1	7.68e-06	80000000	2	NA	NA	NA	NA	NA	NA	NA	NA	NA	NA	NA	NA	NA	NA	NA	NA	NA	NA	-5.83298	NA
CDC26	NP_644815	Q8NHZ8	1	0.0013438	415000000	5	NA	NA	NA	NA	NA	NA	NA	NA	NA	NA	NA	NA	NA	NA	NA	NA	NA	NA	-4.0659	NA
CDC27	NP_001247	P30260	20	8.24e-83	3790000000	48	-1.09453	-1.62734	-1.54408	-1.95123	-1.84794	-1.92731	-2.06773	-1.15591	-1.70371	-1.35731	-1.61678	-1.86537	-1.86565	-1.49709	-1.09121	-1.4536	-1.21376	-1.73395	-1.86423	-1.58791
CDC37	NP_008996	Q16543	20	0	104000000000	434	3.85478	3.57149	2.78124	3.02214	3.90583	3.08358	3.31032	2.95046	2.31243	3.1616	2.81759	2.6739	3.08168	1.91973	2.93615	2.38981	3.70554	2.88255	3.23145	3.36093
CDC37L1	NP_060383	Q7L3B6	1	1.37e-18	932000000	11	NA	NA	NA	NA	NA	NA	NA	NA	NA	NA	NA	NA	NA	NA	NA	NA	NA	-2.04629	NA	NA
CDC40	NP_056975	O60508	19	1.86e-152	6520000000	113	-0.469767	-1.43411	-0.520253	-0.758718	-1.14992	-0.918795	-0.822176	-0.31258	-0.340192	-1.15306	-1.03025	NA	0.0922647	-1.64773	-1.18834	-0.296495	-0.397674	0.446426	-0.664848	-1.3204
CDC42	NP_001034891	P60953	20	0	165000000000	706	4.01167	4.43013	4.21227	3.42524	3.38741	3.02237	4.12959	3.3106	3.19629	3.41741	4.11119	3.31535	3.99647	2.83467	3.33291	3.89412	3.36695	4.83065	4.56101	3.16957
CDC42BPA	NP_003598	Q5VT25	7	1.49e-75	2120000000	31	NA	-1.53461	-0.822231	NA	NA	NA	-2.11211	NA	-1.35319	-0.913242	NA	NA	NA	-1.68888	NA	NA	NA	NA	-1.70846	NA
CDC42BPB	NP_006026	Q9Y5S2	20	0	13800000000	222	-0.289278	1.77557	-0.710519	-0.33506	-0.262581	0.0258712	1.58365	0.549467	-0.570909	0.233105	0.1952	-2.19505	-1.53508	-1.99214	-1.32256	0.187785	1.54574	-1.07933	2.98203	1.0552
CDC42BPG	NP_059995	Q6DT37	15	2.77e-180	2540000000	77	-2.18232	NA	NA	NA	-2.1933	NA	-2.94597	-0.422379	-1.36174	-2.17801	-2.98939	NA	-1.72137	-2.71852	-2.46287	-3.55065	-1.25854	-0.913429	-2.67605	-1.21116
CDC42EP1	NP_689449	Q00587	10	4.37e-155	3680000000	52	-2.20127	-1.50435	-1.44778	NA	-1.07509	NA	NA	0.0547699	-0.439407	NA	-0.97939	NA	-0.852706	NA	0.862662	NA	NA	-0.952718	NA	NA
CDC42EP3	NP_001257365	Q9UKI2	1	4.7e-07	14400000	2	NA	-4.51693	NA	NA	NA	NA	NA	NA	NA	NA	NA	NA	NA	NA	NA	NA	NA	NA	NA	NA
CDC42EP4	XP_005257239	Q9H3Q1	19	0	5770000000	92	-0.904848	0.215558	-0.407296	-1.92583	-1.54831	-2.3411	-0.119327	-1.10619	-2.49919	-0.782348	NA	-0.593179	-1.09102	-0.785507	-0.0396359	-0.363362	-0.816573	0.315514	-1.05422	-1.97954
CDC42EP5	NP_659494	Q6NZY7	1	1.61e-09	8300000000	5	NA	NA	NA	NA	NA	NA	NA	NA	NA	2.26516	NA	NA	NA	NA	NA	NA	NA	NA	NA	NA
CDC5L	NP_001244	Q99459	20	0	71500000000	628	2.86839	1.77055	3.34395	3.2261	2.76478	2.24256	2.6938	3.34845	3.16979	2.19793	2.42145	2.62262	2.15604	2.91738	2.78041	2.97698	2.9931	3.34565	2.52098	2.74724
CDCA2	NP_689775	Q69YH5	1	2e-30	256000000	4	-3.21598	NA	NA	NA	NA	NA	NA	NA	NA	NA	NA	NA	NA	NA	NA	NA	NA	NA	NA	NA
CDCA3	NP_112589	Q99618	1	3.18e-114	3990000	3	NA	NA	NA	NA	NA	NA	NA	NA	NA	NA	NA	NA	NA	NA	NA	NA	NA	NA	-6.02501	NA
CDCA5	NP_542399	Q96FF9	1	2.99e-11	215000000	6	NA	NA	NA	NA	NA	NA	NA	NA	NA	NA	NA	NA	NA	NA	NA	NA	NA	-4.7535	NA	NA
CDCA8	NP_060571	Q53HL2	9	1.45e-29	1420000000	14	-2.68086	NA	-2.27816	-2.04234	NA	NA	NA	-1.91911	-2.24021	NA	-2.05835	NA	-3.40004	NA	NA	NA	-2.75287	-0.610579	NA	NA
CDCP1	NP_073753	Q9H5V8	15	9.88e-46	2710000000	41	-2.04616	1.02014	-1.55515	-2.90612	-1.25527	-1.69191	NA	NA	NA	-2.5913	-0.819356	-2.07854	-0.896707	-2.61656	-1.95162	NA	NA	-1.81907	-2.65556	-0.79451
CDH1	NP_004351	P12830	20	0	59600000000	381	3.71912	0.661114	-0.229339	2.0598	2.25616	1.41505	4.12739	2.09686	1.76505	3.27359	2.13594	-2.77134	1.49808	3.35316	2.3878	2.95427	3.6186	2.09412	1.9953	-2.50892
CDH11	XP_005255818	P55287	2	3.75e-109	586000000	11	NA	NA	-1.13875	NA	NA	NA	NA	NA	NA	NA	NA	NA	NA	NA	NA	NA	NA	-1.3301	NA	NA
CDH13	NP_001207417	B7Z9B1	2	1.16e-28	1770000000	14	NA	-1.94876	-1.66632	NA	NA	NA	NA	NA	NA	NA	NA	NA	NA	NA	NA	NA	NA	NA	NA	NA
CDH2	NP_001783	P19022	2	3.09e-161	961000000	17	NA	-0.841607	0.856055	NA	NA	NA	NA	NA	NA	NA	NA	NA	NA	NA	NA	NA	NA	NA	NA	NA
CDH3	NP_001784	P22223	16	6.12e-301	4940000000	81	-1.14193	NA	-1.15994	-1.21799	-2.23869	NA	NA	-2.66121	-2.18024	NA	0.878898	-2.0881	-3.58278	-1.46407	0.383779	-2.04631	-1.08935	0.488894	-0.655073	-0.684406
CDIPT	NP_006310	A8K3L7	20	1.29e-30	9880000000	80	0.591941	-1.93859	-0.44218	0.625814	-0.676629	-1.42336	-0.471045	0.437941	0.189726	0.762445	0.228258	-0.442337	-1.55933	-0.713594	-0.177319	0.538675	-0.342552	0.293632	-0.530737	0.823667
CDK1	NP_203698	P06493	20	0	85300000000	566	4.22714	1.66321	3.40087	2.91976	2.41702	2.13996	2.32654	3.00483	3.18257	2.7	3.87512	2.56278	1.77325	3.45112	2.27327	1.25406	3.34755	3.44489	2.49833	1.8508
CDK11A	NP_277071	Q9UQ88	20	1.22e-106	15700000000	195	1.03835	-0.316297	0.973727	0.868176	1.01465	0.654052	0.486721	0.936211	0.205311	0.514512	0.613112	0.276958	1.68374	-0.540589	-0.197182	1.04173	0.332395	1.14232	0.205031	0.260658
CDK12	NP_055898	Q9NYV4	15	3.72e-168	1990000000	41	-2.25298	-3.30016	-2.75152	-2.15917	-2.74727	NA	-1.7921	-3.38517	NA	-2.63813	-2.04256	NA	NA	-2.40857	-1.64699	-1.78609	-1.39627	-2.07038	-0.896361	NA
CDK13	NP_112557	Q9BVE2	4	7.39e-128	834000000	20	NA	NA	NA	-2.95513	NA	-2.79395	NA	-2.36427	-1.98806	NA	NA	NA	NA	NA	NA	NA	NA	NA	NA	NA
CDK16	NP_148978	Q00536	11	2.43e-31	1530000000	28	NA	-2.31748	NA	NA	NA	-3.06019	NA	-1.79312	-2.99691	NA	-2.6143	NA	-2.67605	NA	NA	-2.97689	-2.62483	-1.95772	-2.12194	-2.43924
CDK18	NP_997667	Q59G02	1	3.67e-22	161000000	8	NA	NA	NA	NA	NA	NA	NA	NA	NA	NA	-2.85887	NA	NA	NA	NA	NA	NA	NA	NA	NA
CDK19	NP_055891	Q9BWU1	2	1.86e-15	993000000	10	-2.66623	NA	NA	NA	NA	NA	NA	NA	NA	NA	-2.5976	NA	NA	NA	NA	NA	NA	NA	NA	NA
CDK2	NP_001789	P24941	20	1.59e-214	18500000000	221	1.5671	-0.504419	1.72273	-0.113648	0.643862	-0.511529	0.284549	1.24691	0.939031	-0.516366	0.795898	0.179098	0.815548	1.70975	0.196753	0.11947	1.10289	0.837623	0.171893	0.39713
CDK2AP1	NP_004633	O14519	6	4.64e-48	2560000000	28	NA	NA	-0.298226	-2.32923	NA	NA	-1.18145	-0.997829	NA	NA	NA	NA	NA	NA	-1.71516	NA	NA	-1.2108	NA	NA
CDK4	NP_000066	P11802	20	2.18e-184	11600000000	162	0.360359	-0.367602	2.5029	0.300856	-1.04085	-1.26808	-0.11639	0.37935	0.0520067	-0.935553	0.317119	-0.643488	-3.22894	-1.90293	0.750165	-0.636666	0.0466867	0.73858	-0.270755	-0.979371
CDK5	NP_004926	Q00535	20	1.95e-229	23000000000	209	1.04449	-0.720917	-0.589925	0.911989	0.703654	0.552942	1.83658	1.94561	1.77452	-0.105849	-0.243912	2.6836	0.815445	2.37546	0.0776004	1.39765	1.11813	0.171467	-0.0623717	0.503544
CDK5RAP1	NP_001265096	Q53H36	6	1.5e-64	1020000000	33	NA	NA	NA	NA	NA	NA	-3.07477	-1.38271	-2.5172	NA	NA	NA	NA	-3.03265	-2.79694	NA	-2.16591	NA	NA	NA
CDK5RAP2	NP_001011649	Q96SN8	1	1.2e-16	864000000	9	NA	NA	NA	NA	-2.37986	NA	NA	NA	NA	NA	NA	NA	NA	NA	NA	NA	NA	NA	NA	NA
CDK5RAP3	NP_788276	Q96JB5	20	0	26500000000	301	1.68559	1.03521	0.922528	1.24135	1.54229	1.45137	1.42815	0.661746	0.49353	2.7891	1.32861	0.257357	1.96392	1.02438	0.585906	1.45054	1.75646	0.941145	1.57398	1.84065
CDK6	XP_006715898	Q00534	7	4.32e-32	994000000	17	NA	NA	-2.61994	-2.45375	-2.77347	NA	NA	-3.45714	NA	-1.85533	NA	NA	NA	-1.65517	-1.28973	NA	NA	NA	NA	NA
CDK7	NP_001790	P50613	15	1.15e-61	2600000000	37	-2.44551	-2.7978	-2.24815	-1.78636	-1.23384	-2.25157	NA	-1.19642	-1.32453	NA	-2.89897	-2.58587	NA	NA	-2.10942	NA	-1.4077	-2.60509	-4.06994	-2.21423
CDK9	NP_001252	P50750	20	3.21e-175	6880000000	109	-0.354849	-0.874096	-0.196679	-1.04897	-1.112	-1.03617	-0.181191	-0.568824	-1.65599	-0.677835	-1.30894	-1.00136	-1.3956	-0.394542	-0.768339	-0.236024	-0.0977235	-0.300566	-0.0998775	0.224795
CDKAL1	XP_006715190	Q5VV42	15	7.99e-275	3760000000	60	-1.47083	NA	0.546749	-1.62769	-1.35417	-1.64267	-2.06035	-0.441267	-0.273926	NA	NA	-1.42525	-1.68304	-0.903848	NA	-2.0052	-2.831	-2.488	-2.22697	NA
CDKN1A	NP_510867	P38936	1	2.12e-05	159000000	5	NA	NA	NA	NA	NA	NA	NA	NA	NA	NA	NA	NA	NA	NA	NA	-3.03272	NA	NA	NA	NA
CDKN1B	NP_004055	Q6I9V6	6	1.51e-131	1620000000	26	NA	NA	NA	NA	-2.06394	NA	0.619637	NA	NA	-0.709308	NA	-1.78134	-1.83161	NA	NA	NA	NA	NA	-2.06457	NA
CDKN1C	NP_001116102	P49918	1	5.33e-06	105000000	1	NA	NA	NA	NA	NA	NA	NA	NA	NA	NA	NA	NA	NA	NA	NA	-2.52634	NA	NA	NA	NA
CDKN2A	NP_000068	P42771	14	0	12800000000	107	-1.84491	-2.51384	2.13548	1.35161	NA	NA	NA	1.10093	1.1006	NA	0.676711	NA	-2.23911	NA	2.08301	0.459207	-0.861859	1.87821	-1.16749	-1.77227
CDKN2A	NP_478102	Q8N726	1	0.0019029	108000000	6	NA	NA	NA	NA	NA	NA	NA	NA	NA	NA	NA	NA	NA	NA	NA	NA	NA	NA	NA	-4.8821
CDKN2AIP	NP_060102	Q9NXV6	20	0	6820000000	104	-0.236654	-0.391622	-1.07867	-1.21927	-0.379911	-0.666313	-0.560906	-0.385419	-0.722476	-0.911736	-0.730585	-1.07322	-0.475096	-1.62309	-1.05346	-0.603385	-0.325761	-1.36963	-0.661103	-1.22707
CDKN2AIPNL	NP_542387	Q96HQ2	18	1.61e-225	4000000000	104	-1.57276	-2.57002	-1.5351	-1.55284	-2.45351	-1.98011	-1.61862	-1.83566	-2.306	-0.698701	NA	-2.09135	NA	-1.05279	-1.81705	-1.32049	-1.197	-1.38478	-1.92301	-1.33519
CDKN2C	NP_001253	Q6ICV4	2	1.09e-07	327000000	5	NA	NA	-1.63213	NA	NA	NA	NA	NA	NA	NA	NA	NA	NA	NA	NA	-1.92491	NA	NA	NA	NA
CDR2	XP_005276559	Q01850	1	4.6e-26	177000000	10	-4.22545	NA	NA	NA	NA	NA	NA	NA	NA	NA	NA	NA	NA	NA	NA	NA	NA	NA	NA	NA
CDR2L	NP_055418	Q86X02	1	2.88e-113	80100000	5	NA	-2.78528	NA	NA	NA	NA	NA	NA	NA	NA	NA	NA	NA	NA	NA	NA	NA	NA	NA	NA
CDS1	NP_001254	Q92903	16	1.22e-82	2480000000	40	-1.30573	NA	NA	-2.78537	-2.06292	-1.53956	NA	-1.85077	-2.91169	-1.01797	-2.22696	-2.81667	-3.34078	-1.7046	-2.93777	-1.07074	NA	-2.32658	-1.44621	-1.22665
CDS2	NP_003809	O95674	20	6.07e-211	8390000000	122	0.288675	-0.744824	-0.506528	-0.938504	-0.594697	-1.18521	-1.94583	0.0945926	-0.25677	0.792818	-1.3737	-0.888949	-0.812489	-1.26986	-0.467834	-0.293489	-0.353004	-0.943233	-0.154754	0.776316
CDV3	NP_060018	Q9UKY7	20	0	33400000000	345	1.16105	1.93674	2.31422	0.869854	1.88165	1.71952	3.06512	1.31013	0.878601	2.96898	1.66853	2.24263	0.65688	2.31664	1.47162	0.646173	0.975519	2.1355	2.06765	0.966939
CDYL	NP_004815	Q9Y232	13	5.02e-97	1630000000	50	-2.97295	NA	-1.40784	-2.75209	-2.58618	-2.81004	NA	-2.37338	-2.33874	NA	-2.12055	-2.07693	-2.28755	-2.46983	NA	NA	-2.19031	NA	-1.51055	NA
CDYL2	NP_689555	Q8N8U2	1	9.62e-20	1080000000	9	NA	NA	NA	NA	NA	NA	-1.78633	NA	NA	NA	NA	NA	NA	NA	NA	NA	NA	NA	NA	NA
CEACAM1	NP_001020083	Q3KRG8	3	3.21e-144	1510000000	16	-2.94842	NA	NA	NA	NA	NA	NA	NA	NA	NA	NA	NA	0.192775	NA	-2.23725	NA	NA	NA	NA	NA
CEACAM6	NP_002474	P40199	3	3.87e-137	4210000000	17	1.46318	NA	NA	NA	-0.392402	-0.381667	NA	NA	NA	NA	NA	NA	NA	NA	NA	NA	NA	NA	NA	NA
CEBPA	NP_001274364	unknown	1	0.00018654	312000000	3	-2.78788	NA	NA	NA	NA	NA	NA	NA	NA	NA	NA	NA	NA	NA	NA	NA	NA	NA	NA	NA
CEBPB	NP_001272807	P17676	1	5.13e-160	3260000	0	NA	NA	NA	NA	NA	NA	NA	NA	-8.43469	NA	NA	NA	NA	NA	NA	NA	NA	NA	NA	NA
CEBPB	NP_001272808	P17676	1	2.59e-112	55100000	1	NA	NA	NA	NA	NA	NA	NA	NA	NA	NA	NA	NA	NA	NA	NA	NA	NA	NA	NA	-6.3153
CEBPB	NP_005185	P17676	16	2.75e-160	5680000000	50	NA	-1.24134	-0.279583	-1.10316	-1.7705	-1.71936	-0.422774	-0.348235	-0.205008	-1.31729	0.491492	NA	-0.286575	-1.52894	0.422134	NA	NA	-0.0901081	-0.762032	-0.811695
CEBPG	NP_001239225	P53567	1	5.94e-27	60900000	3	NA	NA	NA	NA	NA	NA	NA	NA	NA	NA	NA	NA	NA	NA	NA	NA	NA	NA	-4.46705	NA
CEBPZ	NP_005751	Q03701	20	0	16600000000	278	0.0562935	-0.420957	1.01247	1.16326	0.526203	-0.0131273	-0.197789	1.71341	1.56511	-1.2236	0.52486	-0.49624	0.661417	0.14524	0.99161	0.200946	0.462696	1.27473	-0.204198	-0.469044
CECR5	NP_060299	Q9BXW7	20	0	29600000000	303	0.747101	-0.129558	1.75992	1.91651	1.76101	1.29862	0.551812	1.93093	1.55102	0.162619	1.73742	0.945568	2.00701	0.653326	2.22871	1.51437	2.09847	1.48863	1.02159	0.196636
CEL	NP_001798	X6R868	2	0	13800000000	55	NA	NA	NA	NA	NA	NA	NA	NA	NA	NA	NA	NA	NA	NA	NA	NA	3.64383	2.49983	NA	NA
CELF1	NP_006551	Q92879	20	0	29100000000	250	0.839247	1.31029	1.96289	1.20139	1.65271	1.24263	1.3703	2.25098	1.98864	1.14691	2.29581	0.839647	1.18598	0.826908	1.62171	0.762066	0.413704	1.88319	1.44822	1.66674
CELF2	NP_006552	O95319	1	4.26e-73	38900000	1	NA	NA	NA	NA	NA	NA	NA	NA	NA	NA	-3.38924	NA	NA	NA	NA	NA	NA	NA	NA	NA
CELSR1	NP_055061	Q9NYQ6	2	7.38e-32	1370000000	11	NA	NA	NA	NA	-0.0585958	NA	NA	NA	NA	NA	NA	NA	NA	0.15806	NA	NA	NA	NA	NA	NA
CELSR2	NP_001399	Q9HCU4	7	2.02e-95	4150000000	32	NA	NA	-0.468056	NA	NA	NA	-1.35568	NA	NA	-1.08607	NA	0.314419	NA	-0.972103	NA	-1.73116	NA	NA	-1.24706	NA
CENPA	NP_001035891	P49450	1	0.0092469	523000000	5	NA	NA	NA	NA	NA	NA	NA	-1.97284	NA	NA	NA	NA	NA	NA	NA	NA	NA	NA	NA	NA
CENPB	NP_001801	P07199	15	5.12e-91	5120000000	58	-0.845846	-0.483115	0.257569	-1.30123	-2.22534	NA	-1.02837	NA	NA	0.131553	-1.5546	-0.715942	-0.412511	-0.571892	NA	0.430078	NA	-0.83249	-0.91338	-0.52849
CENPC	NP_001803	Q03188	11	2.04e-130	1480000000	39	-2.35531	NA	-1.74669	NA	NA	NA	-1.53564	-1.8197	-2.92978	NA	NA	-2.62194	-2.4952	-2.18218	NA	-1.89323	NA	NA	-2.41863	-1.77909
CENPF	NP_057427	P49454	12	2.28e-163	2370000000	61	NA	NA	-2.46085	-1.69283	-1.88124	-2.46748	-2.44182	-1.63244	-1.77126	NA	-2.19032	NA	NA	NA	NA	NA	-1.47877	-0.677541	-1.7583	-1.92107
CENPH	NP_075060	Q9H3R5	1	1.21e-05	236000000	4	NA	NA	NA	NA	NA	NA	NA	NA	NA	NA	NA	NA	NA	-2.03213	NA	NA	NA	NA	NA	NA
CENPI	XP_005262168	Q92674	1	0.00066946	20100000	1	NA	NA	NA	NA	NA	NA	NA	NA	NA	NA	NA	NA	NA	NA	NA	-5.12582	NA	NA	NA	NA
CENPK	NP_001253967	Q9BS16	1	9.08e-06	144000000	3	-4.09858	NA	NA	NA	NA	NA	NA	NA	NA	NA	NA	NA	NA	NA	NA	NA	NA	NA	NA	NA
CENPN	NP_001257403	Q96H22	1	3.15e-05	85600000	1	NA	NA	-4.48741	NA	NA	NA	NA	NA	NA	NA	NA	NA	NA	NA	NA	NA	NA	NA	NA	NA
CENPQ	XP_005249262	Q7L2Z9	1	0.0052274	31100000	1	NA	NA	NA	NA	NA	NA	NA	NA	NA	NA	NA	NA	NA	-4.44779	NA	NA	NA	NA	NA	NA
CENPT	NP_079358	Q96BT3	1	0.0027684	808000000	4	NA	NA	NA	NA	NA	NA	NA	NA	NA	NA	NA	NA	NA	NA	NA	-6.05559	NA	NA	NA	NA
CENPV	NP_859067	Q7Z7K6	8	1.26e-112	4420000000	47	NA	NA	-0.025431	-0.372394	NA	NA	NA	-0.281952	0.0196707	NA	1.67243	NA	NA	NA	0.189849	NA	NA	NA	-0.798957	-0.381943
CEP112	NP_001186094	Q8N8E3	1	1.97e-05	865000000	2	NA	NA	NA	NA	NA	NA	NA	0.157983	NA	NA	NA	NA	NA	NA	NA	NA	NA	NA	NA	NA
CEP170B	NP_055820	Q9Y4F5	13	4.9e-164	1660000000	55	-1.15929	-1.86065	NA	NA	-1.67754	-2.03695	-1.93823	-1.48269	-2.16996	-1.86525	-2.13413	NA	NA	NA	NA	-2.4647	-1.66181	NA	-2.48117	-1.24762
CEP290	NP_079390	Q05BJ6	12	3.15e-17	14700000000	28	1.43468	1.68703	1.14843	NA	NA	1.50614	1.327	0.86522	0.8358	0.848251	NA	0.0524582	0.950452	NA	0.271961	NA	NA	NA	2.04371	NA
CEP350	NP_055625	Q5VT06	1	7.16e-20	376000000	13	NA	NA	NA	NA	NA	NA	NA	-2.83541	NA	NA	NA	NA	NA	NA	NA	NA	NA	NA	NA	NA
CEP41	NP_061188	Q9BYV8	2	5.94e-43	357000000	8	NA	NA	NA	NA	NA	NA	NA	NA	NA	NA	NA	-1.90609	NA	NA	NA	NA	-2.92743	NA	NA	NA
CEP44	NP_001138786	Q9C0F1	7	2.33e-32	632000000	19	-2.01674	-3.45134	NA	NA	NA	NA	NA	-2.88675	NA	NA	NA	-3.27829	NA	NA	-3.40445	-2.68572	NA	NA	-3.54651	NA
CEP55	NP_060601	Q53EZ4	1	1.59e-23	465000000	11	NA	NA	-2.44679	NA	NA	NA	NA	NA	NA	NA	NA	NA	NA	NA	NA	NA	NA	NA	NA	NA
CEP63	NP_001035843	Q96MT8	1	2.7e-08	707000000	7	NA	NA	NA	NA	NA	NA	NA	NA	NA	NA	NA	NA	NA	NA	NA	NA	NA	NA	NA	-2.01933
CEP70	NP_001275896	Q8NHQ1	1	0.0083515	1330000000	3	NA	NA	NA	NA	NA	NA	NA	NA	NA	NA	NA	NA	NA	NA	NA	NA	NA	-0.56711	NA	NA
CEP85	NP_001268446	Q6P2H3	3	3.34e-31	633000000	8	NA	NA	NA	-2.76473	NA	NA	NA	NA	-4.2558	NA	NA	NA	NA	NA	NA	NA	-3.7599	NA	NA	NA
CEP97	NP_078824	Q8IW35	5	7.67e-149	1240000000	26	-2.49863	NA	NA	NA	-1.82096	NA	-2.75885	NA	NA	-3.58795	NA	NA	NA	NA	NA	NA	NA	-2.24121	NA	NA
CERCAM	XP_006717200	Q5T4B2	1	1.08e-07	72800000	3	NA	NA	NA	NA	NA	NA	NA	NA	NA	NA	NA	NA	NA	NA	-3.84802	NA	NA	NA	NA	NA
CERS2	XP_005245164	Q96G23	20	8.63e-103	27700000000	173	1.36395	0.612171	0.273226	-0.0682039	1.16901	0.920144	1.89366	2.62257	2.34424	0.862749	0.451377	2.19342	-0.277003	1.55659	0.422277	-0.0885231	-0.263768	1.12714	1.8344	0.454015
CERS4	NP_078828	Q9HA82	3	3.38e-91	982000000	16	NA	NA	NA	NA	NA	NA	NA	NA	NA	NA	-1.8089	NA	NA	NA	-1.84156	-0.821157	NA	NA	NA	NA
CERS6	NP_982288	Q6ZMG9	8	2.85e-44	2790000000	16	NA	NA	NA	NA	NA	NA	-0.30353	NA	NA	-0.0821955	NA	-0.992819	-0.39076	-0.800696	NA	NA	-1.34776	NA	0.215144	-0.782829
CES2	NP_932327	O00748	1	2.82e-07	112000000	2	-4.8845	NA	NA	NA	NA	NA	NA	NA	NA	NA	NA	NA	NA	NA	NA	NA	NA	NA	NA	NA
CES3	NP_079198	Q6UWW8	2	6.95e-80	557000000	19	NA	NA	NA	NA	NA	NA	NA	-4.3458	NA	NA	NA	NA	NA	NA	NA	NA	NA	NA	NA	-0.147345
CETN2	NP_004335	P41208	20	0	10100000000	124	-0.425385	-0.451595	-0.267743	-0.325522	-0.442769	-1.31627	-0.16687	-0.479957	-0.480244	0.753401	-1.00211	-0.450691	-0.828697	0.268945	-1.79452	-0.767137	1.29194	-0.834105	-0.103464	-0.00977874
CETN3	NP_004356	O15182	5	1.75e-08	424000000	10	NA	NA	NA	-3.82369	NA	NA	NA	NA	NA	-2.61784	NA	NA	NA	-1.59524	NA	NA	NA	NA	-2.23164	-2.658
CFB	NP_001701	P00751	6	2.93e-120	1480000000	32	NA	NA	NA	NA	-3.03468	-2.21897	NA	NA	NA	NA	NA	NA	-2.96744	NA	-0.807841	NA	NA	-2.61278	NA	0.748658
CFD	NP_001919	P00746	2	3.09e-97	2140000000	16	NA	NA	NA	NA	-0.216949	NA	NA	NA	NA	NA	NA	1.62061	NA	NA	NA	NA	NA	NA	NA	NA
CFDP1	NP_006315	Q9UEE9	12	2.72e-77	3790000000	47	-0.945848	-1.39087	-2.09755	-0.878576	NA	NA	-1.82865	NA	NA	NA	-2.95459	NA	-1.67165	NA	-2.11915	-1.84615	-0.222375	-0.858383	NA	-3.00244
CFL1	NP_005498	V9HWI5	20	0	1620000000000	2961	6.84913	7.75563	7.80308	6.89729	6.93214	7.05066	7.30096	6.61222	7.24751	7.55405	6.4702	6.38697	6.37139	7.26238	6.25919	6.53557	7.25493	8.03865	7.41655	7.07706
CFL2	NP_619579	Q9Y281	17	2.26e-295	9480000000	63	-1.25071	2.6147	1.4764	NA	-0.601959	NA	0.229507	-0.257703	-1.25069	-0.953522	0.0514612	NA	0.372467	0.411764	-1.03072	-2.42961	-2.2705	0.647086	0.20792	-0.698078
CGGBP1	NP_001008391	Q9UFW8	18	1.54e-51	3620000000	37	-1.16899	-1.82983	-0.399713	-3.90311	-2.65819	NA	-0.517611	-2.20651	NA	-1.70118	-1.35434	-1.23081	-1.80669	-1.28826	-1.43021	-0.305933	-2.44328	-0.431505	-1.17671	-2.06451
CGN	NP_065821	Q9P2M7	19	0	22800000000	317	0.340521	NA	0.0231341	-0.44231	0.219939	-1.78523	3.04097	1.22501	1.2213	1.19901	2.2992	1.52324	0.585446	2.94718	-2.29497	-2.55257	-1.97059	2.49106	2.79526	0.546073
CGNL1	NP_116255	Q0VF96	3	5.69e-14	1780000000	13	NA	NA	NA	NA	-2.28543	NA	NA	NA	NA	NA	NA	NA	-2.46372	0.622174	NA	NA	NA	NA	NA	NA
CGREF1	NP_006560	Q99674	1	2.98e-45	226000000	11	NA	NA	NA	NA	NA	NA	NA	NA	NA	NA	NA	NA	NA	NA	NA	NA	NA	NA	NA	-3.32328
CHAC2	NP_001008708	Q8WUX2	6	7.1e-17	812000000	16	-2.89593	NA	NA	NA	-3.25378	NA	NA	-1.98544	-2.80525	NA	NA	NA	NA	NA	NA	NA	NA	-1.93346	-1.96243	NA
CHAF1A	NP_005474	Q13111	1	2.04e-73	463000000	13	NA	NA	NA	NA	NA	NA	NA	NA	NA	NA	NA	NA	NA	NA	NA	NA	NA	NA	-3.48117	NA
CHAF1B	NP_005432	Q13112	10	1.35e-115	1710000000	27	-2.27906	NA	NA	NA	NA	NA	-2.7015	NA	-2.61976	NA	-0.810874	NA	NA	NA	-2.07951	-2.11636	-2.55398	-1.72177	-1.36816	-2.37495
CHAMP1	XP_005266254	Q96JM3	20	1.51e-179	14700000000	189	0.228265	-2.73782	0.764995	1.32028	0.17635	-0.324896	0.603668	1.50746	1.54048	-1.12205	-0.713157	0.314419	-0.198939	-0.390591	-0.895306	1.62237	0.0449279	0.089252	0.699022	0.422258
CHCHD1	NP_976043	Q96BP2	9	5.09e-31	1850000000	20	NA	NA	NA	NA	-1.4684	-2.08221	-2.10571	-2.22389	-2.33974	-1.88654	NA	-2.98083	NA	NA	NA	NA	-1.51229	NA	-1.51432	NA
CHCHD10	NP_998885	Q8WYQ3	1	0.0085437	607000000	5	NA	NA	NA	NA	NA	NA	NA	NA	NA	NA	NA	NA	NA	NA	-2.17642	NA	NA	NA	NA	NA
CHCHD2	NP_057223	Q9Y6H1	20	3.34e-176	34000000000	167	1.99645	0.969579	1.60626	1.45476	2.21345	0.850001	1.10108	2.11498	2.30614	2.43082	0.133236	0.294586	0.630524	2.07195	1.26808	2.31733	0.643355	1.83674	1.88401	1.74487
CHCHD3	NP_060282	Q9NX63	20	6.02e-227	64400000000	290	3.11162	2.65602	2.73414	2.33091	2.03364	1.75278	3.24424	2.11766	2.43034	2.7521	2.02004	3.31079	2.75503	2.41153	2.20258	2.7238	2.34935	3.00012	3.91298	1.97369
CHCHD4	NP_001091972	Q8N4Q1	20	0	6780000000	64	-0.0993015	-1.78674	-2.11489	-1.95945	0.0543566	-0.731541	-1.03952	-0.96347	-0.69886	0.380135	-0.806848	-1.06588	-1.65651	-1.36563	-0.681082	-1.81503	-0.324408	-1.08357	0.0853654	-0.906402
CHCHD5	NP_115685	Q9BSY4	14	8e-128	7030000000	46	0.400948	-1.08043	NA	NA	0.247608	-1.60337	0.738935	NA	NA	1.76609	-0.353433	-0.675979	NA	0.0716977	-0.618618	-1.09041	-0.825091	-1.42266	NA	-0.727975
CHCHD6	NP_115719	Q9BRQ6	14	5.36e-284	7110000000	57	0.848939	-0.142824	NA	-1.86117	0.613673	-0.0381146	0.253881	-0.425447	-0.86082	0.892689	NA	-1.44143	NA	-1.33098	-0.510354	NA	NA	-1.35055	NA	-0.936211
CHCHD7	NP_001011671	Q9BUK0	1	9.99e-10	330000000	5	NA	NA	NA	NA	NA	-2.1591	NA	NA	NA	NA	NA	NA	NA	NA	NA	NA	NA	NA	NA	NA
CHD1	XP_005271924	O14646	4	1.25e-65	693000000	22	NA	NA	NA	NA	NA	NA	NA	-2.60802	NA	-2.2303	NA	-1.29144	NA	-1.60906	NA	NA	NA	NA	NA	NA
CHD1L	NP_004275	Q86WJ1	19	2.04e-174	5890000000	88	-2.84614	-2.44567	-0.404709	-0.612782	-2.48036	-2.7176	-1.20716	1.03306	1.05707	-1.87341	-0.164515	-3.67301	-1.74106	-2.59818	-0.57187	-1.26764	NA	0.150739	-0.194388	-2.45194
CHD2	NP_001262	O14647	20	1.74e-74	3990000000	54	-0.788042	-2.1926	-2.25452	-0.96867	-0.959159	-0.945999	-1.32648	-1.57231	-1.93591	-1.79883	-1.33569	-0.961745	-1.28849	-1.23877	-1.43489	-2.13592	-2.29467	-0.678449	-1.48975	-2.0748
CHD3	NP_005843	Q2TAZ1	13	0	2540000000	56	0.161219	NA	-2.03996	NA	NA	-2.59942	-1.07284	NA	NA	-2.92547	-2.20206	-2.55829	-0.194385	-0.137266	NA	-1.55785	NA	-1.72471	-1.99628	-2.52266
CHD4	NP_001264	Q14839	20	0	154000000000	1547	4.55696	2.99234	4.43783	3.73541	3.66238	3.3293	3.93697	4.09127	3.99502	3.40395	4.32665	3.55464	4.03195	3.51269	3.51643	3.70877	3.50387	4.49941	3.71689	3.76339
CHD5	NP_056372	Q8TDI0	1	0	7690000000	4	NA	NA	NA	NA	NA	NA	NA	NA	NA	NA	NA	NA	NA	NA	NA	NA	NA	NA	NA	-0.878264
CHD6	NP_115597	Q8TD26	1	1.2e-55	20100000	6	NA	NA	NA	NA	NA	NA	-5.05408	NA	NA	NA	NA	NA	NA	NA	NA	NA	NA	NA	NA	NA
CHD8	NP_001164100	Q9HCK8	18	1.11e-97	2840000000	52	-2.06365	NA	-1.79035	-2.55147	-1.51244	-2.08536	-1.77978	-1.61293	-2.22619	NA	-1.87326	-2.52296	-1.53821	-1.36676	-1.93641	-2.28574	-1.76395	-0.564794	-2.33844	-2.24319
CHD9	XP_005256229	Q3L8U1	1	6.89e-26	2740000000	3	-0.0913301	NA	NA	NA	NA	NA	NA	NA	NA	NA	NA	NA	NA	NA	NA	NA	NA	NA	NA	NA
CHDH	NP_060867	Q8NE62	19	0	25500000000	231	2.42144	NA	-1.23742	-0.307311	2.24263	1.48122	1.32425	0.797646	0.303432	-0.358607	1.2917	3.24585	0.804537	-0.0760007	2.09687	1.55957	-0.0742505	-2.17726	-2.65155	-0.0823953
CHEK1	NP_001231775	O14757	1	6.11e-13	249000000	6	NA	NA	-3.25006	NA	NA	NA	NA	NA	NA	NA	NA	NA	NA	NA	NA	NA	NA	NA	NA	NA
CHEK2	NP_009125	O96017	11	2.69e-194	2710000000	44	NA	NA	NA	-1.63463	-1.32788	-2.40014	NA	-1.22038	-1.46755	NA	-0.427315	NA	-1.7577	NA	-1.55897	NA	-1.63689	-1.07232	-1.28927	NA
CHERP	NP_006378	Q8IWX8	20	0	26200000000	252	2.06379	0.45126	1.62662	1.74748	0.928901	0.691432	0.950611	1.07392	0.927302	0.774607	2.10493	1.06986	1.23615	0.954435	1.14908	1.90901	1.26696	1.99714	1.00502	0.818607
CHI3L1	NP_001267	P36222	10	0	20900000000	99	-4.80622	NA	-5.9486	NA	NA	NA	NA	1.25687	-0.770812	-5.37117	NA	NA	NA	-5.53464	4.7257	-5.72176	NA	-5.78947	-5.2909	NA
CHI3L2	NP_001020368	Q15782	1	2.04e-12	77200000	4	NA	NA	NA	NA	NA	NA	NA	NA	NA	NA	NA	NA	NA	NA	-4.27958	NA	NA	NA	NA	NA
CHID1	NP_001136148	Q9BWS9	19	2.2e-161	13100000000	123	0.0695665	-0.121127	-0.688384	-0.00152169	0.880182	0.765674	0.858638	1.02862	0.644008	0.909806	-1.06156	0.317817	-0.0313275	-0.508617	0.970581	-0.920855	0.650412	NA	-1.45843	1.25652
CHIT1	NP_001257438	unknown	1	0.076977	70200000	0	NA	NA	NA	NA	NA	NA	NA	NA	NA	NA	NA	NA	NA	NA	NA	NA	NA	NA	-1.86729	NA
CHKA	NP_997634	P35790	2	3.73e-21	446000000	9	NA	NA	NA	NA	NA	NA	NA	-3.30625	-2.62566	NA	NA	NA	NA	NA	NA	NA	NA	NA	NA	NA
CHKB	NP_005189	Q9Y259	2	1.18e-36	612000000	5	NA	NA	NA	NA	NA	NA	NA	-1.69386	-2.0231	NA	NA	NA	NA	NA	NA	NA	NA	NA	NA	NA
CHM	NP_000381	P24386	4	2.75e-213	749000000	27	NA	-1.59261	NA	NA	-2.11925	NA	NA	NA	NA	NA	NA	NA	NA	NA	NA	NA	NA	NA	-2.03492	-1.38512
CHML	NP_001812	P26374	5	3.26e-128	907000000	23	NA	NA	-0.203353	NA	NA	-2.39588	NA	NA	NA	NA	-2.01319	NA	-1.9789	NA	NA	NA	NA	NA	NA	-2.27899
CHMP1A	NP_001076783	unknown	1	0.0097201	115000000	1	NA	NA	NA	NA	NA	NA	NA	NA	-4.9765	NA	NA	NA	NA	NA	NA	NA	NA	NA	NA	NA
CHMP1A	NP_002759	Q9HD42	20	1.64e-22	28600000000	85	1.55999	1.53979	1.69028	1.3108	-0.903621	0.123445	1.12142	1.29192	1.62381	0.649937	1.28239	1.13727	1.06604	1.04753	0.479321	1.35441	2.26512	2.97678	1.0098	0.911228
CHMP1B	NP_065145	Q7LBR1	18	1.03e-13	23500000000	46	2.02856	0.556545	2.10488	1.98361	-0.582196	NA	1.11235	-0.538878	-0.28108	-0.314997	2.7568	NA	2.58671	0.25147	2.40643	1.16175	-0.496787	1.56891	1.86479	0.0504498
CHMP2A	NP_940818	O43633	20	3.05e-177	26500000000	177	0.883426	1.23114	1.75167	-0.21853	0.558723	-0.37148	1.54303	-0.208678	-0.143609	1.03479	1.1466	1.22331	1.39709	2.5989	0.339853	2.89034	1.44109	0.878503	1.69005	1.71
CHMP2B	NP_054762	Q9UQN3	18	4.77e-20	5840000000	40	0.819404	-0.359111	-0.0334992	-1.25415	-1.47589	NA	-1.05288	-1.16268	-1.71522	-0.61574	-0.0945928	-0.894639	NA	-1.12664	-1.94149	-1.22392	-1.38555	-1.77375	-1.28612	-1.88724
CHMP3	NP_057163	Q9Y3E7	19	3.28e-48	12700000000	69	0.918939	-0.240458	-0.00453886	0.28408	-1.22338	0.101224	0.0069881	-0.88231	-0.445033	0.629146	NA	-0.0261862	0.290285	0.344929	0.0416763	0.0392791	1.1833	0.236487	0.211506	1.1204
CHMP4A	NP_054888	Q9BY43	18	1.23e-190	8560000000	82	-0.657761	0.326621	-1.68522	-1.49928	-2.07945	-2.94251	-0.43177	NA	NA	0.517531	-0.368672	-0.810461	-0.121415	0.0697479	-1.27816	-1.23797	1.15186	1.11654	-0.567681	0.617225
CHMP4B	NP_789782	Q9H444	20	0	59500000000	240	1.87915	2.84319	2.65218	0.270061	1.54963	1.11378	2.78057	2.35491	2.34215	3.22543	2.93737	1.96345	3.40175	2.51164	1.19433	2.21022	3.12754	3.29814	3.45001	2.98202
CHMP4C	NP_689497	Q96CF2	2	4.5e-102	375000000	17	NA	NA	-2.11786	NA	NA	NA	NA	NA	NA	-3.22477	NA	NA	NA	NA	NA	NA	NA	NA	NA	NA
CHMP5	NP_057494	Q9NZZ3	20	0	10100000000	180	-0.158913	-0.0164648	-0.176603	-0.247462	0.801204	0.319572	-0.393734	-0.425621	-0.578284	0.235178	-2.00914	-0.537481	-0.960308	0.067026	-0.889395	0.144069	0.136669	0.247501	-0.784803	0.264211
CHMP6	NP_078867	Q96FZ7	16	6.67e-86	2780000000	40	-1.1618	-0.797127	-0.231429	-2.45613	NA	NA	-1.01044	NA	-2.52717	-1.1272	-2.206	-1.8827	-1.38465	-1.46885	-2.74974	-1.23935	-1.2565	-1.32453	-1.8585	NA
CHMP7	NP_689485	Q8WUX9	17	1.35e-209	4950000000	75	0.0534775	-1.09781	-2.1987	NA	-0.711706	-1.64581	-0.962697	-0.86256	-0.407653	NA	0.238435	-1.19457	-0.0121109	-0.883937	NA	-0.991738	-1.01994	-1.51851	0.127342	-1.17226
CHN1	NP_001020372	P15882	2	1.12e-50	368000000	11	NA	NA	NA	NA	-1.71244	-2.3084	NA	NA	NA	NA	NA	NA	NA	NA	NA	NA	NA	NA	NA	NA
CHORDC1	NP_036256	Q9UHD1	20	0	23500000000	220	2.02166	1.78095	1.09878	1.25968	1.15002	1.01851	0.621279	1.2084	1.31591	0.12675	0.817653	0.22131	1.33446	-1.4509	1.19085	-1.11404	0.614522	1.87977	1.623	1.90464
CHP1	NP_009167	Q99653	20	2.23e-188	16900000000	189	0.653831	0.865904	0.310315	-0.637998	0.251131	0.632936	0.493963	0.437256	0.128607	0.314538	0.411139	-0.345988	0.0756446	1.61725	1.52569	1.14702	1.26945	1.00972	0.414614	0.972532
CHPF	NP_001182660	Q8IZ52	1	3.19e-13	112000000	6	NA	NA	NA	NA	-4.19144	NA	NA	NA	NA	NA	NA	NA	NA	NA	NA	NA	NA	NA	NA	NA
CHPF2	NP_001271224	G5E9W2	2	4.53e-11	1130000000	7	NA	NA	NA	NA	NA	NA	NA	NA	NA	NA	NA	-3.40422	NA	NA	-1.69992	NA	NA	NA	NA	NA
CHPT1	NP_064629	Q8WUD6	1	7.11e-20	750000000	11	NA	NA	NA	NA	NA	NA	NA	NA	NA	NA	NA	NA	NA	NA	NA	-3.19485	NA	NA	NA	NA
CHRAC1	NP_059140	Q9NRG0	14	1.68e-141	4370000000	56	-0.456433	-2.74441	0.0987656	-2.11003	-0.56399	-1.02724	-1.14561	-1.43543	-1.98577	NA	-0.528252	NA	-1.29215	-0.0883154	-0.795222	NA	-1.40316	NA	NA	NA
CHRDL2	NP_001265402	Q6WN34	1	4.08e-06	102000000	2	NA	NA	NA	NA	NA	NA	NA	-3.2008	NA	NA	NA	NA	NA	NA	NA	NA	NA	NA	NA	NA
CHST1	NP_003645	O43916	1	1.3e-39	80900000	4	NA	NA	NA	NA	NA	NA	NA	NA	NA	NA	NA	-2.89812	NA	NA	NA	NA	NA	NA	NA	NA
CHST12	NP_001230724	Q9NRB3	3	5.06e-27	82400000	4	NA	NA	NA	-4.11379	NA	NA	NA	-4.1172	-4.83459	NA	NA	NA	NA	NA	NA	NA	NA	NA	NA	NA
CHST14	NP_569735	Q8NCH0	2	5.19e-26	432000000	15	NA	-2.06875	NA	NA	NA	NA	NA	NA	NA	NA	NA	NA	NA	-2.32572	NA	NA	NA	NA	NA	NA
CHST3	XP_006718138	Q7LGC8	2	1.17e-44	168000000	9	NA	NA	-2.90721	NA	NA	NA	NA	NA	NA	NA	NA	NA	NA	NA	-3.99208	NA	NA	NA	NA	NA
CHTF18	NP_071375	Q8WVB6	9	1.61e-61	1190000000	27	NA	NA	-2.32914	-2.56145	-2.77959	-3.02817	NA	-2.29225	-2.29133	NA	NA	NA	-2.41459	NA	NA	NA	-2.1433	-1.83228	NA	NA
CHTF18	XP_005255529	Q8WVB6	1	2.94e-37	3210000000	3	NA	NA	NA	NA	NA	NA	NA	NA	NA	NA	NA	NA	NA	-1.85354	NA	NA	NA	NA	NA	NA
CHTOP	NP_056422	Q9Y3Y2	20	1.79e-163	33300000000	135	2.44158	1.26218	1.96128	1.59358	1.15467	1.20883	2.03347	1.68177	0.675661	2.57296	2.15888	1.54597	1.90532	1.46522	1.35031	1.43779	0.996552	2.05374	2.37782	1.81918
CHUK	NP_001269	O15111	17	3.34e-47	1960000000	45	-3.87869	-3.60244	-3.74906	-2.42852	-2.4716	NA	-1.22098	-2.39222	-3.36287	-1.7748	-2.46066	-3.27229	NA	NA	-3.1702	-3.1292	-2.40374	-2.4542	-1.8699	-1.13928
CHURC1-FNTB	NP_001189488	B4DL54	1	1.36e-50	142000000	2	NA	NA	NA	NA	NA	NA	NA	NA	NA	NA	NA	NA	NA	NA	NA	NA	NA	NA	NA	-4.41181
CIAO1	NP_004795	O76071	20	2.72e-272	9250000000	138	-0.167624	0.881809	0.611087	-1.09309	-0.131343	-0.402628	-0.221553	-0.494263	-0.913247	0.0361291	0.372546	0.319655	-0.283766	0.57145	-0.423377	-0.758046	0.196533	0.323458	-0.330323	-0.104683
CIAPIN1	NP_064709	Q6FI81	20	7.87e-265	30600000000	192	2.30179	1.34666	1.7803	0.322204	0.293734	0.417812	1.22752	1.97303	1.7659	1.35219	1.28211	-0.46316	1.2253	0.602283	2.12654	0.829155	2.43824	1.55449	1.4702	0.921882
CIB1	NP_006375	Q99828	18	9.06e-133	8130000000	133	-0.630016	-3.01112	-2.05623	-2.12144	0.645942	0.0415637	-0.131957	NA	NA	-0.154211	-1.40553	-1.06344	-0.795754	-0.293615	-0.890428	0.860281	-0.442771	-0.631302	-0.528674	0.755425
CIC	NP_055940	Q96RK0	1	3.63e-42	97300000	9	NA	NA	NA	NA	NA	NA	NA	NA	NA	NA	NA	NA	NA	NA	NA	NA	NA	-4.10318	NA	NA
CINP	NP_116019	Q9BW66	1	2.27e-19	47700000	4	NA	NA	NA	NA	NA	NA	-4.18888	NA	NA	NA	NA	NA	NA	NA	NA	NA	NA	NA	NA	NA
CIRH1A	NP_116219	Q969X6	20	6.47e-228	6850000000	125	-0.812213	-1.29819	-0.237091	-0.593626	-0.37548	-1.39324	-1.60603	0.531197	0.250369	-2.17442	-0.0752632	-1.54089	-0.855152	-1.83194	-0.528896	-1.81684	-0.835697	0.137706	-1.17228	-1.34035
CISD1	NP_060934	Q9NZ45	20	6.61e-216	35500000000	191	0.658115	1.492	2.18968	1.65203	2.4337	2.244	1.89852	0.853559	0.781635	1.71518	0.872517	0.355942	1.67762	1.036	2.38668	2.4851	2.55704	1.89509	3.06677	1.69432
CISD2	NP_001008389	Q8N5K1	20	1.55e-134	31500000000	168	1.74309	1.23394	1.59208	0.940829	2.14507	1.74916	1.6317	2.06473	1.7707	1.19128	1.66532	1.29933	1.14651	2.12757	0.497308	1.62376	1.39216	1.13883	1.69974	1.61341
CISD3	NP_001129970	P0C7P0	2	6.6e-15	1870000000	11	NA	NA	NA	NA	NA	NA	1.35406	NA	NA	NA	-1.8074	NA	NA	NA	NA	NA	NA	NA	NA	NA
CIT	NP_001193928	O14578	17	2.9e-146	5620000000	55	-0.174535	-1.13421	-1.34314	-0.614551	-0.795926	NA	-0.989017	-2.27246	-0.71752	-0.938063	NA	-0.671097	-1.706	-0.696314	NA	-0.130618	-0.977084	1.14529	0.903657	-0.74776
CITED4	NP_597724	Q96RK1	1	0.0011744	346000000	3	NA	NA	NA	NA	NA	NA	NA	NA	NA	NA	NA	NA	NA	NA	NA	NA	NA	NA	NA	-4.79475
CIZ1	NP_001244905	Q9ULV3	3	9.97e-45	465000000	15	-1.60493	NA	-2.76365	NA	NA	NA	NA	NA	NA	NA	NA	NA	NA	-3.04052	NA	NA	NA	NA	NA	NA
CKAP2	NP_001273615	Q8WWK9	9	3.91e-24	661000000	14	-3.10253	NA	-3.28624	-4.05593	NA	NA	-3.78843	-2.3396	NA	NA	-3.29976	NA	-3.19888	NA	NA	-4.57952	NA	-1.93888	NA	NA
CKAP4	NP_006816	Q07065	20	0	400000000000	1236	3.18827	6.33421	4.92312	3.45845	4.18288	3.77856	5.62026	5.71649	5.77122	5.30467	4.47544	2.90573	5.00129	3.91361	4.61208	2.64768	6.02197	5.99834	5.60977	6.79697
CKAP5	NP_001008938	Q14008	20	0	69100000000	832	2.86691	3.34258	2.90878	2.78143	2.61068	2.74983	2.59996	3.07534	2.86556	2.03571	2.50799	2.79863	1.97404	2.73221	2.84189	2.43426	3.03815	2.92732	2.15748	2.88564
CKB	NP_001814	V9HWH2	20	0	177000000000	1102	3.22177	2.67898	3.14514	5.74214	3.333	2.56383	5.51346	2.3329	2.04035	3.27475	3.61727	4.05833	3.39368	1.63676	2.12259	3.47855	4.53774	3.24141	6.32095	2.30377
CKMT1A	NP_001015001	P12532	20	0	235000000000	913	5.76698	-3.01358	-0.635204	4.64724	4.72655	3.88282	4.65985	4.90161	4.93352	5.17177	4.42858	4.43751	3.38028	4.92752	2.85956	4.18306	3.84065	2.5923	4.3154	4.78423
CKMT2	NP_001093205	P17540	4	3.83e-191	2080000000	17	NA	NA	NA	NA	0.310275	-1.21509	NA	NA	NA	NA	NA	NA	-3.41964	NA	NA	NA	NA	NA	-2.4588	NA
CLCA2	NP_006527	Q9UQC9	3	0	7390000000	60	NA	NA	NA	NA	NA	NA	NA	1.18354	0.982135	NA	NA	NA	NA	NA	NA	NA	2.17525	NA	NA	NA
CLCC1	NP_001041675	Q96S66	9	7.86e-153	2340000000	42	NA	-0.632817	NA	NA	-1.04191	-2.31826	-1.37168	NA	NA	NA	NA	NA	0.0558932	-1.59404	NA	NA	-1.98091	NA	0.135195	-1.39252
CLCN3	NP_001230301	P51790	5	3.42e-24	1350000000	15	NA	NA	NA	NA	-2.0452	-3.02126	NA	-1.78061	-2.30368	NA	NA	NA	NA	NA	NA	NA	NA	NA	NA	-2.31134
CLCN5	NP_000075	P51795	1	1.74e-09	288000000	5	NA	NA	NA	NA	NA	NA	NA	NA	NA	NA	NA	NA	NA	NA	NA	NA	NA	NA	-3.45857	NA
CLCN7	NP_001107803	P51798	2	1.04e-30	727000000	8	NA	NA	NA	NA	-1.88518	NA	NA	NA	-2.56585	NA	NA	NA	NA	NA	NA	NA	NA	NA	NA	NA
CLDN1	NP_066924	O95832	1	8.01e-07	42400000	4	NA	NA	NA	NA	NA	NA	NA	NA	NA	NA	NA	NA	-4.78578	NA	NA	NA	NA	NA	NA	NA
CLDN11	NP_001171985	unknown	1	7.5e-05	165000000	4	NA	-0.985939	NA	NA	NA	NA	NA	NA	NA	NA	NA	NA	NA	NA	NA	NA	NA	NA	NA	NA
CLDN23	NP_919260	Q96B33	1	5.57e-26	37000000	4	NA	NA	NA	NA	NA	NA	NA	-4.65185	NA	NA	NA	NA	NA	NA	NA	NA	NA	NA	NA	NA
CLDN3	NP_001297	Q75L79	18	1.44e-58	14800000000	86	1.42692	NA	-1.23355	-1.49651	-1.32162	NA	0.0461222	1.91324	1.71424	0.474376	1.87932	0.534138	-0.0448025	0.301184	1.50516	-1.53278	-0.751841	-2.22332	-0.136479	1.06164
CLDN4	NP_001296	Q75L80	3	5.12e-31	1800000000	13	NA	NA	NA	NA	-3.08352	NA	NA	-0.896125	0.15674	NA	NA	NA	NA	NA	NA	NA	NA	NA	NA	NA
CLDN7	NP_001171952	O95471	3	4.38e-60	903000000	16	NA	NA	NA	NA	NA	-3.10103	NA	-1.69295	NA	NA	-2.47097	NA	NA	NA	NA	NA	NA	NA	NA	NA
CLDND1	NP_063948	Q9NY35	9	7.63e-15	723000000	11	NA	NA	-1.93208	-3.4852	-3.33681	NA	-3.15926	NA	NA	NA	NA	NA	-3.26613	-3.51244	-3.33274	NA	NA	-1.86643	-2.8161	NA
CLEC16A	NP_001230332	Q2KHT3	1	9.24e-37	4990000000	5	NA	NA	NA	NA	NA	NA	0.680471	NA	NA	NA	NA	NA	NA	NA	NA	NA	NA	NA	NA	NA
CLEC7A	NP_922941	Q9BXN2	1	0.0024575	164000000	2	NA	NA	NA	NA	NA	NA	NA	NA	NA	NA	NA	NA	NA	NA	NA	NA	NA	-3.20158	NA	NA
CLGN	XP_006714125	O14967	14	0	13400000000	114	-2.82309	-2.57762	-0.25852	NA	-2.2244	-3.55491	1.3862	-3.92819	NA	-1.19592	NA	-4.13506	-2.81616	-2.09635	NA	NA	-1.26853	NA	3.93183	3.56654
CLIC1	NP_001279	Q5SRT3	20	0	330000000000	1026	5.32878	5.48545	3.89251	4.87093	4.91604	4.291	4.32241	5.78204	5.72642	5.07413	4.04161	4.30491	4.49889	5.7244	4.86057	4.38148	5.09584	4.80465	4.6171	4.84638
CLIC3	NP_004660	O95833	12	7.21e-269	6880000000	90	-3.20304	NA	NA	-2.65937	0.728319	0.913638	-0.649363	NA	NA	0.601895	NA	-1.7861	-2.84364	NA	NA	NA	1.40724	-2.21087	-3.19611	1.40138
CLIC4	NP_039234	Q9Y696	20	0	74000000000	616	3.47483	3.8073	2.95511	3.3844	2.68668	2.59656	2.32026	3.31238	3.14653	1.927	3.06575	2.12857	2.69268	1.92653	3.35076	-1.16316	3.08064	2.98621	2.78759	2.01433
CLIC6	NP_444507	Q96NY7	3	0	2750000000	43	NA	NA	NA	NA	NA	NA	1.13749	NA	NA	NA	NA	NA	-1.04068	NA	NA	0.23088	NA	NA	NA	NA
CLINT1	NP_001182484	Q14677	20	0	58900000000	421	3.14491	2.94576	1.79864	1.62205	2.7134	2.26913	2.80658	2.22482	1.80908	2.70483	1.77657	2.57452	1.9384	2.52443	2.30028	2.69592	2.66437	2.83629	3.1556	2.64885
CLINT1	NP_055481	Q14677	1	0	1400000000	6	NA	NA	NA	NA	NA	NA	NA	NA	NA	NA	NA	NA	NA	NA	NA	NA	-1.60248	NA	NA	NA
CLIP1	NP_937883	P30622	20	0	18900000000	269	0.739909	1.53665	1.10363	0.406175	0.184113	-0.239997	1.399	0.0258419	0.119582	1.26069	1.3981	-1.22674	0.634557	1.45799	1.51354	0.0115319	0.590966	1.66163	1.10662	1.81867
CLIP2	NP_115797	Q9UDT6	1	2.64e-43	3760000000	10	NA	0.619856	NA	NA	NA	NA	NA	NA	NA	NA	NA	NA	NA	NA	NA	NA	NA	NA	NA	NA
CLK2	NP_003984	P49760	2	2.82e-14	540000000	7	NA	NA	NA	NA	NA	NA	NA	-1.74831	-2.56692	NA	NA	NA	NA	NA	NA	NA	NA	NA	NA	NA
CLK3	NP_003983	P49761	6	2.15e-48	643000000	18	NA	-3.90889	NA	-2.51774	NA	NA	NA	-3.85785	NA	NA	-3.14008	NA	NA	NA	NA	NA	NA	-3.04632	-3.76753	NA
CLMN	NP_079010	Q96JQ2	19	0	14800000000	192	0.118025	NA	-0.246242	-0.783116	0.799216	-0.0850274	0.588215	-0.0750082	0.0771629	0.948472	0.95907	-0.260302	-1.36032	-1.9178	1.58363	0.653553	1.71231	-1.89796	0.321348	1.67972
CLN3	NP_001273039	B4DFF3	4	5.8e-44	2080000000	31	NA	NA	NA	NA	-2.37375	NA	NA	-0.915651	NA	NA	NA	NA	NA	NA	NA	NA	NA	NA	-2.6869	-3.16491
CLN5	NP_006484	O75503	10	4.91e-32	990000000	20	NA	NA	-1.51079	-3.43877	-2.61426	-2.86034	-2.6162	NA	NA	NA	NA	NA	NA	-2.24406	-3.6423	-2.85135	-3.40111	NA	NA	-1.89506
CLN6	NP_060352	Q9NWW5	18	4.77e-95	3990000000	46	-1.01173	NA	-1.39924	-0.740607	-0.360998	-1.65776	NA	-1.13865	-1.83593	-2.03362	-0.816865	-1.11443	-1.21861	-1.33725	-2.07417	-0.709315	-2.10712	-0.75881	-2.05485	-1.57157
CLN8	XP_005266078	Q9UBY8	1	1.27e-12	97000000	3	NA	NA	NA	NA	NA	NA	NA	NA	NA	NA	NA	NA	-6.09747	NA	NA	NA	NA	NA	NA	NA
CLNS1A	NP_001284	P54105	18	0	8940000000	116	NA	0.203587	0.403897	-1.05497	0.152688	0.550706	-0.470579	0.275777	-0.0403309	0.0498747	-0.850151	NA	-2.28617	-0.351012	-0.0505044	-0.961467	-0.488232	0.994521	0.0991344	-0.1677
CLPB	NP_001245321	Q9H078	20	0	13800000000	192	-0.951285	0.0852674	0.560208	0.845032	0.872409	0.625346	0.924887	0.482489	0.650944	0.526847	-0.141301	-0.352549	0.478525	-0.0643327	0.277468	-1.00355	0.951524	0.715392	0.902127	0.802686
CLPP	NP_006003	Q16740	20	1.58e-251	33300000000	290	2.44984	0.682221	0.665632	1.41105	1.14525	0.245357	1.89103	2.06318	1.91807	0.800911	1.02609	1.36473	0.647409	1.4224	2.2135	1.45118	1.7125	0.400771	1.36533	1.89823
CLPTM1	NP_001285	O96005	20	0	22400000000	271	1.29654	0.942139	1.20861	0.500504	-0.638675	-1.11122	1.0671	0.873021	0.749399	0.777308	-0.517787	1.80568	2.01554	1.80605	1.61943	0.51351	1.56776	2.21013	0.363316	1.43841
CLPTM1L	NP_110409	Q96KA5	19	6.5e-163	7940000000	90	-1.068	-0.32918	-0.491468	-1.95737	-0.348544	-0.796118	0.180064	0.987409	0.472333	1.07666	-1.01115	-1.38826	0.209229	-1.52567	NA	-1.10187	-0.0440441	0.0238049	0.512841	-1.94265
CLPX	NP_006651	O76031	20	5.98e-226	14100000000	197	0.525828	-0.0704458	0.40692	0.525527	0.857331	0.223413	0.269743	0.521298	0.667963	0.302422	0.604891	0.513794	0.252502	0.826908	0.910138	0.0738848	0.243561	0.436465	0.555577	0.633285
CLSTN1	NP_055759	O94985	13	4.13e-117	3890000000	37	-0.606157	-2.41561	-1.21678	-1.91692	-1.16317	NA	-2.00711	NA	NA	NA	NA	NA	0.636571	-1.81625	-0.00772459	-1.75892	-1.7609	0.543672	-0.775831	NA
CLSTN2	NP_071414	Q9H4D0	1	8.15e-07	486000000	15	NA	NA	NA	NA	NA	NA	NA	NA	NA	NA	NA	-3.36574	NA	NA	NA	NA	NA	NA	NA	NA
CLTA	NP_001824	P09496	20	1.97e-214	104000000000	288	2.79169	3.95968	3.05049	3.49581	2.54731	2.39842	3.66804	2.67901	2.58063	3.62467	3.5647	2.91453	3.97837	3.23926	3.25376	3.20969	2.99846	4.36391	4.1288	4.23625
CLTB	NP_001825	P09497	20	1.79e-69	33600000000	136	2.3658	1.56394	1.12496	-1.03444	0.719662	0.849714	2.07083	0.661474	0.89533	2.09776	1.89793	1.42517	2.03504	1.62341	1.57259	1.8149	2.11474	2.58752	2.25033	1.60018
CLTB	NP_009028	P09497	1	1.39e-70	32400000	2	NA	NA	NA	NA	NA	NA	NA	NA	NA	NA	NA	NA	NA	-3.87665	NA	NA	NA	NA	NA	NA
CLTC	NP_004850	Q00610	20	0	1860000000000	6444	8.81798	7.26835	6.74032	7.48751	6.9136	6.70316	7.41501	6.96165	7.19683	7.05926	6.43791	7.37008	6.92074	7.10378	7.12617	7.69977	7.40586	8.18523	7.53081	7.72309
CLTCL1	NP_001826	P53675	2	0	247000000	4	NA	NA	-3.41989	NA	NA	NA	NA	NA	NA	NA	NA	NA	NA	NA	NA	NA	NA	NA	-2.69135	NA
CLU	NP_001822	P10909	20	0	83400000000	341	5.56616	1.52826	0.848676	-1.96632	2.80408	2.42834	2.03828	1.24536	1.3069	2.39917	3.54734	2.35719	1.05985	2.28691	3.11878	0.646292	2.80407	3.02536	0.22427	3.12694
CLUH	NP_056044	O75153	1	0	99500000	4	NA	NA	NA	NA	NA	NA	NA	NA	NA	NA	NA	NA	NA	NA	NA	NA	NA	-3.49133	NA	NA
CLYBL	XP_005254087	Q8N0X4	13	4.19e-154	2990000000	53	-2.04681	NA	-1.1546	-0.155282	-0.412061	-0.943557	-2.30437	NA	NA	-2.22223	-2.71717	-1.33906	-0.801378	NA	NA	NA	-2.1019	-2.10615	-1.48934	NA
CMAS	NP_061156	Q8NFW8	20	0	29100000000	307	1.7652	0.0926057	0.908165	2.66995	1.05861	0.663025	3.16324	1.91021	1.53057	1.43664	2.0741	1.4546	2.14973	0.388786	1.16362	1.52435	0.528774	1.19218	1.64037	2.13389
CMBL	NP_620164	Q96DG6	17	3.21e-274	52000000000	269	3.39764	1.06773	1.37273	NA	3.22633	2.95533	2.50867	2.53555	2.43917	3.21362	NA	2.92382	-1.97201	2.66591	-2.13722	2.23948	0.633365	NA	3.06441	2.82911
CMC1	NP_872329	Q7Z7K0	9	1.83e-66	3120000000	27	-0.695415	-2.09296	NA	NA	NA	NA	-0.892911	NA	NA	-0.873715	-1.58411	NA	NA	NA	NA	-1.33871	-0.929854	-1.33038	NA	-0.341466
CMC2	NP_064573	Q9NRP2	6	8.45e-12	1720000000	22	NA	NA	NA	-2.46926	-1.90155	NA	NA	-2.55725	-2.74601	NA	NA	-2.28643	NA	NA	NA	NA	-0.864537	NA	NA	NA
CMC4	NP_001018024	P56277	1	1.58e-06	343000000	3	NA	NA	NA	NA	NA	NA	NA	NA	NA	-2.0111	NA	NA	NA	NA	NA	NA	NA	NA	NA	NA
CMIP	NP_085132	Q8IY22	1	3.2e-54	144000000	8	NA	NA	NA	NA	NA	NA	NA	NA	NA	NA	NA	NA	NA	NA	NA	NA	NA	-4.74946	NA	NA
CMPK1	NP_057392	P30085	20	0	87200000000	519	3.00013	3.09663	3.55718	2.7022	1.95227	1.96789	2.74189	1.38539	1.78232	2.08335	2.92621	2.25137	3.25444	2.35675	3.90245	3.00424	3.72253	3.38931	3.64098	3.48312
CMPK2	NP_997198	Q5EBM0	8	1.26e-100	3100000000	45	NA	NA	NA	NA	-2.09532	-2.12206	-0.3892	NA	NA	NA	-1.39268	NA	NA	-1.02863	-0.916218	NA	NA	-1.51212	0.608564	NA
CMSS1	NP_001161396	Q9BQ75	11	7.5e-20	5070000000	31	-1.43422	-2.02361	-1.58286	0.0216664	-0.977051	NA	-3.01195	NA	NA	NA	-0.996046	NA	NA	0.88118	-1.57423	NA	NA	-1.67199	NA	-2.94577
CMTM6	NP_060271	Q9NX76	2	3.48e-20	2560000000	6	NA	NA	NA	NA	NA	NA	NA	NA	-0.672061	NA	NA	NA	NA	NA	NA	NA	0.650542	NA	NA	NA
CMTM7	NP_852137	Q96FZ5	1	1.17e-31	1400000000	7	NA	NA	NA	NA	NA	NA	NA	NA	NA	NA	0.729449	NA	NA	NA	NA	NA	NA	NA	NA	NA
CMTR1	NP_055865	Q8N1G2	20	1.21e-158	6880000000	141	-0.491581	-2.37687	-0.2815	0.246516	-0.759467	-1.62417	-0.226233	-0.0881828	-0.568956	-1.3439	-1.22685	-0.627175	-0.649608	0.371585	-2.68725	0.0867681	0.197909	0.0936844	-0.358871	-3.79917
CMTR2	XP_005256103	Q8IYT2	3	1.19e-19	446000000	12	-2.36148	NA	NA	NA	NA	NA	NA	-2.51095	-2.70096	NA	NA	NA	NA	NA	NA	NA	NA	NA	NA	NA
CNDP2	NP_001161971	Q96KP4	20	0	321000000000	1696	5.46235	3.70664	4.83287	5.67042	4.99812	5.0041	4.70052	3.45245	2.97442	6.15932	3.77851	5.02361	2.82361	5.91593	3.68872	5.26404	4.18234	4.73398	4.70028	5.16465
CNIH	NP_005767	O95406	3	5.56e-184	1360000000	19	NA	NA	NA	NA	-1.28184	-1.15018	NA	NA	-1.80872	NA	NA	NA	NA	NA	NA	NA	NA	NA	NA	NA
CNIH3	NP_689708	Q8TBE1	1	0.00023387	37700000	1	NA	-3.07394	NA	NA	NA	NA	NA	NA	NA	NA	NA	NA	NA	NA	NA	NA	NA	NA	NA	NA
CNIH4	NP_001264129	A6NLH6	13	2e-68	16200000000	85	-1.13031	NA	NA	0.570122	1.5748	NA	NA	1.78665	NA	0.129789	1.33062	1.07491	0.80943	0.708742	0.691491	NA	0.207131	0.362991	NA	0.376227
CNKSR1	NP_006305	Q969H4	7	7.5e-82	944000000	24	NA	NA	NA	NA	NA	NA	-2.86375	NA	NA	NA	NA	-3.21886	NA	-1.00734	-3.66974	-2.64213	-2.47485	NA	NA	-2.51435
CNN2	NP_004359	Q99439	20	0	31800000000	234	2.57801	2.53108	1.75014	1.84771	0.957769	0.661278	0.86821	1.3872	0.782673	1.27097	0.927412	0.825286	-0.00764255	1.60762	2.27308	0.571851	1.00408	2.33964	3.00466	0.642615
CNN3	NP_001830	Q15417	20	0	68000000000	454	3.08287	3.69235	3.58344	2.33522	2.42347	2.00082	1.72432	0.818364	0.907837	1.90658	3.09813	1.6853	3.20773	0.75172	2.56164	0.0420953	2.2945	3.82767	2.52571	2.8826
CNNM3	NP_060093	Q8NE01	19	3.3e-84	6230000000	85	-0.750773	NA	-1.37221	-1.64742	-0.262985	-0.898596	-0.950253	-0.920392	-1.1594	-0.0143435	-3.09529	-3.79434	-1.62211	1.52449	-0.867703	0.960848	-3.26095	-1.30318	-2.8094	-1.39258
CNNM4	NP_064569	Q6P4Q7	16	4.19e-159	3840000000	73	-1.20558	NA	NA	NA	-1.07392	-1.39804	-1.28848	-1.23422	-1.54079	-1.27204	-1.44163	-2.36909	-1.33053	-1.18483	-1.47985	-1.44751	-1.37244	NA	-1.4901	-1.71863
CNOT1	NP_057368	A5YKK6	20	0	55700000000	742	2.97279	1.91212	2.66927	1.99355	2.12225	2.21786	2.06717	2.54233	2.34591	1.69422	1.89986	2.09876	2.19532	2.41239	2.48087	2.51223	2.86132	2.77715	1.41641	2.64845
CNOT10	NP_001243670	Q9H9A5	18	2.1e-103	3620000000	64	-1.42436	-1.69208	-0.91635	NA	-1.70226	-1.74546	-1.26881	-1.17857	-1.51158	-1.83628	-0.830237	NA	-0.632973	-2.38163	-1.25396	-1.30397	-1.22558	-1.28118	-0.578033	-0.992985
CNOT11	NP_060016	Q9UKZ1	20	3.01e-131	4400000000	90	-0.830755	-2.04531	-1.32928	-2.04489	-1.81109	-2.40591	-1.26701	-1.31733	-1.41796	-2.32608	-1.02028	-2.42638	-0.724346	-1.23985	-1.07298	-0.81391	-0.907177	-0.801747	-1.90219	-1.01359
CNOT3	NP_055331	O75175	20	5.14e-163	7810000000	115	-0.310011	-0.863564	0.178515	-1.07407	-0.580787	-0.604613	-1.07468	-0.34311	-1.28808	-1.0136	-0.888107	-1.09354	-1.31331	-0.0917347	-0.58724	0.132094	-0.261549	0.10159	-1.09228	0.131299
CNOT4	NP_037448	O95628	4	1.86e-52	661000000	14	NA	NA	NA	NA	-3.49354	NA	NA	-2.91354	-3.48221	NA	NA	NA	NA	NA	NA	NA	NA	NA	-2.89637	NA
CNOT6L	NP_001273719	Q96LI5	13	4.91e-35	2520000000	22	-1.88248	-2.99431	-2.66956	-1.78599	NA	-3.27657	NA	-2.04105	-2.16039	NA	-3.10342	-1.68464	-2.40572	NA	-1.55992	-1.36981	NA	NA	NA	-1.6039
CNOT8	XP_006714870	Q9UFF9	3	8.17e-13	391000000	8	NA	NA	NA	NA	-2.42644	NA	NA	NA	NA	NA	NA	NA	NA	-3.17602	NA	-2.77052	NA	NA	NA	NA
CNP	NP_149124	P09543	20	0	50000000000	332	0.607431	2.24009	3.14424	1.15524	1.62883	1.37633	2.26735	1.49221	1.48694	0.817522	2.16803	1.74476	2.44682	1.36286	2.82581	4.41488	1.90787	2.41419	2.30803	1.1333
CNPY1	NP_001096646	Q3B7I2	1	0.0069912	97800000	1	NA	NA	NA	NA	NA	NA	NA	-3.43211	NA	NA	NA	NA	NA	NA	NA	NA	NA	NA	NA	NA
CNPY2	NP_055070	Q9Y2B0	20	0	81500000000	447	2.82568	2.11958	3.16463	2.31789	3.47968	3.08898	2.95426	3.05349	2.75248	2.80479	2.56731	2.56285	2.22511	2.17101	3.31513	1.51227	3.42604	2.23923	3.23624	3.73084
CNPY3	NP_006577	Q9BT09	20	5.48e-232	13600000000	133	-0.253029	0.289273	-0.197087	0.796207	0.346871	-0.426046	0.719799	0.31087	0.102723	1.66646	-0.320196	0.869434	1.57126	0.830826	-0.760311	-0.0444542	0.655098	0.844766	0.0591331	0.453853
CNPY4	NP_689968	Q8N129	14	0	4490000000	45	-1.75906	-1.80838	-2.86066	-1.54731	NA	NA	-0.955143	NA	-2.32002	1.55865	-0.679015	NA	-1.8044	-3.09534	NA	NA	1.35595	-1.7452	-2.07289	-2.37484
CNST	NP_689822	Q6PJW8	1	5.02e-05	6850000	2	NA	NA	NA	NA	NA	NA	NA	NA	NA	NA	NA	NA	NA	NA	NA	-6.71966	NA	NA	NA	NA
CNTNAP1	NP_003623	P78357	2	1.4e-44	186000000	12	NA	-3.128	-1.64465	NA	NA	NA	NA	NA	NA	NA	NA	NA	NA	NA	NA	NA	NA	NA	NA	NA
COA1	XP_005249861	Q9GZY4	1	0.0041095	207000000	3	NA	NA	NA	NA	NA	NA	NA	NA	NA	NA	NA	NA	NA	NA	-4.9029	NA	NA	NA	NA	NA
COA3	NP_001035521	Q9Y2R0	20	2.4e-33	13000000000	76	0.0166182	0.389585	0.854476	-1.02408	0.0678279	-0.905202	0.576691	-0.638269	-0.326923	1.08359	-0.70757	-0.428295	0.55373	1.8024	0.749376	-0.43256	0.432604	0.415214	0.124047	0.788137
COA4	NP_057649	Q9NYJ1	13	2.37e-59	3900000000	42	-1.05538	NA	NA	-1.65758	-0.810025	-0.986432	-0.783352	-1.29616	-1.57147	1.09373	NA	-0.654399	NA	-2.33792	-1.29651	NA	-2.00358	NA	-0.38371	NA
COA5	NP_001008216	Q86WW8	3	7.06e-63	241000000	14	NA	NA	-3.03902	NA	NA	NA	NA	NA	NA	-1.76588	NA	NA	NA	NA	NA	NA	NA	NA	NA	-3.2431
COA6	NP_001193570	X6R5Z6	17	2.99e-112	3630000000	64	-2.12861	-2.65696	-1.83383	-2.22587	-0.807594	-1.56681	-1.23948	-0.855072	-1.67091	-2.19257	-2.26931	NA	-1.84403	NA	-0.936147	NA	-1.55851	-1.87425	-0.602625	-1.04377
COASY	NP_079509	Q13057	20	0	49800000000	408	2.80299	0.261089	2.39258	1.48431	2.14194	1.66566	2.57001	1.12814	0.729441	2.10783	0.843529	2.61592	0.495461	4.29339	1.62011	2.89298	2.81203	1.73098	1.46089	2.09285
COBL	NP_056013	O75128	11	1.42e-234	4040000000	68	NA	NA	NA	-3.53952	-3.82553	-4.43049	-2.94755	0.875967	1.56282	-1.46972	NA	NA	-3.74198	-2.26424	NA	NA	NA	NA	-2.39804	-1.01869
COBLL1	NP_001265390	Q53SF7	9	5.99e-142	1770000000	39	-1.41372	NA	-2.414	NA	-1.77568	-1.89668	NA	NA	NA	-1.59546	NA	NA	-3.53524	-3.03015	-1.79005	NA	NA	NA	NA	0.407502
COCH	XP_006720136	O43405	1	1.47e-14	414000000	6	NA	NA	NA	NA	NA	NA	NA	NA	NA	NA	NA	NA	NA	NA	NA	NA	NA	NA	0.088328	NA
COG1	NP_061184	Q8WTW3	20	0	10100000000	178	0.84289	-2.25933	-1.42431	-0.677774	0.498297	0.630262	0.360852	-0.674899	-1.50102	1.32639	-2.51128	0.0804429	-0.693171	0.23149	-2.01067	0.834757	-0.241441	-1.65916	0.285121	-0.835608
COG2	NP_031383	Q14746	20	0	15800000000	159	0.679594	-1.10599	-1.0681	0.743448	1.29028	1.34559	0.799322	-0.270127	-1.19335	1.40162	-0.881585	-0.714769	0.078359	1.12606	-0.89877	1.64167	0.412482	-0.761884	0.963738	1.79229
COG4	NP_001182068	Q9H9E3	20	8.39e-181	10200000000	136	0.636404	-0.77905	-0.472443	-0.411976	0.111784	0.0660906	0.687015	-0.645312	-0.307547	0.962958	-0.629088	-0.464172	0.558254	-0.34105	-0.888295	0.528788	-0.320144	0.243631	0.78361	0.108835
COG5	NP_006339	Q9UP83	19	0	14400000000	222	1.30112	0.213175	-0.667212	-0.807281	0.779679	0.147153	0.75334	0.526406	0.187328	1.27592	-0.558927	0.228067	0.454122	0.175882	-0.558389	0.71876	0.733453	0.118366	1.53142	NA
COG6	NP_065802	Q9Y2V7	20	0	8930000000	136	0.137899	-1.26246	-1.19775	-0.715935	-0.22425	0.215811	-0.157449	-0.467282	-0.246784	0.417554	-2.18607	-0.851981	-0.271711	-0.0226873	-0.9625	0.484346	0.291442	-1.08023	0.117851	-0.816306
COG7	NP_705831	P83436	20	0	15100000000	227	1.06823	0.149554	-0.295633	-0.400159	0.3762	0.0567267	1.13283	0.5878	-0.0512882	1.00372	-0.521338	0.0208072	0.217431	0.765033	0.25052	1.12397	1.09042	0.0434452	1.01663	-0.873771
COG8	NP_115758	Q96MW5	19	0	8120000000	166	0.899082	-0.787846	-0.519891	-1.91409	0.0110708	-0.439125	0.0865802	-0.326655	-1.12246	0.195679	-2.07566	-0.773027	-0.107795	-0.368565	-0.839476	-0.0992042	-0.15655	-1.54575	-0.509811	NA
COIL	NP_004636	P38432	17	9.83e-117	4800000000	87	-0.755661	-3.4939	-1.22718	-0.617193	-1.69662	NA	-0.609759	-1.10567	-1.63386	-3.51884	-2.15994	NA	-1.12247	-0.747614	NA	1.01534	-2.14989	-1.99271	-1.1955	-3.73931
COL12A1	NP_004361	Q99715	10	0	10800000000	159	-4.18761	4.07282	2.44085	NA	-0.114118	-1.8642	NA	NA	NA	0.0361095	1.60788	NA	NA	NA	-3.06702	-3.31245	NA	NA	NA	-4.08835
COL14A1	XP_006716714	Q05707	7	0	6910000000	101	NA	3.65533	0.496008	NA	-0.558599	-1.7124	NA	NA	NA	-2.03103	-2.38348	NA	NA	NA	NA	NA	NA	1.17032	NA	NA
COL16A1	NP_001847	Q07092	1	7.87e-06	191000000	4	NA	NA	NA	NA	NA	NA	NA	NA	NA	NA	NA	NA	NA	NA	NA	NA	NA	-4.24867	NA	NA
COL18A1	NP_569712	P39060	8	2.34e-174	2370000000	47	-1.25729	-0.368412	-1.27745	-0.711325	-0.404588	-1.02431	NA	NA	NA	NA	NA	-2.10527	NA	NA	NA	NA	NA	-0.535491	NA	NA
COL1A1	NP_000079	P02452	20	0	136000000000	258	4.75265	6.4558	3.22346	3.0229	3.98657	3.31124	3.53679	4.11822	3.88477	2.23015	2.53094	2.93227	4.65504	0.582545	3.09393	-0.0924702	1.3901	3.51207	3.11245	2.76575
COL1A2	NP_000080	P08123	5	0	13700000000	40	NA	5.00223	-4.22042	NA	NA	NA	NA	NA	NA	NA	NA	NA	-4.47121	NA	NA	NA	NA	-4.36304	-5.54125	NA
COL2A1	NP_001835	P02458	1	4.61e-31	1320000000	6	NA	NA	1.76928	NA	NA	NA	NA	NA	NA	NA	NA	NA	NA	NA	NA	NA	NA	NA	NA	NA
COL3A1	NP_000081	P02461	1	9.8e-283	2610000000	22	NA	2.54353	NA	NA	NA	NA	NA	NA	NA	NA	NA	NA	NA	NA	NA	NA	NA	NA	NA	NA
COL4A1	NP_001836	P02462	1	2.26e-249	81200000	2	NA	NA	NA	-3.26313	NA	NA	NA	NA	NA	NA	NA	NA	NA	NA	NA	NA	NA	NA	NA	NA
COL4A2	NP_001837	P08572	4	2.05e-245	742000000	19	NA	NA	-0.660579	-1.22714	NA	NA	NA	NA	NA	NA	NA	NA	-2.10192	NA	NA	NA	NA	-2.01662	NA	NA
COL4A3BP	NP_112729	Q9Y5P4	19	1.08e-186	6410000000	94	0.795963	-0.809547	-1.22026	-1.39526	-0.110037	-0.644857	-0.476116	-1.91173	-2.05353	-0.884128	NA	-0.402817	-0.649732	-0.800834	-1.61492	-0.89585	-0.735544	-0.664876	-0.0394075	-0.223208
COL5A1	NP_000084	Q59EE7	7	1.04e-212	2790000000	32	NA	1.71531	NA	-1.93174	-0.646019	NA	NA	-1.80021	-2.15676	NA	NA	NA	NA	NA	NA	NA	NA	-1.77595	-2.24965	NA
COL5A2	NP_000384	P05997	12	5.37e-192	7040000000	37	-1.01897	3.19945	-2.61165	NA	-0.398897	-1.17475	NA	NA	-1.80354	-2.4817	0.333396	-3.10892	0.793328	NA	NA	NA	NA	-1.95524	-1.96359	NA
COL6A1	NP_001839	P12109	20	0	85200000000	446	3.36889	6.19862	2.38848	2.43472	3.03493	2.76028	2.29342	3.27992	3.05261	1.69208	1.78057	2.56352	2.36251	1.07759	2.492	1.64758	1.38946	2.18036	1.84235	2.04438
COL6A2	NP_001840	P12110	5	0	8970000000	58	NA	4.39673	NA	NA	NA	NA	NA	-0.64322	-0.522065	NA	-3.03429	NA	NA	NA	-1.71872	NA	NA	NA	NA	NA
COL6A2	NP_478054	P12110	1	0	4270000	1	NA	-6.63644	NA	NA	NA	NA	NA	NA	NA	NA	NA	NA	NA	NA	NA	NA	NA	NA	NA	NA
COL6A3	NP_004360	P12111	17	0	78400000000	396	-5.1547	7.39036	-0.890176	-2.7368	-2.32169	NA	-1.9414	-3.47015	-4.76983	-4.97635	-4.47206	-3.62753	-4.53327	-5.96385	-6.04422	NA	-1.38891	NA	-4.73728	-5.40492
COL7A1	NP_000085	Q59F16	1	2.73e-08	131000000	6	-4.09893	NA	NA	NA	NA	NA	NA	NA	NA	NA	NA	NA	NA	NA	NA	NA	NA	NA	NA	NA
COLEC12	NP_569057	Q5KU26	7	4.67e-247	7420000000	53	NA	-1.17212	-3.01575	NA	NA	NA	NA	NA	NA	-4.12022	NA	-3.16725	NA	NA	NA	3.65968	NA	-4.02106	NA	-2.72181
COLGALT1	NP_078932	Q8NBJ5	20	0	45100000000	335	1.96832	3.48602	1.29133	1.35312	1.80121	1.50602	0.994407	3.02579	2.66393	1.12978	2.16961	-0.426848	2.68752	2.06385	2.95422	-2.54651	1.52309	2.71705	1.74827	1.47998
COMMD1	NP_689729	Q8N668	14	1.79e-161	2330000000	46	-2.08867	-1.01177	-2.37097	-1.65008	-2.36344	NA	-2.92035	-1.4645	-1.31449	-1.0101	NA	NA	-1.65453	-2.25938	NA	-2.42185	-2.90586	-1.58051	NA	NA
COMMD10	NP_057228	Q9Y6G5	18	7.1e-142	3340000000	69	-1.26979	-1.52045	-3.36005	-2.25191	-0.53434	-0.64015	-1.35037	-1.25288	-1.59309	-2.04731	NA	-1.50065	-2.72677	-0.899606	-2.11792	-2.05055	-1.93454	NA	-2.61976	-1.23415
COMMD2	NP_057178	Q86X83	18	9.5e-155	4480000000	58	-0.629431	-1.02711	-1.47982	-1.41145	-1.0637	-1.35288	-1.3873	-2.37428	-1.1394	-1.34276	NA	-1.76804	-1.79008	-0.965515	-1.61941	-1.29143	-1.85137	-0.520053	NA	-0.345545
COMMD3	NP_036203	Q9UBI1	13	1.06e-130	1770000000	34	NA	-3.15589	-2.72839	NA	-1.64737	-2.65775	-2.6722	NA	-3.56455	NA	-2.58702	-2.97081	NA	-1.09862	NA	-2.60866	-2.0497	-2.22667	NA	-2.04387
COMMD3-BMI1	NP_001190991	P35226	20	1.57e-234	9800000000	113	0.13953	0.778139	0.367587	-0.253103	0.301128	0.14465	0.246176	-0.575499	-0.553068	-0.98716	-1.01678	-0.613959	-0.417002	0.226014	-1.10254	-0.167951	0.122105	0.739414	-0.740108	0.35615
COMMD4	NP_060298	Q9H0A8	19	2.28e-261	3900000000	58	-1.75266	-0.993485	-1.59983	-1.42413	-0.185167	-0.50182	-1.63113	-1.25552	-1.57572	-2.22361	-2.27817	-2.51222	-1.99363	-1.30695	-2.30489	NA	-0.700006	-1.50456	-1.80363	-2.25219
COMMD5	NP_054785	Q9GZQ3	19	1.02e-89	3490000000	54	-0.371676	-1.0168	-1.07151	-2.13038	-0.832806	-0.546249	-1.00915	-1.42999	-1.60403	-0.640003	-0.265134	-1.23188	-0.897823	-0.768132	-1.70882	-1.7566	-1.92656	NA	-1.02913	-0.862138
COMMD6	NP_987091	Q7Z4G1	2	2.75e-19	951000000	18	NA	NA	NA	NA	NA	NA	NA	NA	NA	NA	NA	NA	NA	-2.27391	NA	NA	-2.00052	NA	NA	NA
COMMD7	NP_001092809	Q86VX2	8	1.58e-20	915000000	20	NA	-2.14164	NA	NA	NA	NA	-1.714	NA	NA	-1.71871	-1.40253	NA	-4.39708	-2.56786	NA	-3.89979	NA	NA	NA	-2.89273
COMMD8	NP_060315	Q9NX08	18	4.47e-125	4760000000	60	-0.481207	-1.0713	-1.05626	-1.79798	0.202775	0.100099	NA	-1.44827	-3.61125	-1.75497	-1.17694	-1.4565	NA	-0.577472	-1.6137	-1.38704	-1.20598	-1.25963	-1.72713	-1.02214
COMMD9	NP_054905	Q53FR9	20	5.09e-258	11500000000	169	0.881721	-0.066836	-0.563173	-0.146315	1.28199	0.138722	-0.251659	0.215109	0.203795	-0.726757	0.303818	-0.84627	-0.4277	-0.156483	-1.05748	-0.44259	-0.609793	-0.578836	0.0240004	0.0729643
COMT	NP_009294	P21964	20	0	211000000000	853	3.66313	2.57056	4.29448	3.14534	4.67064	4.37896	4.35081	4.54687	4.43636	3.71819	3.09987	3.79207	2.68882	4.50127	4.18749	3.7632	4.76871	5.47008	4.00128	4.03369
COMTD1	NP_653190	Q86VU5	14	0	11200000000	87	3.88084	NA	-2.54757	NA	-1.85003	-1.85916	NA	-2.37699	NA	-4.17019	NA	-2.19649	-4.04648	-2.42256	-5.31124	-3.63808	-1.07529	-4.56116	NA	-1.71312
COPA	NP_004362	P53621	20	0	447000000000	2411	5.35523	5.28831	5.35209	5.24002	5.80313	5.37649	5.09372	5.68579	5.53797	5.51034	4.68192	5.25383	4.80401	5.40605	5.27939	5.2395	5.44594	5.45384	5.50426	5.54513
COPB1	NP_001137533	P53618	20	0	274000000000	1678	4.62962	4.56605	4.55035	4.48294	4.92907	4.84397	4.32089	4.7114	4.75043	4.70044	3.55541	4.50582	3.9033	4.40801	4.52801	4.4563	4.77316	4.81195	4.81482	4.67312
COPB2	NP_004757	P35606	20	0	214000000000	1363	4.49112	4.49825	4.77392	4.05623	4.40331	4.37717	4.26839	4.46385	4.41129	4.718	3.55355	3.92443	4.07637	4.32911	4.00637	3.98642	4.33422	4.73618	4.88321	4.50533
COPE	NP_009194	O14579	20	0	79000000000	648	2.15589	2.31758	2.60901	2.48611	4.16212	3.8667	1.92758	3.03477	2.7567	2.81262	1.63054	2.54158	1.8759	3.03938	2.42428	2.17711	2.97416	2.45035	3.11766	2.80188
COPG1	NP_057212	Q9Y678	20	0	240000000000	1600	4.17255	4.53685	4.37204	3.8753	4.91373	4.92942	3.82998	4.66125	4.26431	4.75579	3.38578	3.45751	4.18821	4.19779	4.38557	3.74905	4.2843	4.51339	4.78428	4.65698
COPG2	NP_036265	Q9UBF2	20	0	55600000000	662	2.23093	1.85777	2.41996	2.44872	1.97754	1.95032	2.71561	2.63686	2.48859	1.91083	2.06231	3.23474	2.05163	2.52263	-0.740783	3.254	3.0779	1.99023	2.33966	1.94828
COPRS	NP_060875	Q9NQ92	1	4.84e-28	45900000	4	NA	NA	NA	NA	NA	NA	NA	NA	NA	NA	NA	NA	NA	-3.91306	NA	NA	NA	NA	NA	NA
COPS3	NP_003644	Q9UNS2	20	0	49200000000	403	2.23597	2.3955	2.24437	1.61939	2.18215	2.0455	1.91657	2.4606	2.33699	1.93064	1.20539	2.0212	2.20171	1.92053	1.97105	2.53261	2.73385	2.24475	1.61774	1.91376
COPS3	XP_005256894	Q9UNS2	1	0	168000000	1	NA	NA	NA	NA	NA	NA	NA	NA	NA	NA	NA	NA	NA	NA	NA	NA	NA	NA	NA	-2.08002
COPS4	NP_057213	Q9BT78	20	0	58000000000	551	2.99187	2.83614	2.58853	1.767	2.27237	1.73088	2.72068	2.84341	2.69832	2.59036	1.93687	2.43424	1.89295	2.57298	2.13711	2.80402	2.50363	2.43252	2.59642	2.46794
COPS5	NP_006828	Q92905	20	0	28300000000	302	1.61754	1.63993	1.2671	0.767763	1.21026	0.850577	1.77558	1.60999	1.55137	1.22408	0.856042	1.57069	0.158092	1.80196	1.40833	1.98045	1.6335	0.958935	0.949619	1.54245
COPS6	NP_006824	Q7L5N1	20	0	28300000000	278	1.63996	2.05235	1.48952	0.809355	1.17313	1.37807	1.575	1.63221	1.81263	1.37848	0.824194	1.63693	1.79579	1.69924	1.4719	1.87902	1.53135	1.18843	1.81494	1.41092
COPS7A	XP_005253751	Q9UBW8	20	1.32e-265	8840000000	123	0.212358	0.950085	-1.44036	-1.82376	-0.686401	-0.91074	-0.0245242	-0.279334	-0.325727	0.976783	-0.552048	-0.277807	-0.302888	-0.454562	-0.274152	0.584076	-0.845129	0.201094	0.0197893	-0.420741
COPS7B	NP_073567	Q9H9Q2	19	5.02e-303	6570000000	115	-1.4243	-0.66914	0.521441	-1.28052	-1.3495	-1.93318	-0.461359	-0.8889	-0.204096	-0.334121	NA	-1.24547	-1.52256	-0.202548	-1.7312	-1.09173	-0.036571	-0.221255	-0.00354809	-0.535786
COPS8	NP_006701	Q99627	20	0	14700000000	188	0.309853	0.678219	0.428259	0.135572	0.14641	-0.190102	0.618267	0.474723	0.0976076	0.828408	-0.205565	0.69398	-0.501456	0.957925	-0.0508252	0.855917	0.887068	0.170888	-0.26041	-0.288656
COPZ1	NP_001258663	P61923	1	2.81e-303	75600000	1	NA	NA	NA	NA	NA	NA	-2.52832	NA	NA	NA	NA	NA	NA	NA	NA	NA	NA	NA	NA	NA
COPZ2	NP_057513	Q9P299	1	1.17e-70	176000000	5	NA	-1.62913	NA	NA	NA	NA	NA	NA	NA	NA	NA	NA	NA	NA	NA	NA	NA	NA	NA	NA
COQ10B	NP_079423	Q9H8M1	2	3.36e-30	720000000	13	NA	NA	NA	NA	-3.8542	-3.62517	NA	NA	NA	NA	NA	NA	NA	NA	NA	NA	NA	NA	NA	NA
COQ3	NP_059117	Q9NZJ6	19	8.08e-95	4030000000	55	-1.60336	-3.00659	-2.68327	-1.72574	0.301005	-0.316362	NA	-1.43046	-1.50747	-2.31302	-1.34968	-1.66241	-1.9213	-2.66494	-1.38179	-1.36069	-1.06397	-1.71133	-1.98438	-1.42018
COQ5	NP_115690	Q5HYK3	20	3.11e-157	5910000000	77	-0.980635	-1.59108	-1.72839	-1.27256	-0.0863898	-0.362337	-0.61433	-0.592033	-0.715094	-0.943354	-0.6188	-0.633155	-1.45217	-0.779612	-1.07012	-1.55095	-1.24176	-0.32414	-0.644991	-0.877576
COQ6	NP_872286	Q9Y2Z9	19	7.04e-292	43500000000	151	1.52917	NA	1.07142	1.17397	3.3701	2.80767	1.71573	2.58331	2.65036	1.15269	1.78601	1.57872	1.45513	1.48542	2.81109	1.45195	1.95067	2.51551	1.46213	-0.186268
COQ7	NP_057222	Q99807	15	6.2e-104	4640000000	45	NA	NA	NA	NA	0.241461	-0.535035	-1.21071	-2.08124	-1.95183	-1.76588	-0.137458	NA	-0.873683	-1.05896	-0.851546	-1.56767	-0.87982	-1.03179	-0.404912	-1.23227
COQ9	NP_064708	O75208	20	0	8810000000	130	-2.02611	-3.17112	-2.36671	-0.907654	-0.399666	-0.352546	-0.710667	0.158893	-0.25576	-1.3345	-1.18421	-0.262171	-1.25616	-0.495629	0.910138	-0.562479	0.476529	0.2678	-1.02938	-0.0333394
CORO1A	NP_009005	P31146	20	0	113000000000	444	3.78566	4.85553	3.53815	1.4444	2.00215	1.65555	2.42595	2.01884	1.88804	2.97836	3.73066	1.46775	2.2084	1.86993	2.91159	0.519872	3.93169	5.82171	2.57852	3.25355
CORO1B	NP_001018080	Q9BR76	20	0	185000000000	755	4.22197	4.1645	3.55541	3.11789	3.86814	3.8858	4.02896	3.44866	3.01002	5.90127	3.62705	3.93211	2.98871	3.96035	3.32093	3.49674	5.13741	4.24681	4.79536	4.39339
CORO1C	NP_001263400	Q9ULV4	20	0	79700000000	497	3.26204	4.96098	4.51344	2.9926	2.18215	2.25172	3.21208	2.61423	2.4144	2.31606	3.67055	1.85169	3.64704	2.02309	2.73124	1.88147	2.71343	3.65916	3.19052	2.58083
CORO2A	NP_003380	Q92828	9	5.08e-67	1670000000	28	-0.755171	NA	NA	-2.84334	NA	NA	NA	NA	NA	-2.53055	-1.75784	-2.27239	-3.48818	NA	NA	NA	-1.29989	-2.63575	NA	-0.710443
CORO7-PAM16	NP_001188408	A0A0A6YYL4	20	0	15100000000	225	0.467765	0.961633	-0.205526	-2.71939	0.628931	0.149671	1.12651	0.956485	0.489481	-0.648299	-0.116484	1.16336	-3.10663	1.48962	-0.729296	1.15003	0.964996	0.86228	0.258568	0.68547
COTL1	NP_066972	Q14019	18	4.5e-226	11600000000	112	NA	1.79221	1.15173	-0.384725	-0.262635	-0.207667	-1.50454	0.712447	1.04776	NA	1.33374	0.650522	-1.7272	-3.56231	0.266308	0.328822	-0.025496	0.991947	-1.28323	0.0502127
COX1	YP_003024028	U5YWV7	19	1.04e-97	13100000000	120	0.580765	-1.01799	-0.698122	1.23177	-1.26045	-1.30682	1.71782	-0.112524	-0.967587	0.4626	0.022319	0.764118	0.604606	NA	0.795111	0.492546	-0.465506	0.118549	0.37117	0.40322
COX11	NP_001156333	B4DI26	4	3.45e-58	1040000000	27	NA	NA	NA	-1.92488	NA	-3.1026	NA	-2.44875	NA	NA	NA	NA	NA	-3.22613	NA	NA	NA	NA	NA	NA
COX15	NP_004367	Q7KZN9	14	1.04e-33	2340000000	33	-1.8168	-2.54663	NA	-3.81645	-1.86389	-2.1065	-1.36195	-3.26501	NA	-1.51349	NA	-3.53265	-2.12561	-0.124596	-3.0955	-3.07063	-0.987352	NA	NA	NA
COX16	NP_001191019	B8XYC5	1	7.71e-08	65900000	2	NA	NA	NA	NA	NA	NA	NA	-5.08221	NA	NA	NA	NA	NA	NA	NA	NA	NA	NA	NA	NA
COX17	NP_005685	Q14061	18	2.57e-166	11100000000	75	0.829493	-0.571654	-0.0237137	-1.14945	0.940428	-0.719056	1.49975	-1.10917	-1.44384	1.75661	NA	0.00497179	NA	0.298718	-1.29243	-0.635725	-0.205914	-0.260808	0.788989	0.533754
COX19	NP_001026788	Q49B96	1	3.25e-05	462000000	3	NA	NA	NA	NA	NA	NA	NA	NA	NA	NA	NA	NA	NA	NA	NA	NA	NA	NA	-3.01834	NA
COX2	YP_003024029	U5Z487	20	1.29e-304	171000000000	445	3.67613	2.53389	3.37427	4.27168	3.79359	3.47423	3.78503	4.30486	4.78627	3.86606	2.78304	3.55845	3.151	3.61402	4.39982	5.18167	4.27984	4.38162	3.99698	3.72599
COX20	NP_932342	Q5RI15	19	2.09e-48	9290000000	74	-2.1626	-0.590464	0.558456	-0.469862	1.09328	-0.051892	-1.51397	-0.622026	-0.989432	-1.10315	0.93558	0.45596	-0.428221	NA	0.0365576	-0.954396	-0.750669	-0.653973	-0.578818	0.335668
COX4I1	XP_005255855	P13073	20	1.08e-193	164000000000	390	4.10633	3.11445	3.74647	4.11679	3.24223	3.23918	4.29561	4.21063	4.21003	4.42128	3.6514	3.83095	4.57507	3.59694	3.72236	3.97576	3.54304	4.46998	4.59955	3.26095
COX5A	NP_004246	P20674	20	0	150000000000	430	4.25695	2.89591	3.96924	4.52622	3.21289	3.03188	3.67674	3.75582	3.50256	3.11681	3.93683	3.96007	4.16549	3.5238	3.88419	4.02218	3.67512	4.34512	3.61015	3.39638
COX5B	NP_001853	P10606	20	3.68e-122	86700000000	292	3.3543	1.87717	2.75943	3.24511	1.42237	2.57523	3.32355	3.0166	2.76775	3.23943	3.4285	2.41187	3.59628	3.1	3.39734	3.12729	3.44816	3.16497	3.71853	2.85016
COX6A1	NP_004364	P12074	16	3.69e-63	12400000000	151	-1.50854	-1.1234	NA	-0.123396	0.868389	NA	-0.253425	1.60284	1.30764	NA	-0.428712	1.16602	NA	-1.85671	1.03026	-1.10497	-1.41973	-0.325071	-0.846181	-1.6527
COX6B1	NP_001854	P14854	20	1.06e-269	32100000000	274	2.07842	1.33865	2.08467	1.13249	1.30113	-1.40182	1.47895	1.07515	0.777237	2.30785	1.45826	1.61787	1.41108	1.72464	1.80338	2.28889	2.51508	2.37988	2.19019	1.59671
COX6C	NP_004365	P09669	20	1.96e-38	54300000000	166	2.19657	1.24536	2.19639	2.72348	1.82521	1.84485	3.03369	2.61095	2.77705	2.87604	3.33915	2.25734	2.81097	2.42328	2.89361	2.93024	1.60482	2.56212	2.37493	1.52801
COX7A1	NP_001855	Q6FGI7	1	0.001062	136000000	1	NA	NA	NA	NA	NA	NA	NA	NA	NA	NA	NA	NA	NA	NA	NA	NA	NA	-3.61212	NA	NA
COX7A2	NP_001856	P14406	20	9.54e-21	37400000000	88	1.88754	0.47078	1.79406	1.60034	1.685	0.821909	1.8764	2.04576	1.81876	1.96413	1.45496	1.21726	-0.0410616	1.79064	1.63128	2.92152	1.64574	2.48172	2.18919	1.5956
COX7A2L	NP_004709	Q6FGA0	20	1.33e-150	11600000000	86	-0.618139	-0.194176	-0.475575	-0.919305	-0.00107891	-0.336143	1.26524	-0.355418	-0.260344	0.746457	-0.962714	-1.15507	0.365631	1.18746	-0.396573	0.0642628	0.894393	1.03412	-0.0741589	1.03134
COX7B	NP_001857	P24311	12	0.00023085	6860000000	14	NA	0.360183	0.502696	-0.587739	-1.33586	NA	-0.137649	0.211399	0.739927	NA	NA	NA	-0.172604	NA	-0.811578	NA	-1.19745	0.391704	0.97849	NA
COX7C	NP_001858	P15954	18	7.81e-14	22200000000	59	1.8778	NA	1.0322	1.50777	-0.273205	-1.05911	1.69807	1.0969	1.14968	1.82504	1.42686	1.76357	3.05567	-0.26364	1.20546	-0.267829	0.226428	NA	2.20645	-0.401323
COX8A	NP_004065	Q53XN1	4	0.0066393	8170000000	16	NA	NA	NA	1.99714	NA	NA	NA	NA	-0.0506532	NA	NA	NA	0.672863	NA	0.920391	NA	NA	NA	NA	NA
CP	NP_000087	P00450	3	0	11000000000	76	-5.8108	NA	NA	NA	NA	NA	NA	NA	NA	NA	-4.94787	NA	NA	NA	3.9514	NA	NA	NA	NA	NA
CPA4	NP_057436	Q9UI42	1	1.68e-20	59800000	7	NA	NA	-5.20585	NA	NA	NA	NA	NA	NA	NA	NA	NA	NA	NA	NA	NA	NA	NA	NA	NA
CPB1	NP_001862	P15086	4	3.52e-234	3120000000	22	1.7266	NA	-2.95117	NA	-4.26457	NA	NA	NA	NA	NA	-3.03144	NA	NA	NA	NA	NA	NA	NA	NA	NA
CPD	NP_001295	O75976	20	0	13000000000	210	0.173773	0.385648	-1.86981	1.70163	-0.668986	-2.29297	0.52602	1.32614	0.97461	-0.0523961	-1.57265	-2.02176	-1.42475	0.450269	0.112507	-0.173256	0.590695	0.00741616	2.24902	0.156609
CPE	NP_001864	P16870	3	1.57e-38	740000000	12	NA	NA	NA	NA	NA	NA	NA	NA	NA	-3.00022	NA	NA	NA	NA	NA	-1.60753	-0.69408	NA	NA	NA
CPEB4	NP_085130	Q17RY0	5	7.38e-62	496000000	23	NA	NA	NA	NA	-2.51643	-3.16424	-2.38757	NA	NA	NA	NA	-1.88056	NA	NA	NA	-3.30242	NA	NA	NA	NA
CPM	NP_001005502	P14384	3	1.4e-60	661000000	20	NA	NA	-0.942272	NA	NA	NA	NA	NA	NA	NA	NA	NA	0.0758053	NA	NA	-1.88437	NA	NA	NA	NA
CPNE1	NP_690905	Q99829	20	0	63800000000	459	1.66072	1.86695	2.53394	2.03154	2.11731	1.92761	1.95317	2.84028	2.72142	3.25047	3.19097	1.50397	1.40457	3.41703	2.38512	0.550535	3.03752	2.36356	2.36482	3.65003
CPNE2	NP_689940	Q96FN4	13	2.86e-105	3020000000	47	-1.91782	-1.72457	-0.367567	NA	-3.09126	NA	NA	-0.661276	-1.60425	NA	-2.43333	NA	-2.10349	NA	-2.15601	-2.02069	-0.692516	-0.322817	NA	-2.21643
CPNE3	XP_005251150	O75131	20	0	297000000000	985	5.02586	4.05287	4.81793	3.25811	5.36612	5.06168	4.29012	4.45937	4.29092	4.45137	3.80102	4.37728	4.50987	5.34968	4.4919	3.36291	6.30826	4.37448	3.90403	4.15645
CPNE4	NP_570720	Q96A23	1	6.75e-08	15300000	1	NA	NA	NA	NA	NA	NA	NA	NA	NA	-4.15616	NA	NA	NA	NA	NA	NA	NA	NA	NA	NA
CPOX	NP_000088	P36551	19	0	17700000000	158	1.92103	0.88434	0.781441	-0.790739	-2.49916	-2.07921	0.177582	0.641675	0.299467	-1.25994	-0.156589	NA	-0.644409	1.05326	3.04259	0.426913	-0.11954	0.161	-0.288123	-0.336432
CPPED1	NP_060810	Q9BRF8	17	0	19900000000	155	NA	1.41368	NA	-0.307334	2.66269	2.06983	1.66806	-0.0331953	-0.272751	0.180046	1.98006	2.33788	-0.485347	NA	-0.723889	0.245926	1.35652	0.0168915	-0.115273	1.56341
CPQ	XP_005250812	Q9Y646	17	0	18600000000	176	-0.560491	-0.89967	1.56812	2.81521	0.576142	-0.444732	1.18244	-0.958292	-2.14704	NA	-1.79873	1.29365	0.863012	0.6268	3.19984	0.0839277	NA	1.07632	NA	-0.491887
CPS1	NP_001866	Q6PEK7	13	0	23700000000	143	-6.76141	-7.37471	NA	NA	-5.40245	-6.82651	2.59054	NA	NA	-5.41244	-5.98836	-5.68302	-4.82762	-6.97952	-7.6666	NA	-6.08121	NA	5.73237	NA
CPSF1	NP_037423	Q10570	20	0	26300000000	404	1.24189	0.908583	2.21891	1.48272	1.30575	1.08875	0.927315	1.78753	1.59201	0.834155	1.49018	0.75336	1.70416	1.25263	1.26886	1.19911	0.983884	1.19355	1.05761	1.01628
CPSF2	NP_059133	Q9P2I0	20	0	12100000000	196	0.937653	0.0251723	1.07052	-0.293692	-0.562401	-0.956444	0.105788	0.42646	0.631824	0.301305	0.0588827	-0.625047	-0.275399	-0.464431	0.0988323	0.37837	-0.0555858	0.725649	0.331653	0.0983469
CPSF3	NP_057291	Q9UKF6	20	0	16800000000	225	0.931567	0.718509	0.985881	0.321554	-0.397862	-0.229947	0.554524	1.06837	0.898546	0.34111	0.299852	0.0633357	0.413213	0.511631	0.535368	0.739556	0.995828	1.06329	0.959688	0.732614
CPSF3L	NP_001243392	Q5TA45	14	1.13e-60	2460000000	50	-1.38697	NA	NA	NA	-1.29093	-1.9888	-2.10608	-1.18825	-1.41002	NA	-1.94511	NA	-1.82058	-2.06967	-1.87257	NA	-1.60355	-1.87282	-3.14216	-2.09167
CPSF4	NP_001075028	O95639	15	9.54e-69	3220000000	48	-1.22805	-2.57536	-1.55581	-1.89081	-1.95979	NA	-1.06023	-1.02826	-0.901686	-2.02448	-1.16915	NA	NA	-1.68593	NA	-2.14267	-2.00295	-2.10961	-1.83527	NA
CPSF6	NP_008938	Q16630	20	0	59700000000	420	2.84007	1.60029	2.4617	2.39736	2.59027	2.36334	2.64378	2.79422	2.75212	2.30186	2.07511	2.25098	2.51808	2.48807	2.59339	2.90211	2.31272	2.87228	2.68723	3.07302
CPSF7	NP_001136037	Q8N684	20	2.04e-274	26600000000	202	1.21581	0.874547	2.73469	1.64302	0.15935	0.834085	2.02585	1.7341	1.30805	1.18262	1.85004	0.122194	1.58837	1.84038	0.371849	1.97199	1.64774	2.26991	1.4657	1.78815
CPT1A	NP_001867	Q8WZ48	20	0	37200000000	382	1.81845	2.34756	0.638071	1.75328	2.27903	2.15954	1.41294	0.364875	-0.416373	1.45648	1.6292	2.65236	0.905368	2.77705	0.60586	1.02198	1.59134	1.93166	1.838	2.66123
CPT2	NP_000089	P23786	20	0	61800000000	564	3.78087	0.623582	2.08412	2.13236	2.89054	2.27221	2.71742	1.57198	1.4972	1.63656	2.12405	2.87611	2.38699	2.82168	3.32224	2.25911	3.22232	2.15173	2.03817	2.47779
CPVL	XP_005249843	Q9H3G5	3	1.99e-65	2610000000	34	NA	NA	-1.60778	NA	NA	NA	NA	NA	NA	NA	NA	NA	NA	NA	NA	NA	NA	-0.908804	2.13087	NA
CRABP1	NP_004369	P29762	19	0	255000000000	690	5.25655	-0.633319	3.37264	-1.74472	4.54997	4.29615	0.149396	6.22789	6.32892	-2.39934	6.63322	4.93729	1.3645	-3.10307	4.40614	NA	2.33102	3.91692	3.0328	-4.07763
CRABP2	XP_006711232	P29373	20	0	664000000000	2263	5.88619	4.81068	3.02999	3.20581	3.91439	3.68338	4.89682	6.74293	6.92802	5.39501	7.50255	6.98639	5.449	7.53073	5.10599	2.68695	5.55351	5.99197	4.54943	5.70939
CRADD	NP_003796	Q53XL1	1	3.01e-64	820000000	24	NA	NA	-3.15335	NA	NA	NA	NA	NA	NA	NA	NA	NA	NA	NA	NA	NA	NA	NA	NA	NA
CRAT	NP_001244292	P43155	19	0	100000000000	360	-3.13679	0.882051	1.41124	-3.45323	3.71032	3.41881	4.79695	-4.28614	-1.59827	1.85033	NA	1.83401	-0.844822	6.01593	0.929873	-3.17943	4.60987	1.11654	0.523645	4.29936
CRBN	NP_001166953	Q96SW2	17	6.67e-101	9140000000	52	0.580204	-0.685974	-0.855977	0.0142808	0.559814	-0.121186	-0.131044	-0.618773	-0.635223	-0.157487	NA	-0.240671	NA	0.745332	NA	-0.906583	-0.193247	0.0282199	-0.747364	0.42587
CRCP	NP_055293	O75575	5	3.6e-135	674000000	17	-3.57896	NA	NA	NA	NA	NA	-0.833902	-3.39572	NA	NA	NA	NA	NA	NA	-3.00896	NA	NA	NA	-3.30312	NA
CREB3L4	NP_001242907	Q8TEY5	1	6.3e-58	112000000	5	NA	NA	NA	NA	NA	NA	NA	NA	NA	NA	NA	NA	NA	NA	NA	NA	-3.70681	NA	NA	NA
CREBBP	NP_004371	Q92793	2	4.44e-237	617000000	18	NA	NA	NA	NA	NA	NA	NA	-3.04331	-3.4238	NA	NA	NA	NA	NA	NA	NA	NA	NA	NA	NA
CREG1	NP_003842	O75629	6	2e-39	888000000	18	NA	NA	-3.6717	NA	-2.97394	NA	NA	NA	NA	-3.50471	-2.609	NA	NA	NA	-3.38548	NA	NA	NA	NA	-4.2017
CRELD2	NP_001271246	Q6UXH1	17	3.82e-217	5750000000	62	-1.24895	-0.936051	-1.21893	-0.333777	-1.92703	-2.37952	-1.01675	-1.06812	-1.31503	2.24103	NA	-1.81104	-1.57934	NA	0.394241	NA	-0.681307	0.0404788	-0.210493	-0.608189
CRIP1	NP_001302	P50238	20	0	244000000000	433	6.47638	1.11514	3.28484	3.63571	4.38201	4.27893	5.99223	2.82509	2.78533	5.85998	-0.771054	3.84143	2.95368	3.46167	2.25089	4.16498	4.02445	3.92911	3.38685	5.00005
CRIP2	NP_001303	P52943	20	0	104000000000	431	3.98967	0.767418	3.00374	3.63386	3.42188	2.33568	3.0094	3.69681	3.63598	4.26009	2.57847	3.54854	1.80914	2.56756	1.43987	3.07868	3.99546	3.23111	3.30167	4.40489
CRIPT	NP_054890	Q9P021	1	1.01e-05	230000000	3	NA	NA	NA	-1.85631	NA	NA	NA	NA	NA	NA	NA	NA	NA	NA	NA	NA	NA	NA	NA	NA
CRISP3	NP_006052	P54108	1	1.31e-115	598000000	9	NA	NA	NA	NA	NA	NA	-2.51768	NA	NA	NA	NA	NA	NA	NA	NA	NA	NA	NA	NA	NA
CRISPLD1	NP_113649	Q9H336	1	5.1e-80	1040000000	15	NA	NA	NA	NA	NA	NA	NA	NA	NA	NA	NA	NA	2.41836	NA	NA	NA	NA	NA	NA	NA
CRK	NP_005197	P46108	3	0	649000000	3	-1.20357	NA	-2.76407	NA	NA	NA	NA	NA	NA	NA	NA	NA	-2.58466	NA	NA	NA	NA	NA	NA	NA
CRK	NP_058431	P46108	20	0	29800000000	277	1.81478	1.89107	2.47947	1.12554	1.40998	1.60066	1.24059	1.80983	1.63446	1.55365	1.43903	0.853773	0.978219	1.24123	1.25908	0.946992	1.52672	2.17751	1.69162	1.74813
CRKL	NP_005198	P46109	20	0	24900000000	300	0.885393	0.22912	1.93515	1.26451	1.34392	1.54506	1.63706	1.21585	1.03625	0.461325	0.750158	1.57939	0.996595	1.29522	1.54548	0.527886	1.29744	1.54952	0.75861	1.15896
CRLF1	NP_004741	O75462	1	2.93e-08	1580000000	6	NA	NA	NA	NA	NA	NA	NA	NA	NA	NA	NA	NA	NA	NA	NA	-1.09876	NA	NA	NA	NA
CRLF3	NP_057070	Q8IUI8	11	3.88e-129	2390000000	42	-1.76956	-1.54025	-2.11627	-1.96764	NA	NA	-2.32895	-1.89815	-1.11416	NA	-1.48421	NA	NA	-1.28283	-1.12869	NA	NA	-0.560337	NA	NA
CRNKL1	NP_001265557	Q9BZJ0	20	3.14e-240	18500000000	203	0.781864	-1.47138	0.652268	1.04124	0.386761	0.0716181	1.20057	1.40099	1.40195	0.0887828	1.02921	0.896624	1.09153	0.405572	-0.0689166	0.405838	0.843605	0.735666	0.771362	0.559821
CROT	NP_066974	Q9UKG9	10	2.05e-114	3160000000	68	-1.56855	NA	NA	-3.35824	NA	NA	-0.834732	NA	NA	-1.3405	NA	1.15924	NA	-1.83683	NA	-3.26895	-0.956845	NA	-2.11849	-0.0935755
CRTAP	NP_006362	O75718	20	1.24e-169	17800000000	139	0.277826	2.42211	1.46647	0.743448	-0.498707	-0.139701	-0.397096	1.68231	1.00888	-2.33868	0.540009	0.864035	-0.403367	-0.395171	1.51619	-0.326734	0.844177	0.00381017	-2.00748	0.735838
CRTC1	NP_056136	Q6UUV9	8	3.79e-84	1660000000	32	-2.14586	NA	NA	NA	NA	NA	-1.92291	NA	NA	-2.33833	-2.11213	-1.66273	NA	-2.687	NA	-0.817681	NA	NA	-2.60303	NA
CRTC2	NP_859066	Q53ET0	10	8.44e-94	1280000000	31	NA	NA	-3.21634	NA	-3.60348	-3.41173	-1.79886	-2.0817	-2.31596	NA	NA	NA	NA	-2.9753	-3.8352	-2.62603	-2.61744	NA	NA	NA
CRTC3	NP_001036039	Q8TEF4	1	2.26e-16	254000000	3	NA	NA	NA	NA	NA	NA	NA	NA	NA	NA	NA	NA	NA	NA	NA	NA	NA	NA	-3.44904	NA
CRY2	NP_066940	unknown	1	3.35e-06	149000000	3	NA	NA	NA	NA	NA	NA	-5.33948	NA	NA	NA	NA	NA	NA	NA	NA	NA	NA	NA	NA	NA
CRYAB	NP_001276736	V9HW27	14	0	109000000000	305	-0.00776303	NA	5.67662	1.85048	1.628	1.75937	NA	3.02452	2.53493	NA	5.64502	-3.16069	6.18897	NA	4.85577	NA	NA	0.748389	0.685816	0.85822
CRYGS	NP_060011	P22914	1	0.00011482	10900000	1	NA	-5.15393	NA	NA	NA	NA	NA	NA	NA	NA	NA	NA	NA	NA	NA	NA	NA	NA	NA	NA
CRYL1	NP_057058	V9HWG2	8	7.51e-105	1870000000	38	-1.20983	NA	NA	-1.05459	NA	NA	-0.969708	-1.78764	NA	-1.79648	NA	NA	NA	-2.50601	NA	-2.28392	NA	NA	NA	-0.955782
CRYM	NP_001879	Q14894	6	1.26e-208	10100000000	58	3.08855	NA	NA	NA	NA	-3.91047	-4.20998	NA	NA	-3.76093	NA	NA	NA	NA	NA	1.75717	1.27453	NA	NA	NA
CRYZ	NP_001880	Q08257	19	0	91700000000	503	-1.4789	2.30484	3.9477	1.99768	1.7842	1.1563	3.51602	3.33884	3.19677	NA	3.42625	4.16265	3.36212	4.49974	2.21847	4.52261	2.71559	2.88704	3.03645	2.54657
CRYZL1	NP_665857	O95825	18	5.06e-184	5160000000	77	-0.12443	-0.778454	-1.04126	-1.66912	-0.206468	-0.403541	-0.901479	-0.336995	-0.357386	-0.968412	-2.43279	-2.09248	-3.65544	-1.46973	-1.74137	-0.911412	NA	NA	-1.10304	-1.18163
CS	NP_004068	O75390	20	0	469000000000	1411	5.99206	4.46571	6.22155	5.4279	5.58757	5.14395	4.92058	5.07367	5.26786	5.24141	4.57272	5.74925	4.96835	5.45265	4.98334	4.6038	5.35327	5.61122	4.64151	5.46387
CSAD	NP_001231634	Q9Y600	5	6.25e-30	708000000	16	NA	NA	NA	NA	-2.62378	NA	-2.43146	-2.88119	NA	NA	NA	-2.12458	NA	-3.80323	NA	NA	NA	NA	NA	NA
CSDE1	NP_001229821	O75534	20	0	74100000000	567	2.8272	3.11858	3.35792	2.14385	3.54258	2.99214	2.55052	3.31329	3.06213	2.37842	2.82461	2.2907	2.80948	3.06057	2.01832	2.16804	2.38787	3.72588	2.96505	2.78572
CSE1L	NP_001307	P55060	20	0	524000000000	1966	6.12643	5.44854	5.79928	5.51936	4.97033	4.66333	5.49188	6.42651	6.4254	4.60339	6.13473	5.49057	5.05998	6.25899	4.75937	5.07215	5.76386	6.00372	5.5897	4.74668
CSGALNACT2	NP_061060	Q8N6G5	2	3.81e-23	227000000	9	NA	NA	NA	NA	-4.85625	NA	NA	-3.33011	NA	NA	NA	NA	NA	NA	NA	NA	NA	NA	NA	NA
CSK	XP_005254222	P41240	20	0	24200000000	329	0.806626	0.980964	1.32694	1.7927	1.05134	1.24826	0.603529	1.38133	1.30287	1.47448	1.3394	0.921343	0.379182	1.32585	1.83237	0.810728	0.754027	2.13915	0.323874	0.740658
CSNK1A1	NP_001258670	P48729	1	7.43e-176	107000000	3	NA	NA	NA	NA	NA	NA	NA	NA	NA	NA	NA	NA	NA	NA	NA	NA	NA	NA	NA	-5.43697
CSNK1D	NP_620693	P48730	20	1.02e-95	6620000000	92	0.0125381	-1.68475	0.29456	-1.95496	0.188332	-0.650874	-0.772151	-0.130665	-1.05441	-0.311662	-1.07741	-0.711232	-0.731934	0.142616	-0.918754	-0.540241	-0.675859	-0.413264	-0.996151	-0.765278
CSNK1G1	NP_071331	Q9HCP0	4	2.82e-21	327000000	14	NA	NA	NA	NA	-3.29471	-4.13216	NA	NA	NA	NA	NA	NA	NA	-2.34023	NA	-3.16555	NA	NA	NA	NA
CSNK1G2	NP_001310	P78368	1	1.84e-52	50200000	3	NA	NA	NA	NA	NA	NA	NA	NA	NA	NA	NA	NA	NA	NA	NA	NA	-5.23294	NA	NA	NA
CSNK1G3	NP_001026982	Q9Y6M4	16	2.12e-64	2010000000	35	-1.24363	NA	-3.33769	NA	-2.30252	-2.78022	-2.39321	-2.34104	-2.85821	-2.20005	-2.48315	-1.93691	NA	-2.20636	-2.30759	-1.73885	-3.12904	-2.36664	NA	-2.34422
CSNK2A2	NP_001887	P19784	20	0	19000000000	200	1.39352	0.672771	1.33191	0.549746	0.507207	-0.346134	-0.0141058	1.247	1.10847	-0.626829	1.00391	-0.263547	0.0242795	-0.493467	0.912759	0.89048	1.85261	1.61955	-0.346917	0.301622
CSNK2B	NP_001311	P67870	20	0	41200000000	263	2.64901	1.45467	1.68329	1.24477	2.13296	1.88952	1.56151	2.42102	2.30649	1.63786	1.62523	1.15892	1.59826	1.22701	1.2398	1.81278	1.45279	2.7633	1.60009	2.19106
CSPG4	NP_001888	Q6UVK1	8	0	9940000000	129	-3.44453	4.28216	2.60249	-4.13706	NA	NA	-3.27313	NA	NA	NA	-6.00689	NA	-1.57617	-5.298	NA	NA	NA	NA	NA	NA
CSRP1	NP_001180499	P21291	20	0	117000000000	443	4.13961	3.77724	4.49931	3.74707	2.65013	2.54926	3.34117	3.85626	3.87139	3.6239	2.29471	2.78439	3.22	3.48273	3.56642	2.01581	3.48384	4.02406	4.43729	2.84674
CSRP3	NP_003467	P50461	2	8.27e-33	1330000000	12	NA	NA	NA	NA	NA	NA	NA	NA	NA	NA	NA	NA	NA	NA	NA	NA	NA	-2.50035	NA	-1.85161
CST3	NP_000090	P01034	8	1.95e-136	3800000000	30	-0.62771	-1.16725	NA	NA	-1.46415	NA	-0.317979	NA	NA	1.73663	NA	1.08011	NA	-0.621746	NA	-1.39749	NA	NA	NA	NA
CST6	NP_001314	Q15828	1	5.44e-76	493000000	3	-1.27055	NA	NA	NA	NA	NA	NA	NA	NA	NA	NA	NA	NA	NA	NA	NA	NA	NA	NA	NA
CSTA	NP_005204	P01040	3	2.3e-15	484000000	8	NA	NA	NA	NA	-2.32047	NA	NA	-2.69144	-2.86478	NA	NA	NA	NA	NA	NA	NA	NA	NA	NA	NA
CSTB	NP_000091	Q76LA1	20	0	259000000000	606	4.3204	4.2222	3.95501	4.63967	4.73212	2.65699	3.91094	4.91219	4.78105	2.3818	5.24789	4.95213	5.48189	3.64277	5.67319	3.69861	5.81541	4.47419	3.7262	4.05209
CSTF1	NP_001028693	Q05048	20	0	20500000000	243	0.945853	0.634462	1.14169	0.675086	0.731584	1.35302	1.38692	1.40588	1.17806	0.843009	0.65871	0.401575	0.627787	1.00888	1.06165	0.765711	0.756702	1.91361	1.45449	0.698056
CSTF2	NP_001316	P33240	20	0	20900000000	269	1.60823	0.822475	0.865222	0.871006	1.32569	0.729131	0.929519	1.3891	1.1744	0.668634	0.149127	0.246422	0.420784	0.634659	0.93067	0.686795	0.672413	1.3054	0.873606	-0.108107
CSTF2T	NP_056050	Q9H0L4	12	0	1870000000	39	-2.4349	-1.92766	-0.448322	NA	-1.75886	NA	-1.70348	-0.920964	-1.36532	NA	NA	NA	-1.65203	-1.83492	NA	-2.62091	NA	-1.94795	-1.95733	NA
CSTF3	NP_001317	Q12996	20	0	15300000000	208	0.547998	0.30802	0.884929	0.796756	0.160073	-0.00778798	1.04128	0.653533	1.00918	0.980117	0.272764	0.414228	0.231875	0.017141	0.367223	0.100483	0.432935	1.38861	0.974707	0.734226
CT45A4	NP_001017436	Q8N7B7	1	1.82e-255	543000000	6	NA	NA	NA	NA	NA	NA	NA	NA	NA	NA	NA	NA	NA	NA	NA	-0.296346	NA	NA	NA	NA
CT47A5	NP_001073611	Q5JQC4	1	1.68e-81	185000000	4	NA	NA	NA	NA	NA	NA	-1.08653	NA	NA	NA	NA	NA	NA	NA	NA	NA	NA	NA	NA	NA
CTAGE5	NP_976229	O15320	20	0	11600000000	209	0.565547	0.162783	0.32829	-0.964627	0.27244	0.257801	0.896324	-0.116419	0.0132059	-0.0115825	-0.551473	-0.0246633	-0.282715	0.289727	-1.53629	-0.593763	0.320115	-1.91702	1.73199	1.63561
CTBP1	NP_001319	Q13363	20	0	64000000000	300	3.08208	2.198	2.55934	2.31265	2.47437	2.21309	3.60209	1.09317	1.19697	2.16291	2.81598	2.83277	2.32791	2.63571	2.60604	2.52211	2.96934	2.43857	2.43803	2.5726
CTBP2	NP_073713	P56545	3	0	1010000000	23	NA	NA	NA	NA	NA	-4.21555	NA	-4.90437	NA	NA	0.388472	NA	NA	NA	NA	NA	NA	NA	NA	NA
CTBS	NP_004379	Q8TC97	1	1.11e-21	329000000	8	NA	NA	NA	NA	NA	NA	NA	NA	NA	NA	NA	NA	NA	-2.78082	NA	NA	NA	NA	NA	NA
CTCF	NP_006556	P49711	20	0	12800000000	146	0.915862	-2.29757	0.449663	-0.554254	-0.57323	-0.32247	1.20012	0.36739	0.229603	-0.378221	-0.40843	-1.71442	-0.121415	0.454741	0.0778515	0.967634	0.852399	0.653003	-0.469343	-0.275189
CTDP1	NP_004706	Q9Y5B0	17	7.48e-48	9190000000	49	-0.423237	-0.677434	-0.696283	-0.250853	NA	NA	0.0873964	0.464112	-1.15313	-0.340487	-0.192493	NA	-0.114299	-0.097871	0.360307	0.303658	-1.02542	-0.0671235	0.716788	-1.42376
CTDSP1	NP_872580	Q9GZU7	1	0.001438	102000000	2	NA	NA	NA	NA	NA	NA	NA	NA	NA	NA	NA	NA	NA	NA	NA	NA	NA	-3.84358	NA	NA
CTGF	NP_001892	Q5M8T4	8	1.53e-47	1630000000	25	-3.19441	NA	1.20061	-2.99896	NA	NA	-3.37807	NA	NA	NA	-2.90202	NA	-2.38358	NA	NA	NA	NA	-2.45409	-2.91138	NA
CTH	NP_714964	P32929	3	5.4e-55	492000000	14	-3.11404	NA	NA	NA	NA	NA	NA	NA	NA	NA	NA	NA	NA	NA	-2.26587	NA	NA	NA	-1.55324	NA
CTHRC1	NP_612464	Q96CG8	13	6.55e-37	2520000000	46	NA	-0.44044	-0.132118	-0.807249	-2.24373	-2.07536	-1.26845	NA	NA	-3.1323	-2.02647	NA	-1.14339	NA	-0.991119	NA	NA	-0.893748	-0.260581	-0.497447
CTIF	NP_055587	O43310	14	7.06e-52	976000000	30	-2.65653	NA	-3.0443	-2.37283	-4.42353	-4.68883	NA	-2.13791	-4.50066	NA	-4.75747	-2.75421	-3.87189	-3.8078	-4.21636	-4.30211	NA	NA	NA	-4.4705
CTNNA1	NP_001277236	P35221	20	0	256000000000	1553	5.27723	3.96876	4.58473	4.83779	4.39157	4.07968	5.27876	1.31534	0.906024	4.62453	4.4353	3.00313	1.59248	5.25269	4.3678	5.4708	5.29039	5.36965	4.64121	2.85178
CTNNA2	NP_004380	P26232	16	0	12400000000	69	NA	-0.895292	-0.559965	-0.777013	1.18359	-0.674561	-0.315946	-3.25052	NA	0.182713	-0.751491	NA	NA	1.6188	2.20426	1.50337	-3.22362	0.381928	-1.98272	-0.798683
CTNNAL1	NP_001273903	Q9UBT7	1	7.32e-25	443000000	10	NA	NA	NA	NA	NA	NA	NA	NA	NA	NA	NA	NA	NA	NA	-3.82779	NA	NA	NA	NA	NA
CTNNB1	XP_005264943	P35222	20	0	113000000000	806	3.71651	2.34933	3.57403	3.49547	2.74768	2.56326	4.72402	2.87595	3.09459	3.46566	4.01591	-1.40244	3.18912	2.62705	3.75848	3.41301	4.10716	4.18591	3.49077	1.79957
CTNNBIP1	XP_006710842	Q9NSA3	1	2.94e-72	723000000	9	NA	NA	NA	NA	NA	NA	NA	NA	NA	NA	NA	NA	NA	NA	NA	NA	-1.77454	NA	NA	NA
CTNNBL1	NP_110517	Q8WYA6	20	0	24300000000	280	0.875669	0.188363	1.58693	1.7179	0.547507	0.727461	1.38389	1.60532	1.72741	1.17784	0.984755	0.909367	1.25288	1.37544	1.1559	1.59316	0.878253	1.02099	1.40623	1.40519
CTNND1	NP_001078931	O60716	20	0	158000000000	1205	4.12969	3.11992	3.90134	3.43787	3.32883	2.97567	4.43164	3.60671	3.42461	3.69303	3.89952	2.63841	2.94257	4.34541	3.14676	4.33731	4.54621	4.80099	3.70792	4.25438
CTNND2	NP_001323	Q9UQB3	1	3.74e-12	7120000	4	NA	NA	NA	NA	NA	NA	NA	NA	NA	NA	NA	NA	NA	-7.64664	NA	NA	NA	NA	NA	NA
CTPS1	NP_001896	P17812	20	0	115000000000	636	2.6676	2.91165	4.1119	2.74698	3.6813	3.48926	2.23267	4.41076	4.40999	2.27441	3.2871	2.30694	2.2951	3.20867	3.96992	2.7404	3.20847	3.97578	3.17411	2.31268
CTPS2	XP_005274619	Q9NRF8	20	0	42300000000	340	1.90124	1.35633	1.04822	1.28408	3.08932	2.37423	1.70823	2.41461	2.03458	3.06638	1.43048	1.72753	-0.379602	1.91422	0.0948929	0.749737	2.53477	1.18079	1.65144	2.28964
CTR9	NP_055448	Q6PD62	20	0	13500000000	209	-0.310259	-1.40301	0.458128	0.472185	0.33713	-0.247627	0.188654	1.17391	0.826511	-0.865561	-1.07096	0.0300672	1.08748	1.16069	-0.645014	0.501229	0.341354	0.601974	0.280999	0.191172
CTSA	NP_001121167	P10619	19	4.5e-211	7610000000	93	-0.963091	0.903365	-0.676773	-0.26382	-0.127385	-0.632306	-0.534349	-0.674039	-1.01762	-2.23329	NA	-0.371915	-1.66864	0.74596	-0.105595	-1.16012	-0.097477	-0.135066	-0.4598	-1.06098
CTSB	XP_006716307	P07858	20	0	82700000000	410	3.7079	4.46736	2.73845	1.92994	1.92379	1.98603	4.68253	1.95135	1.63586	2.72056	2.88238	2.86203	2.67026	1.66439	3.41669	2.81418	2.27776	3.75173	2.97756	2.702
CTSC	NP_001805	P53634	19	0	18800000000	174	-1.58109	1.05673	0.916373	-0.224246	2.10392	1.78989	0.172117	1.78346	1.54934	-1.12594	-0.238509	0.081818	-2.21543	-0.078823	1.78258	0.705272	0.649237	1.00972	0.770585	NA
CTSD	NP_001900	V9HWI3	20	0	531000000000	1436	3.84467	5.07836	4.50472	5.32431	5.14918	4.89531	6.39972	6.08364	6.15354	6.49575	4.28794	6.04654	4.36423	5.8934	6.08037	4.74408	4.82674	4.77669	3.85545	7.61504
CTSF	NP_003784	Q9UBX1	1	1.13e-25	575000000	11	NA	NA	NA	NA	NA	NA	NA	NA	NA	NA	NA	-0.0333679	NA	NA	NA	NA	NA	NA	NA	NA
CTSH	NP_004381	P09668	16	2.34e-62	3220000000	45	-2.02362	-1.34661	-1.88007	-1.81346	-0.660924	-2.55589	-1.52235	NA	NA	-0.825601	NA	-0.486788	NA	-1.69003	-2.91703	-1.50405	-1.06893	-1.35499	-1.9606	-0.314923
CTSL	NP_001244902	Q9HBQ7	3	1.44e-48	785000000	19	NA	-0.951398	-3.18506	NA	NA	NA	-2.54302	NA	NA	NA	NA	NA	NA	NA	NA	NA	NA	NA	NA	NA
CTSS	NP_004070	P25774	2	2.65e-30	888000000	11	NA	NA	NA	NA	NA	NA	NA	NA	NA	NA	NA	NA	NA	NA	-0.499711	NA	NA	-1.10347	NA	NA
CTSV	XP_006717023	O60911	1	1.77e-14	371000000	5	NA	NA	NA	NA	NA	NA	NA	NA	NA	NA	NA	NA	0.602665	NA	NA	NA	NA	NA	NA	NA
CTSZ	NP_001327	Q9UBR2	15	1.19e-264	6010000000	66	NA	2.03218	0.438038	-1.33152	-1.57064	-2.12655	-0.579116	-0.374668	NA	-0.0585423	-0.132301	NA	-1.53695	NA	-1.13985	NA	-1.70724	0.992519	-0.550516	-1.2146
CTTN	NP_005222	Q14247	20	0	345000000000	947	7.44719	5.09851	4.5311	4.3867	4.06641	3.86597	4.66901	3.93929	3.73619	6.29837	4.5	3.00431	3.56468	5.25578	3.95954	3.93569	4.24925	4.93206	4.92466	5.17085
CTTNBP2NL	NP_061174	Q9P2B4	4	6.95e-49	807000000	19	NA	NA	-1.68292	-3.66396	NA	NA	NA	NA	NA	NA	NA	NA	NA	NA	NA	NA	NA	-2.33018	-2.15652	NA
CTU1	NP_660275	Q7Z7A3	6	8.78e-31	881000000	18	NA	-2.68962	-2.62424	NA	NA	NA	NA	-2.03285	-2.39621	NA	NA	NA	NA	NA	-2.83808	NA	NA	-3.19784	NA	NA
CTU2	NP_001012777	Q2VPK5	11	6.1e-48	1190000000	32	-1.93872	-3.28499	-2.78541	NA	-2.9496	NA	NA	-2.74567	-2.96837	NA	-3.85882	NA	NA	-4.22029	-3.36072	NA	-1.05197	NA	-3.30834	NA
CUL2	NP_001185706	Q13617	20	0	49300000000	442	2.40328	1.85966	2.42969	1.59191	1.89226	1.49071	1.7366	3.28723	2.93585	0.757812	2.25837	1.43582	1.86585	2.17013	1.48223	1.66214	2.44546	2.26741	2.22854	2.28854
CUL3	NP_003581	Q13618	20	0	38400000000	389	1.82234	0.935656	2.29171	1.45766	2.07589	1.67903	2.22126	1.68251	1.42547	2.72451	0.681064	1.12186	1.90106	2.69267	1.17037	1.8828	2.34776	1.23277	1.4829	2.63079
CUL4A	NP_001008895	Q13619	20	0	45000000000	488	2.07223	1.16949	1.9522	2.97136	2.19868	1.7121	2.55158	2.6325	2.52705	2.17354	1.54532	1.60093	2.5175	2.00084	1.82555	2.73788	1.455	2.02747	2.1285	1.90864
CUL4B	NP_001073341	Q13620	20	0	38800000000	392	2.02936	2.30781	1.87085	1.96103	1.89048	1.9043	2.51051	1.73947	1.40241	2.61373	0.438804	2.15079	1.12099	2.41647	1.72237	1.90172	1.39399	1.35163	2.06481	2.1785
CUL4B	NP_003579	Q13620	1	0	34000000	1	NA	NA	NA	NA	NA	NA	NA	NA	NA	NA	-3.51508	NA	NA	NA	NA	NA	NA	NA	NA	NA
CUL5	NP_003469	Q93034	20	0	18300000000	239	1.07136	-0.36838	1.26514	1.0472	1.39382	1.07146	1.36585	1.01148	0.551666	0.233511	0.846101	-0.0921411	0.711779	0.717207	1.08631	-0.534758	0.491975	0.765405	1.22719	0.111523
CUL7	NP_055595	Q14999	16	4.88e-136	2590000000	49	-1.9804	NA	NA	-2.78939	-1.27054	-1.49773	-1.76154	-1.42911	-1.77126	-0.996363	-2.9023	-2.67256	-2.04538	-1.9715	-2.18034	-1.13703	-2.17172	NA	NA	-2.10933
CUL9	NP_055904	Q8IWT3	1	2.53e-76	1070000000	14	NA	NA	NA	NA	NA	NA	NA	NA	NA	-4.14033	NA	NA	NA	NA	NA	NA	NA	NA	NA	NA
CUTA	NP_057005	O60888	20	1.21e-215	25700000000	241	0.997557	0.57408	1.01752	1.73229	0.255393	-0.0466461	0.71635	0.764728	0.832785	2.12315	0.481991	1.41122	1.54468	1.38095	0.689378	1.32544	1.59861	0.570156	1.16365	-0.0201091
CUTC	NP_057044	Q9NTM9	11	1.54e-56	1440000000	33	NA	-2.18813	-0.77479	-2.43669	-2.14113	NA	NA	NA	-3.09424	NA	-1.7218	NA	NA	NA	-1.29702	-2.12243	-2.3168	-2.0019	-2.13858	NA
CUX1	NP_001189472	P39880	1	7.23e-201	101000000	9	NA	NA	NA	NA	NA	NA	NA	NA	NA	NA	NA	NA	NA	NA	NA	NA	NA	NA	-2.97001	NA
CUX1	NP_001904	Q13948	16	4.89e-249	4020000000	75	-0.255223	-2.23814	NA	-1.70247	-2.00495	NA	-0.525758	NA	NA	-1.61261	-3.13899	-1.41335	-2.04538	-0.486663	-3.26063	0.344596	-0.677312	-1.87822	-0.97265	-2.05878
CWC15	NP_057487	Q9P013	19	4.06e-188	6700000000	73	-0.596258	-0.00439021	-0.0690273	-1.28665	-0.816789	-0.981955	-0.965473	-0.121753	-0.735466	0.160505	-0.826857	-1.47195	NA	-0.873134	-1.37164	-1.27561	-1.0238	-0.496149	0.55205	-0.223998
CWC22	XP_005246783	Q9HCG8	13	7.72e-31	1750000000	27	-2.39526	NA	-2.50468	-2.5817	-2.28068	-2.76605	-2.16214	-1.89783	-2.58374	NA	NA	NA	-1.78135	NA	-2.24813	NA	-2.45197	-1.32763	NA	-2.05653
CWC25	NP_060218	Q9NXE8	1	2.64e-12	107000000	9	NA	NA	NA	NA	NA	NA	NA	NA	NA	NA	-1.67445	NA	NA	NA	NA	NA	NA	NA	NA	NA
CWC27	NP_005860	Q6UX04	19	2.48e-226	3940000000	68	-0.54119	-1.66611	-1.22497	-1.71229	-1.1468	-1.38213	-1.87014	-0.553883	-1.00534	-2.28694	-1.79907	-2.29582	-1.64051	-1.55658	-2.12688	-1.91232	-0.653303	-1.52961	-1.65949	NA
CWF19L1	NP_060764	Q69YN2	20	9.56e-282	9390000000	134	-0.710293	-0.717317	1.22649	0.078451	-0.809906	-1.31067	0.117585	-0.203556	-0.832015	-0.343697	0.515337	-0.782166	0.0289294	0.151021	-0.906876	-0.131763	0.492555	0.287356	0.852547	-0.653713
CWF19L2	NP_689647	Q2TBE0	1	1.58e-18	81500000	2	NA	NA	NA	-3.93773	NA	NA	NA	NA	NA	NA	NA	NA	NA	NA	NA	NA	NA	NA	NA	NA
CWH43	NP_001273720	Q9H720	1	0.0049019	24000000	1	NA	NA	NA	NA	NA	NA	NA	NA	NA	NA	NA	NA	NA	NA	NA	NA	NA	-4.75144	NA	NA
CXADR	NP_001193995	P78310	6	1.3e-72	956000000	23	NA	NA	-2.39169	-2.02881	NA	NA	NA	NA	NA	-2.69598	NA	NA	-0.465162	NA	-1.78299	NA	-2.4657	NA	NA	NA
CXCR4	NP_003458	P61073	1	0.0043819	117000000	0	NA	NA	NA	NA	NA	NA	NA	NA	-3.60298	NA	NA	NA	NA	NA	NA	NA	NA	NA	NA	NA
CXorf38	NP_659407	Q8TB03	5	3.86e-40	1520000000	24	NA	-0.247585	-1.6755	NA	NA	NA	NA	NA	NA	NA	NA	NA	NA	NA	NA	NA	-2.25758	-1.42846	NA	-1.75691
CXorf40B	XP_005274755	Q96DE9	1	1.52e-06	87800000	4	NA	NA	NA	NA	NA	NA	NA	NA	NA	NA	NA	NA	NA	NA	NA	NA	-4.79871	NA	NA	NA
CXorf56	NP_001164040	Q9H5V9	11	1.59e-32	1330000000	14	NA	-2.26584	-2.19023	-2.37572	-3.0968	NA	-1.77192	-1.86731	NA	-2.10636	NA	NA	NA	-2.62927	NA	-2.60401	NA	-1.5573	-1.59862	NA
CXorf61	NP_001017978	Q5H943	3	8.32e-54	531000000	12	NA	NA	-2.69092	-0.937468	NA	NA	NA	-2.32601	NA	NA	NA	NA	NA	NA	NA	NA	NA	NA	NA	NA
CXXC1	NP_001095124	Q9P0U4	6	9.36e-58	1120000000	19	-2.13636	NA	-2.8612	NA	NA	NA	NA	-2.42856	NA	NA	NA	NA	-2.49669	NA	NA	NA	-3.20161	-2.31502	NA	NA
CYB561D2	NP_008953	O14569	6	8.22e-20	1600000000	15	-2.95248	NA	-2.59903	NA	NA	NA	NA	NA	NA	-1.40674	NA	NA	NA	NA	NA	NA	-2.7614	NA	-0.0407837	-1.10624
CYB5A	NP_001905	P00167	20	0	122000000000	351	3.12945	2.12012	2.21276	2.48121	5.0127	4.61276	2.93202	1.60801	1.54189	4.4053	1.30732	4.8509	2.22544	4.46508	0.812164	2.88715	2.1888	3.12776	2.13514	5.02127
CYB5B	NP_085056	O43169	20	0	23800000000	226	1.61123	1.53538	2.28768	-0.381078	-0.0984424	0.638715	1.17671	1.00279	0.91474	1.44838	0.497748	-0.102582	0.871969	0.466685	1.10264	0.78708	2.10178	1.8793	1.37706	0.771089
CYB5R1	NP_057327	Q9UHQ9	20	0	141000000000	669	3.08052	0.937976	2.44854	1.9663	3.71928	3.85443	5.57972	3.56919	3.54805	2.94729	1.74755	4.62826	2.40499	2.99816	5.27153	2.98751	2.68751	1.49857	2.00106	4.26131
CYB5R2	XP_006718313	Q6BCY4	15	0	22900000000	160	NA	NA	NA	0.446938	0.138853	0.0302912	NA	3.60701	3.13383	-0.013371	-1.05815	-2.95174	0.472077	NA	1.16057	0.196038	-2.20209	-0.775069	-2.74331	1.515
CYB5R3	NP_015565	P00387	20	0	192000000000	970	3.65297	4.0563	3.71395	4.30285	4.32798	3.82199	3.22084	5.22448	5.16454	2.15155	3.44816	4.17889	4.12979	3.32846	4.37417	3.87369	4.11179	4.47615	3.8035	3.94236
CYB5R4	NP_057314	Q7L1T6	1	6.36e-12	210000000	4	NA	NA	NA	NA	NA	NA	NA	NA	NA	NA	-5.47792	NA	NA	NA	NA	NA	NA	NA	NA	NA
CYBA	NP_000092	P13498	3	7.76e-37	1740000000	12	NA	NA	NA	-3.39392	NA	NA	NA	NA	NA	NA	NA	NA	NA	NA	-1.02377	NA	NA	-2.28167	NA	NA
CYBRD1	NP_001243838	Q53TN4	1	6.9e-26	422000000	3	NA	NA	NA	NA	NA	NA	NA	NA	NA	NA	NA	NA	NA	NA	NA	NA	NA	NA	NA	-1.38153
CYC1	NP_001907	P08574	20	0	158000000000	792	4.25484	3.28377	3.93722	3.96359	4.68963	4.39975	3.55385	3.41673	3.45277	3.11414	3.6221	4.10321	3.70586	3.77167	4.41967	2.97404	3.42815	3.83395	3.2979	3.99701
CYCS	NP_061820	P99999	20	0	199000000000	463	3.70658	2.52852	1.77306	5.96851	4.89925	4.65462	3.63136	4.83713	4.98326	4.00504	4.03545	4.42909	3.56798	1.26873	5.19481	1.42451	4.10922	2.65277	3.48822	3.4436
CYFIP1	XP_005272600	Q7L576	20	0	77200000000	678	3.32614	2.70598	3.15284	2.91129	2.83029	2.34915	2.29999	2.85213	2.52864	1.96587	2.91599	2.58357	2.15744	3.16615	2.97158	2.34597	2.74357	3.51069	2.16718	2.80695
CYFIP2	NP_001278650	Q96F07	18	0	4540000000	92	-1.12317	-2.7099	-1.5266	-0.769393	0.0448294	-2.20601	-0.572278	NA	NA	-2.75816	-2.52788	-1.83195	-0.904385	-1.59728	-3.05392	-1.56889	0.253304	0.0190682	-0.825319	-2.48387
CYHR1	NP_612505	Q6ZMK1	11	7.62e-32	840000000	27	-3.91626	NA	-2.10878	-2.02664	NA	NA	NA	NA	NA	NA	-4.19332	-2.71783	-3.6459	-3.35989	-2.17966	-3.14719	-3.25932	NA	NA	-2.43007
CYP1B1	NP_000095	Q53TK1	1	2.81e-24	68300000	2	NA	NA	NA	NA	NA	NA	NA	NA	NA	NA	NA	NA	NA	NA	NA	NA	NA	NA	NA	-7.55038
CYP20A1	NP_803882	Q6UW02	20	2.03e-241	8000000000	100	-1.54255	-0.828172	-0.50502	-2.77854	0.875123	0.409398	-0.517581	-0.874797	-1.24137	-1.10694	-1.95904	-0.386347	0.115462	-2.3806	-1.12694	-1.53219	-0.284431	-0.413114	0.315867	1.84626
CYP27A1	NP_000775	Q02318	13	2.45e-179	5360000000	90	0.303957	NA	2.11829	-1.1855	-2.99719	-3.47165	NA	NA	NA	-2.34294	0.315563	1.12591	-1.52895	NA	-2.7648	-3.18898	NA	-0.823041	NA	0.192541
CYP2J2	NP_000766	P51589	6	2.22e-26	675000000	11	NA	NA	NA	-2.93524	-2.64982	-3.02207	NA	NA	NA	NA	NA	-3.74634	NA	NA	-1.72931	NA	-2.61732	NA	NA	NA
CYP2S1	NP_085125	Q96SQ9	1	0.010821	10000000	0	NA	NA	NA	NA	NA	-6.06201	NA	NA	NA	NA	NA	NA	NA	NA	NA	NA	NA	NA	NA	NA
CYP4F11	NP_001122404	Q9HBI6	2	4.74e-33	407000000	18	NA	NA	NA	NA	NA	NA	NA	NA	NA	-0.0243071	NA	NA	NA	NA	NA	NA	NA	NA	NA	-2.9686
CYP4F12	NP_076433	Q9HCS2	1	1.63e-14	104000000	3	NA	NA	NA	-3.78699	NA	NA	NA	NA	NA	NA	NA	NA	NA	NA	NA	NA	NA	NA	NA	NA
CYP4F22	NP_775754	Q6NT55	1	2.42e-17	44700000	4	NA	NA	NA	NA	NA	NA	NA	NA	NA	NA	NA	-3.59838	NA	NA	NA	NA	NA	NA	NA	NA
CYP4X1	NP_828847	Q8N118	9	2.4e-76	3380000000	57	NA	NA	NA	-1.52368	0.0625423	-0.412989	-1.15209	NA	NA	-1.76191	NA	0.68204	NA	-1.03408	NA	NA	NA	NA	-0.813761	-0.275771
CYP4Z1	NP_835235	Q86W10	2	1.19e-40	1160000000	15	NA	NA	NA	NA	-1.60568	NA	NA	NA	NA	NA	NA	NA	NA	NA	NA	NA	NA	NA	NA	1.04992
CYP51A1	NP_000777	Q16850	20	0	18200000000	271	0.647344	0.576075	0.662333	-0.784605	0.408251	0.07188	0.716734	1.53138	1.30254	0.866927	0.804376	1.35986	0.633016	-0.39174	0.0177205	-0.508835	0.963306	0.0972846	0.808787	1.02915
CYP7B1	NP_004811	Q05C57	3	1.52e-60	620000000	17	NA	NA	-1.60185	NA	NA	NA	NA	NA	NA	NA	NA	NA	NA	NA	-0.944608	NA	NA	-1.71124	NA	NA
CYR61	NP_001545	Q6FI18	3	1.72e-19	371000000	12	NA	-2.88758	-1.02789	NA	NA	NA	NA	NA	NA	NA	-2.6529	NA	NA	NA	NA	NA	NA	NA	NA	NA
CYSTM1	NP_115788	Q9H1C7	1	0.00016043	314000000	8	NA	NA	NA	NA	NA	NA	NA	NA	NA	NA	NA	NA	NA	NA	NA	-2.61841	NA	NA	NA	NA
CYTH1	NP_059430	Q15438	1	1.16e-22	369000000	7	NA	NA	NA	NA	NA	NA	NA	NA	NA	NA	NA	NA	NA	NA	NA	-1.95836	NA	NA	NA	NA
CYTH2	NP_004219	Q99418	16	6.55e-36	2600000000	27	-2.43946	-3.19328	-3.14705	NA	-1.04462	-1.88457	-2.11551	-1.40142	-2.96356	-3.48062	NA	NA	-2.82305	-0.283529	NA	-1.68393	-2.84922	-1.48948	-2.10241	-2.28601
D2HGDH	NP_689996	Q8N465	6	2.13e-74	2190000000	24	-1.30634	NA	-2.28454	NA	NA	NA	NA	NA	NA	NA	-3.68007	NA	NA	-0.540271	NA	NA	-2.58187	NA	NA	-0.0094936
DAAM1	NP_001257449	Q9Y4D1	11	1.06e-61	1800000000	41	NA	NA	NA	-2.00461	-1.94131	NA	-0.613555	NA	-1.12383	-2.23415	NA	-1.66777	-0.747511	-1.78961	NA	NA	-2.30647	-2.27059	NA	-1.37476
DAB2	NP_001334	P98082	3	0	489000000	13	NA	0.0105084	-3.44529	NA	NA	NA	NA	NA	NA	NA	NA	NA	NA	NA	NA	NA	NA	NA	NA	-3.02149
DAB2IP	NP_619723	Q5VWQ8	14	1.07e-132	2920000000	61	-2.31871	NA	NA	-2.51398	-2.11876	-2.59577	NA	-0.534493	-1.34254	NA	-1.91337	-2.4022	NA	-2.02718	-0.562594	-1.39041	-1.3614	-2.64864	NA	-2.28107
DAG1	NP_001171107	Q14118	20	1.18e-173	7400000000	100	-1.64622	-0.926861	-0.584158	-1.15237	0.0871517	-0.0247635	-0.781644	0.0848414	-0.051176	-1.42871	-2.01606	-1.94495	-1.85403	-2.28693	0.44726	-0.0936032	-1.26882	0.0729673	-1.31135	-1.70443
DAGLB	NP_631918	Q8NCG7	18	2.99e-146	4410000000	80	NA	-2.48705	-4.81053	-2.1845	-1.21335	-1.5326	-3.13415	-0.0571723	-0.818128	-1.1953	-3.20177	NA	-2.82258	-3.99431	-1.42529	-2.64998	0.784368	-2.34186	-1.99499	-2.02197
DALRD3	NP_001263334	Q5D0E6	1	2.84e-05	23200000	1	NA	NA	NA	NA	NA	NA	NA	NA	NA	NA	NA	NA	NA	NA	NA	-4.97006	NA	NA	NA	NA
DAP	NP_004385	P51397	20	1.9e-158	26300000000	97	0.948619	2.94208	1.88755	-2.48873	-0.312309	-1.08586	0.999344	1.43473	1.27177	2.11276	2.25016	0.911084	2.51179	0.652392	0.0744656	1.25286	0.505683	0.766893	2.49441	0.89257
DAP3	NP_001186778	P51398	20	6.5e-260	21400000000	236	0.939296	0.403177	0.753664	0.732231	1.59678	0.879067	0.165934	1.22372	1.15621	0.730641	0.2557	0.155429	0.836692	1.15058	0.919489	0.781629	0.956099	1.18217	0.585899	0.321964
DAPK2	NP_055141	Q9UIK4	9	3.87e-44	1540000000	25	NA	NA	NA	-1.77354	-1.62191	-1.67631	NA	-2.14491	-2.18525	NA	-1.55511	NA	-1.05934	NA	-1.76323	NA	NA	-1.69166	NA	NA
DAPK3	XP_005259565	O43293	1	7.14e-22	248000000	12	NA	-2.76116	NA	NA	NA	NA	NA	NA	NA	NA	NA	NA	NA	NA	NA	NA	NA	NA	NA	NA
DAPP1	NP_055210	Q9UN19	1	3.01e-09	185000000	5	NA	NA	NA	NA	NA	NA	NA	NA	NA	NA	-3.42374	NA	NA	NA	NA	NA	NA	NA	NA	NA
DARS	NP_001340	P14868	20	0	247000000000	1168	4.53291	4.18665	4.71002	4.75431	4.99331	4.71923	4.1549	5.30712	5.18929	4.44223	4.16798	3.52532	4.33813	4.83373	4.01047	4.36182	4.17117	4.58996	4.37513	4.45762
DARS2	NP_060592	Q9H9J7	20	0	46800000000	432	1.58739	0.38747	1.61984	1.22121	2.28152	2.0595	2.75703	2.90678	2.65088	1.29601	1.6154	1.79994	1.35375	3.15067	1.58078	1.79171	1.81962	2.44228	1.90549	2.52387
DAXX	NP_001341	Q9UER7	17	1.07e-155	1890000000	37	-2.34812	-3.05939	-2.82547	-1.86143	NA	-2.99378	-1.90743	-1.97874	-1.8457	-3.50547	-2.51691	-2.99925	-1.89409	-2.35042	NA	-3.14873	-2.53276	-2.02494	-2.25202	NA
DAZAP1	NP_733829	Q96EP5	20	3.5e-265	47800000000	322	2.04773	2.02311	2.55817	1.67185	1.65767	0.953497	2.08233	2.2268	2.04853	2.15345	2.17224	1.6344	1.45397	2.03538	2.45986	2.22262	1.95655	2.72801	2.25575	2.54695
DAZAP2	NP_001129739	Q15038	1	8.67e-37	102000000	6	NA	NA	NA	NA	NA	NA	-4.43361	NA	NA	NA	NA	NA	NA	NA	NA	NA	NA	NA	NA	NA
DBI	NP_001073331	P07108	20	0	239000000000	495	3.22618	3.16284	4.55661	5.48477	4.47512	3.88938	3.66047	5.46876	5.21145	4.3479	4.20974	1.96851	4.55709	3.52889	4.5812	3.13271	4.50516	3.50364	3.89049	5.35727
DBI	NP_001171514	B8ZWD1	1	0	1780000000	5	NA	NA	NA	NA	NA	NA	NA	NA	NA	NA	NA	NA	NA	NA	NA	NA	NA	-3.65419	NA	NA
DBI	NP_001269565	B8ZWD8	1	0	113000000	1	NA	NA	NA	NA	NA	NA	NA	NA	NA	NA	NA	NA	NA	-1.33434	NA	NA	NA	NA	NA	NA
DBN1	NP_004386	Q16643	20	0	48300000000	457	0.573054	3.54093	3.12221	1.93773	2.97938	2.78872	1.9783	3.11185	2.84611	1.78747	2.42023	2.69603	1.97417	-3.95644	2.14905	1.19629	2.13567	2.25861	2.24086	-1.32713
DBNDD1	NP_001275637	Q9H9R9	1	4.92e-31	131000000	6	NA	NA	NA	NA	NA	NA	NA	NA	NA	NA	NA	NA	NA	-3.72467	NA	NA	NA	NA	NA	NA
DBNL	NP_001014436	Q9UJU6	20	0	84200000000	551	1.86525	3.35541	2.6792	2.61137	3.04024	2.87074	3.08775	3.39842	3.21529	5.40242	1.80076	2.47152	2.44239	2.99221	1.92187	1.94364	2.51956	3.32213	3.18517	3.42529
DBNL	NP_054782	Q9UJU6	1	0	140000000	4	NA	NA	NA	NA	NA	NA	NA	NA	NA	NA	NA	NA	NA	NA	NA	NA	NA	NA	NA	-3.05747
DBR1	NP_057300	Q9UK59	20	3.61e-128	6700000000	100	0.146872	-0.927896	0.798519	-0.487936	-0.388933	-0.287834	-0.682791	-0.439042	-0.675422	-0.21231	0.655648	-0.856826	-0.868799	-1.01919	-0.411517	0.127898	-1.29554	-0.149215	-1.43727	-0.471018
DBT	NP_001909	P11182	20	0	34100000000	327	1.18014	-1.58378	0.838733	0.919911	2.6876	1.92591	1.44939	1.85658	1.40365	0.0348872	1.30074	1.48665	2.05314	2.31555	2.13607	1.58943	2.2348	0.512769	0.580632	1.62237
DCAF11	NP_079506	Q8TEB1	10	7.78e-66	1790000000	34	-2.32246	NA	NA	NA	-0.852228	-2.2222	-1.87697	-1.74235	NA	-2.26591	NA	-2.55849	NA	-1.88565	NA	-2.10012	NA	-2.795	NA	NA
DCAF13	NP_056235	Q9NV06	20	4.4e-117	6620000000	101	-0.854823	-1.50829	-0.0475713	-0.454271	-0.434864	-0.920808	-1.18674	-0.0416177	-0.483965	-1.68091	-0.392426	-1.62759	-0.62221	-0.339005	0.167458	-1.86085	-0.935961	-0.557445	-1.11519	-1.93585
DCAF16	XP_006714029	Q9NXF7	1	2.93e-12	422000000	9	NA	NA	NA	NA	NA	NA	NA	NA	NA	NA	NA	NA	NA	NA	NA	-1.12767	NA	NA	NA	NA
DCAF4L2	NP_689631	Q8NA75	1	0.012496	203000000	5	NA	NA	NA	NA	NA	NA	NA	NA	NA	NA	NA	NA	NA	NA	NA	NA	NA	NA	-6.91197	NA
DCAF5	NP_001271136	Q96JK2	1	1.19e-19	123000000	3	NA	NA	NA	NA	NA	NA	NA	NA	NA	NA	NA	NA	NA	NA	NA	NA	-3.82856	NA	NA	NA
DCAF6	NP_001017977	Q58WW2	1	3.38e-40	362000000	10	NA	NA	NA	NA	NA	NA	NA	NA	NA	NA	NA	NA	NA	-4.44469	NA	NA	NA	NA	NA	NA
DCAF7	NP_005819	P61962	20	1.46e-193	13000000000	119	0.261566	-1.27094	-0.0513825	-0.127478	0.486231	-0.369377	-0.137123	0.791546	0.313763	-0.0126202	0.162463	0.43465	0.823182	1.41183	-0.10522	0.552439	0.717708	0.355791	-0.107288	0.0313846
DCAF8	NP_056541	Q5TAQ9	18	4.14e-293	11200000000	129	-0.400738	NA	NA	-3.7986	-0.131219	-0.565005	0.260822	1.51397	1.46635	-0.380082	-1.16106	-0.579878	-2.9834	0.0906876	0.206968	-0.468701	0.878588	0.173577	0.314923	-0.851354
DCAKD	XP_006722154	Q8WVC6	20	3.01e-33	4150000000	56	-0.994872	-1.39401	0.128192	-1.54059	-1.78539	-2.34067	-0.898908	-1.50713	-2.4348	-1.74769	-1.94155	-1.7447	-1.16224	-0.703791	-2.33023	-1.59692	-0.715487	-1.37595	-1.80431	-1.035
DCBLD1	NP_775945	Q8N8Z6	1	3.03e-05	89300000	4	NA	NA	NA	NA	NA	NA	NA	NA	-4.86961	NA	NA	NA	NA	NA	NA	NA	NA	NA	NA	NA
DCBLD2	NP_563615	Q96PD2	2	1.49e-40	344000000	9	NA	-1.81753	NA	NA	NA	NA	NA	NA	NA	NA	NA	NA	NA	NA	-1.47762	NA	NA	NA	NA	NA
DCK	NP_000779	P27707	16	8.66e-231	5870000000	71	0.271783	-0.529451	-0.769419	-2.74839	-0.122411	-0.773023	-1.47471	-0.243978	-0.0823216	NA	NA	-0.839912	-0.884796	NA	NA	-0.608866	-0.59011	-1.35557	-2.06924	-1.55064
DCLK1	NP_004725	O15075	15	1.45e-147	7190000000	84	-2.53509	-2.53823	-3.75485	-5.16832	-2.81218	NA	-0.455191	-2.65653	-4.05696	-0.217996	NA	NA	NA	-2.639	NA	3.12618	-4.83428	-3.17156	1.69103	-0.437785
DCLK2	NP_001035350	Q8N568	3	1.38e-30	366000000	10	NA	NA	-3.01728	NA	NA	NA	NA	-2.12173	-2.2397	NA	NA	NA	NA	NA	NA	NA	NA	NA	NA	NA
DCN	NP_598013	Q6FH10	2	1.31e-67	1040000000	20	NA	1.49431	NA	NA	NA	NA	NA	NA	NA	NA	NA	NA	-2.99891	NA	NA	NA	NA	NA	NA	NA
DCP1A	NP_001277133	Q9NPI6	20	2.99e-226	3760000000	80	-2.4967	-2.65384	-2.41814	-2.01598	-0.21904	-1.50849	-1.80748	-1.53507	-1.48224	-2.85255	-1.22837	-0.821272	-3.1006	-0.864585	-0.520936	-1.27095	-1.81082	-1.72904	-1.27222	-1.72269
DCP1B	XP_006719034	Q8IZD4	1	4.92e-28	451000000	12	NA	NA	NA	NA	NA	NA	NA	NA	NA	NA	NA	NA	NA	NA	NA	-2.0676	NA	NA	NA	NA
DCPS	NP_054745	Q96C86	20	0	35200000000	335	1.85914	1.40458	2.38422	2.1076	2.18379	1.79376	1.64986	1.78227	1.6528	0.831566	1.7616	0.624222	1.49584	-0.178665	2.13668	0.716824	0.962353	1.68396	1.83369	1.27742
DCTD	NP_001012750	P32321	13	3.17e-243	4030000000	52	NA	1.58422	-0.00715925	-3.41967	-1.0871	-1.92931	NA	-0.303184	-0.443613	-3.00414	NA	NA	NA	-1.06349	-1.84176	NA	-1.78278	-2.5281	NA	-2.63312
DCTN1	NP_001177765	Q14203	20	0	119000000000	1129	3.60833	4.15521	3.17154	3.0283	3.12207	2.91488	3.62662	3.35706	3.18588	4.03851	2.92459	3.98592	3.18542	3.78009	2.7254	3.40388	4.15405	3.93381	3.69336	3.70223
DCTN2	NP_001248342	Q13561	20	0	103000000000	624	3.40477	3.86984	3.17536	2.82827	3.04402	2.67815	3.35408	2.93861	2.7808	3.64945	2.47358	3.24685	2.2156	3.52006	2.33524	3.53557	4.01873	3.58676	3.23738	3.29596
DCTN3	NP_009165	O75935	20	8.78e-165	12500000000	117	0.189613	1.02449	0.605478	-0.588797	-1.19585	-0.73893	-0.0363629	-0.308995	-0.926308	1.61401	0.645165	0.566609	0.713902	0.442715	-0.53377	-0.0586409	0.878924	0.239584	0.794221	-0.0262537
DCTN4	NP_057305	Q9UJW0	20	0	15000000000	229	0.0555445	1.41491	0.6943	0.118672	0.451314	0.241517	0.702338	0.554286	0.187857	0.983343	-0.492714	0.978004	-0.278656	0.466973	-0.28582	0.924278	1.26021	0.693411	0.463455	0.820508
DCTN5	NP_115875	Q9BTE1	17	1.32e-20	3620000000	64	NA	-1.62449	-1.52567	-2.40295	-0.948286	-1.81677	NA	-1.14357	-1.10862	-1.31874	-1.5554	-1.44833	NA	-1.36128	-1.96958	-1.80538	-0.19748	-2.55106	-1.8602	-1.51216
DCTPP1	NP_077001	Q9H773	20	4.25e-200	34100000000	266	2.39708	1.27374	-0.341333	1.62325	-0.573898	-0.668227	1.97688	1.39756	0.941534	1.58793	2.63908	1.12036	1.14036	2.58176	2.15637	1.85722	2.02543	1.00349	2.59891	2.20478
DCUN1D1	NP_065691	Q96GG9	20	2.22e-303	12000000000	157	0.643921	0.331978	1.00717	-0.0229889	0.436494	0.350855	0.1566	0.360371	0.0733373	-0.849552	0.139354	0.409845	0.423465	-0.0747819	-0.0782822	0.489378	-0.0474579	0.933926	-0.481706	0.339926
DCUN1D4	NP_001274686	Q92564	1	6.91e-06	58400000	2	NA	NA	NA	NA	NA	NA	NA	-4.99369	NA	NA	NA	NA	NA	NA	NA	NA	NA	NA	NA	NA
DCUN1D5	NP_115675	Q9BTE7	18	4.47e-120	12100000000	69	-1.01856	-0.766795	2.11619	-0.227271	0.775764	-0.810725	0.484855	1.86092	1.79648	-0.823831	-0.298927	NA	0.0956926	-0.139132	0.579066	NA	-0.365419	0.200182	-1.10226	0.721547
DCXR	NP_001182147	Q7Z4W1	20	0	74300000000	404	2.46722	0.00716862	2.67061	2.48816	2.94211	2.59592	3.74934	1.37053	0.954394	3.50247	2.07325	4.47107	2.03856	2.27462	2.6468	3.19456	4.32346	3.56291	3.18034	2.20522
DDA1	NP_076955	Q9BW61	6	8.24e-11	1170000000	19	NA	NA	NA	NA	NA	NA	-2.54881	-2.25709	-2.92057	NA	NA	NA	NA	-2.78382	NA	NA	-1.90625	NA	NA	-2.93609
DDAH1	NP_036269	O94760	20	0	68800000000	432	2.18187	0.512455	2.65632	3.23587	2.7859	2.60092	3.53408	3.08313	2.90112	2.1913	2.01495	4.33178	2.67647	3.67572	0.258537	3.10427	2.60018	1.50925	3.18054	3.13004
DDB1	NP_001914	Q16531	20	0	197000000000	1217	4.14181	3.52682	3.85532	3.73167	4.12359	4.2113	4.34365	4.63869	4.61292	3.65262	3.92423	4.21867	3.32833	4.92475	3.74236	4.8663	4.79444	4.35098	3.88322	4.12473
DDB2	XP_006718224	Q92466	15	1.63e-150	3340000000	61	-4.59027	-3.45701	-2.03404	-3.52338	-3.25266	NA	-2.62817	NA	NA	-1.55207	-2.02014	0.738359	-2.89486	-2.74726	NA	0.785991	-1.0728	-2.69288	NA	-2.83624
DDC	NP_001229815	P20711	1	2.55e-88	1580000000	15	NA	NA	NA	NA	NA	NA	NA	NA	NA	NA	NA	NA	NA	NA	NA	NA	0.597464	NA	NA	NA
DDHD2	XP_005273512	O94830	13	5.01e-155	2140000000	44	-1.10475	-2.14714	-0.648075	NA	-2.86822	NA	-1.73602	-2.78095	NA	NA	-0.379063	-1.58918	NA	-2.90997	NA	-1.57833	NA	-2.86592	-2.33101	-1.58228
DDI2	NP_115717	Q5TDH0	20	0	19400000000	238	0.595229	-0.162747	0.287254	0.964608	0.742112	0.182972	2.0403	0.867827	0.631698	0.843568	0.492899	1.19927	-0.047459	1.11962	0.660395	0.941198	1.46697	1.64947	1.45831	1.41671
DDOST	NP_005207	P39656	20	0	180000000000	968	3.43946	3.8798	3.85088	4.95586	3.82825	3.92421	3.7716	4.17388	3.98729	4.19117	3.4402	3.38247	4.41013	3.25595	4.22866	3.44152	4.47559	5.06845	4.4175	4.37876
DDR1	NP_001189451	Q08345	13	9.62e-98	2570000000	43	-1.34648	NA	NA	-1.82034	NA	-2.59821	NA	-1.0449	-1.35158	-2.65814	NA	-2.97582	-1.4061	-1.5893	NA	-1.57276	-0.560719	NA	-2.46156	-2.42035
DDR2	XP_006711407	Q16832	1	9.57e-06	25800000	1	NA	-3.54563	NA	NA	NA	NA	NA	NA	NA	NA	NA	NA	NA	NA	NA	NA	NA	NA	NA	NA
DDRGK1	NP_076424	Q96HY6	20	0	25500000000	263	1.12538	1.1864	0.417817	0.483224	1.12228	0.577324	0.861874	0.584302	0.468227	2.62887	1.00874	-0.0460813	1.05467	0.832366	0.493539	1.2743	1.8342	0.218861	2.43325	1.60637
DDT	NP_001346	P30046	20	6.58e-261	102000000000	352	1.01617	1.48084	3.15382	3.15332	4.01377	3.44673	2.8483	2.42211	2.49	2.65508	0.228429	3.76177	3.53292	2.3949	3.07333	3.28512	4.21551	2.96877	3.2909	2.61383
DDX1	NP_004930	Q92499	20	0	230000000000	1525	4.56006	4.1787	4.45351	4.62231	4.15285	4.2392	4.45084	4.66421	4.57216	4.46036	4.20659	4.56398	3.78993	4.26972	4.12364	4.72378	4.69726	4.37068	4.18635	4.46914
DDX10	NP_004389	Q13206	10	4.74e-98	2270000000	39	NA	-1.30048	NA	NA	-1.5106	-1.61202	-1.90857	-0.991536	-1.45537	-1.72555	NA	NA	NA	-2.11697	-1.5928	NA	NA	-0.828814	NA	NA
DDX11	NP_004390	Q2NKM7	9	7.72e-42	12300000000	24	-0.631156	NA	NA	NA	1.29309	0.566759	0.100571	NA	NA	NA	1.25876	0.337209	-1.39122	NA	NA	NA	NA	0.968579	0.608083	NA
DDX17	NP_006377	Q92841	20	0	223000000000	1112	4.196	3.22795	4.12367	4.15491	4.75791	4.38533	3.88085	5.16534	5.18633	3.5294	4.52622	4.31534	4.2224	4.10236	4.15856	3.92831	3.75104	4.74143	4.34342	4.49469
DDX18	NP_006764	Q9NVP1	20	0	31100000000	373	1.9129	0.830144	2.11764	2.03135	1.58811	1.41114	0.436636	2.23958	2.05979	1.01113	2.6842	-1.57172	1.18809	0.864698	1.8116	0.897988	0.567861	2.35292	1.60268	1.10957
DDX19A	NP_060802	Q9NUU7	20	0	45400000000	391	3.11176	2.12959	2.23582	1.68832	1.38496	1.34231	1.9308	2.47069	2.42332	1.57736	2.05652	0.949106	2.36527	1.84527	1.67799	1.82647	2.64979	2.41074	1.93877	1.85538
DDX19B	NP_009173	Q9UMR2	16	0	2300000000	65	-1.61477	-2.0842	-1.80849	-2.12082	-2.29248	-2.66857	-3.66112	-2.00624	-2.56339	-2.37068	-2.75435	NA	-1.44209	-1.88844	NA	-1.24721	NA	-1.99073	NA	-2.56817
DDX20	NP_009135	Q9UHI6	19	6.92e-174	7350000000	104	0.122613	-0.768907	-0.41766	-0.922312	-0.0844339	-0.747683	-0.540512	-0.507579	-0.331741	-0.775237	0.49558	-0.620068	-0.251935	-0.194399	-0.0497403	-0.799737	-0.622948	-1.11173	-0.00651738	NA
DDX21	NP_004719	Q9NR30	20	0	117000000000	758	3.56514	3.78929	4.31261	3.41994	3.66067	3.59094	2.53832	3.5843	3.49302	2.56689	4.448	2.47422	2.76803	2.86001	3.5077	1.83779	3.35602	4.46313	3.26687	2.40656
DDX23	NP_004809	Q9BUQ8	20	3.71e-263	42500000000	376	2.45758	1.35701	2.49107	1.76774	1.8918	1.45903	2.1139	2.01074	1.81464	1.64545	2.36353	1.33397	1.75658	2.34701	1.20579	2.32189	1.81526	2.4339	2.26214	2.12893
DDX24	NP_065147	Q9GZR7	20	0	15900000000	201	-0.460375	1.42403	0.0710764	-0.432012	1.40261	1.13096	0.029077	1.29974	1.54646	-1.02542	-0.0711221	-2.43108	-0.0436132	0.622447	-0.142206	-0.117458	0.867582	0.57111	0.112006	1.18889
DDX27	NP_060365	Q96GQ7	20	3.55e-185	19200000000	236	0.960877	0.118487	1.21799	1.27676	0.837133	0.424894	0.0865614	1.57893	1.22658	-0.0602787	1.0201	-0.351566	0.014515	1.10133	0.946886	0.7465	0.850462	1.05646	0.151296	0.655719
DDX28	NP_060850	Q9NUL7	6	2.77e-41	1440000000	28	-1.42901	NA	NA	NA	NA	NA	NA	-1.70705	-1.72749	NA	-1.92227	NA	NA	NA	-1.72944	NA	-2.44371	NA	NA	NA
DDX31	NP_073616	Q9H8H2	18	1.86e-71	2860000000	57	-1.66782	NA	-1.70765	-2.20213	-1.54804	-2.37324	-3.495	-1.40303	-1.44236	-3.58508	-2.94454	-3.34593	-2.75326	NA	-1.64544	-1.78585	-1.50364	-1.11783	-4.53855	-2.67308
DDX39A	NP_005795	O00148	20	0	61600000000	497	3.05559	2.42874	2.33948	2.94296	2.7963	3.14362	1.88868	2.5226	2.41196	0.875132	2.63723	2.54535	2.49241	1.60734	2.53951	3.70437	2.10803	3.01451	2.39715	3.12179
DDX39B	NP_004631	Q13838	20	0	548000000000	1801	6.07082	4.72818	6.03874	6.12546	5.6968	5.38129	5.54637	5.9671	5.97408	4.95556	5.69364	5.68074	5.62157	5.3086	5.42519	5.6744	5.57572	6.17951	5.48655	5.27452
DDX3X	NP_001180345	O00571	20	0	267000000000	1287	4.82384	4.47719	4.48633	4.81706	4.36789	4.1027	3.68628	5.24231	5.06533	3.89851	4.69015	3.99648	4.0366	4.01109	5.11176	4.08903	4.77711	5.17275	4.05558	4.68907
DDX41	NP_057306	Q9UJV9	20	8.69e-118	10100000000	134	0.0740321	0.457583	-0.374229	-0.696356	-0.636827	-0.317828	0.552846	0.530197	0.3985	-0.14283	-0.925099	-0.525552	-0.0202659	-0.0276832	0.152321	-0.0050801	0.297269	-1.88826	0.0729093	-0.502874
DDX42	XP_006721720	Q86XP3	20	0	47100000000	571	2.69729	1.94119	3.00571	2.4252	1.31571	1.834	2.24478	1.85819	1.69139	2.59833	1.77787	2.13331	2.18552	2.53138	2.22504	3.06735	1.9063	2.46682	1.81091	1.71559
DDX43	NP_061135	Q9NXZ2	1	2.61e-07	198000000	3	NA	NA	NA	NA	NA	NA	NA	NA	NA	NA	NA	NA	NA	NA	NA	-3.80785	NA	NA	NA	NA
DDX46	NP_055644	Q7L014	5	0	679000000	15	NA	NA	-3.39079	NA	NA	NA	-3.69579	-3.3942	NA	NA	NA	-3.53531	NA	NA	NA	NA	NA	NA	NA	-3.72613
DDX47	NP_057439	Q9H0S4	20	0	7840000000	145	-0.459183	-1.64724	-0.83984	0.323066	-0.912649	-0.680867	-1.05133	-0.362637	-0.543009	-1.70845	0.651898	-1.08667	0.775109	-1.0996	-0.0949368	-0.46035	-0.589122	0.719125	-0.566305	-0.762175
DDX49	NP_061943	Q9Y6V7	11	1.43e-95	1340000000	41	-2.1815	NA	-2.55564	-2.15006	-2.71057	NA	NA	-2.38925	-2.43744	NA	-2.13135	NA	NA	NA	-2.03377	-3.80483	-2.75486	-2.19941	NA	NA
DDX5	XP_005257168	P17844	20	0	459000000000	1619	6.2862	5.01887	5.94921	5.89532	4.58802	4.33998	5.38021	5.51946	5.459	4.88112	4.98924	5.28966	5.35965	5.22756	5.35234	6.04499	5.294	5.98863	5.07793	5.18093
DDX50	NP_076950	Q9BQ39	20	0	6960000000	102	-0.858544	-0.0358603	-0.223557	-0.542494	0.268572	-0.605635	-0.239898	-0.390529	-0.74927	-1.22579	-0.270197	-1.07959	-0.436199	-1.0378	-1.52382	-1.05019	-0.444924	-0.10263	-0.33623	-0.896139
DDX51	NP_778236	Q8N8A6	16	1.82e-95	2220000000	54	-1.87186	NA	-2.5275	-2.39936	-1.46366	-2.11928	-1.81387	-2.24332	-2.32391	NA	-1.56087	NA	NA	-2.21823	-1.29768	-2.32833	-2.25928	-1.69961	-2.89535	-2.37836
DDX52	NP_008941	B3KM65	19	0	3850000000	88	-2.64735	-3.35447	-1.01423	-0.544351	-0.759126	-1.27232	-2.51617	-0.298191	-0.226449	NA	-2.18327	-3.32359	-3.44231	-2.28315	-1.01562	-3.174	-2.15582	-2.06678	-2.75567	-2.29064
DDX54	NP_076977	Q8TDD1	20	7.34e-164	10500000000	134	0.40149	-0.654724	-0.263094	-0.537434	0.341501	-0.570859	-0.474015	-0.227152	-0.254686	-0.971156	-0.379184	-0.7526	-1.16921	0.491097	0.129318	-0.0889298	0.0755135	-0.014276	-0.680084	-0.655616
DDX55	NP_065987	Q8TEC9	11	1.88e-197	1700000000	44	-1.87227	NA	-2.62925	NA	-2.16743	NA	-3.48729	-2.98617	NA	NA	-2.68987	NA	-2.43929	-1.28841	-3.95307	-2.19802	NA	-1.34349	NA	NA
DDX56	NP_001244118	Q9NY93	20	3.54e-239	11200000000	162	0.0330547	-0.858931	-0.336193	-0.154267	0.639274	-0.424676	-1.39045	1.25759	1.00769	-0.556883	-0.0763441	-1.56086	-0.931422	-0.658707	0.0572892	-1.32354	-0.734319	-0.0486128	-0.287487	-0.98662
DDX58	NP_055129	O95786	20	0	22700000000	298	-3.01791	-1.67567	0.609147	1.11784	3.27342	2.57787	0.625648	-1.66578	-3.3832	-0.829064	0.166685	2.03182	1.00775	1.5092	0.415037	-0.00714467	-2.53492	1.74376	1.17293	1.59108
DDX59	NP_001026895	Q5T1V6	13	2.68e-44	1340000000	35	NA	NA	NA	-3.26281	NA	NA	-2.64037	-1.61028	-2.08225	NA	-2.42416	-3.57492	-3.19647	-2.19941	-2.61946	-2.66398	-3.00342	NA	-1.98968	-2.21674
DDX6	XP_005271474	P26196	20	0	99400000000	608	3.44211	3.13582	3.93439	3.03179	3.31249	3.09509	2.90249	4.09026	4.03783	2.12656	2.60604	2.27143	3.64194	2.71139	3.06037	2.87538	3.40515	3.35907	3.23521	2.75241
DDX60	NP_060101	Q9NXV7	20	0	18700000000	229	-2.8879	-2.98629	-3.49512	-6.89656	3.78662	3.38787	-1.8318	-5.42145	-6.94855	-4.34542	-2.58714	1.13555	-4.14704	-0.668175	-1.72109	-4.43302	-5.20216	0.105381	-1.55167	-5.02535
DECR1	NP_001350	Q16698	20	0	265000000000	713	4.30754	3.17589	3.76408	2.8313	5.59468	5.43811	4.02496	3.46003	3.48692	3.55399	3.01888	4.88048	3.87092	4.91989	3.77248	4.1573	5.96086	2.58436	2.99862	4.114
DECR2	NP_065715	Q9NUI1	20	1.25e-156	16900000000	141	-1.09391	0.0612337	-1.74471	0.159185	0.227653	0.0844448	2.11744	1.77435	1.94979	0.576165	1.40298	-0.781613	-0.105485	0.778351	0.15626	-0.777381	-1.72895	-0.3416	2.44087	1.88901
DEF6	NP_071330	Q9H4E7	2	3.97e-43	1300000000	14	NA	NA	NA	NA	NA	NA	NA	NA	NA	NA	NA	NA	NA	-0.875068	NA	-1.08532	NA	NA	NA	NA
DEGS1	NP_003667	O15121	17	2.64e-178	7660000000	73	NA	0.161741	-1.0636	-1.622	-0.891121	-2.30066	-2.19549	1.18382	1.07942	NA	-0.257464	-1.57326	-0.997718	0.553582	1.00139	NA	-1.68667	-1.48979	-1.97171	-0.189771
DEGS2	NP_996801	Q6QHC5	10	3.45e-30	1700000000	28	NA	NA	NA	NA	-1.1819	-2.01384	-1.01087	NA	NA	-1.35102	NA	-1.60478	-1.899	NA	NA	-2.18627	-1.53323	NA	-0.93958	-1.17171
DEK	NP_003463	P35659	20	0	91700000000	467	3.10253	2.14555	4.63943	3.63676	2.64882	2.32303	2.73634	3.68324	3.41295	2.07537	3.18463	3.90062	3.81569	3.4114	2.85566	2.70639	2.38861	3.39168	2.80638	2.06031
DENND1A	NP_065997	Q8TEH3	1	1.51e-06	353000000	4	NA	NA	NA	NA	NA	NA	NA	NA	NA	NA	NA	NA	NA	-4.58418	NA	NA	NA	NA	NA	NA
DENND1B	NP_001182144	Q6P3S1	2	2e-84	230000000	11	NA	NA	NA	NA	NA	NA	NA	NA	NA	NA	NA	NA	NA	-3.32318	NA	NA	NA	NA	NA	-3.3175
DENND2D	NP_001258762	Q9H6A0	5	3.98e-62	807000000	20	NA	NA	NA	NA	-1.74551	NA	-1.83892	NA	NA	-2.6649	NA	NA	-2.80709	-1.18564	NA	NA	NA	NA	NA	NA
DENND3	NP_055772	A2RUS2	1	4.12e-15	69900000	10	NA	NA	NA	NA	NA	NA	NA	NA	NA	NA	NA	NA	NA	NA	-3.79324	NA	NA	NA	NA	NA
DENND4A	NP_001138295	Q7Z401	1	7.16e-15	29000000000	7	1.07031	NA	NA	NA	NA	NA	NA	NA	NA	NA	NA	NA	NA	NA	NA	NA	NA	NA	NA	NA
DENND4C	NP_060395	R4GNB2	20	2.33e-242	7410000000	144	-1.08153	-2.50119	-2.69656	0.727514	-0.878726	-0.851401	0.35103	-0.133687	0.368247	-0.419348	0.275267	-0.849139	-2.04441	-1.34436	-2.45708	0.390546	-2.77443	-1.02782	-1.36967	0.718429
DENR	NP_003668	O43583	20	0	24000000000	224	1.33018	0.978043	0.594109	0.928697	1.44011	1.4743	2.43036	0.628045	0.711159	1.59536	0.152604	0.429671	-0.244924	0.899295	0.988173	0.439256	1.5722	0.839993	0.873486	1.72923
DEPTOR	NP_073620	Q8TB45	12	2.18e-33	2250000000	33	-1.94158	NA	NA	-0.83036	-2.06878	NA	NA	-2.61869	-1.55892	NA	0.475924	-2.87743	-3.22831	-1.5794	-1.67485	-2.75341	NA	NA	NA	-1.74854
DERA	NP_057038	Q9Y315	20	2.43e-191	19300000000	187	1.50747	-0.590088	0.724548	0.385876	1.12939	0.478238	1.72997	0.309475	-0.333258	1.44481	-3.1201	1.5021	1.55709	-0.0220195	-1.80495	1.37485	1.16882	1.3631	0.918957	1.95649
DERL1	NP_001128143	Q9BUN8	20	8.49e-43	21300000000	104	0.96287	0.867611	1.66972	1.85681	1.08953	0.815047	0.385402	0.328719	0.391215	0.494022	0.551325	1.65348	1.67393	1.15917	1.69843	0.577977	0.791384	1.30159	-0.164496	1.89829
DES	NP_001918	Q53SB5	1	0	2050000000	20	NA	NA	NA	NA	NA	-0.678166	NA	NA	NA	NA	NA	NA	NA	NA	NA	NA	NA	NA	NA	NA
DESI1	NP_056519	Q6ICB0	2	1.44e-35	495000000	15	NA	NA	NA	NA	-3.19767	NA	NA	-2.41016	NA	NA	NA	NA	NA	NA	NA	NA	NA	NA	NA	NA
DESI2	NP_057160	Q9BSY9	1	0.00045313	39100000	2	NA	NA	NA	NA	-5.08714	NA	NA	NA	NA	NA	NA	NA	NA	NA	NA	NA	NA	NA	NA	NA
DFFA	NP_004392	O00273	20	1.29e-154	17400000000	147	0.745809	0.855604	1.49212	-0.0893009	-0.0486318	-0.158025	1.23961	0.504615	0.231357	0.223864	1.39757	-0.0598889	0.572725	0.695307	0.885724	0.59904	1.76086	1.38664	1.16791	0.333473
DFFB	NP_004393	Q96P73	1	5.05e-16	203000000	10	NA	NA	NA	NA	NA	NA	NA	NA	NA	NA	NA	NA	NA	NA	NA	NA	NA	NA	-4.97109	NA
DFNA5	NP_004394	O60443	3	3.19e-43	382000000	11	NA	-0.699321	NA	-2.21923	NA	NA	NA	NA	-3.24545	NA	NA	NA	NA	NA	NA	NA	NA	NA	NA	NA
DGAT1	NP_036211	O75907	12	3.45e-130	2300000000	34	NA	NA	-1.84702	NA	-1.56068	-1.26016	-1.50356	-1.23968	-1.74312	-0.178595	-1.99548	-0.833854	-1.05137	-1.5522	-1.67594	NA	NA	NA	NA	NA
DGCR14	NP_073210	Q96DF8	3	2.31e-79	470000000	21	NA	NA	NA	NA	NA	NA	-5.26848	-3.53023	-4.7395	NA	NA	NA	NA	NA	NA	NA	NA	NA	NA	NA
DGCR8	NP_001177255	Q8WYQ5	1	2.89e-15	216000000	9	NA	NA	NA	NA	NA	NA	NA	NA	NA	NA	NA	NA	NA	NA	-4.3035	NA	NA	NA	NA	NA
DGKA	NP_958853	P23743	10	2.48e-188	4110000000	78	0.164219	NA	-1.64975	NA	-2.79427	NA	NA	NA	NA	0.454827	-2.35447	-3.58923	-4.12293	1.19928	NA	NA	-4.26335	NA	NA	1.25848
DGKB	NP_663733	Q9Y6T7	1	0.00052964	421000000	4	NA	NA	NA	NA	NA	NA	NA	NA	NA	-1.43979	NA	NA	NA	NA	NA	NA	NA	NA	NA	NA
DGKE	NP_003638	P52429	3	2.63e-18	370000000	11	NA	NA	NA	NA	NA	NA	-2.71236	NA	NA	NA	NA	NA	NA	-2.26452	NA	-3.06384	NA	NA	NA	NA
DGKQ	NP_001338	Q59FF7	1	0.0055542	9150000	2	NA	NA	NA	NA	NA	NA	NA	NA	NA	NA	NA	NA	NA	NA	NA	-6.00756	NA	NA	NA	NA
DGKZ	NP_001186197	Q13574	9	1.16e-157	2300000000	39	-2.42254	-2.01137	-1.78712	NA	NA	NA	-1.53689	-0.952924	-1.7357	NA	NA	-1.20045	NA	NA	NA	NA	-1.36867	NA	NA	-1.13801
DGUOK	NP_550438	Q16854	6	1.81e-69	863000000	21	-1.7222	NA	NA	NA	NA	NA	NA	NA	NA	-2.48706	NA	NA	NA	-2.29023	NA	-2.06474	-2.34496	NA	NA	-1.68094
DHCR24	NP_055577	Q15392	19	0	34200000000	234	1.90738	-0.419281	2.6965	NA	2.67526	2.18643	-0.773415	2.15674	2.00854	-0.188217	-2.11625	2.96008	3.73827	2.09546	1.2709	-2.75844	0.957797	3.13848	-0.716951	2.71086
DHCR7	NP_001157289	Q9UBM7	19	9.6e-127	36000000000	184	1.09446	0.293812	1.75957	2.54448	0.668082	0.664115	0.98385	2.66054	2.0064	2.85669	2.26856	NA	2.33264	0.4391	2.06883	0.460285	1.91555	3.16155	2.04527	1.90589
DHFR	NP_000782	P00374	20	1.87e-125	10500000000	100	1.17138	-0.727527	-0.421152	-2.0427	0.66234	-0.209228	-0.678766	-0.504728	-0.863999	-0.829261	-0.530618	-0.964155	-3.89703	1.09548	-1.29262	0.326325	-0.00960147	0.869706	2.33e-05	-1.41341
DHODH	NP_001352	Q02127	17	2.16e-105	4200000000	63	0.145398	-3.20797	-0.507536	-1.3886	-1.04619	-2.24509	-2.11541	-0.57743	-1.92538	-2.98856	NA	NA	-2.27275	-0.91462	-1.38184	-2.41531	-1.11861	-1.56505	-2.43261	NA
DHPS	NP_001921	P49366	13	9.44e-207	3330000000	68	-1.21378	-1.20195	NA	-1.80585	-1.75434	-2.55264	-0.484729	-1.04396	-0.854713	NA	-1.36471	-1.0953	-1.8641	NA	NA	-1.53124	NA	NA	-0.691195	NA
DHRS1	NP_612461	Q96LJ7	17	3.79e-289	6720000000	107	0.383595	NA	-1.5103	-0.702424	-0.528766	-0.977054	0.423843	-2.35912	NA	0.680787	-1.52381	-2.31806	-0.165957	-0.504764	-0.890853	-0.559335	0.0331872	-0.345334	NA	-1.79291
DHRS11	NP_077284	Q6UWP2	9	4.4e-49	2800000000	28	-0.659028	NA	NA	-1.69866	-1.78018	NA	NA	NA	NA	-1.50933	NA	-0.620146	-0.710392	-1.71038	NA	NA	-0.178141	NA	-0.784432	NA
DHRS13	NP_653284	Q6UX07	8	1.71e-17	1220000000	23	-1.97319	NA	NA	-3.41626	NA	NA	NA	-2.18222	-1.87256	-1.30309	NA	NA	NA	-1.96481	NA	-2.19653	NA	NA	NA	-2.10826
DHRS2	NP_005785	Q13268	2	6.55e-20	820000000	7	NA	NA	NA	NA	NA	NA	-2.93339	NA	NA	NA	NA	NA	NA	NA	NA	0.148055	NA	NA	NA	NA
DHRS3	NP_004744	O75911	6	2.17e-45	1730000000	27	NA	NA	NA	-1.81421	-1.04564	NA	NA	NA	NA	NA	0.0947196	NA	-2.24826	NA	-0.17813	NA	NA	NA	-1.10501	NA
DHRS4	NP_066284	Q9BTZ2	20	1.34e-154	20900000000	102	1.25128	0.535517	-0.430279	0.389352	2.36039	1.20387	0.95743	0.777129	0.109109	1.10334	0.981717	1.70325	0.977943	0.45967	-0.67091	0.423191	1.069	1.20596	0.626641	2.6415
DHRS7	NP_057113	Q9Y394	20	0	75300000000	319	2.72993	2.70579	0.872385	1.72912	2.84134	1.94594	1.7712	3.97864	3.85426	2.67915	2.66031	2.85252	2.8272	2.20254	2.55435	1.85023	2.2192	-1.02615	0.500718	4.08688
DHRS7B	NP_056325	Q6IAN0	20	3.54e-174	12200000000	182	0.163586	-2.85312	-1.2867	-1.19823	0.580708	-0.105795	0.551552	0.567405	-0.152121	0.0992886	-0.276507	-0.467331	-0.0675587	-1.12386	0.434542	-0.692224	1.18102	-1.4501	0.400315	0.551464
DHTKD1	NP_061176	Q96HY7	20	0	99100000000	658	3.4848	-3.15138	2.81318	1.07045	2.29256	2.80288	2.62019	3.73658	3.81387	0.69383	2.10336	1.56761	1.85192	4.177	2.46951	2.34266	4.61529	3.54424	2.74046	2.25613
DHX16	NP_003578	Q5SQH4	20	7.07e-140	7820000000	137	0	-1.46666	-1.1421	-0.100249	-0.504263	-1.07569	-0.638428	0.642783	-0.079886	-1.17889	-0.709654	-0.808795	-0.565958	0.194708	-1.29857	-0.177557	-0.174031	-0.843423	-0.522405	-1.15904
DHX29	NP_061903	Q7Z478	20	0	18400000000	262	1.10378	1.12669	0.326454	-1.12436	1.09267	1.15505	0.902059	0.839512	0.820664	0.947748	0.201094	1.19399	-0.5442	1.23942	0.463586	0.0684122	1.41921	0.881747	1.27901	0.251516
DHX30	NP_619520	Q7L2E3	20	0	31900000000	415	1.48113	0.638868	1.32166	0.464092	1.40966	1.40578	2.23333	1.85486	1.82106	0.577649	1.75896	1.86555	1.19208	1.65601	1.78615	2.33342	1.19022	1.79372	1.51259	1.41218
DHX30	XP_006713095	Q7L2E3	1	0	48300000	1	NA	NA	NA	NA	NA	NA	NA	NA	NA	NA	NA	NA	NA	NA	NA	NA	NA	-3.98564	NA	NA
DHX32	NP_060650	Q7L7V1	6	3.38e-148	1330000000	34	-0.579624	-2.90055	NA	NA	-2.63214	-2.94984	NA	NA	NA	-3.0153	NA	NA	NA	NA	NA	NA	NA	NA	NA	-1.01051
DHX33	NP_064547	Q9H6R0	2	9.44e-12	161000000	6	NA	NA	NA	NA	NA	NA	NA	NA	NA	NA	NA	NA	NA	NA	NA	-4.25171	NA	NA	NA	-4.93364
DHX34	XP_005259500	Q14147	2	8.3e-21	779000000	9	NA	NA	NA	NA	NA	NA	NA	-1.9542	-2.2908	NA	NA	NA	NA	NA	NA	NA	NA	NA	NA	NA
DHX35	NP_001177738	Q9H5Z1	8	6.33e-17	613000000	16	-3.4248	NA	-3.13682	-3.79828	NA	NA	-3.73565	-3.57304	NA	NA	NA	-2.97351	NA	-2.7589	NA	-2.33183	NA	NA	NA	NA
DHX36	NP_065916	Q9H2U1	19	0	9400000000	164	0.100291	0.244437	0.408709	-0.155971	0.696718	0.208961	-1.55139	-0.16282	-0.363813	-1.37561	-0.143143	-1.73051	-2.00509	-0.0155503	0.183811	-0.15358	-0.846661	0.887632	NA	-0.963816
DHX37	NP_116045	Q8IY37	9	5.92e-53	1240000000	31	-2.76192	NA	-1.46853	NA	-2.47172	NA	NA	-1.73727	NA	NA	-1.89411	NA	NA	-2.53655	-2.17565	NA	NA	-2.88366	-3.09524	NA
DHX38	NP_054722	Q92620	20	3.59e-176	15200000000	161	1.37441	-0.152837	2.50985	0.45996	0.534879	-0.604403	-0.0136649	1.62062	1.61025	-0.701653	0.0858914	-2.37328	-0.841004	-1.88844	-0.866408	0.149014	1.82366	2.00144	-0.302844	-0.316992
DHX40	NP_001159773	Q8IX18	4	7.79e-20	762000000	13	-1.60234	NA	-2.65738	NA	NA	NA	-2.58646	NA	NA	NA	NA	NA	NA	NA	NA	NA	NA	-2.94777	NA	NA
DHX57	NP_945314	Q8N4U2	15	3.1e-259	3320000000	70	-1.54616	-2.04393	-1.36318	-2.52731	-2.58751	-2.03203	-2.35925	-0.0990553	-0.499257	-2.49514	NA	NA	NA	-1.72872	-1.05792	NA	-1.58085	-1.76948	NA	-0.873771
DHX58	NP_077024	Q96C10	2	2.18e-35	134000000	8	NA	NA	NA	NA	NA	-4.46939	NA	NA	NA	NA	NA	-4.84954	NA	NA	NA	NA	NA	NA	NA	NA
DHX9	NP_001348	Q08211	20	0	656000000000	2884	6.44574	4.88302	6.0918	6.03374	5.98761	5.87831	6.12757	6.63237	6.62636	5.1874	5.7068	5.89377	5.78471	5.47276	5.68409	5.67686	5.23543	6.35191	6.21548	5.6744
DIABLO	NP_001265233	Q9NR28	20	0	30300000000	231	2.22398	0.83914	2.79839	1.78257	1.22009	0.619849	2.94045	0.454905	-1.07386	2.46622	0.782407	1.31413	1.78642	1.81074	1.43574	1.20815	1.18056	1.02589	0.673537	2.02317
DIAPH1	NP_005210	Q6URC4	20	0	80700000000	688	4.07593	3.34808	2.51947	2.43882	3.35363	3.1502	2.47117	2.52665	2.24378	2.92083	2.46836	2.4055	2.22168	3.4586	2.83696	2.69454	2.55991	3.55527	3.29025	2.48097
DIAPH2	NP_009293	O60879	12	3.36e-127	3870000000	56	NA	-1.04474	NA	NA	-0.717514	-1.08368	-1.68766	-1.78629	NA	NA	-2.10547	-2.29882	NA	-1.51876	-1.47624	NA	-1.79541	-0.799625	-1.22761	NA
DIAPH3	NP_001245298	Q9NSV4	6	3.36e-31	401000000	16	-2.9402	-3.09151	-2.59406	NA	NA	NA	NA	NA	NA	NA	-2.80306	NA	NA	NA	NA	-3.38061	NA	NA	-3.64569	NA
DICER1	NP_001182502	Q9UPY3	2	5.2e-51	840000000	19	NA	NA	NA	NA	NA	NA	NA	NA	NA	NA	NA	NA	-2.31344	NA	NA	NA	-2.37267	NA	NA	NA
DIDO1	NP_001180298	Q9BTC0	20	5.66e-280	8970000000	198	-0.856561	-0.614198	-2.27639	-0.841644	-0.600055	-1.07941	0.609883	-0.105299	0.0774006	0.294285	0.136936	-1.86216	-1.66625	0.363234	-0.666657	-0.566654	-0.805161	0.0660693	0.534471	1.24647
DIEXF	NP_055203	Q68CQ4	14	3.29e-44	2490000000	40	-2.43343	NA	-2.15463	-1.04207	-2.98562	NA	NA	-1.26678	-1.37647	-2.76948	-1.65551	-2.01228	-2.22048	NA	-0.806798	NA	-2.53972	-2.15863	-2.58884	NA
DIMT1	NP_055288	Q9UNQ2	20	2.16e-56	4740000000	77	-1.48877	-1.9999	-1.20038	-1.0472	-0.984376	-0.977694	-1.95381	-0.156824	-0.229781	-2.69881	-0.837695	-2.2368	-1.49371	-0.542418	-1.06107	-1.18069	-1.88825	-1.12469	-2.57221	-2.19966
DIO2	NP_001229432	Q92813	1	0.016723	158000000	0	NA	NA	NA	NA	NA	NA	NA	NA	-5.59473	NA	NA	NA	NA	NA	NA	NA	NA	NA	NA	NA
DIP2A	NP_001139588	Q14689	14	1.63e-195	4660000000	48	-0.122018	NA	-1.5487	-1.17284	-1.09739	-1.36816	-2.06928	NA	NA	-2.06161	NA	-1.80643	-2.78055	NA	-1.69831	-1.58068	NA	-0.465207	-2.15442	-1.09414
DIP2B	NP_775873	Q9P265	20	0	20200000000	260	1.27048	-0.527938	2.78137	2.12498	1.28464	0.820343	1.29322	0.357304	-1.58625	1.73018	1.1727	-0.5752	0.776068	1.00857	-0.0474946	0	0.163048	2.62117	1.21175	2.06957
DIS3	NP_055768	Q9Y2L1	20	0	30300000000	420	2.13181	1.05566	2.41602	1.32437	1.53388	1.25081	1.3724	1.29395	1.30633	1.59396	1.59759	0.21519	2.65147	1.72966	0.829337	1.76184	1.08078	2.64974	1.30363	1.02191
DIS3L	NP_001137160	Q8TF46	1	1.86e-05	243000000	4	NA	NA	NA	NA	NA	NA	NA	NA	-2.47798	NA	NA	NA	NA	NA	NA	NA	NA	NA	NA	NA
DIS3L2	NP_689596	Q8IYB7	8	5.89e-130	1860000000	36	-1.40494	-1.77661	NA	NA	NA	NA	-1.80354	NA	NA	NA	NA	-1.72487	NA	-1.52304	NA	-1.54804	-1.38499	NA	NA	-1.67579
DIXDC1	NP_219493	Q155Q3	1	0.06723	661000000	1	NA	NA	NA	NA	NA	NA	NA	NA	NA	NA	NA	NA	1.42255	NA	NA	NA	NA	NA	NA	NA
DKC1	NP_001354	O60832	20	0	101000000000	614	3.26195	2.62015	3.88406	3.17614	3.23437	3.05038	3.21204	3.31493	3.1903	2.19319	4.01816	2.97004	3.43668	3.02326	4.00297	3.22673	3.21384	3.09957	3.22775	2.50958
DLAT	NP_001922	Q86YI5	20	0	111000000000	602	3.1296	2.08113	3.14048	3.96451	3.61485	4.09176	2.9559	3.87994	3.40379	2.00229	2.70208	2.44331	2.38225	3.04704	4.13194	2.42249	2.56725	2.91354	2.74236	2.89859
DLD	NP_000099	P09622	20	0	195000000000	939	4.70514	3.4364	3.55928	4.16791	3.65335	3.48959	4.16502	4.55694	4.45986	4.42292	4.30129	3.13311	4.00543	3.86683	3.81596	4.20292	4.81132	2.89175	4.3398	3.69907
DLG1	NP_001091894	Q12959	20	0	22400000000	277	0.94119	1.57974	1.22245	1.40228	1.79624	1.28359	1.2326	0.747467	0.251692	1.34259	1.20524	0.925973	0.936161	1.74332	0.537723	1.68252	0.519836	1.6628	0.853521	1.06079
DLG1	NP_001191315	Q12959	1	0	79100000	1	NA	NA	NA	NA	NA	-4.17697	NA	NA	NA	NA	NA	NA	NA	NA	NA	NA	NA	NA	NA	NA
DLG4	NP_001122299	P78352	1	8.65e-10	49200000	2	NA	NA	NA	NA	NA	NA	NA	NA	NA	NA	NA	NA	NA	NA	NA	NA	-4.37999	NA	NA	NA
DLG5	NP_004738	Q8TDM6	5	3.15e-38	1190000000	22	NA	NA	-1.54921	NA	NA	NA	NA	NA	NA	-1.56476	NA	NA	NA	-2.53103	NA	-2.22921	NA	NA	-2.1819	NA
DLGAP1	NP_001229690	O14490	1	1.19e-64	439000000	8	NA	NA	NA	NA	NA	NA	NA	NA	NA	NA	NA	NA	NA	NA	NA	-1.28416	NA	NA	NA	NA
DLGAP4	NP_892118	Q9Y2H0	20	1.07e-172	8820000000	110	-0.465063	-0.537734	-0.409586	0.103068	-0.588518	-1.1797	-0.337989	0.16415	-0.364832	0.180338	-0.567748	0.0946369	0.252156	-0.19385	-0.671032	0.407374	0.199516	-0.689215	-0.571253	0.372177
DLGAP5	NP_055565	Q15398	3	2.31e-59	397000000	10	-3.49578	NA	NA	NA	NA	NA	NA	NA	NA	NA	-2.98341	NA	-3.90865	NA	NA	NA	NA	NA	NA	NA
DLST	NP_001924	P36957	20	0	100000000000	461	3.78733	2.93703	3.12181	3.66733	3.39831	3.18339	3.28979	3.09002	3.10909	3.05811	3.09948	2.8924	3.15753	3.35096	2.51466	3.218	3.71688	3.56566	2.9181	3.67061
DMAP1	NP_001029196	Q9NPF5	17	2.73e-175	2880000000	65	-1.22611	NA	-1.11369	-1.88467	-2.47677	NA	-1.44346	-1.35918	-1.99446	NA	-1.36292	-2.68538	-1.80477	-1.98355	-1.65188	-1.94956	-1.93911	-1.44826	-1.11524	-1.78795
DMXL1	NP_005500	Q9Y485	9	3.18e-264	1050000000	46	-0.832304	-2.68282	NA	NA	NA	NA	-2.38665	NA	NA	-2.47992	NA	-2.85464	-3.14479	-2.0402	NA	NA	NA	-2.05696	-3.4203	NA
DNA2	NP_001073918	P51530	1	6.23e-07	251000000	4	NA	NA	NA	NA	NA	NA	NA	NA	NA	NA	NA	NA	NA	NA	NA	NA	NA	-4.20554	NA	NA
DNAAF2	NP_001077377	Q9NVR5	1	1.05e-11	95600000	3	NA	NA	NA	NA	NA	NA	NA	NA	NA	NA	NA	NA	NA	NA	NA	NA	-3.65796	NA	NA	NA
DNAH10	NP_997320	Q8IVF4	8	2.32e-08	32500000000	22	NA	NA	NA	NA	3.63528	3.57598	NA	NA	NA	2.43054	-1.55591	NA	2.61248	4.92498	NA	NA	0.797422	-0.71024	NA	NA
DNAH11	NP_001264044	Q96NT7	4	1.87e-06	994000000	6	NA	NA	NA	NA	NA	-3.78877	NA	NA	NA	NA	-3.85602	NA	NA	-3.17031	-1.12869	NA	NA	NA	NA	NA
DNAH3	NP_060009	Q8TD57	10	5.94e-08	5520000000	10	NA	-0.331803	NA	NA	NA	-0.344398	NA	NA	0.491575	-0.871275	NA	-1.3872	-0.393805	NA	NA	NA	-0.485256	-0.0768139	-0.260014	0.903841
DNAH5	NP_001360	Q8TE73	1	2.01e-10	55200000	2	NA	NA	NA	NA	NA	NA	NA	NA	NA	NA	NA	-4.69989	NA	NA	NA	NA	NA	NA	NA	NA
DNAJA1	NP_001530	P31689	20	0	87100000000	462	2.89272	3.36543	3.06898	3.02214	2.60656	2.20505	2.90056	3.15208	3.00622	3.15654	3.9947	2.7435	3.42212	2.69803	3.16299	2.34109	2.63188	3.98531	3.39223	2.75463
DNAJA2	NP_005871	O60884	20	0	83100000000	572	3.92394	2.90081	3.27159	2.1616	2.20242	2.15539	2.6059	3.05683	3.1326	2.1938	2.91654	1.37127	2.75762	3.28691	2.70024	2.52473	3.3647	3.80123	3.54406	2.7467
DNAJA3	NP_005138	Q96EY1	20	0	23300000000	245	1.17614	0.338643	-0.40999	-0.37846	1.35723	1.60009	1.21857	1.35181	1.12445	0.134299	0.706127	0.86914	0.18043	1.70685	1.4414	0.182009	1.47074	0.939113	0.820828	1.44368
DNAJA4	NP_001123654	Q8WW22	17	5.1e-54	6670000000	73	0.455035	NA	-1.65509	-0.631559	-0.353525	NA	-0.385829	-0.955815	-1.18968	0.0307258	-1.31361	0.21894	-1.73481	-0.535612	NA	0.00637489	0.13689	-1.53243	-1.58762	-0.173887
DNAJB1	NP_006136	P25685	20	0	80200000000	458	3.15465	2.38109	2.26117	3.42962	3.64183	3.38303	2.71432	3.28733	2.98873	1.87094	2.92498	3.24879	3.59705	2.34309	2.64656	3.02008	2.82915	2.78725	2.81354	2.33727
DNAJB11	NP_057390	Q9UBS4	20	0	40500000000	333	2.33492	2.73507	1.69947	1.00523	1.87388	2.08253	1.73073	2.06725	1.73445	2.53439	1.16591	1.38475	2.95804	1.65649	2.22216	1.08926	1.68947	3.11285	2.18914	1.62462
DNAJB13	NP_705842	P59910	1	0.0038001	5590000000	9	NA	NA	NA	NA	NA	NA	NA	NA	NA	NA	NA	NA	NA	NA	NA	NA	NA	NA	1.31564	NA
DNAJB2	NP_006727	P25686	13	1.58e-153	1630000000	35	-1.96708	-3.17388	-1.9879	-1.27131	-1.92619	NA	NA	NA	NA	-1.92977	NA	-3.16098	-2.9255	-0.92642	NA	-2.96406	-2.34486	-2.50659	NA	-1.67793
DNAJB4	NP_008965	Q9UDY4	3	1.7e-95	564000000	11	NA	-1.37458	-2.23103	NA	NA	NA	NA	NA	NA	-2.29684	NA	NA	NA	NA	NA	NA	NA	NA	NA	NA
DNAJB6	NP_490647	O75190	20	4.19e-119	16600000000	122	1.41931	-0.374742	2.01994	0.67771	-2.93864	-2.06713	0.0381713	1.43489	1.41616	-0.567843	1.44153	1.21812	1.21483	0.880722	0.506683	-0.446272	0.948538	0.512788	0.53766	-0.000523695
DNAJC1	NP_071760	Q96KC8	20	0	20800000000	148	-0.435028	-0.229403	-0.142503	-1.16565	1.58183	0.607211	1.31614	0.196482	-0.235024	-1.21616	-2.7173	-2.15954	0.348027	1.49633	-2.16259	-1.53363	2.28288	-0.166683	0.105798	3.93971
DNAJC10	NP_061854	Q8IXB1	20	0	15000000000	223	-0.238092	0.0756918	1.07288	0.561902	0.604511	0.849425	-0.136116	-0.0401777	-0.294	1.4365	-0.395593	-0.219758	-0.390025	0.361353	0.11932	0.81212	1.61168	0.427238	0.77395	0.889195
DNAJC11	NP_060668	Q9NVH1	20	0	18000000000	227	0.965605	-0.243318	0.78849	0.168908	0.775385	0.3957	-0.198339	0.692139	0.405158	0.517887	0.48431	0.214371	-0.120215	0.84897	0.388034	1.15449	1.20971	1.34861	0.917795	0.696677
DNAJC12	NP_068572	Q9UKB3	6	2.07e-132	3050000000	48	NA	NA	NA	NA	NA	NA	-2.8857	NA	NA	NA	NA	1.37834	NA	1.08271	NA	-0.0139892	-4.30327	NA	NA	-2.06676
DNAJC13	NP_056083	O75165	20	0	31000000000	443	2.54257	2.03985	2.01285	1.0431	2.04415	1.91399	1.8378	1.67112	1.44466	1.48291	0.934284	1.72631	0.180547	2.41314	1.44433	-0.533329	1.00911	2.53081	1.54517	1.93692
DNAJC15	NP_037370	Q9Y5T4	1	3.42e-06	569000000	4	-1.99313	NA	NA	NA	NA	NA	NA	NA	NA	NA	NA	NA	NA	NA	NA	NA	NA	NA	NA	NA
DNAJC16	NP_056106	Q9Y2G8	2	3.07e-43	484000000	12	NA	NA	NA	NA	NA	NA	NA	NA	NA	NA	NA	NA	NA	NA	NA	-3.99492	-3.19365	NA	NA	NA
DNAJC17	NP_060633	Q9NVM6	8	5.65e-81	1940000000	33	-2.53628	NA	NA	NA	-2.17123	-1.0941	-1.99474	-1.04231	-1.70141	-1.52746	-1.22408	NA	NA	NA	NA	NA	NA	NA	NA	NA
DNAJC19	NP_660304	Q96DA6	19	1.57e-147	5140000000	53	-1.49199	-0.858483	-1.1171	-1.65695	-1.57688	-0.853044	-0.584124	-1.14649	-1.14589	0.183424	-0.812294	-1.11597	-0.0199965	0.155568	-3.99416	NA	-1.75113	-0.932782	-0.886419	-1.71996
DNAJC2	NP_055192	Q99543	20	0	12000000000	151	-0.339483	0.220192	-0.00415438	0.136498	-0.973533	-1.08118	0.591431	1.47571	0.671941	-0.886097	0.254391	-1.2503	-1.04991	-0.325049	0.439027	-0.282144	0.635605	-0.15741	1.14008	-1.12854
DNAJC21	NP_001012339	Q5F1R6	11	6.06e-92	1930000000	51	-1.33556	-1.06619	-1.77184	-1.52766	-1.99428	NA	NA	-1.75973	-1.87283	-1.65093	NA	NA	NA	-1.55261	NA	NA	-2.13165	-1.52051	NA	NA
DNAJC25	NP_001015882	Q9H1X3	2	1.77e-51	1950000000	9	NA	NA	NA	NA	-3.54245	NA	NA	-4.41264	NA	NA	NA	NA	NA	NA	NA	NA	NA	NA	NA	NA
DNAJC25-GNG10	NP_004116	Q9H1X3	6	6.16e-67	1100000000	18	NA	NA	NA	NA	NA	NA	-1.42178	NA	NA	-1.6155	NA	-2.156	NA	NA	-2.55234	-1.79591	NA	NA	NA	-1.16181
DNAJC3	NP_006251	Q13217	20	0	36300000000	356	1.0761	2.05097	2.43445	1.59841	1.43687	1.3604	1.83518	2.6076	2.62581	2.81386	0.565459	-0.381082	2.64397	0.945021	2.54839	0.753301	1.52571	1.62595	1.92292	1.28982
DNAJC30	NP_115693	Q96LL9	2	4.76e-10	377000000	10	NA	NA	NA	NA	NA	NA	NA	NA	NA	NA	NA	-2.69184	NA	NA	NA	-2.53035	NA	NA	NA	NA
DNAJC7	NP_003306	Q99615	20	0	23000000000	272	1.63414	1.84269	1.88755	-2.12367	0.713598	1.15435	0.54356	1.21826	1.06035	0.417478	1.18772	0.494803	1.15673	1.12898	1.12131	2.23374	1.71403	1.467	0.949619	0.12415
DNAJC8	NP_055095	O75937	20	0	35900000000	225	2.37575	2.06763	2.13712	1.6187	-0.184451	-1.54953	1.74965	1.67497	1.2814	1.02448	2.59728	1.33296	1.07417	2.61454	1.40375	1.88827	2.0623	2.2947	2.1545	1.14275
DNAJC9	NP_056005	Q8WXX5	20	0	29200000000	290	0.852425	1.77212	3.64209	1.38014	1.30992	0.914189	1.39837	0.418819	0.573259	1.03914	1.68024	0.874618	1.26091	2.19936	-0.611541	1.12685	2.25963	2.39384	1.34827	0.788009
DNAL1	NP_001188295	Q4LDG9	1	2.02e-07	50300000	2	NA	-3.91901	NA	NA	NA	NA	NA	NA	NA	NA	NA	NA	NA	NA	NA	NA	NA	NA	NA	NA
DNASE1L1	XP_005277886	P49184	1	3.9e-10	77900000	4	NA	NA	-4.43006	NA	NA	NA	NA	NA	NA	NA	NA	NA	NA	NA	NA	NA	NA	NA	NA	NA
DNASE2	NP_001366	O00115	18	9.35e-58	7860000000	69	0.648203	-1.83963	-1.02107	-0.36697	-0.328368	-0.532711	NA	-1.31614	-1.21525	NA	-0.0477257	-1.4146	-0.777324	-0.790978	0.878216	-0.215008	-1.33607	-0.871475	-0.21446	0.0491993
DNLZ	NP_001074318	Q5SXM8	1	6.48e-08	433000000	6	NA	NA	NA	NA	NA	NA	NA	NA	NA	NA	NA	NA	NA	NA	NA	NA	-2.31114	NA	NA	NA
DNM1L	NP_001265392	O00429	2	0	731000000	19	NA	NA	NA	NA	NA	NA	NA	NA	NA	NA	NA	NA	NA	-2.42319	NA	NA	-2.77699	NA	NA	NA
DNM1L	NP_001265393	O00429	1	0	144000000	1	NA	NA	NA	NA	NA	NA	NA	NA	NA	NA	NA	NA	NA	NA	NA	-2.10539	NA	NA	NA	NA
DNM1L	NP_005681	O00429	1	0	18500000	2	NA	-4.14534	NA	NA	NA	NA	NA	NA	NA	NA	NA	NA	NA	NA	NA	NA	NA	NA	NA	NA
DNM1L	NP_036192	O00429	20	0	119000000000	1146	3.53663	3.19551	3.67261	3.46727	3.77218	3.39375	3.61527	3.33247	3.31784	3.09238	3.36286	3.38396	3.37508	3.43002	3.13615	3.18314	3.22314	3.74815	3.33536	3.88557
DNM2	NP_001005361	P50570	5	0	812000000	13	NA	NA	-2.9535	NA	-2.03715	NA	-3.15846	NA	NA	NA	-2.33893	NA	NA	NA	NA	NA	NA	-2.62622	NA	NA
DNM2	NP_001177645	P50570	20	0	131000000000	880	4.49268	3.36353	3.10709	3.78943	3.64567	3.45403	3.50084	3.68369	3.46294	3.10824	3.44515	3.35253	3.57848	3.28281	3.28547	3.26052	3.80304	4.13821	3.30064	3.92195
DNM2	NP_004936	P50570	1	0	363000000	7	NA	NA	NA	NA	NA	NA	NA	NA	NA	NA	NA	NA	NA	NA	NA	NA	NA	NA	NA	-3.69369
DNMBP	NP_056036	Q6XZF7	1	2.39e-48	1210000000	7	NA	-1.31982	NA	NA	NA	NA	NA	NA	NA	NA	NA	NA	NA	NA	NA	NA	NA	NA	NA	NA
DNMT1	NP_001370	P26358	20	0	36900000000	430	2.26793	0.948477	1.65535	1.50484	2.45188	1.83542	2.09082	2.15389	1.59433	0.0315424	2.189	1.2061	2.3811	1.06679	1.23304	1.33315	2.31764	2.28572	2.2437	1.5249
DNMT3A	NP_715640	Q9Y6K1	17	1.15e-161	3490000000	81	-3.17546	NA	0.914357	-3.78185	-2.38472	-2.79048	-3.40261	-0.10222	-0.751937	-3.12012	-2.67972	-3.46422	-0.202232	-3.88791	-3.50074	NA	-1.20383	-0.941713	-2.17133	NA
DNMT3B	NP_001193985	Q9UBC3	2	2.75e-27	376000000	5	NA	NA	NA	NA	NA	NA	NA	-1.81511	-2.13858	NA	NA	NA	NA	NA	NA	NA	NA	NA	NA	NA
DNPEP	NP_036232	Q9ULA0	20	0	70900000000	519	2.51111	1.8255	1.84175	2.46554	3.48017	3.07788	2.63889	2.2244	1.82129	4.22779	1.28627	2.17063	1.28711	3.27618	1.80847	2.5205	2.98129	1.70954	0.515205	3.12053
DNPH1	NP_006434	O43598	20	0	37700000000	317	1.17506	0.839887	1.67134	0.22497	2.28957	2.17128	3.09699	2.61661	2.92764	1.81472	1.28045	1.97039	2.12329	-0.106523	0.888083	2.45796	2.25403	1.92534	1.98952	1.79584
DNTTIP1	NP_443183	Q9H147	10	2.4e-58	1040000000	37	-2.24296	NA	-3.33263	-2.80713	NA	NA	-2.48539	NA	NA	-2.7842	NA	NA	-4.65071	-2.13282	NA	NA	-3.24787	-1.8229	NA	-2.28173
DNTTIP2	NP_055412	Q5QJE6	20	1.74e-286	8170000000	127	-1.04671	-0.850111	-0.022856	-1.02533	-0.0190569	-0.535185	-1.15418	0.859164	0.395829	-1.24355	-0.496411	-2.97864	-0.440297	-0.874083	-0.391703	-1.61906	-0.477388	-0.428777	-0.668451	-1.37615
DOCK1	NP_001371	B2RUU3	8	2.1e-75	1230000000	40	-2.8315	NA	-1.97919	NA	NA	NA	-1.87347	NA	NA	-0.111736	NA	-2.07714	-2.63333	NA	NA	-2.15112	NA	NA	-1.75955	NA
DOCK10	NP_055504	Q96BY6	7	1.31e-262	3100000000	53	NA	-1.39716	NA	NA	NA	NA	-0.0141888	NA	NA	-0.948537	NA	NA	NA	1.11747	NA	-3.09824	NA	-1.28193	-0.496425	NA
DOCK11	NP_653259	Q5JSL3	5	3.38e-52	734000000	21	NA	-1.75329	NA	NA	NA	NA	NA	-2.3709	-2.0335	NA	NA	NA	NA	NA	NA	NA	NA	-2.06794	-2.63446	NA
DOCK4	NP_055520	Q8N1I0	1	1.93e-10	53800000	6	NA	NA	NA	NA	NA	NA	NA	NA	NA	NA	-6.07414	NA	NA	NA	NA	NA	NA	NA	NA	NA
DOCK5	NP_079216	Q9H7D0	9	2.96e-129	947000000	29	-1.38011	-2.15233	NA	NA	NA	NA	-1.45184	NA	NA	NA	-2.62509	NA	-1.8713	-2.26548	-2.9425	NA	NA	NA	-2.13836	-2.34525
DOCK6	NP_065863	Q96HP0	11	4.34e-167	3470000000	49	-0.737361	NA	NA	NA	-0.236078	-0.784881	NA	-2.07298	-3.26883	-0.366562	-3.01832	NA	NA	-3.06465	NA	NA	-0.0899249	NA	-2.82756	-0.987804
DOCK7	NP_001258930	Q96N67	20	0	15500000000	236	0.896613	1.81506	0.217366	-1.04226	-0.0324481	-2.32904	0.605605	0.772711	0.409878	-0.443307	0.872905	-1.20965	0.777133	0.202194	2.57134	-1.26326	0.0260732	1.11851	0.816452	0.128668
DOCK8	NP_001177387	Q8NF50	1	2.16e-55	341000000	4	NA	NA	NA	NA	-5.27909	NA	NA	NA	NA	NA	NA	NA	NA	NA	NA	NA	NA	NA	NA	NA
DOHH	NP_001138637	Q9BU89	19	8.87e-288	6650000000	117	0.494345	-0.932038	-1.43687	-0.411976	-1.00698	-1.62585	-1.5046	-0.761204	-1.01241	NA	-1.08223	-0.699673	-2.88078	-1.16903	0.374485	-1.52803	-0.216927	-1.32812	-1.66446	-0.958827
DOK1	NP_001372	Q99704	1	2.71e-07	41100000	3	NA	NA	NA	NA	NA	NA	NA	NA	NA	NA	NA	NA	NA	NA	NA	NA	NA	NA	NA	-3.49236
DOK7	NP_775931	Q18PE1	1	6.71e-53	24700000	4	NA	NA	NA	NA	NA	NA	NA	NA	NA	NA	NA	-4.14052	NA	NA	NA	NA	NA	NA	NA	NA
DOLK	NP_055723	Q9UPQ8	1	2.96e-08	100000000	5	NA	NA	NA	NA	NA	NA	NA	NA	NA	NA	-3.7996	NA	NA	NA	NA	NA	NA	NA	NA	NA
DOLPP1	NP_065171	Q86YN1	9	1.79e-28	1210000000	33	-3.17843	-3.42729	-2.51266	NA	NA	NA	-2.93368	NA	NA	-1.37933	NA	NA	NA	NA	NA	NA	-2.87979	-1.98787	-0.55695	-1.85639
DOPEY2	XP_006724131	Q9Y3R5	20	0	7280000000	163	-1.59585	-1.66649	-3.16521	-1.9997	-0.00859282	-0.493899	0.763399	-0.864055	-1.19566	0.39843	-4.2639	-0.215313	-2.20091	-1.93593	-3.89132	-2.77909	0.671641	-3.2765	2.42346	-0.595489
DPAGT1	NP_001373	Q9H3H5	13	1.36e-08	5530000000	16	-1.47145	NA	-1.40619	-3.02865	-1.87642	-0.641762	-0.885802	-0.468535	-0.891419	-0.206648	NA	NA	NA	NA	-0.675572	NA	-1.24272	NA	1.95136	-1.05577
DPCD	NP_056263	Q9BVM2	16	1.58e-37	3800000000	62	-1.25735	-1.60666	-2.07866	-1.45749	NA	NA	-1.07585	-2.79664	-2.32029	-2.30614	-1.78398	-0.0960109	NA	-0.344768	-1.59791	-0.492332	-0.424813	-2.38263	-1.2574	NA
DPF2	NP_006259	Q92785	20	0	8930000000	109	-0.0480516	-1.60194	0.493512	-0.497189	0.400904	0.12887	0.211544	-0.745144	-0.80302	-0.466915	-0.58011	-0.652981	-1.73566	0.223243	-0.620512	0.122699	-0.997656	0.269469	-0.621001	-0.540086
DPH1	NP_001374	Q9BZG8	14	2.01e-27	1240000000	25	NA	NA	-2.44863	-3.209	-2.48184	NA	-2.35823	NA	-2.87404	NA	NA	-3.34093	-1.56893	-3.0075	-2.72725	-3.56361	-2.5794	-2.07749	-2.62203	-3.19203
DPH2	NP_001375	Q9BQC3	20	7.49e-117	3640000000	67	-2.16392	-2.44334	-1.40226	-1.4431	-1.02211	-2.13779	-2.70034	-1.43842	-2.09423	-2.48782	-2.06165	-3.08453	-1.69176	-1.50216	-0.141117	-1.85237	-0.564313	-2.77351	-1.44814	-2.65471
DPH5	NP_057042	B3KWP1	17	1.72e-254	5840000000	58	-2.59352	-2.05624	-0.802723	NA	0.709364	-0.33004	-3.16812	-0.66336	-0.15761	-2.01768	-2.81849	NA	-1.78534	-1.21205	-1.49871	-3.17877	0.0890367	-1.67599	-1.75498	NA
DPH6	NP_542381	Q7L8W6	4	5.45e-23	1080000000	14	NA	NA	NA	NA	-2.98393	NA	-4.15446	-3.20804	NA	NA	NA	NA	NA	-2.78204	NA	NA	NA	NA	NA	NA
DPM1	NP_003850	O60762	20	6.66e-196	30800000000	227	1.57458	0.881446	1.54254	0.130074	1.0761	0.63927	0.735911	1.52383	1.37736	1.26118	1.24421	1.38947	1.35195	1.83869	1.25099	1.42923	2.51332	2.13785	1.99944	2.09416
DPM3	NP_061846	Q9P2X0	16	6.34e-28	8290000000	43	-1.0001	-0.259137	0.812684	-2.10629	NA	-2.07039	-0.416548	-0.862717	-1.96144	0.60176	NA	-0.821211	NA	NA	-1.2807	-1.1247	-0.0179646	0.683259	2.1294	0.129301
DPP10	NP_001004360	Q8N608	1	0.00051378	1720000000	7	NA	NA	NA	NA	NA	NA	NA	NA	NA	-1.77735	NA	NA	NA	NA	NA	NA	NA	NA	NA	NA
DPP3	NP_005691	Q9NY33	20	0	137000000000	1076	3.48894	3.89289	2.88058	3.21534	3.63091	3.41439	4.38022	2.57275	2.53939	4.37989	0.598397	4.0282	2.31015	4.60972	2.67526	3.86673	4.0787	4.0541	3.69162	4.43046
DPP4	NP_001926	P27487	3	1.53e-159	3680000000	35	NA	NA	NA	NA	NA	NA	NA	0.648306	0.489062	NA	NA	NA	NA	NA	0.847466	NA	NA	NA	NA	NA
DPP7	NP_037511	Q9UHL4	19	0	47700000000	465	1.08082	NA	1.90568	2.54815	2.16283	2.0765	2.68591	0.923177	0.891567	2.10521	0.675928	2.42254	1.51375	2.45282	1.89384	4.21895	1.84496	1.11549	1.87641	2.83535
DPP8	NP_569118	Q6V1X1	2	3.75e-27	1270000000	16	NA	NA	-2.98068	NA	NA	NA	NA	NA	NA	-1.29539	NA	NA	NA	NA	NA	NA	NA	NA	NA	NA
DPP9	XP_005259730	Q86TI2	19	6.21e-163	10100000000	112	1.847	0.982198	-0.937704	-2.76753	-3.90364	NA	0.828107	-3.12515	-1.07223	-2.60514	2.38103	-1.00913	-1.37315	0.248114	-0.912026	-1.72646	-0.617927	-2.28879	-0.441842	1.26175
DPT	NP_001928	Q07507	1	7.48e-112	64100000	2	NA	-2.24287	NA	NA	NA	NA	NA	NA	NA	NA	NA	NA	NA	NA	NA	NA	NA	NA	NA	NA
DPY19L1	NP_056098	Q2PZI1	6	7.73e-31	1770000000	25	NA	NA	NA	-1.51156	NA	NA	-1.42622	-2.49195	NA	-1.79507	NA	NA	NA	NA	NA	0.620908	NA	NA	-1.16439	NA
DPY19L4	NP_861452	Q7Z388	7	3.24e-55	1020000000	23	-1.93959	NA	NA	-2.3675	NA	NA	-3.67002	NA	NA	-2.78405	NA	NA	-3.54728	-3.02732	NA	NA	-2.27439	NA	NA	NA
[truncated: 6,649 more rows]
