# Supplementary material for: Proteogenomic integration reveals therapeutic targets in breast cancer xenografts
Source: Nat Commun. 2017 Mar 28;8:14864. doi: 10.1038/ncomms14864 (PMC5379071; doi:10.1038/ncomms14864)
Supplement: Supplementary Data 5 — iTRAQ global phosphosite analysis. [file ncomms14864-s6.xlsx]

## Sheet: Column_description_for_S5
The phosphosite expression is normalized (see Methods).
As detailed in the methods section subsets of this data were created for subsequent analyses based on the number of missing values and standard deviation across samples.
Columns:
accessionNumber_VMsites_numVMsitesPresent_numVMsitesLocalizedBest_earliestVMsiteAA_latestVMsiteAA:
Unique identifier for each phosphosite (VM, variable modification)with
RefseqProteinID_sites_#sitesPresent_#sitesLocalized_firstSite_lastSite
numITRAQExperimentsVMsiteObserved: The number of iTRAQ 4-plex experiments the phosphosite was observed in (1-9).
numSamplesVMsiteObserved: The number of samples where the expression ratio for the phosphosite was calculated.	numSamplesProteinObserved: The number of samples where the expression ratio for the protein subgroup was calculated.	numSamplesProteinObserved: The number of samples where the expression ratio for the protein subgroup was calculated.	numSamplesProteinObserved: The number of samples where the expression ratio for the protein subgroup was calculated.	numSamplesProteinObserved: The number of samples where the expression ratio for the protein subgroup was calculated.	numSamplesProteinObserved: The number of samples where the expression ratio for the protein subgroup was calculated.	numSamplesProteinObserved: The number of samples where the expression ratio for the protein subgroup was calculated.	numSamplesProteinObserved: The number of samples where the expression ratio for the protein subgroup was calculated.	numSamplesProteinObserved: The number of samples where the expression ratio for the protein subgroup was calculated.	numSamplesProteinObserved: The number of samples where the expression ratio for the protein subgroup was calculated.	numSamplesProteinObserved: The number of samples where the expression ratio for the protein subgroup was calculated.	numSamplesProteinObserved: The number of samples where the expression ratio for the protein subgroup was calculated.	numSamplesProteinObserved: The number of samples where the expression ratio for the protein subgroup was calculated.	numSamplesProteinObserved: The number of samples where the expression ratio for the protein subgroup was calculated.	numSamplesProteinObserved: The number of samples where the expression ratio for the protein subgroup was calculated.	numSamplesProteinObserved: The number of samples where the expression ratio for the protein subgroup was calculated.	numSamplesProteinObserved: The number of samples where the expression ratio for the protein subgroup was calculated.	numSamplesProteinObserved: The number of samples where the expression ratio for the protein subgroup was calculated.	numSamplesProteinObserved: The number of samples where the expression ratio for the protein subgroup was calculated.	numSamplesProteinObserved: The number of samples where the expression ratio for the protein subgroup was calculated.	numSamplesProteinObserved: The number of samples where the expression ratio for the protein subgroup was calculated.	numSamplesProteinObserved: The number of samples where the expression ratio for the protein subgroup was calculated.	numSamplesProteinObserved: The number of samples where the expression ratio for the protein subgroup was calculated.	numSamplesProteinObserved: The number of samples where the expression ratio for the protein subgroup was calculated.	numSamplesProteinObserved: The number of samples where the expression ratio for the protein subgroup was calculated.	numSamplesProteinObserved: The number of samples where the expression ratio for the protein subgroup was calculated.	numSamplesProteinObserved: The number of samples where the expression ratio for the protein subgroup was calculated.	numSamplesProteinObserved: The number of samples where the expression ratio for the protein subgroup was calculated.	numSamplesProteinObserved: The number of samples where the expression ratio for the protein subgroup was calculated.	numSamplesProteinObserved: The number of samples where the expression ratio for the protein subgroup was calculated.	numSamplesProteinObserved: The number of samples where the expression ratio for the protein subgroup was calculated.	numSamplesProteinObserved: The number of samples where the expression ratio for the protein subgroup was calculated.	numSamplesProteinObserved: The number of samples where the expression ratio for the protein subgroup was calculated.	numSamplesProteinObserved: The number of samples where the expression ratio for the protein subgroup was calculated.	numSamplesProteinObserved: The number of samples where the expression ratio for the protein subgroup was calculated.	numSamplesProteinObserved: The number of samples where the expression ratio for the protein subgroup was calculated.	numSamplesProteinObserved: The number of samples where the expression ratio for the protein subgroup was calculated.	numSamplesProteinObserved: The number of samples where the expression ratio for the protein subgroup was calculated.	numSamplesProteinObserved: The number of samples where the expression ratio for the protein subgroup was calculated.	numSamplesProteinObserved: The number of samples where the expression ratio for the protein subgroup was calculated.	numSamplesProteinObserved: The number of samples where the expression ratio for the protein subgroup was calculated.	numSamplesProteinObserved: The number of samples where the expression ratio for the protein subgroup was calculated.	numSamplesProteinObserved: The number of samples where the expression ratio for the protein subgroup was calculated.	numSamplesProteinObserved: The number of samples where the expression ratio for the protein subgroup was calculated.	numSamplesProteinObserved: The number of samples where the expression ratio for the protein subgroup was calculated.	numSamplesProteinObserved: The number of samples where the expression ratio for the protein subgroup was calculated.	numSamplesProteinObserved: The number of samples where the expression ratio for the protein subgroup was calculated.	numSamplesProteinObserved: The number of samples where the expression ratio for the protein subgroup was calculated.	numSamplesProteinObserved: The number of samples where the expression ratio for the protein subgroup was calculated.	numSamplesProteinObserved: The number of samples where the expression ratio for the protein subgroup was calculated.
numSpectraVMsiteObserved: The total number of identified MS/MS spectra for the phosphosite across all 9 iTRAQ 4-plex tumor experiments. Each iTRAQ MS/MS spectrum measures a peptide from 4 samples (3 individual tumors, and the internal reference sample mix of 16 tumors).
Items associated with the representative peptide for the phosphosite. Selecting the representative peptide from the combined observations is done such that once confident phosphosite localization is established, higher identification scores and longer peptide lengths are preferable. See Supplementary methods - Protein-peptide identification, phosphosite localization, and quantification
bestFilename: MS/MS spectrum identifier.
bestScore: Spectrum Mill identification score.
bestDeltaForwardReverseScore: The difference between Spectrum Mill identification score of the best target peptide (forward peptide sequence) and decoy peptide (reversed peptide sequence). A value less than or equal to zero indicates a likely false-positive identification. Best_scoreVML: variable modification localization score is the difference in Spectrum Mill identification score between the t…
Best_numPossibleVMsites_STY: count STY residues in sequence
Best_numActualVMSites_sty: count of phosphosites measured in the sequence
Best_numLocalizedVMsites_sty: count of phosphosites confidently localized to a particular STY residue in the sequence
Best_numAmbiguousVMsites_sty: count of phosphosites not confidently localized to a particular STY residue in the sequence
best_parent_m_over_z: measured precursor m/z
best_matched_parent_mass: calculated mass (MH+) of peptide in database before accounting for variable modifications.
best_delta_parent_mass: Difference in measured parent mass (Da) of identified peptide and calculated mass of peptide in database before accounting for variable modifications. +80 is consistent with phosphorylation.
variableSites: The amino acid position in the protein sequence of a modified amino acid indicated in lowercase.
nterm: modification by iTRAQ or unmodified (Hydrogen)
StartAA: The amino acid position in the protein sequence of the first amino acid in the peptide.
previous_aa: Amino acid preceding the peptide.
sequence: Peptide sequence, position with a variable modification are lowercase.
next_aa: Amino acid following the peptide.
sequenceVML: sequence integrated with variable modification localization information associated with each STY residue. (1.0: no possibility of ambiguity, numPossibleVMsites = numActualVMSites, 0.99: confidently localized above VML score threshold, 0.5: ambiguity in localization between 2 possible sites, 0.33: ambiguity in localization between 3 possible sites)
protein_mw: Calculated protein MW (Da) of the protein sequence belonging to accession number
speciesMulti: HOMO SAPIENS (human only), HOMO SAPIENS|MUS MUSCULUS (indistinguishable, human and mouse), first species listed corresponds to accesion_number
accession_number: RefSeq protein ID
accession_numbers: All RefSeq accession numbers containing the representative sequence of the phosphosite.
protein_group_num: Combined number proteinGroup.subgroup
protein_score: sum of the Spectrum Mill identification scores of the distinct distinct phosphosites for the protein group.
geneSymbol: Gene name
Description: RefSeq protein ID
Columns AF-BF: log2 iTRAQ ratios for each sample in the 9 iTRAQ experiments
(missing values are represented by NA cells)
[truncated: 5,000 more columns]

## Sheet: S5.iTRAQ_phosphoproteome
accessionNumber_VMsites_numVMsitesPresent_numVMsitesLocalizedBest_earliestVMsiteAA_latestVMsiteAA	numITRAQExperimentsVMsiteObserved	numSamplesVMsiteObserved	numSpectraVMsiteObserved	CandidateDruggableGene	geneSymbol	bestFilename	bestScore	bestDeltaForwardReverseScore	Best_scoreVML	Best_numPossibleVMsites_STY	Best_numActualVMSites_sty	Best_numLocalizedVMsites_sty	Best_numAmbiguousVMsites_sty	best_parent_m_over_z	best_matched_parent_mass	best_delta_parent_mass	variableSites	nterm	StartAA	previous_aa	sequence	next_aa	sequenceVML	protein_mw	speciesMulti	accession_number	accession_numbers	protein_group_num	protein_score	Name	Description	WHIM2.PDXBC01	WHIM8.PDXBC01	WHIM21.PDXBC01	WHIM18.PDXBC02	WHIM14.PDXBC02	WHIM20.PDXBC02	WHIM30.PDXBC03	WHIM16.PDXBC03	WHIM6.PDXBC03	WHIM25.PDXBC04	WHIM24.PDXBC04	WHIM46.PDXBC04	WHIM11.PDXBC05	WHIM4.PDXBC05	WHIM12.PDXBC05	WHIM13.PDXBC06	TaxIR.PDXBC06	HumIR.PDXBC06
NP_005154_S475s _1_0_473_477	9	27	18	yes	AKT1	WHIM02corr_18_14_20_IR_P_BI_20131220_H-PM_f06.23296.23296.3	13.2	13.2	0	5	1	0	1	626.286	1796.88	79.9604	S475s	iTRAQ	466	(R)	RPHFPQFSYsASGTA	(-)	RPHFPQFS(0.33)Y(0.0)S(0.33)AS(0.33)GT(0.0)A	56,085	HOMO SAPIENS|MUS MUSCULUS	NP_005154	NP_005154|NP_033782	1738.3	157.02	NP_005154_S475s _1_0_473_477	NP_005154	-0.269651	-0.87189	1.24565	-0.145888	-1.11918	0.180038	-0.39414	-0.286591	-0.186321	-0.682838	-0.921295	1.42263	-0.341744	-0.245084	1.37011	-0.424279	0.430125	0.522465
NP_005154_S475sS477s_2_1_473_477	9	27	13	yes	AKT1	WHIM09_37_47_26_IR_P_BI_20140801_H-PM_f09.22090.22090.3	7.63	7.63	0	5	2	1	1	652.945	1796.88	159.937	S475s S477s	iTRAQ	466	(R)	RPHFPQFSYsAsGTA	(-)	RPHFPQFS(0.50)Y(0.0)S(0.50)AS(0.99)GT(0.0)A	56,085	HOMO SAPIENS|MUS MUSCULUS	NP_005154	NP_005154|NP_033782	1738.3	157.02	NP_005154_S475sS477s_2_1_473_477	NP_005154	-0.00378427	0.714547	2.80418	-0.809405	-0.957254	-0.0192476	-0.019747	1.03657	0.522416	0.0469458	-0.143753	-0.156592	-1.05728	-1.47606	2.06931	-0.173237	0.40975	-0.545162
NP_005456_T445t _1_0_445_447	9	27	14	yes	AKT3	WHIM08_17_43_35_IR_P_BI_20140423_H-PM_f08.31099.31223.3	19.87	15.95	0	5	1	0	1	833.41	2418.23	79.9846	T445t	iTRAQ	434	(R)	YFDEEFTAQTItITPPEK	(Y)	Y(0.0)FDEEFT(0.0)AQT(0.0)IT(0.50)IT(0.50)PPEK	56,230	HOMO SAPIENS|MUS MUSCULUS	NP_005456	NP_005456|NP_859029|NP_035915	1738.4	157.02	NP_005456_T445t _1_0_445_447	NP_005456	0.0513586	-0.233745	-0.765351	-0.370401	-1.4916	-0.929237	-1.79589	1.13093	-0.596918	-0.16123	-3.52562	-2.27619	-1.58678	5.59021	0.0472457	0.923296	-1.61078	2.37144
NP_005456_T122t _1_0_120_122	4	12	5	yes	AKT3	WHIM05_11_4_12_IR_P_BI_20140117_H-PM_f09.22399.22399.4	22.06	22.06	0	6	1	0	1	800.849	3120.39	79.9835	T122t	iTRAQ	117	(R)	MNCSPtSQIDNIGEEEMDASTTHHK	(R)	MNCS(0.50)PT(0.50)S(0.0)QIDNIGEEEMDAS(0.0)T(0.0)T(0.0)HHK	56,230	HOMO SAPIENS|MUS MUSCULUS	NP_005456	NP_859029|NP_035915|NP_005456	1738.4	157.02	NP_005456_T122t _1_0_120_122	NP_005456	NA	NA	NA	-1.69744	-2.40762	-2.25701	NA	NA	NA	-0.942473	-2.37919	-1.48192	-0.527784	3.96153	-0.520313	NA	NA	NA
NP_005456_S34s _1_1_34_34	4	12	4	yes	AKT3	WHIM07_9_13_27_IR_P_BI_20140422_H-PM_f12.18240.18240.2	11.69	7.22	3.17	3	1	1	0	678.328	1275.68	79.9672	S34s	iTRAQ	31	(K)	TDGsFIGYK	(E)	T(0.0)DGS(0.99)FIGY(0.0)K	56,230	HOMO SAPIENS|MUS MUSCULUS	NP_005456	NP_005456|NP_859029|NP_035915	1738.4	157.02	NP_005456_S34s _1_1_34_34	NP_005456	NA	NA	NA	NA	NA	NA	-4.0311	0.346038	-3.38218	0.329971	-2.08982	-1.66593	-1.64607	7.10999	0.787446	NA	NA	NA
NP_004324_S447s _1_0_446_447	9	27	49	yes	BRAF	WHIM08_17_43_35_IR_P_BI_20140423_H-PM_f12.22117.22525.3	24.58	24.58	0	3	1	0	1	800.036	2318.11	79.9798	S447s	iTRAQ	444	(R)	RDSsDDWEIPDGQITVGQR	(I)	RDS(0.50)S(0.50)DDWEIPDGQIT(0.0)VGQR	85,177	HOMO SAPIENS|MUS MUSCULUS	NP_004324	NP_004324|NP_647455	527.1	338.94	NP_004324_S447s _1_0_446_447	NP_004324	0.378277	0.132184	-0.879866	1.59409	-0.214721	0.0599863	-0.171287	0.264546	-0.0398665	-0.0419381	2.21759	0.737833	-0.0739283	-0.514952	-0.459889	-0.218235	0.426729	0.621479
NP_004324_T401t _1_1_401_401	9	27	66	yes	BRAF	WHIM07_9_13_27_IR_P_BI_20140422_H-PM_f12.25912.26070.3	23.32	23.32	3.23	8	1	1	0	885.116	2573.37	79.9674	T401t	iTRAQ	390	(R)	GDGGSTTGLSAtPPASLPGSLTNVK	(A)	GDGGS(0.0)T(0.0)T(0.0)GLS(0.0)AT(0.99)PPAS(0.0)LPGS(0.0)LT(0.0)NVK	85,177	HOMO SAPIENS	NP_004324	NP_004324	527.1	338.94	NP_004324_T401t _1_1_401_401	NP_004324	-0.586723	-2.16157	-1.92447	0.419405	-0.915616	-1.0685	0.176364	0.146599	-0.60738	0.533468	3.2094	-0.00985049	0.584367	-0.89608	-0.738273	-0.19692	-0.880674	-0.000586015
NP_004324_S364s _1_0_363_365	9	27	64	yes	BRAF	WHIM08_17_43_35_IR_P_BI_20140423_H-PM_f05.33214.33214.4	21.93	21.93	0	4	1	0	1	657.838	2548.35	79.9812	S364s	iTRAQ	363	(R)	SsSAPNVHINTIEPVNIDDLIR	(D)	S(0.33)S(0.33)S(0.33)APNVHINT(0.0)IEPVNIDDLIR	85,177	HOMO SAPIENS	NP_004324	NP_004324	527.1	338.94	NP_004324_S364s _1_0_363_365	NP_004324	-0.0490802	-1.66845	-0.840764	1.70835	-0.982699	-0.960451	0.263276	0.38035	0.0595137	0.198984	3.22044	0.707553	-0.889642	-1.96371	-1.48279	-0.751108	-1.8451	0.591344
NP_004324_S151s _1_1_151_151	9	24	22	yes	BRAF	WHIM07_9_13_27_IR_P_BI_20140422_H-PM_f06.8141.8141.4	11.97	11.97	2.21	2	1	1	0	466.519	1783.09	79.9607	S151s	iTRAQ	147	(R)	SNPKsPQKPIVR	(V)	S(0.0)NPKS(0.99)PQKPIVR	85,177	HOMO SAPIENS	NP_004324	NP_004324	527.1	338.94	NP_004324_S151s _1_1_151_151	NP_004324	-0.496131	-1.89158	-1.97475	-0.175956	-1.78075	-0.722749	NA	NA	NA	0.856258	3.75942	1.1734	0.672276	-2.26909	-2.64164	-0.855314	0.474271	-1.28992
NP_004324_S729s _1_1_729_729	9	27	17	yes	BRAF	WHIM02corr_18_14_20_IR_P_BI_20131220_H-PM_f05.8150.8330.3	10.37	8.74	3.1	3	1	1	0	395.518	1104.58	79.964	S729s	iTRAQ	727	(R)	SAsEPSLNR	(A)	S(0.0)AS(0.99)EPS(0.0)LNR	85,177	HOMO SAPIENS|MUS MUSCULUS	NP_004324	NP_004324|NP_647455	527.1	338.94	NP_004324_S729s _1_1_729_729	NP_004324	0.07893	-1.80233	-0.360358	1.42771	-1.43377	-1.59192	-0.759619	0.123009	0.65841	-0.40683	3.21823	0.551494	0.664098	-1.86666	-1.37057	-0.28218	-0.717673	-0.08238
NP_004324_T313t _1_0_313_325	6	18	8	yes	BRAF	WHIM07_9_13_27_IR_P_BI_20140422_H-PM_f06.31309.31309.4	24.12	22.53	0.67	13	1	0	1	1243.61	4891.45	79.9618	T313t	iTRAQ	294	(K)	FFEHHPIPQEEASLAETALtSGSSPSAPASDSIGPQILTSPSPSK	(S)	FFEHHPIPQEEAS(0.0)LAET(0.0)ALT(0.17)S(0.17)GS(0.17)S(0.17)PS(0.17)APAS(0.0)DS(0.17)IGPQILT(0.0)S(0.0)PS(0.0)PS(0.0)K	85,177	HOMO SAPIENS	NP_004324	NP_004324	527.1	338.94	NP_004324_T313t _1_0_313_325	NP_004324	NA	NA	NA	0.71007	-1.90566	-0.497052	0.586413	-0.164354	0.0647442	-0.388118	1.57258	-0.0424597	NA	NA	NA	0.444895	-0.167545	1.18758
NP_004324_S419s _1_1_419_419	5	12	6	yes	BRAF	WHIM08_17_43_35_IR_P_BI_20140423_H-PM_f02.4863.4863.3	8.14	8.14	99	1	1	1	0	483.935	1369.82	79.9759	S419s	iTRAQ	415	(K)	ALQKsPGPQR	(E)	ALQKS(1.0)PGPQR	85,177	HOMO SAPIENS|MUS MUSCULUS	NP_004324	NP_004324|NP_647455	527.1	338.94	NP_004324_S419s _1_1_419_419	NP_004324	NA	NA	NA	NA	NA	NA	5.22175	-1.14225	-2.15823	-0.105093	-1.15544	1.85586	-3.70068	-3.68708	-3.29121	-3.05549	4.17235	-2.60077
NP_001895_S29s _1_1_29_29	5	15	6	yes	CTNNB1	WHIM06_13_TaxIR_HumIR_WhimIR_P_BI_20140124_H-PM_f06.22006.22006.4	23.71	23.71	1.11	10	1	1	0	864.178	3373.7	79.9867	S29s	iTRAQ	20	(K)	AAVSHWQQQsYLDSGIHSGATTTAPSLSGK	(G)	AAVS(0.0)HWQQQS(0.99)Y(0.0)LDS(0.0)GIHS(0.0)GAT(0.0)T(0.0)T(0.0)APS(0.0)LS(0.0)GK	86,123	HOMO SAPIENS|MUS MUSCULUS	NP_001895	NP_001895|NP_031640	1131.1	215.91	NP_001895_S29s _1_1_29_29	NP_001895	-2.29418	-0.847346	2.28746	0.95062	-0.33732	-0.797181	NA	NA	NA	-0.90037	-2.34826	-1.71485	-0.585027	2.48436	-0.151292	-0.320073	0.881774	1.09933
NP_004439_S1151s _1_1_1151_1151	9	27	40	yes	ERBB2	WHIM08_17_43_35_IR_P_BI_20140423_H-PM_f11.28521.28521.5	23.7	23.7	5.32	10	1	1	0	981.668	4824.32	79.9879	S1151s	iTRAQ	1112	(R)	YSEDPTVPLPSETDGYVAPLTCSPQPEYVNQPDVRPQPPsPR	(E)	Y(0.0)S(0.0)EDPT(0.0)VPLPS(0.0)ET(0.0)DGY(0.0)VAPLT(0.0)CS(0.0)PQPEY(0.0)VNQPDVRPQPPS(0.99)PR	141,274	HOMO SAPIENS	NP_004439	NP_004439|NP_001005862	356.1	404.16	NP_004439_S1151s _1_1_1151_1151	NP_004439	-0.716702	6.2548	-1.77923	-0.743254	-1.17238	-0.828394	-2.25719	-2.56405	-2.29161	-2.09329	-2.6045	-7.03714	0.394238	2.4749	-2.50137	-4.41253	-0.727861	1.48893
NP_004439_S728s _1_1_728_728	6	18	9	yes	ERBB2	WHIM08_17_43_35_IR_P_BI_20140423_H-PM_f07.27070.27070.3	14.78	9.7	3.14	3	1	1	0	522.947	1486.85	79.9763	S728s	iTRAQ	725	(K)	VLGsGAFGTVYK	(G)	VLGS(0.99)GAFGT(0.0)VY(0.0)K	141,274	HOMO SAPIENS|MUS MUSCULUS	NP_004439	NP_005226|NP_001036064|NP_004439|NP_001005862|NP_005219|NP_034284|NP_001003817|NP_997538	356.1	404.16	NP_004439_S728s _1_1_728_728	NP_004439	-0.746243	6.37752	-0.642457	NA	NA	NA	NA	NA	NA	-2.51432	-3.23404	-4.2607	-2.14899	1.00483	-0.755537	-0.793738	2.71553	1.94525
NP_004439_S998s _1_1_998_998	9	27	24	yes	ERBB2	WHIM09_37_47_26_IR_P_BI_20140801_H-PM_f08.32300.32300.3	24.38	24.38	7.07	4	1	1	0	864.757	2512.28	79.9719	S998s	iTRAQ	986	(R)	FVVIQNEDLGPAsPLDSTFYR	(S)	FVVIQNEDLGPAS(0.99)PLDS(0.0)T(0.0)FY(0.0)R	141,274	HOMO SAPIENS	NP_004439	NP_004439|NP_001005862	356.1	404.16	NP_004439_S998s _1_1_998_998	NP_004439	0.478715	5.33552	-1.05583	-2.87814	-2.34748	-2.33144	-3.72133	-2.98866	-2.53222	-2.61957	-4.45337	-5.41833	-1.6522	1.61795	-2.25752	-1.24609	0.939503	1.57933
NP_004439_T1240t _1_1_1240_1240	9	27	39	yes	ERBB2	WHIM08_17_43_35_IR_P_BI_20140423_H-PM_f12.32107.32107.2	15.81	15.81	1.12	3	1	1	0	998.48	1915.98	79.9765	T1240t	iTRAQ	1239	(K)	GtPTAENPEYLGLDVPV	(-)	GT(0.99)PT(0.0)AENPEY(0.0)LGLDVPV	141,274	HOMO SAPIENS	NP_004439	NP_004439|NP_001005862	356.1	404.16	NP_004439_T1240t _1_1_1240_1240	NP_004439	-0.0333251	2.93467	-1.09493	-2.00013	-2.03982	-0.0768723	-1.2187	-1.0243	-0.628302	-1.70033	-1.67675	-2.16206	-0.830354	0.907771	-1.49574	-1.89027	0.528605	1.86346
NP_004439_T701t _1_1_701_701	9	27	64	yes	ERBB2	WHIM09_37_47_26_IR_P_BI_20140801_H-PM_f02.29248.29248.4	22.7	18.6	2.43	3	1	1	0	720.108	2797.43	79.9759	T701t	iTRAQ	690	(R)	LLQETELVEPLtPSGAMPNQAQMR	(I)	LLQET(0.0)ELVEPLT(0.99)PS(0.0)GAMPNQAQMR	141,274	HOMO SAPIENS	NP_004439	NP_004439|NP_001005862	356.1	404.16	NP_004439_T701t _1_1_701_701	NP_004439	-0.043172	4.36268	-0.837971	-1.44285	-0.823089	-0.669926	-0.759619	-1.09078	-1.15659	-1.49215	-1.90427	-2.1411	-0.184326	1.44514	-0.781433	-1.48766	-0.0758568	0.548295
NP_004439_Y1248y _1_1_1248_1248	7	21	15	yes	ERBB2	WHIM08_17_43_35_IR_P_BI_20140423_H-PM_f11.32285.32395.2	21.74	18.41	12.57	3	1	1	0	998.48	1915.98	79.9754	Y1248y	iTRAQ	1239	(K)	GTPTAENPEyLGLDVPV	(-)	GT(0.0)PT(0.0)AENPEY(0.99)LGLDVPV	141,274	HOMO SAPIENS	NP_004439	NP_004439|NP_001005862	356.1	404.16	NP_004439_Y1248y _1_1_1248_1248	NP_004439	-0.425233	3.39208	-0.756972	-0.480653	0.0605479	-0.768368	NA	NA	NA	-0.236079	0.273734	0.101953	NA	NA	NA	-0.421911	0.695002	0.750627
NP_002002_S573s _1_1_573_573	8	21	13	yes	FGFR4	WHIM09_37_47_26_IR_P_BI_20140801_H-PM_f10.11905.12062.3	17.85	17.85	99	1	1	1	0	528.928	1504.8	79.9708	S573s	iTRAQ	566	(R)	RPPGPDLsPDGPR	(S)	RPPGPDLS(1.0)PDGPR	88,866	HOMO SAPIENS|MUS MUSCULUS	NP_002002	NP_002002|NP_075252|NP_032037	3858.1	65.91	NP_002002_S573s _1_1_573_573	NP_002002	-0.574906	-2.42263	-2.11998	-0.416507	-0.899424	-0.895623	0.310075	0.0179287	-1.10951	NA	NA	NA	3.83495	-0.226146	-0.988603	NA	NA	NA
NP_001258898_S226s _1_1_226_226	9	27	110	yes	HSP90AB1	WHIM07_9_13_27_IR_P_BI_20140422_H-PM_fA.9530.9679.3	21.95	19.57	99	1	1	1	0	707.327	2040	79.9692	S226s	iTRAQ	224	(K)	EIsDDEAEEEKGEK	(E)	EIS(1.0)DDEAEEEKGEK	83,605	HOMO SAPIENS|MUS MUSCULUS	NP_001258898	NP_001258898|NP_001258901|NP_001258900|NP_032328	96.1	697	NP_001258898_S226s _1_1_226_226	NP_001258898	0.841083	0.727935	-2.68698	-0.546805	-0.742127	0.120012	-2.52461	1.74211	-0.293547	-1.07112	-0.523688	0.251023	0.363572	0.0200488	0.0278235	-1.25082	-1.1829	0.287845
NP_001258898_S307s _1_1_307_307	9	27	24	yes	HSP90AB1	WHIM08_17_43_35_IR_P_BI_20140423_H-PM_f03.23546.23674.3	21.3	15.16	2.18	2	1	1	0	632.648	1815.95	79.9825	S307s	iTRAQ	307	(K)	sLTNDWEDHLAVK	(H)	S(0.99)LT(0.0)NDWEDHLAVK	83,605	HOMO SAPIENS|MUS MUSCULUS	NP_001258898	NP_001017963|NP_005339|NP_001258898|NP_001258901|NP_001258900|NP_032328	96.1	697	NP_001258898_S307s _1_1_307_307	NP_001258898	-0.681253	0.486957	0.385389	-1.43083	-1.60726	-0.677129	0.463844	0.826406	-0.586457	-0.577581	-1.04279	3.33027	0.897159	1.03087	0.465901	-0.177974	0.525209	-0.398794
NP_001258898_Y56y _1_1_56_56	7	21	7	yes	HSP90AB1	WHIM02corr_18_14_20_IR_P_BI_20131220_H-PM_f01.14337.14337.3	13.96	9.59	2.24	4	1	1	0	559.619	1596.88	79.9586	Y56y	iTRAQ	54	(K)	IRyESLTDPSK	(L)	IRY(0.99)ES(0.0)LT(0.0)DPS(0.0)K	83,605	HOMO SAPIENS|MUS MUSCULUS	NP_001258898	NP_001017963|NP_005339|NP_001258898|NP_001258901|NP_001258900|NP_034610|NP_032328	96.1	697	NP_001258898_Y56y _1_1_56_56	NP_001258898	0.478715	3.02392	-0.835178	-0.416507	-0.915616	1.50781	NA	NA	NA	NA	NA	NA	0.326773	0.0413542	0.0256655	0.243588	0.620293	-0.439691
NP_003290_T786t _1_1_786_786	7	21	14	yes	HSP90B1	WHIM09_37_47_26_IR_P_BI_20140801_H-PM_fA.19123.19123.4	24.04	24.04	1.16	6	1	1	0	1246.99	4904.97	79.9725	T786t	iTRAQ	755	(K)	VEEEPEEEPEETAEDTTEDTEQDEDEEMDVGtDEEEETAK	(E)	VEEEPEEEPEET(0.0)AEDT(0.0)T(0.0)EDT(0.0)EQDEDEEMDVGT(0.99)DEEEET(0.0)AK	92,753	HOMO SAPIENS	NP_003290	NP_003290	96.5	697	NP_003290_T786t _1_1_786_786	NP_003290	-0.11407	-1.9853	-4.02764	2.53023	-1.29498	4.24258	-4.84674	2.69427	-2.51129	-0.846572	-0.342556	-1.16049	NA	NA	NA	-0.175605	-2.59898	1.5126
NP_004949_S2481s _1_1_2481_2481	8	24	11	yes	MTOR	WHIM07_9_13_27_IR_P_BI_20140422_H-PM_f07.30315.30315.4	25.97	25.97	4.81	5	1	1	0	781.416	3042.68	79.9589	S2481s	iTRAQ	2471	(K)	TGTTVPESIHsFIGDGLVKPEALNK	(K)	T(0.0)GT(0.0)T(0.0)VPES(0.0)IHS(0.99)FIGDGLVKPEALNK	290,941	HOMO SAPIENS	NP_004949	NP_004949	924.1	249.85	NP_004949_S2481s _1_1_2481_2481	NP_004949	-0.00772305	1.62268	-0.737421	-1.14016	-0.675045	1.69509	0.492815	1.14594	0.480572	-0.638396	-0.411033	-0.121654	NA	NA	NA	-0.348493	-0.853507	-0.278255
NP_004949_S2478s _1_1_2478_2478	8	24	8	yes	MTOR	WHIM08_17_43_35_IR_P_BI_20140423_H-PM_f06.29281.29281.4	22.05	22.05	3.55	5	1	1	0	781.425	3042.68	79.9941	S2478s	iTRAQ	2471	(K)	TGTTVPEsIHSFIGDGLVKPEALNK	(K)	T(0.0)GT(0.0)T(0.0)VPES(0.99)IHS(0.0)FIGDGLVKPEALNK	290,941	HOMO SAPIENS	NP_004949	NP_004949	924.1	249.85	NP_004949_S2478s _1_1_2478_2478	NP_004949	0.407818	0.761404	-0.128534	-1.48696	-0.471485	1.04201	0.581956	1.04086	0.0359763	NA	NA	NA	0.355395	-1.44292	-0.358462	-0.0429793	0.565959	0.0725981
NP_001159845_S71s _1_1_71_71	2	0	2		2016-03-01	WHIM03_30_16_6_IR_P_BI_20140114_H-PM_f12.15905.15905.2	10.05	10.05	10.05	3	1	1	0	758.324	1435.67	79.9736	S71s	Hydrogen	70	(R)	LsVCPSTQDICR	(I)	LS(0.99)VCPS(0.0)T(0.0)QDICR	33,221	HOMO SAPIENS	NP_001159845	NP_001159845	9659.1	10.05	NP_001159845_S71s _1_1_71_71	NP_001159845	NA	NA	NA	NA	NA	NA	NA	NA	NA	NA	NA	NA	NA	NA	NA	NA	NA	NA
NP_060368_S310s _1_1_310_310	1	3	1		2016-03-02	WHIM06_13_TaxIR_HumIR_WhimIR_P_BI_20140124_H-PM_f07.32674.32674.4	9.92	9.92	4.6	5	1	1	0	641.1	2481.4	79.9789	S310s	iTRAQ	305	(R)	ELYKLsPLFGIYYSVEK	(I)	ELY(0.0)KLS(0.99)PLFGIY(0.0)Y(0.0)S(0.0)VEK	38,593	HOMO SAPIENS	NP_060368	NP_060368	9701.1	9.92	NP_060368_S310s _1_1_310_310	NP_060368	NA	NA	NA	NA	NA	NA	NA	NA	NA	NA	NA	NA	NA	NA	NA	2.77296	-1.53607	-0.437538
NP_005876_T29t _1_0_29_31	2	6	2		2016-03-06	WHIM05_11_4_12_IR_P_BI_20140117_H-PM_f12.17223.17223.3	12.64	12.64	0	3	1	0	1	633.979	1819.94	79.9773	T29t	iTRAQ	21	(K)	PLYHPCVCtGSIK	(F)	PLY(0.0)HPCVCT(0.50)GS(0.50)IK	103,856	HOMO SAPIENS|MUS MUSCULUS	NP_005876	NP_005876|NP_001257589|NP_766194	8972.1	12.64	NP_005876_T29t _1_0_29_31	NP_005876	NA	NA	NA	NA	NA	NA	NA	NA	NA	NA	NA	NA	0.70703	1.18474	0.681703	NA	NA	NA
NP_073737_S127s _1_0_127_129	9	24	12		2016-03-07	WHIM07_9_13_27_IR_P_BI_20140422_H-PM_f11.31851.31851.3	17.29	14.46	0	5	1	0	1	604.612	1731.85	79.9703	S127s	iTRAQ	127	(R)	sSSMVLGSFGTDLMR	(E)	S(0.33)S(0.33)S(0.33)MVLGS(0.0)FGT(0.0)DLMR	78,677	HOMO SAPIENS|MUS MUSCULUS	NP_073737	NP_073737|NP_065600	1582.1	168.98	NP_073737_S127s _1_0_127_129	NP_073737	-0.545366	-1.05485	-0.346392	-0.524754	1.31892	0.379323	2.49181	-0.350926	-0.523691	-0.0840411	-1.0207	0.395436	-1.50909	1.56824	-0.634688	-1.53976	2.10088	0.455738
NP_073737_S544s _1_1_544_544	7	21	21		2016-03-07	WHIM09_37_47_26_IR_P_BI_20140801_H-PM_f02.22705.22705.3	20.55	20.55	20.55	2	1	1	0	878.083	2552.26	79.9709	S544s	iTRAQ	535	(K)	IKESLLLEDsEEEEGDLCR	(I)	IKES(0.0)LLLEDS(0.99)EEEEGDLCR	78,677	HOMO SAPIENS	NP_073737	NP_073737	1582.1	168.98	NP_073737_S544s _1_1_544_544	NP_073737	0.949399	0.0697085	-0.338013	-0.883575	1.1223	0.701061	NA	NA	NA	-0.38344	-0.291751	-0.778497	0.576189	1.20605	-0.474995	NA	NA	NA
NP_073737_S687s _1_0_686_687	6	18	6		2016-03-07	WHIM05_11_4_12_IR_P_BI_20140117_H-PM_f01.17672.17672.4	21.61	21.61	0	4	1	0	1	750.055	2917.21	79.9831	S687s	iTRAQ	676	(R)	TLQAHMEDLETsEDDSEEDGDHNR	(T)	T(0.0)LQAHMEDLET(0.50)S(0.50)EDDS(0.0)EEDGDHNR	78,677	HOMO SAPIENS	NP_073737	NP_073737	1582.1	168.98	NP_073737_S687s _1_0_686_687	NP_073737	0.728828	1.03362	-0.519562	0.455488	1.5086	0.837919	-0.668249	0.00291718	-0.230781	0.804798	0.552059	-0.301004	0.26953	0.207062	-0.794381	NA	NA	NA
NP_073737_S13s _1_1_13_13	5	15	5		2016-03-07	WHIM07_9_13_27_IR_P_BI_20140422_H-PM_f08.14157.14157.3	10.4	10.4	3.8	5	1	1	0	537.949	1531.87	79.9657	S13s	iTRAQ	11	(R)	RIsVQPSSSLSAR	(M)	RIS(0.99)VQPS(0.0)S(0.0)S(0.0)LS(0.0)AR	78,677	HOMO SAPIENS	NP_073737	NP_073737	1582.1	168.98	NP_073737_S13s _1_1_13_13	NP_073737	NA	NA	NA	-0.288213	-0.0157872	-0.777972	NA	NA	NA	NA	NA	NA	0.721341	0.209429	-0.598002	-0.507171	3.84975	0.287845
NP_073737_S300s _1_1_300_300	4	12	6		2016-03-07	WHIM02corr_18_14_20_IR_P_BI_20131220_H-PM_f03.4695.4695.2	7.12	7.12	1.93	4	1	1	0	616.273	1151.58	79.962	S300s	iTRAQ	299	(R)	SsQDSLNTR	(S)	S(0.0)S(0.99)QDS(0.0)LNT(0.0)R	78,677	HOMO SAPIENS|MUS MUSCULUS	NP_073737	NP_073737|NP_065600	1582.1	168.98	NP_073737_S300s _1_1_300_300	NP_073737	0.860777	-0.363159	1.07527	-1.02791	-0.654226	-1.45266	NA	NA	NA	NA	NA	NA	NA	NA	NA	NA	NA	NA
NP_073737_S562s _1_0_561_563	3	6	3		2016-03-07	WHIM07_9_13_27_IR_P_BI_20140422_H-PM_f03.25171.25171.3	16.01	16.01	0	3	1	0	1	787.715	2281.16	79.9711	S562s	iTRAQ	554	(R)	ICQMAAASsSNLLIEPCK	(C)	ICQMAAAS(0.33)S(0.33)S(0.33)NLLIEPCK	78,677	HOMO SAPIENS|MUS MUSCULUS	NP_073737	NP_073737|NP_065600	1582.1	168.98	NP_073737_S562s _1_0_561_563	NP_073737	NA	NA	NA	NA	NA	NA	NA	NA	NA	NA	NA	NA	NA	NA	NA	NA	NA	NA
NP_073737_S365s _1_1_365_365	2	6	3		2016-03-07	WHIM07_9_13_27_IR_P_BI_20140422_H-PM_f07.20809.20809.3	16.59	16.59	1.29	8	1	1	0	1048.77	3064.34	79.9653	S365s	iTRAQ	355	(R)	WGLSSLSHNHsSESDSENFNQESEGR	(N)	WGLS(0.0)S(0.0)LS(0.0)HNHS(0.99)S(0.0)ES(0.0)DS(0.0)ENFNQES(0.0)EGR	78,677	HOMO SAPIENS	NP_073737	NP_073737	1582.1	168.98	NP_073737_S365s _1_1_365_365	NP_073737	NA	NA	NA	NA	NA	NA	NA	NA	NA	NA	NA	NA	NA	NA	NA	0.525418	1.89374	0.119952
NP_073737_T686tS687s_2_0_686_691	2	6	3		2016-03-07	WHIM05_11_4_12_IR_P_BI_20140117_H-PM_f01.19056.19056.4	16.26	16.26	0	4	2	0	2	770.049	2917.21	159.959	T686t S687s	iTRAQ	676	(R)	TLQAHMEDLEtsEDDSEEDGDHNR	(T)	T(0.0)LQAHMEDLET(0.33)S(0.33)EDDS(0.33)EEDGDHNR	78,677	HOMO SAPIENS	NP_073737	NP_073737	1582.1	168.98	NP_073737_T686tS687s_2_0_686_691	NP_073737	NA	NA	NA	0.000447065	1.59419	-0.168111	NA	NA	NA	NA	NA	NA	0.193887	-0.11015	-0.531103	NA	NA	NA
NP_073737_S246s _1_0_243_247	2	6	2		2016-03-07	WHIM07_9_13_27_IR_P_BI_20140422_H-PM_f03.19412.19412.3	11.89	5.07	0	9	1	0	1	951.764	2773.31	79.963	S246s	iTRAQ	236	(R)	SNTQPGFSYSsSRDEAPIISNSER	(V)	S(0.0)NT(0.0)QPGFS(0.25)Y(0.0)S(0.25)S(0.25)S(0.25)RDEAPIIS(0.0)NS(0.0)ER	78,677	HOMO SAPIENS	NP_073737	NP_073737	1582.1	168.98	NP_073737_S246s _1_0_243_247	NP_073737	NA	NA	NA	NA	NA	NA	2.50072	0.787805	-1.41027	NA	NA	NA	NA	NA	NA	NA	NA	NA
NP_073737_T686tS687sS691s_3_3_686_691	1	3	1		2016-03-07	WHIM09_37_47_26_IR_P_BI_20140801_H-PM_f04.17636.17636.4	15.74	15.74	15.74	4	3	3	0	790.035	2917.21	239.904	T686t S687s S691s	iTRAQ	676	(R)	TLQAHMEDLEtsEDDsEEDGDHNR	(T)	T(0.0)LQAHMEDLET(0.99)S(0.99)EDDS(0.99)EEDGDHNR	78,677	HOMO SAPIENS	NP_073737	NP_073737	1582.1	168.98	NP_073737_T686tS687sS691s_3_3_686_691	NP_073737	NA	NA	NA	NA	NA	NA	NA	NA	NA	NA	NA	NA	NA	NA	NA	NA	NA	NA
NP_659458_S71s _1_1_71_71	5	15	5		2016-03-08	WHIM08_17_43_35_IR_P_BI_20140423_H-PM_f10.13606.13606.2	12.18	6.16	1.64	5	1	1	0	794.864	1508.75	79.9704	S71s	iTRAQ	70	(R)	TsITPSSQDICR	(I)	T(0.0)S(0.99)IT(0.0)PS(0.0)S(0.0)QDICR	33,877	HOMO SAPIENS	NP_659458	NP_659458	9085.1	12.18	NP_659458_S71s _1_1_71_71	NP_659458	NA	NA	NA	NA	NA	NA	-1.2499	2.60634	0.219045	0.489026	1.49969	-0.0494474	-0.40512	0.0508232	0.983825	NA	NA	NA
NP_443070_S253s _1_1_253_253	9	27	51		2016-09-01	WHIM09_37_47_26_IR_P_BI_20140801_H-PM_f07.23009.23009.4	26.9	22.04	6.35	2	1	1	0	800.341	3118.38	79.9593	S253s	iTRAQ	240	(K)	EEEIHIYQFPECDsDEDEDFKR	(Q)	EEEIHIY(0.0)QFPECDS(0.99)DEDEDFKR	47,431	HOMO SAPIENS	NP_443070	NP_443070	695.1	294.28	NP_443070_S253s _1_1_253_253	NP_443070	-4.39749	-4.95066	-7.02739	-4.58805	-5.33843	-5.21027	-3.51854	-3.76926	-5.34624	-1.99271	-1.02291	6.48638	-2.44951	-2.14363	-1.95108	-0.999782	2.6578	2.52427
NP_443070_T364t _1_0_359_364	9	27	86		2016-09-01	WHIM08_17_43_35_IR_P_BI_20140423_H-PM_f09.32595.32595.3	24.28	17.77	0	4	1	0	1	893.481	2598.44	79.9868	T364t	iTRAQ	358	(K)	LSRQSAtEIPLPMLPLADTEK	(L)	LS(0.33)RQS(0.33)AT(0.33)EIPLPMLPLADT(0.0)EK	47,431	MUS MUSCULUS|HOMO SAPIENS	NP_443070	NP_059489|NP_443070	695.1	294.28	NP_443070_T364t _1_0_359_364	NP_443070	-2.81607	-2.76624	-3.53607	-2.84406	-2.39143	-2.9413	-1.73126	-2.59836	-2.81728	-0.448933	-0.371272	4.22469	-2.70711	-3.57818	-2.97398	-2.03237	3.9754	1.40713
NP_443070_S295s _1_1_295_295	9	27	71		2016-09-01	WHIM08_17_43_35_IR_P_BI_20140423_H-PM_f05.29246.29246.4	19.55	19.55	1.89	3	1	1	0	675.06	2617.24	79.9825	S295s	iTRAQ	294	(R)	YsWGTVEVENPHHCDFLNLR	(R)	Y(0.0)S(0.99)WGT(0.0)VEVENPHHCDFLNLR	47,431	HOMO SAPIENS|MUS MUSCULUS	NP_443070	NP_443070|NP_059489	695.1	294.28	NP_443070_S295s _1_1_295_295	NP_443070	-1.39614	-1.78225	-1.74851	-1.69343	-2.74303	-2.66278	-3.32243	-2.53403	-2.64467	-0.315607	-0.578911	5.4685	-0.99595	-1.25827	-1.554	-1.44503	2.54235	0.589192
NP_004395_S218s _1_1_218_218	9	27	296		2016-09-02	WHIM08_17_43_35_IR_P_BI_20140423_H-PM_f09.36727.36816.3	25.43	25.43	12.66	2	1	1	0	764.341	2211.03	79.9756	S218s	iTRAQ	210	(K)	IYHLPDAEsDEDEDFK	(E)	IY(0.0)HLPDAES(0.99)DEDEDFK	41,715	HOMO SAPIENS|MUS MUSCULUS	NP_004395	NP_004395|NP_001153189|NP_001153190	2542.1	108.32	NP_004395_S218s _1_1_218_218	NP_004395	0.870623	0.899743	-0.293324	0.236988	-2.12773	1.14525	0.856065	-0.0957299	-0.290932	0.327632	0.0174985	0.817027	0.275663	-0.100681	0.627753	-0.230077	-0.0860444	1.14022
NP_004395_T14t _1_1_14_14	4	9	4		2016-09-02	WHIM08_17_43_35_IR_P_BI_20140423_H-PM_f10.28310.28310.4	24.7	18.95	4.74	3	1	1	0	794.897	3096.58	79.9883	T14t	iTRAQ	4	(K)	QQPTQFINPEtPGYVGFANLPNQVHR	(K)	QQPT(0.0)QFINPET(0.99)PGY(0.0)VGFANLPNQVHR	41,715	HOMO SAPIENS|MUS MUSCULUS	NP_004395	NP_004395|NP_001153189	2542.1	108.32	NP_004395_T14t _1_1_14_14	NP_004395	NA	NA	NA	NA	NA	NA	NA	NA	NA	NA	NA	NA	-1.2331	2.41571	0.116302	NA	NA	NA
NP_004395_S120s _1_1_120_120	4	12	4		2016-09-02	WHIM07_9_13_27_IR_P_BI_20140422_H-PM_f09.35513.35513.2	16.06	12.13	5.58	3	1	1	0	869.416	1657.86	79.9702	S120s	iTRAQ	117	(K)	TIIsYIDEQFER	(Y)	T(0.0)IIS(0.99)Y(0.0)IDEQFER	41,715	HOMO SAPIENS|MUS MUSCULUS	NP_004395	NP_004395|NP_001153189	2542.1	108.32	NP_004395_S120s _1_1_120_120	NP_004395	NA	NA	NA	-0.135865	-2.74535	2.01923	NA	NA	NA	1.12759	-0.508226	1.91875	0.377883	-0.718536	0.981667	NA	NA	NA
NP_001243711_S340s _1_1_340_340	9	27	51		2016-09-04	WHIM07_9_13_27_IR_P_BI_20140422_H-PM_f04.27652.27938.4	23.36	23.36	7.1	2	1	1	0	833.63	3251.54	79.956	S340s	iTRAQ	332	(K)	IYQFPDCDsDEDEDFKLQDQALK	(E)	IY(0.0)QFPDCDS(0.99)DEDEDFKLQDQALK	57,068	HOMO SAPIENS|MUS MUSCULUS	NP_001243711	NP_001243711|NP_004565|NP_001185642|NP_536341|NP_001243751|NP_035259	1563.1	170.29	NP_001243711_S340s _1_1_340_340	NP_001243711	-1.15784	-1.008	-1.57813	-0.0877547	3.82641	0.384125	0.238762	-0.43885	-1.60641	-0.411508	0.229555	-3.74827	0.379927	-1.34823	-1.26915	0.18438	-1.04367	-0.413861
NP_001243711_T449t _1_0_444_449	9	24	21		2016-09-04	WHIM09_37_47_26_IR_P_BI_20140801_H-PM_f09.25914.26172.3	21.2	16.5	0	5	1	0	1	974.819	2842.47	79.971	T449t	iTRAQ	443	(K)	LTRESGtDFPIPAVPPGTDPETEK	(L)	LT(0.33)RES(0.33)GT(0.33)DFPIPAVPPGT(0.0)DPET(0.0)EK	57,068	HOMO SAPIENS|MUS MUSCULUS	NP_001243711	NP_001243711|NP_004565|NP_001185642|NP_536341|NP_001243751|NP_035259	1563.1	170.29	NP_001243711_T449t _1_0_444_449	NP_001243711	0.0277259	-0.635374	-0.927348	0.457492	0.934932	0.309693	0.428187	0.38035	-0.267395	0.0375896	0.708892	-0.978811	NA	NA	NA	0.487525	-0.968966	-0.041483
NP_001243711_S132s _1_1_132_132	9	24	19		2016-09-04	WHIM07_9_13_27_IR_P_BI_20140422_H-PM_f03.14002.14002.2	14.59	10.14	1.11	3	1	1	0	826.35	1571.73	79.9612	S132s	iTRAQ	127	(K)	LDPYDsSEDDK	(E)	LDPY(0.0)DS(0.99)S(0.0)EDDK	57,068	HOMO SAPIENS|MUS MUSCULUS	NP_001243711	NP_001243711|NP_004565|NP_001185642|NP_536341|NP_536340|NP_035259	1563.1	170.29	NP_001243711_S132s _1_1_132_132	NP_001243711	-2.39462	-2.41147	-3.1199	-1.64933	5.3323	-0.72515	-3.78819	-3.56125	-4.84934	NA	NA	NA	-1.47229	-2.39929	-2.44742	2.41297	-2.27297	1.54274
NP_001243711_S132sS133s_2_2_132_133	4	12	6		2016-09-04	WHIM02corr_18_14_20_IR_P_BI_20131220_H-PM_fA.15908.16046.3	9.17	9.17	4.29	3	2	2	0	577.892	1571.73	159.929	S132s S133s	iTRAQ	127	(K)	LDPYDssEDDK	(E)	LDPY(0.0)DS(0.99)S(0.99)EDDK	57,068	HOMO SAPIENS|MUS MUSCULUS	NP_001243711	NP_001243711|NP_004565|NP_001185642|NP_536341|NP_536340|NP_035259	1563.1	170.29	NP_001243711_S132sS133s_2_2_132_133	NP_001243711	-0.763968	-2.43601	-3.30703	-0.703162	4.57126	-0.405813	NA	NA	NA	NA	NA	NA	NA	NA	NA	3.00032	-4.85722	1.64175
NP_002679_S225s _1_1_225_225	9	27	128		2016-09-05	WHIM08_17_43_35_IR_P_BI_20140423_H-PM_f11.24532.24874.5	28.07	28.07	10.92	2	1	1	0	675.297	3292.47	79.9814	S225s	iTRAQ	213	(K)	FGIHVYQFPECDsDEDEDFKQQDR	(E)	FGIHVY(0.0)QFPECDS(0.99)DEDEDFKQQDR	43,233	HOMO SAPIENS|MUS MUSCULUS	NP_002679	NP_002679|NP_001009939|NP_998779	1671.1	161.57	NP_002679_S225s _1_1_225_225	NP_002679	-0.43508	-1.75324	-4.53039	-0.550814	0.456103	0.27848	-1.42372	-1.21945	0.300118	0.760356	3.58933	-1.2327	-1.89753	-1.30325	-0.794381	2.09088	-2.15412	-0.319152
NP_002679_S327s _1_1_327_327	9	27	47		2016-09-05	WHIM09_37_47_26_IR_P_BI_20140801_H-PM_f11.32079.32173.3	21.68	20.1	12.87	3	1	1	0	816.088	2366.28	79.9718	S327s	iTRAQ	325	(R)	MEsPIPILPLPTPDAETEK	(L)	MES(0.99)PIPILPLPT(0.0)PDAET(0.0)EK	43,233	HOMO SAPIENS|MUS MUSCULUS	NP_002679	NP_002679|NP_998779	1671.1	161.57	NP_002679_S327s _1_1_327_327	NP_002679	-0.301162	-1.37839	-2.65625	-0.173952	0.941871	0.244865	0.0894509	-0.526775	-0.17586	0.853918	3.04594	-1.06499	-1.83211	-0.394221	-0.68648	1.20986	-0.64636	-0.00919591
NP_002679_T336t _1_1_336_336	2	3	2		2016-09-05	WHIM03_30_16_6_IR_P_BI_20140114_H-PM_f04.37344.37344.3	15.57	15.57	6.87	3	1	1	0	816.088	2366.28	79.9733	T336t	iTRAQ	325	(R)	MESPIPILPLPtPDAETEK	(L)	MES(0.0)PIPILPLPT(0.99)PDAET(0.0)EK	43,233	HOMO SAPIENS|MUS MUSCULUS	NP_002679	NP_002679|NP_998779	1671.1	161.57	NP_002679_T336t _1_1_336_336	NP_002679	NA	NA	NA	NA	NA	NA	0.914007	0.176622	0.721176	NA	NA	NA	NA	NA	NA	NA	NA	NA
NP_001009939_S17s _1_1_17_17	2	6	3		2016-09-05	WHIM03_30_16_6_IR_P_BI_20140114_H-PM_f02.27354.27354.2	11.02	7.87	99	1	1	1	0	639.855	1198.73	79.9756	S17s	iTRAQ	11	(R)	LVEQLLsPR	(T)	LVEQLLS(1.0)PR	39,616	HOMO SAPIENS	NP_001009939	NP_001009939	1671.2	161.57	NP_001009939_S17s _1_1_17_17	NP_001009939	NA	NA	NA	NA	NA	NA	1.91239	-0.869895	-0.330161	-0.0208867	2.33908	-0.929897	NA	NA	NA	NA	NA	NA
NP_002679_T13t _1_1_13_13	2	6	2		2016-09-05	WHIM03_30_16_6_IR_P_BI_20140114_H-PM_f07.14239.14239.3	10.17	5.04	99	1	1	1	0	628.998	1805	79.9775	T13t	iTRAQ	11	(K)	LAtPEDKQDIDK	(Q)	LAT(1.0)PEDKQDIDK	43,233	HOMO SAPIENS|MUS MUSCULUS	NP_002679	NP_002679|NP_998779	1671.1	161.57	NP_002679_T13t _1_1_13_13	NP_002679	NA	NA	NA	NA	NA	NA	-2.36416	-1.73842	0.904245	NA	NA	NA	NA	NA	NA	1.93457	-0.469776	-1.08543
NP_002679_S83s _1_0_83_85	1	3	1		2016-09-05	WHIM04_25_24_46_IR_P_BI_20140115_H-PM_f12.30847.30847.3	11.54	6.52	0	3	1	0	1	733.078	2117.24	79.9786	S83s	iTRAQ	75	(K)	LLSAEERIsQTVEILK	(H)	LLS(0.0)AEERIS(0.50)QT(0.50)VEILK	43,233	HOMO SAPIENS	NP_002679	NP_002679	1671.1	161.57	NP_002679_S83s _1_0_83_85	NP_002679	NA	NA	NA	NA	NA	NA	NA	NA	NA	2.05385	1.9238	-1.60304	NA	NA	NA	NA	NA	NA
NP_055944_S388s _1_1_388_388	9	27	21		2016-09-06	WHIM08_17_43_35_IR_P_BI_20140423_H-PM_f07.24283.24283.2	18.14	18.14	99	1	1	1	0	753.367	1425.75	79.9795	S388s	iTRAQ	388	(K)	sLDDEVNAFK	(Q)	S(1.0)LDDEVNAFK	50,115	HOMO SAPIENS	NP_055944	NP_055944|NP_665801|NP_665798	2624.1	104.72	NP_055944_S388s _1_1_388_388	NP_055944	-2.31191	0.879661	-4.78177	-0.959749	-1.36669	-3.32306	-2.19479	-1.33311	-1.05721	-1.79389	-1.35204	6.34662	-2.90541	-1.8927	-0.908756	0.399897	2.9057	1.57718
NP_055944_S416s _1_1_416_416	9	27	33		2016-09-06	WHIM07_9_13_27_IR_P_BI_20140422_H-PM_f09.21514.21514.3	17.89	12.44	1.42	5	1	1	0	781.731	2263.21	79.9655	S416s	iTRAQ	401	(K)	TAAELLQSQGSQAGGsQTLK	(R)	T(0.0)AAELLQS(0.0)QGS(0.0)QAGGS(0.99)QT(0.0)LK	50,115	HOMO SAPIENS	NP_055944	NP_055944|NP_665801|NP_665798	2624.1	104.72	NP_055944_S416s _1_1_416_416	NP_055944	1.22511	-1.81126	-1.47479	-0.366392	-1.05209	-2.55233	0.187506	-1.34383	-0.515845	-1.79857	-2.14062	6.27907	-2.71937	-0.169332	1.17373	-0.639797	1.30965	0.356725
NP_055944_S27s _1_1_27_27	2	6	2		2016-09-06	WHIM04_25_24_46_IR_P_BI_20140115_H-PM_f09.31688.31688.4	19.26	19.26	11.5	2	1	1	0	619.581	2395.32	79.9794	S27s	iTRAQ	16	(R)	TVPLAGHVGFDsLPDQLVNK	(S)	T(0.0)VPLAGHVGFDS(0.99)LPDQLVNK	50,115	HOMO SAPIENS|MUS MUSCULUS	NP_055944	NP_055944|NP_665801|NP_665798|NP_001170795|NP_064326|NP_001170794|NP_001240635	2624.1	104.72	NP_055944_S27s _1_1_27_27	NP_055944	NA	NA	NA	NA	NA	NA	NA	NA	NA	-0.371744	-1.29019	6.15795	NA	NA	NA	NA	NA	NA
NP_055944_S192s _1_1_192_192	1	3	1		2016-09-06	WHIM04_25_24_46_IR_P_BI_20140115_H-PM_f02.14635.14635.3	14.25	8.99	1.14	3	1	1	0	558.977	1594.94	79.9785	S192s	iTRAQ	186	(K)	ADAISKsELTK	(F)	ADAIS(0.0)KS(0.99)ELT(0.0)K	50,115	HOMO SAPIENS	NP_055944	NP_055944|NP_665801|NP_665798	2624.1	104.72	NP_055944_S192s _1_1_192_192	NP_055944	NA	NA	NA	NA	NA	NA	NA	NA	NA	-1.47578	-0.930131	4.60436	NA	NA	NA	NA	NA	NA
NP_001779_S77s _1_1_77_77	9	27	23		2016-09-07	WHIM09_37_47_26_IR_P_BI_20140801_H-PM_f12.33252.33252.3	28.38	28.38	1.13	8	1	1	0	944.465	2751.41	79.9695	S77s	iTRAQ	64	(K)	STLINSLFLTDLYsPEYPGPSHR	(I)	S(0.0)T(0.0)LINS(0.0)LFLT(0.0)DLY(0.0)S(0.99)PEY(0.0)PGPS(0.0)HR	50,964	HOMO SAPIENS|MUS MUSCULUS	NP_001779	NP_001779|NP_001011553|NP_001229885|NP_033989|NP_001192296	1888.1	144.65	NP_001779_S77s _1_1_77_77	NP_001779	0.155736	0.303992	1.29872	0.196896	0.0813666	1.87036	-0.329513	0.0972753	-0.803525	-0.652431	-1.31227	-0.0610936	1.51457	-0.690129	0.994616	-0.630323	0.066769	0.757085
NP_001779_S334s _1_1_334_334	9	27	58		2016-09-07	WHIM08_17_43_35_IR_P_BI_20140423_H-PM_f04.19171.19171.2	17.6	8.53	99	1	1	1	0	707.317	1333.65	79.9734	S334s	iTRAQ	334	(K)	sPLAQMEEER	(R)	S(1.0)PLAQMEEER	50,964	HOMO SAPIENS|MUS MUSCULUS	NP_001779	NP_001779|NP_001011553|NP_001229885|NP_033989|NP_001192296	1888.1	144.65	NP_001779_S334s _1_1_334_334	NP_001779	0.937583	1.32369	-0.120155	-1.48295	-0.0458586	1.52461	0.301161	-1.01143	0.229506	-0.327302	-0.980936	2.29376	0.1346	0.832018	-0.321775	-2.43025	-0.775402	-0.484893
NP_001779_T228t _1_1_228_228	9	27	22		2016-09-07	WHIM09_37_47_26_IR_P_BI_20140801_H-PM_f07.20261.20396.2	16.23	16.23	7.74	2	1	1	0	1063.46	2045.94	79.9699	T228t	iTRAQ	222	(K)	IYEFPEtDDEEENK	(L)	IY(0.0)EFPET(0.99)DDEEENK	50,964	HOMO SAPIENS|MUS MUSCULUS	NP_001779	NP_001779|NP_001011553|NP_001229885|NP_033989|NP_001192296	1888.1	144.65	NP_001779_T228t _1_1_228_228	NP_001779	1.20542	0.290605	-0.826798	0.257034	-0.605649	0.578608	2.45838	-0.350926	-0.944749	-0.984576	0.340002	0.0181003	0.647743	-0.68066	1.78877	0.411739	0.419938	0.3352
NP_001779_S423s _1_1_423_423	9	27	63		2016-09-07	WHIM01corr_2_8_21_IR_P_BI_20131220_H-PM_f03.14422.14422.4	11.56	11.56	1.18	3	1	1	0	479.253	1834.03	79.9621	S423s	iTRAQ	417	(R)	ILEQQNsSRTLEK	(N)	ILEQQNS(0.99)S(0.0)RT(0.0)LEK	50,964	HOMO SAPIENS|MUS MUSCULUS	NP_001779	NP_001779|NP_001011553|NP_001229885|NP_033989|NP_001192296	1888.1	144.65	NP_001779_S423s _1_1_423_423	NP_001779	-2.27843	-0.78487	-0.525148	-1.52103	-1.11918	-0.547474	1.72519	-2.54046	-1.61164	-0.979898	-1.11126	2.87607	-0.249746	1.80023	1.89883	-2.01579	2.39632	0.595649
NP_001779_T426t _1_1_426_426	1	3	1		2016-09-07	WHIM07_9_13_27_IR_P_BI_20140422_H-PM_f02.12205.12205.2	12.98	12.98	1.14	3	1	1	0	957.5	1834.03	79.9665	T426t	iTRAQ	417	(R)	ILEQQNSSRtLEK	(N)	ILEQQNS(0.0)S(0.0)RT(0.99)LEK	50,964	HOMO SAPIENS	NP_001779	NP_001779	1888.1	144.65	NP_001779_T426t _1_1_426_426	NP_001779	NA	NA	NA	NA	NA	NA	NA	NA	NA	NA	NA	NA	NA	NA	NA	NA	NA	NA
NP_001092281_S18s _1_0_18_20	9	27	22		2016-09-08	WHIM07_9_13_27_IR_P_BI_20140422_H-PM_f07.31137.31137.3	19	19	0	4	1	0	1	808.75	2344.28	79.9587	S18s	iTRAQ	18	(R)	sLSLGGHVGFDSLPDQLVSK	(S)	S(0.50)LS(0.50)LGGHVGFDS(0.0)LPDQLVS(0.0)K	56,269	HOMO SAPIENS|MUS MUSCULUS	NP_001092281	NP_001092282|NP_055961|NP_149156|NP_001239261|NP_001239262|NP_001092281	2694.1	101.74	NP_001092281_S18s _1_0_18_20	NP_001092281	-0.661559	1.20096	-0.539113	-0.93369	-0.776825	1.4862	0.686697	0.890741	0.776097	-0.792774	1.20369	-0.457063	2.3405	-2.58394	0.442163	-0.876629	0.980253	1.17466
NP_001092281_S10s _1_1_10_10	9	0	18		2016-09-08	WHIM02corr_18_14_20_IR_P_BI_20131220_H-PM_f05.24855.24855.2	15.41	10.7	2.11	2	1	1	0	962.922	1844.88	79.9589	S10s	Acetyl	2	(M)	AATDLERFsNAEPEPR	(S)	AAT(0.0)DLERFS(0.99)NAEPEPR	56,269	HOMO SAPIENS	NP_001092281	NP_001092281|NP_001092282|NP_055961	2694.1	101.74	NP_001092281_S10s _1_1_10_10	NP_001092281	NA	NA	NA	NA	NA	NA	NA	NA	NA	NA	NA	NA	NA	NA	NA	NA	NA	NA
NP_001092281_S141s _1_1_141_141	8	24	11		2016-09-08	WHIM09_37_47_26_IR_P_BI_20140801_H-PM_f11.15991.15991.3	17.38	17.38	6.06	3	1	1	0	459.872	1297.63	79.9724	S141s	iTRAQ	141	(R)	sLFDYHDTR	(I)	S(0.99)LFDY(0.0)HDT(0.0)R	56,269	HOMO SAPIENS|MUS MUSCULUS	NP_001092281	NP_001092281|NP_001092282|NP_055961|NP_001092283|NP_149156|NP_001239261|NP_001239262	2694.1	101.74	NP_001092281_S141s _1_1_141_141	NP_001092281	-1.00423	0.732397	-1.82951	-0.841479	-0.44604	0.172835	-0.752933	0.952932	0.402114	0.0937268	0.828174	0.68659	0.224553	-1.87376	1.57296	NA	NA	NA
NP_001092281_S417s _1_0_416_417	5	15	5		2016-09-08	WHIM06_13_TaxIR_HumIR_WhimIR_P_BI_20140124_H-PM_f07.20708.20708.4	16.57	16.57	0	3	1	0	1	654.605	2535.42	79.9727	S417s	iTRAQ	403	(K)	AAVEALQSQALHATsQQPLRK	(D)	AAVEALQS(0.0)QALHAT(0.50)S(0.50)QQPLRK	56,269	HOMO SAPIENS	NP_001092281	NP_001092281|NP_001092282|NP_055961|NP_001092283	2694.1	101.74	NP_001092281_S417s _1_0_416_417	NP_001092281	0.427511	0.181272	-0.430184	NA	NA	NA	1.34634	0.298858	0.65841	NA	NA	NA	NA	NA	NA	-2.36157	1.40134	2.42525
NP_001092281_S194s _1_1_194_194	5	15	5		2016-09-08	WHIM04_25_24_46_IR_P_BI_20140115_H-PM_f02.11145.11145.4	6.71	6.71	1.11	3	1	1	0	435.99	1660.96	79.9776	S194s	iTRAQ	188	(K)	ADTISKsELHK	(F)	ADT(0.0)IS(0.0)KS(0.99)ELHK	56,269	HOMO SAPIENS|MUS MUSCULUS	NP_001092281	NP_001092281|NP_001092282|NP_055961|NP_001092283|NP_149156|NP_001239261|NP_001239262	2694.1	101.74	NP_001092281_S194s _1_1_194_194	NP_001092281	NA	NA	NA	-0.68913	0.483861	1.9592	0.858294	0.0329402	-0.484462	-0.437238	1.55049	0.14155	NA	NA	NA	-0.163764	1.65263	0.348115
NP_001092281_S317s _1_0_313_317	3	9	3		2016-09-08	WHIM07_9_13_27_IR_P_BI_20140422_H-PM_f05.29602.29602.4	14.45	14.45	0	5	1	0	1	913.66	3571.66	79.9609	S317s	iTRAQ	303	(R)	CKLEEMGFQDSDGDsQPFSLQETYEAK	(R)	CKLEEMGFQDS(0.50)DGDS(0.50)QPFS(0.0)LQET(0.0)Y(0.0)EAK	56,269	HOMO SAPIENS|MUS MUSCULUS	NP_001092281	NP_001092281|NP_001092282|NP_055961|NP_001092283|NP_149156|NP_001239261|NP_001239262	2694.1	101.74	NP_001092281_S317s _1_0_313_317	NP_001092281	NA	NA	NA	-0.240103	-1.4037	-0.768368	NA	NA	NA	0.149864	0.273734	0.879916	NA	NA	NA	NA	NA	NA
NP_001106963_S30s _1_1_30_30	9	27	159		2016-09-09	WHIM09_37_47_26_IR_P_BI_20140801_H-PM_f08.17064.17064.3	26.06	25.25	17.61	4	1	1	0	733.348	2118.06	79.9711	S30s	iTRAQ	29	(K)	RsFEVEEVETPNSTPPR	(R)	RS(0.99)FEVEEVET(0.0)PNS(0.0)T(0.0)PPR	65,686	HOMO SAPIENS	NP_001106963	NP_001106963|NP_001106965|NP_006631	168.1	571.31	NP_001106963_S30s _1_1_30_30	NP_001106963	-2.05195	-0.476954	-1.52786	0.619864	-0.170771	2.20891	0.775838	-0.569665	-2.24454	-1.74477	1.12859	-4.33523	0.212287	-1.37427	-0.556999	0.842773	-1.99451	-1.45996
NP_001106965_S2s _1_1_2_2	9	27	76		2016-09-09	WHIM05_11_4_12_IR_P_BI_20140117_H-PM_f07.37652.37652.3	26.02	26.02	18.3	2	1	1	0	842.422	2445.27	79.9762	S2s	Acetyl	2	(M)	sDPAVNAQLDGIISDFEALKR	(S)	S(0.99)DPAVNAQLDGIIS(0.0)DFEALKR	64,966	HOMO SAPIENS|MUS MUSCULUS	NP_001106965	NP_001106965|NP_001106959	168.99	571.31	NP_001106965_S2s _1_1_2_2	NP_001106965	-0.316917	-4.70076	0.164737	-3.70603	1.44846	-2.56434	1.61154	-1.30523	0.742098	2.2784	-2.64647	-4.23042	-2.6376	1.19184	1.21905	0.267271	-0.571651	0.0273961
NP_001106963_S41s _1_0_41_42	9	24	24		2016-09-09	WHIM09_37_47_26_IR_P_BI_20140801_H-PM_f10.16418.16418.3	21.26	19.33	0	4	1	0	1	733.347	2118.06	79.9691	S41s	iTRAQ	29	(K)	RSFEVEEVETPNsTPPR	(R)	RS(0.0)FEVEEVET(0.0)PNS(0.50)T(0.50)PPR	65,686	HOMO SAPIENS	NP_001106963	NP_001106963|NP_001106965|NP_006631	168.1	571.31	NP_001106963_S41s _1_0_41_42	NP_001106963	0.220726	-1.62606	-0.206739	0.00846541	0.671229	-0.0816743	1.0856	-0.921363	0.161509	1.16033	0.525551	0.1695	-0.695424	1.09952	1.02914	0.208063	0.321458	-0.151259
NP_001106963_T142t _1_1_142_142	9	27	64		2016-09-09	WHIM07_9_13_27_IR_P_BI_20140422_H-PM_f12.6659.6659.4	19.76	19.76	99	1	1	1	0	507.276	1946.12	79.9659	T142t	iTRAQ	134	(K)	RAEVLGHKtPEPAPR	(R)	RAEVLGHKT(1.0)PEPAPR	65,686	HOMO SAPIENS	NP_001106963	NP_001106963|NP_001106965|NP_006631	168.1	571.31	NP_001106963_T142t _1_1_142_142	NP_001106963	-1.78017	-1.32484	-1.71499	-0.332314	-0.189276	1.07082	1.92353	-1.50467	0.200738	0.519434	0.309077	-2.16206	-0.0575732	0.526642	0.724863	-1.37634	-0.140378	-2.46517
NP_001106963_S111s _1_1_111_111	9	27	44		2016-09-09	WHIM07_9_13_27_IR_P_BI_20140422_H-PM_f02.17116.17116.3	16	15.78	4.56	4	1	1	0	539.624	1536.88	79.9729	S111s	iTRAQ	107	(R)	RTELsIDISSK	(Q)	RT(0.0)ELS(0.99)IDIS(0.0)S(0.0)K	65,686	MUS MUSCULUS|HOMO SAPIENS	NP_001106963	NP_001106958|NP_001106959|NP_001106963|NP_001106965|NP_006631	168.1	571.31	NP_001106963_S111s _1_1_111_111	NP_001106963	-3.2513	-2.89566	1.03896	0.932579	-0.418281	2.07445	3.64396	-1.69124	-2.4956	-3.06633	-3.40413	-3.83445	-1.65425	-0.519686	-0.0304429	-0.431384	0.243353	-1.17799
NP_001106963_S22s _1_1_22_22	9	27	110		2016-09-09	WHIM08_17_43_35_IR_P_BI_20140423_H-PM_f06.12453.12453.3	14.9	9.36	1.27	2	1	1	0	490.265	1388.81	79.9712	S22s	iTRAQ	19	(R)	LGDsSGPALKR	(S)	LGDS(0.99)S(0.0)GPALKR	65,686	HOMO SAPIENS	NP_001106963	NP_001106963	168.1	571.31	NP_001106963_S22s _1_1_22_22	NP_001106963	-1.75457	-0.628681	-2.60877	0.659956	-0.899424	3.05167	0.938521	0.0608187	-3.24095	-2.62425	0.503462	-3.24515	-1.09817	-4.61504	-4.43712	-0.725056	-0.449401	-1.45135
NP_001106963_T38t _1_1_38_38	9	27	47		2016-09-09	WHIM08_17_43_35_IR_P_BI_20140423_H-PM_f07.22758.22758.3	13.52	13.52	1.39	4	1	1	0	681.316	1961.96	79.9756	T38t	iTRAQ	30	(R)	SFEVEEVEtPNSTPPR	(R)	S(0.0)FEVEEVET(0.99)PNS(0.0)T(0.0)PPR	65,686	HOMO SAPIENS	NP_001106963	NP_001106963|NP_001106965|NP_006631	168.1	571.31	NP_001106963_T38t _1_1_38_38	NP_001106963	0.0277259	0.0340081	-0.164843	-0.320287	0.585641	0.0575853	1.54691	-1.93571	0.517185	1.20712	0.717728	-1.16049	-1.05524	0.0650267	0.10767	-0.18271	1.23834	-1.11987
NP_001106963_S85s _1_0_80_85	9	27	107		2016-09-09	WHIM09_37_47_26_IR_P_BI_20140801_H-PM_f12.3587.3587.2	11.94	11.94	1.08	3	1	0	1	811.419	1541.86	79.9663	S85s	iTRAQ	77	(R)	HVDSLSQRsPK	(A)	HVDS(0.33)LS(0.33)QRS(0.33)PK	65,686	HOMO SAPIENS	NP_001106963	NP_001106963|NP_001106965|NP_006631	168.1	571.31	NP_001106963_S85s _1_0_80_85	NP_001106963	-4.09223	-2.10355	-2.17585	-2.11038	-0.07593	2.36978	1.79205	-2.19734	-0.178476	0.872631	1.07116	-2.76766	-0.366277	0.547947	1.52765	-0.149554	-0.42563	-1.64938
NP_001106963_S58s _1_0_58_59	9	27	13		2016-09-09	WHIM03_30_16_6_IR_P_BI_20140114_H-PM_f08.5044.5044.2	11.26	8.33	0	4	1	0	1	630.831	1180.68	79.9778	S58s	iTRAQ	54	(R)	ATVAsSTQK	(F)	AT(0.0)VAS(0.50)S(0.50)T(0.0)QK	65,686	HOMO SAPIENS	NP_001106963	NP_001106963|NP_001106965|NP_006631	168.1	571.31	NP_001106963_S58s _1_0_58_59	NP_001106963	-2.24889	-2.5922	-0.458115	-1.10408	-0.890171	2.1873	3.56596	-1.66122	-2.48253	-1.21614	-1.41609	-2.82356	-2.09175	0.439054	-0.433992	-0.00271782	0.365604	-3.36705
NP_001106963_T49t _1_1_49_49	9	27	32		2016-09-09	WHIM09_37_47_26_IR_P_BI_20140801_H-PM_f07.11023.11023.3	10.56	10.56	99	1	1	1	0	402.901	1126.72	79.9694	T49t	iTRAQ	46	(R)	RVQtPLLR	(A)	RVQT(1.0)PLLR	65,686	HOMO SAPIENS|MUS MUSCULUS	NP_001106963	NP_001106963|NP_001106965|NP_006631|NP_001106958|NP_001106959	168.1	571.31	NP_001106963_T49t _1_1_49_49	NP_001106963	-1.66398	-1.96521	-0.770937	-0.498695	0.375141	0.031174	2.62552	-1.76844	-0.871522	1.29834	-0.578911	-3.08909	-2.17352	1.41673	0.744285	-0.497697	0.504834	-1.53099
NP_001106963_S82s _1_1_82_82	9	27	21		2016-09-09	WHIM04_25_24_46_IR_P_BI_20140115_H-PM_f01.3973.3973.4	9.74	7.91	1.11	3	1	1	0	406.215	1541.86	79.9753	S82s	iTRAQ	77	(R)	HVDSLsQRSPK	(A)	HVDS(0.0)LS(0.99)QRS(0.0)PK	65,686	HOMO SAPIENS	NP_001106963	NP_001106963|NP_001106965|NP_006631	168.1	571.31	NP_001106963_S82s _1_1_82_82	NP_001106963	-2.3828	-1.19319	-0.938521	-1.76158	-0.159205	2.33376	1.72073	-3.02512	-0.207244	0.755678	1.51073	-2.12712	0.690675	-0.0225618	1.67008	-0.526117	-1.28478	-1.96579
NP_001106963_S332s _1_0_331_332	9	27	29		2016-09-09	WHIM09_37_47_26_IR_P_BI_20140801_H-PM_f08.11493.11493.2	9.53	5.54	0	3	1	0	1	869.954	1658.93	79.9697	S332s	iTRAQ	327	(K)	SVQPTsEERIPK	(T)	S(0.0)VQPT(0.50)S(0.50)EERIPK	65,686	HOMO SAPIENS|MUS MUSCULUS	NP_001106963	NP_001106963|NP_001106965|NP_006631|NP_001106967|NP_001106964|NP_001106968|NP_001106958|NP_001106959|NP_059076	168.1	571.31	NP_001106963_S332s _1_0_331_332	NP_001106963	-1.28192	-1.06601	-0.913383	-1.2003	-1.01508	0.84032	0.809266	-1.13367	1.23115	1.60241	1.14847	-1.56112	0.780629	1.47355	1.03778	-0.732161	-0.829736	-0.222291
NP_001106963_S30sT38t_2_2_30_38	9	27	23		2016-09-09	WHIM02corr_18_14_20_IR_P_BI_20131220_H-PM_f04.25599.25599.3	6.38	6.38	1.1	4	2	2	0	707.966	1961.96	159.926	S30s T38t	iTRAQ	30	(R)	sFEVEEVEtPNSTPPR	(R)	S(0.99)FEVEEVET(0.99)PNS(0.0)T(0.0)PPR	65,686	HOMO SAPIENS	NP_001106963	NP_001106963|NP_001106965|NP_006631	168.1	571.31	NP_001106963_S30sT38t_2_2_30_38	NP_001106963	0.043481	-0.135569	-0.533527	-0.536782	0.75913	2.25693	0.869436	-0.235123	-0.46877	-0.154213	0.761906	-0.873995	-0.636137	-0.531522	-0.14266	1.24776	-0.500338	-2.37476
NP_001106963_S238s _1_1_238_238	8	24	10		2016-09-09	WHIM08_17_43_35_IR_P_BI_20140423_H-PM_f05.19776.19776.3	26.58	26.58	2.57	4	1	1	0	772.995	2236.99	79.9777	S238s	iTRAQ	238	(R)	sQEATEAAPSCVGDMADTPR	(D)	S(0.99)QEAT(0.0)EAAPS(0.0)CVGDMADT(0.0)PR	65,686	HOMO SAPIENS	NP_001106963	NP_001106963|NP_001106965|NP_006631|NP_001106964	168.1	571.31	NP_001106963_S238s _1_1_238_238	NP_001106963	-2.00271	-0.822802	0.0893248	0.092658	0.907174	1.87756	-0.563508	-0.0313949	0.11705	0.30892	0.499044	-1.31655	NA	NA	NA	1.0725	0.260333	-0.185699
NP_001106963_S203s _1_1_203_203	8	24	24		2016-09-09	WHIM09_37_47_26_IR_P_BI_20140801_H-PM_f04.26224.26224.4	26.46	24.89	1.62	6	1	1	0	1056.54	4143.17	79.9702	S203s	iTRAQ	187	(K)	RVEIQMPKPAEAPTAPsPAQTLENSEPAPVSQLQSR	(L)	RVEIQMPKPAEAPT(0.0)APS(0.99)PAQT(0.0)LENS(0.0)EPAPVS(0.0)QLQS(0.0)R	65,686	HOMO SAPIENS	NP_001106963	NP_001106963|NP_001106965|NP_006631|NP_001106964	168.1	571.31	NP_001106963_S203s _1_1_203_203	NP_001106963	-0.842743	-1.1865	-0.653629	0.357263	-0.0366059	2.83798	-0.229229	-0.87204	-0.745989	0.1101	0.251645	-1.21173	-0.396943	0.195226	1.10467	NA	NA	NA
NP_001106963_T255t _1_1_255_255	8	24	12		2016-09-09	WHIM07_9_13_27_IR_P_BI_20140422_H-PM_f05.17782.17787.3	18.68	18.68	5.53	4	1	1	0	772.989	2236.99	79.9606	T255t	iTRAQ	238	(R)	SQEATEAAPSCVGDMADtPR	(D)	S(0.0)QEAT(0.0)EAAPS(0.0)CVGDMADT(0.99)PR	65,686	HOMO SAPIENS	NP_001106963	NP_001106963|NP_001106965|NP_006631|NP_001106964	168.1	571.31	NP_001106963_T255t _1_1_255_255	NP_001106963	-0.716702	0.513732	0.0641873	-0.490676	0.55557	2.02403	1.7809	-0.192233	0.739483	0.400143	0.488	-0.0797274	-0.535961	0.242571	-0.162082	NA	NA	NA
NP_001106963_S482s _1_1_482_482	8	24	11		2016-09-09	WHIM04_25_24_46_IR_P_BI_20140115_H-PM_fA.15502.15502.3	16.9	13.68	99	1	1	1	0	698.319	2012.97	79.9786	S482s	iTRAQ	477	(K)	EFDEDsEDRLVNEK	(F)	EFDEDS(1.0)EDRLVNEK	65,686	HOMO SAPIENS	NP_001106963	NP_001106963|NP_001106965|NP_006631|NP_001106967|NP_001106964|NP_001106968	168.1	571.31	NP_001106963_S482s _1_1_482_482	NP_001106963	-1.74275	-1.08832	-1.5502	-0.324296	-0.0319795	2.85959	-0.173516	-2.03865	-0.596918	0.222375	1.6521	0.772771	-0.141393	0.121841	-0.261351	0.236483	-1.23724	0.851793
NP_001106963_S96s _1_1_96_96	8	24	9		2016-09-09	WHIM09_37_47_26_IR_P_BI_20140801_H-PM_f11.8192.8192.3	6.75	6.75	99	1	1	1	0	418.568	1173.72	79.9689	S96s	iTRAQ	92	(R)	RVELsGPK	(A)	RVELS(1.0)GPK	65,686	HOMO SAPIENS	NP_001106963	NP_001106963|NP_001106965|NP_006631	168.1	571.31	NP_001106963_S96s _1_1_96_96	NP_001106963	NA	NA	NA	0.116713	-0.742127	1.71189	1.67394	-1.01358	0.61395	-0.40683	1.28984	-0.70862	0.864449	0.45089	0.360158	0.733831	0.00903952	-1.06821
NP_001106963_S160s _1_1_160_160	7	21	19		2016-09-09	WHIM02corr_18_14_20_IR_P_BI_20131220_H-PM_f10.11729.11729.5	14.59	14.59	14.59	3	1	1	0	427.435	2053.18	79.9678	S160s	iTRAQ	149	(R)	RTEITIVKPQEsAHR	(R)	RT(0.0)EIT(0.0)IVKPQES(0.99)AHR	65,686	HOMO SAPIENS	NP_001106963	NP_001106963|NP_001106965|NP_006631	168.1	571.31	NP_001106963_S160s _1_1_160_160	NP_001106963	-0.555213	-0.401091	0.77921	-0.556828	-1.10992	0.393729	0.414816	-1.05861	-0.887213	NA	NA	NA	NA	NA	NA	0.513577	0.416542	0.145782
NP_001106963_S327s _1_1_327_327	7	21	10		2016-09-09	WHIM06_13_TaxIR_HumIR_WhimIR_P_BI_20140124_H-PM_f07.10782.10782.3	13.94	8.18	7.58	3	1	1	0	580.306	1658.93	79.9731	S327s	iTRAQ	327	(K)	sVQPTSEERIPK	(T)	S(0.99)VQPT(0.0)S(0.0)EERIPK	65,686	HOMO SAPIENS|MUS MUSCULUS	NP_001106963	NP_001106963|NP_001106965|NP_006631|NP_001106967|NP_001106964|NP_001106968|NP_001106958|NP_001106959|NP_059076	168.1	571.31	NP_001106963_S327s _1_1_327_327	NP_001106963	NA	NA	NA	-1.70545	-1.21864	-0.456235	2.2645	0.644123	0.0778205	1.21179	-0.119455	-0.948531	-0.899864	-0.500748	1.7974	1.56038	0.202603	0.104885
NP_001106963_T38tT42t_2_1_38_42	6	15	10		2016-09-09	WHIM03_30_16_6_IR_P_BI_20140114_H-PM_f05.21255.21255.3	13.13	10.71	0	4	2	1	1	760.005	2118.06	159.944	T38t T42t	iTRAQ	30	(R)	SFEVEEVEtPNStPPRR	(V)	S(0.0)FEVEEVET(0.99)PNS(0.50)T(0.50)PPRR	65,686	HOMO SAPIENS	NP_001106963	NP_001106963|NP_001106965|NP_006631	168.1	571.31	NP_001106963_T38tT42t_2_1_38_42	NP_001106963	NA	NA	NA	0.353254	0.779948	0.244865	3.56596	-0.844161	-0.842754	NA	NA	NA	NA	NA	NA	-0.109292	0.973462	-0.620498
NP_001106963_Y278y _1_1_278_278	5	15	5		2016-09-09	WHIM04_25_24_46_IR_P_BI_20140115_H-PM_f04.38819.38819.3	25.07	25.07	15.62	2	1	1	0	745.364	2154.1	79.975	Y278y	iTRAQ	272	(K)	APVDFGyVGIDSILEQMR	(R)	APVDFGY(0.99)VGIDS(0.0)ILEQMR	65,686	HOMO SAPIENS	NP_001106963	NP_001106963|NP_001106965|NP_006631|NP_001106967|NP_001106964|NP_001106968	168.1	571.31	NP_001106963_Y278y _1_1_278_278	NP_001106963	-0.470529	1.01131	-0.458115	NA	NA	NA	0.853837	-0.106452	0.904245	1.40593	0.174332	-0.144946	-0.460319	-0.503115	1.89667	NA	NA	NA
NP_001106963_S82sS85s_2_0_82_89	5	15	9		2016-09-09	WHIM08_17_43_35_IR_P_BI_20140423_H-PM_f03.6816.6816.5	9.29	9.29	0.34	4	2	0	2	457.838	2125.22	159.943	S82s S85s	iTRAQ	77	(R)	HVDSLsQRsPKASLRR	(V)	HVDS(0.0)LS(0.33)QRS(0.33)PKAS(0.33)LRR	65,686	HOMO SAPIENS	NP_001106963	NP_001106963|NP_001106965|NP_006631	168.1	571.31	NP_001106963_S82sS85s_2_0_82_89	NP_001106963	NA	NA	NA	NA	NA	NA	2.8506	-3.9108	-2.66036	0.706558	2.54893	-4.19082	-1.8178	2.47726	2.69082	NA	NA	NA
NP_001106963_S30sT38tT42t_3_2_30_42	4	9	5		2016-09-09	WHIM08_17_43_35_IR_P_BI_20140423_H-PM_fA.19705.19705.3	17.07	17.07	0	4	3	2	1	734.631	1961.96	239.921	S30s T38t T42t	iTRAQ	30	(R)	sFEVEEVEtPNStPPR	(R)	S(0.99)FEVEEVET(0.99)PNS(0.50)T(0.50)PPR	65,686	HOMO SAPIENS	NP_001106963	NP_001106963|NP_001106965|NP_006631	168.1	571.31	NP_001106963_S30sT38tT42t_3_2_30_42	NP_001106963	NA	NA	NA	NA	NA	NA	NA	NA	NA	0.704219	0.0705127	-0.137958	-1.46412	0.0863321	-0.615266	NA	NA	NA
NP_001106963_S85s _1_1_85_85	3	9	3		2016-09-09	WHIM07_9_13_27_IR_P_BI_20140422_H-PM_f01.4003.4003.2	7.93	7.93	1.12	3	1	1	0	811.421	1541.86	79.9704	S85s	iTRAQ	77	(R)	HVDSLSQRsPK	(A)	HVDS(0.0)LS(0.0)QRS(0.99)PK	65,686	HOMO SAPIENS	NP_001106963	NP_001106963|NP_001106965|NP_006631	168.1	571.31	NP_001106963_S85s _1_1_85_85	NP_001106963	NA	NA	NA	NA	NA	NA	NA	NA	NA	0.177933	1.3782	-3.28941	NA	NA	NA	NA	NA	NA
NP_001106963_T235t _1_1_235_235	2	6	2		2016-09-09	WHIM07_9_13_27_IR_P_BI_20140422_H-PM_f03.14510.14510.3	12.48	9.56	99	1	1	1	0	666.694	1918.1	79.9686	T235t	iTRAQ	223	(R)	LEPKPQPPVAEAtPR	(S)	LEPKPQPPVAEAT(1.0)PR	65,686	HOMO SAPIENS	NP_001106963	NP_001106963|NP_001106965|NP_006631|NP_001106964	168.1	571.31	NP_001106963_T235t _1_1_235_235	NP_001106963	NA	NA	NA	NA	NA	NA	NA	NA	NA	0.860936	1.65873	-1.0976	NA	NA	NA	NA	NA	NA
NP_653311_S434s _1_1_434_434	9	27	24		2016-09-10	WHIM07_9_13_27_IR_P_BI_20140422_H-PM_f08.24299.24299.4	23.23	23.23	1.29	6	1	1	0	641.328	2482.33	79.9622	S434s	iTRAQ	425	(K)	ATSEIFHSQsFLATGSNLRK	(D)	AT(0.0)S(0.0)EIFHS(0.0)QS(0.99)FLAT(0.0)GS(0.0)NLRK	53,049	HOMO SAPIENS	NP_653311	NP_653311|NP_848699	2952.1	91.93	NP_653311_S434s _1_1_434_434	NP_653311	-0.488253	-2.26421	1.56127	-2.04423	0.726745	-0.316975	2.73249	-0.378804	-2.02224	0.82585	0.647042	-1.58907	-1.06342	1.66056	-0.88286	-0.613745	1.1874	1.5987
NP_653311_S28s _1_1_28_28	9	27	45		2016-09-10	WHIM02corr_18_14_20_IR_P_BI_20131220_H-PM_f07.8957.8957.3	16.92	16.92	1.13	5	1	1	0	737.657	2131	79.9561	S28s	iTRAQ	20	(K)	TTCMSSQGsDDEQIKR	(E)	T(0.0)T(0.0)CMS(0.0)S(0.0)QGS(0.99)DDEQIKR	53,049	HOMO SAPIENS	NP_653311	NP_653311	2952.1	91.93	NP_653311_S28s _1_1_28_28	NP_653311	0.811542	0.558358	-1.65075	-1.41078	1.4901	2.92921	0.238762	0.804961	-0.536767	-0.799791	0.397434	-4.67763	-2.76435	0.351465	-2.02014	-2.36394	-0.622589	-0.741037
NP_653311_S432s _1_1_432_432	7	21	19		2016-09-10	WHIM03_30_16_6_IR_P_BI_20140114_H-PM_f12.21050.21050.4	23.93	23.93	3.11	6	1	1	0	641.332	2482.33	79.9761	S432s	iTRAQ	425	(K)	ATSEIFHsQSFLATGSNLRK	(D)	AT(0.0)S(0.0)EIFHS(0.99)QS(0.0)FLAT(0.0)GS(0.0)NLRK	53,049	HOMO SAPIENS	NP_653311	NP_653311|NP_848699	2952.1	91.93	NP_653311_S432s _1_1_432_432	NP_653311	0.766246	-0.0440865	-0.044742	-1.48495	1.44846	-0.0168466	0.65104	0.157321	1.67052	1.34512	-1.95507	-1.73814	NA	NA	NA	-1.99685	-1.13197	2.34131
NP_653311_S440s _1_0_438_440	2	6	2		2016-09-10	WHIM09_37_47_26_IR_P_BI_20140801_H-PM_f01.21858.21858.3	13.44	9.24	0	6	1	0	1	854.774	2482.33	79.977	S440s	iTRAQ	425	(K)	ATSEIFHSQSFLATGsNLRK	(D)	AT(0.0)S(0.0)EIFHS(0.0)QS(0.0)FLAT(0.50)GS(0.50)NLRK	53,049	HOMO SAPIENS	NP_653311	NP_653311|NP_848699	2952.1	91.93	NP_653311_S440s _1_0_438_440	NP_653311	NA	NA	NA	NA	NA	NA	NA	NA	NA	NA	NA	NA	NA	NA	NA	NA	NA	NA
NP_060713_S9s _1_1_9_9	8	0	11		2016-09-11	WHIM08_17_43_35_IR_P_BI_20140423_H-PM_f07.19083.19083.2	12.22	8.87	99	1	1	1	0	760.371	1439.76	79.9744	S9s	Acetyl	2	(M)	AVAVGRPsNEELR	(N)	AVAVGRPS(1.0)NEELR	49,683	HOMO SAPIENS|MUS MUSCULUS	NP_060713	NP_060713|NP_001009818	5612.1	37.14	NP_060713_S9s _1_1_9_9	NP_060713	NA	NA	NA	NA	NA	NA	NA	NA	NA	NA	NA	NA	NA	NA	NA	NA	NA	NA
NP_060713_S19s _1_0_17_19	7	18	11		2016-09-11	WHIM03_30_16_6_IR_P_BI_20140114_H-PM_f10.28548.28548.4	16.15	16.15	0	3	1	0	1	627.828	2428.31	79.9823	S19s	iTRAQ	15	(R)	NLSLsGHVGFDSLPDQLVNK	(S)	NLS(0.50)LS(0.50)GHVGFDS(0.0)LPDQLVNK	49,683	HOMO SAPIENS|MUS MUSCULUS	NP_060713	NP_060713|NP_001009818	5612.1	37.14	NP_060713_S19s _1_0_17_19	NP_060713	-0.2086	-1.31814	-0.455322	NA	NA	NA	1.35971	-3.18596	-2.18177	NA	NA	NA	2.21579	0.45089	1.26653	0.174906	-0.255837	1.08426
NP_060713_S407s _1_0_407_412	1	3	1		2016-09-11	WHIM03_30_16_6_IR_P_BI_20140114_H-PM_f11.15069.15069.3	8.77	6.32	0	3	1	0	1	775.733	2245.21	79.9712	S407s	iTRAQ	400	(K)	AAAQLLQsQAQQSGAQQTK	(K)	AAAQLLQS(0.50)QAQQS(0.50)GAQQT(0.0)K	49,683	HOMO SAPIENS|MUS MUSCULUS	NP_060713	NP_060713|NP_001009818	5612.1	37.14	NP_060713_S407s _1_0_407_412	NP_060713	NA	NA	NA	NA	NA	NA	1.09452	-0.0485509	0.865016	NA	NA	NA	NA	NA	NA	NA	NA	NA
NP_004252_S153s _1_1_153_153	7	21	7		2016-09-15	WHIM03_30_16_6_IR_P_BI_20140114_H-PM_f04.32283.32283.3	17.55	14.85	2.45	3	1	1	0	651.304	1871.93	79.9712	S153s	iTRAQ	149	(K)	WNTDsVEEFLSEK	(L)	WNT(0.0)DS(0.99)VEEFLS(0.0)EK	18,534	HOMO SAPIENS|MUS MUSCULUS	NP_004252	NP_004252|NP_444332	8004.1	17.55	NP_004252_S153s _1_1_153_153	NP_004252	-1.60293	1.34154	1.40765	-1.84578	-0.385897	0.360115	2.15307	-0.468873	1.49791	0.35804	-1.39401	0.10894	-1.88526	-2.78515	-0.507365	NA	NA	NA
NP_056480_S541s _1_1_541_541	9	27	29		AAAS	WHIM09_37_47_26_IR_P_BI_20140801_H-PM_f04.33563.33659.5	27.31	24.77	2.28	8	1	1	0	984.687	4839.43	79.9789	S541s	iTRAQ	501	(R)	AQEPPAGGGGSIHDLPLFTETSPTSAPWDPLPGPPPVLPHsPHSHL	(-)	AQEPPAGGGGS(0.0)IHDLPLFT(0.0)ET(0.0)S(0.0)PT(0.0)S(0.0)APWDPLPGPPPVLPHS(0.99)PHS(0.0)HL	60,429	HOMO SAPIENS	NP_056480	NP_056480|NP_001166937	3307.1	80.81	NP_056480_S541s _1_1_541_541	NP_056480	0.179369	0.484726	-0.0419489	0.848387	1.30735	0.379323	-0.0554035	-0.483885	-0.165399	-1.1717	1.91497	1.82093	-0.787422	-3.47876	-1.7806	0.153591	-0.887466	0.0187862
NP_056480_S495s _1_1_495_495	9	27	39		AAAS	WHIM08_17_43_35_IR_P_BI_20140423_H-PM_f03.33309.33309.4	18.18	18.18	3.09	2	1	1	0	692.379	2686.51	79.982	S495s	iTRAQ	479	(R)	IAHIPLYFVNAQFPRFsPVLGR	(A)	IAHIPLY(0.0)FVNAQFPRFS(0.99)PVLGR	60,429	HOMO SAPIENS	NP_056480	NP_056480|NP_001166937	3307.1	80.81	NP_056480_S495s _1_1_495_495	NP_056480	-1.30752	0.893049	0.212219	-0.27819	0.180834	0.705863	1.0856	-1.91427	1.70975	0.0750144	-0.0200533	2.29143	-1.86686	-0.0391326	-0.190136	-0.0571892	1.60509	-0.157717
NP_056480_S525s _1_0_519_525	8	24	13		AAAS	WHIM08_17_43_35_IR_P_BI_20140423_H-PM_f12.31268.31268.5	23	19.13	0	8	1	0	1	984.69	4839.43	79.9933	S525s	iTRAQ	501	(R)	AQEPPAGGGGSIHDLPLFTETSPTsAPWDPLPGPPPVLPHSPHSHL	(-)	AQEPPAGGGGS(0.0)IHDLPLFT(0.20)ET(0.20)S(0.20)PT(0.20)S(0.20)APWDPLPGPPPVLPHS(0.0)PHS(0.0)HL	60,429	HOMO SAPIENS	NP_056480	NP_056480|NP_001166937	3307.1	80.81	NP_056480_S525s _1_0_519_525	NP_056480	-0.0648353	-0.563974	0.0418428	-0.514731	0.319625	1.20047	-2.07891	-0.771248	1.07424	0.194306	-0.64297	0.833331	0.222509	-0.638049	-0.87207	-0.135344	0.953087	0.186679
NP_056480_S511sS541s_2_2_511_541	8	24	24		AAAS	WHIM01corr_2_8_21_IR_P_BI_20131220_H-PM_f10.36464.36464.5	10.39	10.39	1.24	8	2	2	0	1000.68	4839.43	159.933	S511s S541s	iTRAQ	501	(R)	AQEPPAGGGGsIHDLPLFTETSPTSAPWDPLPGPPPVLPHsPHSHL	(-)	AQEPPAGGGGS(0.99)IHDLPLFT(0.0)ET(0.0)S(0.0)PT(0.0)S(0.0)APWDPLPGPPPVLPHS(0.99)PHS(0.0)HL	60,429	HOMO SAPIENS	NP_056480	NP_056480|NP_001166937	3307.1	80.81	NP_056480_S511sS541s_2_2_511_541	NP_056480	0.252236	1.4107	-0.326841	-0.855511	-0.429847	0.893143	-0.300542	-0.644722	0.75256	-0.416186	-0.265244	-0.657377	0.224553	-0.40369	-0.774959	-0.526117	0.338437	-0.0328731
NP_056480_S511s _1_1_511_511	5	15	5		AAAS	WHIM08_17_43_35_IR_P_BI_20140423_H-PM_f11.32430.32430.5	22.07	22.07	4.59	8	1	1	0	984.692	4839.43	80.0017	S511s	iTRAQ	501	(R)	AQEPPAGGGGsIHDLPLFTETSPTSAPWDPLPGPPPVLPHSPHSHL	(-)	AQEPPAGGGGS(0.99)IHDLPLFT(0.0)ET(0.0)S(0.0)PT(0.0)S(0.0)APWDPLPGPPPVLPHS(0.0)PHS(0.0)HL	60,429	HOMO SAPIENS	NP_056480	NP_056480|NP_001166937	3307.1	80.81	NP_056480_S511s _1_1_511_511	NP_056480	-0.582784	-0.630912	0.0390498	-1.38272	0.197026	-1.06129	0.702297	-0.67689	1.06639	NA	NA	NA	NA	NA	NA	NA	NA	NA
NP_056480_S29s _1_0_27_33	5	15	7		AAAS	WHIM02corr_18_14_20_IR_P_BI_20131220_H-PM_f07.26583.26583.4	20.5	15.87	0	7	1	0	1	790.865	3080.47	79.966	S29s	iTRAQ	14	(R)	GQVTLYEHNNELVTGsSYESPPPDFR	(G)	GQVT(0.0)LY(0.0)EHNNELVT(0.20)GS(0.20)S(0.20)Y(0.20)ES(0.20)PPPDFR	60,429	HOMO SAPIENS	NP_056480	NP_056480|NP_001166937	3307.1	80.81	NP_056480_S29s _1_0_27_33	NP_056480	0.545675	-0.0418552	0.692626	0.212933	0.319625	0.211251	0.105051	0.661279	0.0542831	NA	NA	NA	-0.499162	-0.311367	0.213413	NA	NA	NA
NP_056480_T57t _1_1_57_57	5	15	8		AAAS	WHIM07_9_13_27_IR_P_BI_20140422_H-PM_f01.8253.8253.3	7.73	7.73	7.73	2	1	1	0	644.344	1851.04	79.9724	T57t	iTRAQ	53	(K)	DPLKtPGRLDHGTR	(T)	DPLKT(0.99)PGRLDHGT(0.0)R	60,429	HOMO SAPIENS	NP_056480	NP_056480|NP_001166937	3307.1	80.81	NP_056480_T57t _1_1_57_57	NP_056480	-0.700947	1.2746	0.564145	0.134754	-0.459919	-0.943643	NA	NA	NA	NA	NA	NA	NA	NA	NA	-0.940574	2.56272	-1.98732
NP_714542_S12s_1_1_12_12	6	18	17		AAED1	WHIM02corr_18_14_20_IR_P_BI_20131220_H-PM_f02.37761.37761.3	23.18	24.9	13.55	3	1	1	0	1086.88	3195.7	62.9254	Q10q S12s	Hydrogen	10	(R)	qVsGAAALVPAPSGPDSGQPLAAAVAELPVLDAR	(G)	Q(1.0)VS(0.99)GAAALVPAPS(0.0)GPDS(0.0)GQPLAAAVAELPVLDAR	25,027	HOMO SAPIENS	NP_714542	NP_714542	7039.1	23.18	NP_714542_S12s_1_1_12_12	NP_714542	-0.283437	-1.9429	-2.40767	-0.336323	-0.762946	0.641035	1.8901	0.341748	-0.46877	-3.04762	-1.97274	-1.05102	-0.0432624	2.46543	2.33906	NA	NA	NA
NP_078942_S310s _1_1_310_310	9	27	31		AAGAB	WHIM08_17_43_35_IR_P_BI_20140423_H-PM_f11.30573.30573.4	17.39	17.39	1.19	2	1	1	0	672.794	2608.17	79.9816	S310s	iTRAQ	294	(K)	AFWMAIGGDRDEIEGLsSDEEH	(-)	AFWMAIGGDRDEIEGLS(0.99)S(0.0)DEEH	34,935	HOMO SAPIENS	NP_078942	NP_078942|NP_001258814	3738.1	68.68	NP_078942_S310s _1_1_310_310	NP_078942	-1.42765	-2.2352	-0.7458	0.451479	0.941871	1.22448	0.247677	1.22957	-0.136631	-0.647752	0.388598	0.612054	1.37555	-0.74931	-0.187978	-0.727425	0.104123	3.98149
NP_078942_S310sS311s_2_2_310_311	8	24	63		AAGAB	WHIM02corr_18_14_20_IR_P_BI_20131220_H-PM_f02.33670.33886.3	17.07	17.07	99	2	2	2	0	923.37	2608.17	159.921	S310s S311s	iTRAQ	294	(K)	AFWMAIGGDRDEIEGLssDEEH	(-)	AFWMAIGGDRDEIEGLS(1.0)S(1.0)DEEH	34,935	HOMO SAPIENS	NP_078942	NP_078942|NP_001258814	3738.1	68.68	NP_078942_S310sS311s_2_2_310_311	NP_078942	-1.04756	-2.68815	-0.835178	1.09295	0.680482	0.883539	1.80319	0.899319	-0.17586	-0.680499	1.10871	0.285962	0.420815	-0.327938	0.288944	NA	NA	NA
NP_078942_T216t _1_0_215_216	5	15	8		AAGAB	WHIM08_17_43_35_IR_P_BI_20140423_H-PM_f01.26835.26835.5	25	19.97	0	10	1	0	1	964.648	4739.23	79.9852	T216t	iTRAQ	181	(R)	NQGFSLLNSLTGTNHSIGSADPCHPEQPHLPAADStESLSDHR	(G)	NQGFS(0.0)LLNS(0.0)LT(0.0)GT(0.0)NHS(0.0)IGS(0.0)ADPCHPEQPHLPAADS(0.50)T(0.50)ES(0.0)LS(0.0)DHR	34,935	HOMO SAPIENS	NP_078942	NP_078942|NP_001258814	3738.1	68.68	NP_078942_T216t _1_0_215_216	NP_078942	NA	NA	NA	0.706061	-0.00653445	1.33973	-1.29669	0.940065	0.297503	NA	NA	NA	2.23624	-0.427363	-1.11593	NA	NA	NA
NP_078942_T191tS199s_2_0_189_199	2	6	2		AAGAB	WHIM01corr_2_8_21_IR_P_BI_20131220_H-PM_f03.29991.29991.6	12.77	7.62	0	10	2	0	2	817.366	4739.23	159.932	T191t S199s	iTRAQ	181	(R)	NQGFSLLNSLtGTNHSIGsADPCHPEQPHLPAADSTESLSDHR	(G)	NQGFS(0.0)LLNS(0.20)LT(0.20)GT(0.20)NHS(0.20)IGS(0.20)ADPCHPEQPHLPAADS(0.0)T(0.0)ES(0.0)LS(0.0)DHR	34,935	HOMO SAPIENS	NP_078942	NP_078942	3738.1	68.68	NP_078942_T191tS199s_2_0_189_199	NP_078942	0.411756	-1.99422	1.00545	NA	NA	NA	0.57527	0.678435	0.26612	NA	NA	NA	NA	NA	NA	NA	NA	NA
NP_078942_S215sS218s_2_0_215_220	2	6	3		AAGAB	WHIM08_17_43_35_IR_P_BI_20140423_H-PM_f12.26282.26282.5	12.3	12.3	0	10	2	0	2	980.644	4739.23	159.963	S215s S218s	iTRAQ	181	(R)	NQGFSLLNSLTGTNHSIGSADPCHPEQPHLPAADsTEsLSDHR	(G)	NQGFS(0.0)LLNS(0.0)LT(0.0)GT(0.0)NHS(0.0)IGS(0.0)ADPCHPEQPHLPAADS(0.25)T(0.25)ES(0.25)LS(0.25)DHR	34,935	HOMO SAPIENS	NP_078942	NP_078942|NP_001258814	3738.1	68.68	NP_078942_S215sS218s_2_0_215_220	NP_078942	NA	NA	NA	-0.37842	0.377454	0.775493	NA	NA	NA	NA	NA	NA	NA	NA	NA	NA	NA	NA
NP_078942_T278t _1_1_278_278	2	6	2		AAGAB	WHIM02corr_18_14_20_IR_P_BI_20131220_H-PM_f07.7368.7368.3	8.37	8.37	99	1	1	1	0	416.206	1166.64	79.9629	T278t	iTRAQ	276	(K)	AAtLPHEQR	(K)	AAT(1.0)LPHEQR	34,935	HOMO SAPIENS|MUS MUSCULUS	NP_078942	NP_078942|NP_001258814|NP_080133	3738.1	68.68	NP_078942_T278t _1_1_278_278	NP_078942	NA	NA	NA	-0.177961	0.581015	0.129616	NA	NA	NA	NA	NA	NA	NA	NA	NA	NA	NA	NA
NP_055726_S20s _1_0_20_21	9	27	42		AAK1	WHIM07_9_13_27_IR_P_BI_20140422_H-PM_f05.21302.21302.3	26.08	26.08	0	9	1	0	1	870.723	2530.19	79.9646	S20s	iTRAQ	10	(R)	EQGGSGLGSGsSGGGGSTSGLGSGYIGR	(V)	EQGGS(0.0)GLGS(0.0)GS(0.50)S(0.50)GGGGS(0.0)T(0.0)S(0.0)GLGS(0.0)GY(0.0)IGR	104,625	HOMO SAPIENS	NP_055726	NP_055726	690.1	295.95	NP_055726_S20s _1_0_20_21	NP_055726	-0.240111	-0.461335	-1.64516	0.116713	0.574075	0.969976	0.980863	-0.477451	-0.743373	0.435228	0.993844	0.449008	-1.37416	-0.469974	1.18668	0.286218	0.352021	0.537532
NP_055726_S652s _1_0_652_653	9	27	31		AAK1	WHIM02corr_18_14_20_IR_P_BI_20131220_H-PM_f12.28321.28321.3	23.77	17.67	0	3	1	0	1	662.015	1904.07	79.9607	S652s	iTRAQ	652	(K)	sTQLLQAAAAEASLNK	(S)	S(0.50)T(0.50)QLLQAAAAEAS(0.0)LNK	104,625	HOMO SAPIENS|MUS MUSCULUS	NP_055726	NP_055726|NP_001035195|NP_808430	690.1	295.95	NP_055726_S652s _1_0_652_653	NP_055726	-0.110131	-2.06785	-1.01114	-0.119828	-0.219347	0.340907	-0.643735	0.165899	0.642718	1.01063	-0.198976	0.749479	-1.67673	-0.645151	2.45128	0.295691	0.110915	3.15279
NP_055726_S637s _1_1_637_637	9	27	121		AAK1	WHIM08_17_43_35_IR_P_BI_20140423_H-PM_f09.30390.30390.3	19.84	19.84	1.61	4	1	1	0	699.376	2016.14	79.9779	S637s	iTRAQ	635	(R)	ILsDVTHSAVFGVPASK	(S)	ILS(0.99)DVT(0.0)HS(0.0)AVFGVPAS(0.0)K	104,625	HOMO SAPIENS|MUS MUSCULUS	NP_055726	NP_055726|NP_001035195|NP_808430	690.1	295.95	NP_055726_S637s _1_1_637_637	NP_055726	-0.88607	-2.07455	-1.61723	0.0665984	-0.753693	0.266475	1.14132	-0.170787	-0.0790955	1.63048	-0.285124	0.756467	-1.6154	-0.285327	2.12542	-1.14662	0.331646	1.36623
NP_055726_T389t _1_1_389_389	9	27	31		AAK1	WHIM09_37_47_26_IR_P_BI_20140801_H-PM_f09.24684.24684.3	19.05	19.05	11.64	2	1	1	0	855.814	2485.45	79.9782	T389t	iTRAQ	372	(K)	AGQTQPNPGILPIQPALtPRK	(R)	AGQT(0.0)QPNPGILPIQPALT(0.99)PRK	104,625	HOMO SAPIENS|MUS MUSCULUS	NP_055726	NP_055726|NP_001035195|NP_808430	690.1	295.95	NP_055726_T389t _1_1_389_389	NP_055726	-0.360243	0.00723281	-0.877073	-0.0396446	-0.633408	1.04681	0.532928	0.260257	0.263505	0.772052	0.326748	0.435033	-0.901908	-0.24035	1.58591	-0.213499	0.212791	0.0855129
NP_055726_T620t _1_1_620_620	9	27	32		AAK1	WHIM09_37_47_26_IR_P_BI_20140801_H-PM_f10.15063.15495.2	16.51	12.27	2.7	4	1	1	0	719.385	1357.79	79.9706	T620t	iTRAQ	616	(K)	VGSLtPPSSPK	(T)	VGS(0.0)LT(0.99)PPS(0.0)S(0.0)PK	104,625	HOMO SAPIENS|MUS MUSCULUS	NP_055726	NP_055726|NP_001035195|NP_808430	690.1	295.95	NP_055726_T620t _1_1_620_620	NP_055726	-0.657621	0.208048	-0.768144	-0.687126	-0.70743	0.0431791	-0.641507	0.0608187	1.16316	0.622352	0.843637	1.28287	0.157088	-0.630947	1.49743	0.568048	0.348625	1.86776
NP_055726_T606t _1_1_606_606	9	27	36		AAK1	WHIM09_37_47_26_IR_P_BI_20140801_H-PM_f03.11506.11935.3	14.85	14.85	1.11	2	1	1	0	573.642	1638.94	79.971	T606t	iTRAQ	603	(K)	VQTtPPPAVQGQK	(V)	VQT(0.0)T(0.99)PPPAVQGQK	104,625	HOMO SAPIENS	NP_055726	NP_055726	690.1	295.95	NP_055726_T606t _1_1_606_606	NP_055726	-0.529611	0.600752	-2.60877	-0.452589	-1.44534	-0.0168466	0.223163	0.65699	-0.735528	2.35325	1.93485	-0.776168	-1.83006	-1.914	1.66576	-0.0950824	0.121103	0.1178
NP_055726_T620tS623s_2_1_620_624	9	27	46		AAK1	WHIM02corr_18_14_20_IR_P_BI_20131220_H-PM_f11.17622.18105.3	10.74	10.74	0	4	2	1	1	506.579	1357.79	159.931	T620t S623s	iTRAQ	616	(K)	VGSLtPPsSPK	(T)	VGS(0.0)LT(0.99)PPS(0.50)S(0.50)PK	104,625	HOMO SAPIENS|MUS MUSCULUS	NP_055726	NP_055726|NP_001035195|NP_808430	690.1	295.95	NP_055726_T620tS623s_2_1_620_624	NP_055726	-0.328733	0.127722	-1.95799	0.034525	-0.749067	0.633832	0.392531	0.178766	-0.565535	1.62581	1.50852	0.0413926	-1.48456	-1.35296	1.65065	0.650939	-0.0792526	0.787219
NP_055726_S731s _1_1_731_731	8	24	15		AAK1	WHIM07_9_13_27_IR_P_BI_20140422_H-PM_f09.33890.34006.4	22.14	20.29	1.23	9	1	1	0	876.172	3421.7	79.9668	S731s	iTRAQ	728	(K)	LGGsAESLIPGFQSTQGDAFATTSFSAGTAEK	(R)	LGGS(0.99)AES(0.0)LIPGFQS(0.0)T(0.0)QGDAFAT(0.0)T(0.0)S(0.0)FS(0.0)AGT(0.0)AEK	104,625	HOMO SAPIENS	NP_055726	NP_055726	690.1	295.95	NP_055726_S731s _1_1_731_731	NP_055726	-1.40205	-3.99344	-1.49434	0.341227	-1.13306	0.669847	1.31514	1.26174	-0.727682	NA	NA	NA	-2.19397	-1.11624	2.78793	0.859352	-0.225274	1.79458
NP_055726_S623s _1_0_623_624	7	18	12		AAK1	WHIM09_37_47_26_IR_P_BI_20140801_H-PM_f10.14574.14574.3	11.26	11.26	0	4	1	0	1	479.925	1357.79	79.9687	S623s	iTRAQ	616	(K)	VGSLTPPsSPK	(T)	VGS(0.0)LT(0.0)PPS(0.50)S(0.50)PK	104,625	MUS MUSCULUS|HOMO SAPIENS	NP_055726	NP_808430|NP_055726|NP_001035195	690.1	295.95	NP_055726_S623s _1_0_623_624	NP_055726	0.39994	0.411094	0.111669	NA	NA	NA	0.630984	0.266691	0.224276	0.435228	-0.163633	1.1897	-1.18199	-1.50683	1.16078	0.345426	1.24513	2.93324
NP_055726_T674tS676s_2_0_673_678	6	18	13		AAK1	WHIM09_37_47_26_IR_P_BI_20140801_H-PM_fA.4350.4350.2	7.53	7.53	0	6	2	0	2	683.282	1205.62	159.933	T674t S676s	iTRAQ	670	(K)	SATTtPsGSPR	(T)	S(0.0)AT(0.0)T(0.25)T(0.25)PS(0.25)GS(0.25)PR	104,625	HOMO SAPIENS|MUS MUSCULUS	NP_055726	NP_055726|NP_001035195|NP_808430	690.1	295.95	NP_055726_T674tS676s_2_0_673_678	NP_055726	0.291624	0.399937	-1.74851	0.243002	-1.17238	0.470562	1.2416	-0.329481	0.11705	2.48424	0.320121	1.83024	-2.04472	-1.42161	2.15995	NA	NA	NA
NP_055726_S678s _1_0_676_678	4	12	5		AAK1	WHIM01corr_2_8_21_IR_P_BI_20131220_H-PM_f06.3867.3867.2	12.76	9.32	0	6	1	0	1	643.298	1205.62	79.9648	S678s	iTRAQ	670	(K)	SATTTPSGsPR	(T)	S(0.0)AT(0.0)T(0.0)T(0.0)PS(0.50)GS(0.50)PR	104,625	HOMO SAPIENS|MUS MUSCULUS	NP_055726	NP_055726|NP_001035195|NP_808430	690.1	295.95	NP_055726_S678s _1_0_676_678	NP_055726	-0.346458	0.870736	-2.4356	-0.917653	-1.5101	0.974778	NA	NA	NA	NA	NA	NA	NA	NA	NA	NA	NA	NA
NP_055726_S678s _1_0_674_678	4	12	6		AAK1	WHIM02corr_18_14_20_IR_P_BI_20131220_H-PM_f06.3784.3784.2	11.41	9.24	0	6	1	0	1	643.296	1205.62	79.9611	S678s	iTRAQ	670	(K)	SATTTPSGsPR	(T)	S(0.0)AT(0.0)T(0.0)T(0.33)PS(0.33)GS(0.33)PR	104,625	MUS MUSCULUS|HOMO SAPIENS	NP_055726	NP_808430|NP_055726|NP_001035195	690.1	295.95	NP_055726_S678s _1_0_674_678	NP_055726	NA	NA	NA	-0.624983	-1.12612	1.36855	1.39091	0.459696	-0.212474	0.00250384	1.90834	0.220743	NA	NA	NA	NA	NA	NA
NP_055726_S637sT653t_2_0_637_653	3	9	3		AAK1	WHIM03_30_16_6_IR_P_BI_20140114_H-PM_f12.32919.32919.4	19.33	18.47	0	7	2	0	2	980.016	3757.09	159.957	S637s T653t	iTRAQ	635	(R)	ILsDVTHSAVFGVPASKStQLLQAAAAEASLNK	(S)	ILS(0.17)DVT(0.17)HS(0.17)AVFGVPAS(0.17)KS(0.17)T(0.17)QLLQAAAAEAS(0.0)LNK	104,625	HOMO SAPIENS|MUS MUSCULUS	NP_055726	NP_055726|NP_001035195|NP_808430	690.1	295.95	NP_055726_S637sT653t_2_0_637_653	NP_055726	NA	NA	NA	-3.44744	-1.68128	-0.758764	2.60323	-1.9786	0.237352	NA	NA	NA	-2.30232	-0.0959468	1.27516	NA	NA	NA
NP_055726_S670s _1_0_668_672	3	9	3		AAK1	WHIM08_17_43_35_IR_P_BI_20140423_H-PM_f11.3148.3148.3	9.63	9.63	0	7	1	0	1	548.948	1564.85	79.9761	S670s	iTRAQ	668	(K)	SKsATTTPSGSPR	(T)	S(0.33)KS(0.33)AT(0.33)T(0.0)T(0.0)PS(0.0)GS(0.0)PR	104,625	HOMO SAPIENS|MUS MUSCULUS	NP_055726	NP_055726|NP_001035195|NP_808430	690.1	295.95	NP_055726_S670s _1_0_668_672	NP_055726	NA	NA	NA	NA	NA	NA	2.2645	0.0329402	-0.466155	1.79656	-0.634135	0.605067	NA	NA	NA	NA	NA	NA
NP_055726_S618sT620tS623s_3_2_618_624	3	9	3		AAK1	WHIM05_11_4_12_IR_P_BI_20140117_H-PM_f05.18995.18995.2	6.52	4.95	0	4	3	2	1	799.354	1357.79	239.908	S618s T620t S623s	iTRAQ	616	(K)	VGsLtPPsSPK	(T)	VGS(0.99)LT(0.99)PPS(0.50)S(0.50)PK	104,625	MUS MUSCULUS|HOMO SAPIENS	NP_055726	NP_001035195|NP_808430|NP_055726	690.1	295.95	NP_055726_S618sT620tS623s_3_2_618_624	NP_055726	NA	NA	NA	NA	NA	NA	1.04772	0.262402	-1.01013	0.769713	0.0638859	0.495593	-1.01639	-0.903182	3.17206	NA	NA	NA
NP_055726_T681t _1_0_681_682	2	6	2		AAK1	WHIM06_13_TaxIR_HumIR_WhimIR_P_BI_20140124_H-PM_f12.27113.27113.4	16.84	16.84	0	7	1	0	1	812.107	3165.43	79.9782	T681t	iTRAQ	681	(R)	tSQQNVYNPSEGSTWNPFDDDNFSK	(L)	T(0.50)S(0.50)QQNVY(0.0)NPS(0.0)EGS(0.0)T(0.0)WNPFDDDNFS(0.0)K	104,625	HOMO SAPIENS	NP_055726	NP_055726	690.1	295.95	NP_055726_T681t _1_0_681_682	NP_055726	0.823358	-0.360928	-0.37153	NA	NA	NA	NA	NA	NA	NA	NA	NA	NA	NA	NA	0.705411	0.362208	1.00892
NP_055726_S850s _1_0_846_853	1	3	1		AAK1	WHIM09_37_47_26_IR_P_BI_20140801_H-PM_f12.31609.31609.4	15.89	11.98	0	6	1	0	1	878.458	3430.83	79.9815	S850s	iTRAQ	825	(K)	ADVAVESLIPGLEPPVPQRLPSQTEsVTSNR	(T)	ADVAVES(0.0)LIPGLEPPVPQRLPS(0.20)QT(0.20)ES(0.20)VT(0.20)S(0.20)NR	104,625	HOMO SAPIENS	NP_055726	NP_055726	690.1	295.95	NP_055726_S850s _1_0_846_853	NP_055726	NA	NA	NA	NA	NA	NA	NA	NA	NA	NA	NA	NA	NA	NA	NA	NA	NA	NA
NP_055726_S797s _1_1_797_797	1	3	1		AAK1	WHIM04_25_24_46_IR_P_BI_20140115_H-PM_f09.38304.38304.4	13.87	13.87	1.14	7	1	1	0	1032.06	4045.2	80.0027	S797s	iTRAQ	791	(K)	LIEGLKsPDTSLLLPDLLPMTDPFGSTSDAVIEK	(A)	LIEGLKS(0.99)PDT(0.0)S(0.0)LLLPDLLPMT(0.0)DPFGS(0.0)T(0.0)S(0.0)DAVIEK	104,625	HOMO SAPIENS	NP_055726	NP_055726	690.1	295.95	NP_055726_S797s _1_1_797_797	NP_055726	NA	NA	NA	NA	NA	NA	NA	NA	NA	2.65967	-1.49782	0.428045	NA	NA	NA	NA	NA	NA
NP_055726_S664s _1_1_664_664	1	3	1		AAK1	WHIM09_37_47_26_IR_P_BI_20140801_H-PM_f11.23334.23334.3	10.35	10.35	10.35	3	1	1	0	662.019	1904.07	79.9739	S664s	iTRAQ	652	(K)	STQLLQAAAAEAsLNK	(S)	S(0.0)T(0.0)QLLQAAAAEAS(0.99)LNK	104,625	HOMO SAPIENS|MUS MUSCULUS	NP_055726	NP_055726|NP_001035195|NP_808430	690.1	295.95	NP_055726_S664s _1_1_664_664	NP_055726	NA	NA	NA	NA	NA	NA	NA	NA	NA	NA	NA	NA	NA	NA	NA	NA	NA	NA
NP_078960_S46s _1_1_46_46	7	21	16		AAMDC	WHIM08_17_43_35_IR_P_BI_20140423_H-PM_f05.10835.10835.3	20.46	20.46	2.23	3	1	1	0	673.995	1940	79.9748	S46s	iTRAQ	40	(R)	ETGTEHsPGVQPADVK	(E)	ET(0.0)GT(0.0)EHS(0.99)PGVQPADVK	13,446	HOMO SAPIENS|MUS MUSCULUS	NP_078960	NP_078960|NP_001171416|NP_899074	4486.1	53.59	NP_078960_S46s _1_1_46_46	NP_078960	NA	NA	NA	0.0826351	0.763756	2.47302	-1.65772	-0.616844	0.219045	0.229392	1.4533	-1.90352	NA	NA	NA	0.0896468	-0.198107	1.16605
NP_078960_S33s _1_0_33_35	5	15	5		AAMDC	WHIM09_37_47_26_IR_P_BI_20140801_H-PM_f05.25536.25536.3	13.06	5.88	0	2	1	0	1	576.273	1646.83	79.972	S33s	iTRAQ	28	(K)	VWPGGsRTWDWR	(E)	VWPGGS(0.50)RT(0.50)WDWR	13,446	HOMO SAPIENS	NP_078960	NP_078960	4486.1	53.59	NP_078960_S33s _1_0_33_35	NP_078960	NA	NA	NA	-2.4692	1.9296	1.75991	NA	NA	NA	NA	NA	NA	NA	NA	NA	0.272008	1.13646	1.75153
NP_078960_T41t _1_0_41_46	4	12	4		AAMDC	WHIM01corr_2_8_21_IR_P_BI_20131220_H-PM_f05.11576.11576.3	10.91	10.91	0	3	1	0	1	673.993	1940	79.9681	T41t	iTRAQ	40	(R)	EtGTEHSPGVQPADVK	(E)	ET(0.33)GT(0.33)EHS(0.33)PGVQPADVK	13,446	HOMO SAPIENS|MUS MUSCULUS	NP_078960	NP_078960|NP_001171416|NP_899074	4486.1	53.59	NP_078960_T41t _1_0_41_46	NP_078960	0.0533279	0.00500153	-1.53344	NA	NA	NA	-0.799732	-0.486029	-0.254318	-0.542495	1.32297	-1.85693	-0.47463	0.924341	0.0191915	NA	NA	NA
NP_078960_T121t _1_1_121_121	2	6	2		AAMDC	WHIM08_17_43_35_IR_P_BI_20140423_H-PM_f07.16624.16624.2	8.55	8.55	1.2	2	1	1	0	594.258	1107.54	79.9704	T121t	iTRAQ	114	(R)	VGGVFHStC	(-)	VGGVFHS(0.0)T(0.99)C	13,446	HOMO SAPIENS|MUS MUSCULUS	NP_078960	NP_078960|NP_001171416|NP_899074|NP_001171417|NP_001171418	4486.1	53.59	NP_078960_T121t _1_1_121_121	NP_078960	NA	NA	NA	NA	NA	NA	NA	NA	NA	NA	NA	NA	NA	NA	NA	NA	NA	NA
NP_001160051_S47sT48tS50s_3_2_47_51	3	9	3		AANAT	WHIM08_17_43_35_IR_P_BI_20140423_H-PM_f02.10791.10791.4	5.09	1.97	0	4	3	2	1	667.324	2410.36	255.914	M46m S47s T48t S50s	iTRAQ	38	(R)	PKEAPVARmstQsTHPLK	(P)	PKEAPVARM(1.0)S(0.99)T(0.99)QS(0.50)T(0.50)HPLK	28,945	HOMO SAPIENS	NP_001160051	NP_001160051	11801.1	5.09	NP_001160051_S47sT48tS50s_3_2_47_51	NP_001160051	NA	NA	NA	NA	NA	NA	NA	NA	NA	0.512417	-0.329303	0.50491	0.318595	-1.47132	-0.427518	NA	NA	NA
NP_001020528_S53s _1_1_53_53	6	18	12		AARD	WHIM05_11_4_12_IR_P_BI_20140117_H-PM_f11.33358.33358.3	21.28	21.28	16.8	3	1	1	0	765.714	2215.16	79.9709	S53s	iTRAQ	42	(R)	STDIQEEALAAsPLLEDLR	(R)	S(0.0)T(0.0)DIQEEALAAS(0.99)PLLEDLR	17,689	HOMO SAPIENS	NP_001020528	NP_001020528	5507.1	38.26	NP_001020528_S53s _1_1_53_53	NP_001020528	0.317226	-1.4788	-1.25972	-2.30082	-2.81937	-2.28342	-0.701677	-2.32387	-2.26284	-1.70968	-2.54706	-0.165909	-0.286545	4.45156	0.260889	NA	NA	NA
NP_001596_S399s _1_1_399_399	9	27	19		AARS	WHIM04_25_24_46_IR_P_BI_20140115_H-PM_f01.8885.8885.2	10.26	4.54	4.2	2	1	1	0	744.416	1407.85	79.972	S399s	iTRAQ	396	(R)	KIQsLGDSK	(T)	KIQS(0.99)LGDS(0.0)K	107,550	HOMO SAPIENS	NP_001596	NP_001596	4947.1	45.96	NP_001596_S399s _1_1_399_399	NP_001596	0.0927157	-0.738013	-0.620112	-0.270172	-1.65584	0.770691	1.27726	-0.541786	-1.65087	-1.65822	-2.14504	2.54532	0.451481	0.720757	0.645017	-0.0666625	0.698398	-0.626956
NP_001596_S775s_1_1_775_775	7	21	7		AARS	WHIM04_25_24_46_IR_P_BI_20140115_H-PM_f05.33565.33565.2	9.62	8.18	99	1	1	1	0	572.751	1081.55	62.9454	C773c S775s	Hydrogen	773	(K)	cLsVMEAK	(V)	C(1.0)LS(1.0)VMEAK	107,550	HOMO SAPIENS	NP_001596	NP_001596	4947.1	45.96	NP_001596_S775s_1_1_775_775	NP_001596	NA	NA	NA	-0.370401	-2.69677	0.494572	-0.224772	-0.155776	-1.15659	0.549842	-2.24886	2.345	0.433082	0.645005	1.02051	NA	NA	NA
NP_001596_S555s _1_0_554_555	5	15	7		AARS	WHIM09_37_47_26_IR_P_BI_20140801_H-PM_f08.14972.14972.3	11.02	11.02	0	4	1	0	1	704.674	2032.04	79.9641	S555s	iTRAQ	551	(K)	VDDSsEDKTEFTVK	(N)	VDDS(0.50)S(0.50)EDKT(0.0)EFT(0.0)VK	107,550	HOMO SAPIENS|MUS MUSCULUS	NP_001596	NP_001596|NP_666329	4947.1	45.96	NP_001596_S555s _1_0_554_555	NP_001596	1.38266	2.37908	-0.500011	NA	NA	NA	-0.180201	1.06873	-1.75025	-0.75301	-2.82981	-2.29017	NA	NA	NA	NA	NA	NA
NP_861522_S724s _1_1_724_724	8	24	10		AASDH	WHIM09_37_47_26_IR_P_BI_20140801_H-PM_f11.20296.20296.2	13.92	13.92	99	1	1	1	0	683.391	1285.81	79.9662	S724s	iTRAQ	721	(K)	GLNsPVLIGK	(S)	GLNS(1.0)PVLIGK	124,592	HOMO SAPIENS	NP_861522	NP_861522	5105.1	43.6	NP_861522_S724s _1_1_724_724	NP_861522	0.441297	-0.499267	-1.97754	0.204915	-2.41456	-1.60873	0.368017	-1.47036	0.425651	-0.264148	-1.34541	-0.014509	0.0323802	1.44514	-0.3822	1.68116	1.19419	-1.18014
NP_861522_S649s _1_1_649_649	4	12	4		AASDH	WHIM08_17_43_35_IR_P_BI_20140423_H-PM_f02.10399.10399.5	15.76	15.76	6.69	4	1	1	0	531.482	2573.4	79.9817	S649s	iTRAQ	646	(K)	RKLsDINQEEASGTSLHQK	(A)	RKLS(0.99)DINQEEAS(0.0)GT(0.0)S(0.0)LHQK	124,592	HOMO SAPIENS	NP_861522	NP_861522	5105.1	43.6	NP_861522_S649s _1_1_649_649	NP_861522	0.344797	-0.626449	-0.815626	NA	NA	NA	NA	NA	NA	-0.215028	-0.1305	-0.0564351	0.923736	0.19996	1.35716	NA	NA	NA
NP_056238_S258s _1_1_258_258	1	3	1		AASDHPPT	WHIM07_9_13_27_IR_P_BI_20140422_H-PM_f05.4709.4709.4	9.81	8.19	9.81	3	1	1	0	527.25	2026.02	79.9594	S258s	iTRAQ	253	(R)	HQDVPsQDDSKPTQR	(Q)	HQDVPS(0.99)QDDS(0.0)KPT(0.0)QR	36,004	HOMO SAPIENS	NP_056238	NP_056238	9733.1	9.81	NP_056238_S258s _1_1_258_258	NP_056238	NA	NA	NA	NA	NA	NA	NA	NA	NA	NA	NA	NA	NA	NA	NA	NA	NA	NA
NP_005754_S474s _1_1_474_474	1	3	1		AASS	WHIM05_11_4_12_IR_P_BI_20140117_H-PM_f12.9707.9707.2	8.86	5.45	2.31	3	1	1	0	587.777	1094.57	79.9729	S474s	iTRAQ	472	(R)	AQsLSMGTR	(R)	AQS(0.99)LS(0.0)MGT(0.0)R	102,872	HOMO SAPIENS	NP_005754	NP_005754	8572.1	14.56	NP_005754_S474s _1_1_474_474	NP_005754	NA	NA	NA	NA	NA	NA	NA	NA	NA	NA	NA	NA	0.662054	1.1587	2.46423	NA	NA	NA
NP_036270_S203s _1_1_203_203	9	27	21		AATF	WHIM09_37_47_26_IR_P_BI_20140801_H-PM_f05.23022.23022.3	21.08	19.36	14.5	4	1	1	0	794.703	2302.12	79.972	S203s	iTRAQ	198	(R)	AGDRNsEDDGVVMTFSSVK	(V)	AGDRNS(0.99)EDDGVVMT(0.0)FS(0.0)S(0.0)VK	63,246	HOMO SAPIENS	NP_036270	NP_036270	3606.1	72.24	NP_036270_S203s _1_1_203_203	NP_036270	1.67019	-0.126644	0.809934	-1.07	0.458416	-1.38063	-1.74463	1.06016	0.817941	-0.247775	-0.68494	-1.02074	-0.329478	1.5493	0.563012	-0.3106	-1.04028	-1.8797
NP_036270_S153s _1_1_153_153	6	18	7		AATF	WHIM09_37_47_26_IR_P_BI_20140801_H-PM_f09.26822.26822.2	14.07	14.07	1.17	4	1	1	0	955.463	1829.95	79.9672	S153s	iTRAQ	146	(K)	TPGFSVQsISDFEK	(F)	T(0.0)PGFS(0.0)VQS(0.99)IS(0.0)DFEK	63,246	HOMO SAPIENS	NP_036270	NP_036270	3606.1	72.24	NP_036270_S153s _1_1_153_153	NP_036270	-2.19965	0.344155	1.025	-0.0977776	-0.0666773	0.957971	-0.670478	0.129443	0.603489	NA	NA	NA	NA	NA	NA	NA	NA	NA
NP_036270_S320sS321s_2_2_320_321	5	15	6		AATF	WHIM09_37_47_26_IR_P_BI_20140801_H-PM_f11.23006.23006.3	14.83	14.83	5.24	5	2	2	0	1149.19	3285.62	159.931	S320s S321s	iTRAQ	305	(R)	YLVDGTKPNAGSEEIssEDDELVEEK	(K)	Y(0.0)LVDGT(0.0)KPNAGS(0.0)EEIS(0.99)S(0.99)EDDELVEEK	63,246	HOMO SAPIENS	NP_036270	NP_036270	3606.1	72.24	NP_036270_S320sS321s_2_2_320_321	NP_036270	NA	NA	NA	NA	NA	NA	NA	NA	NA	-0.622023	-0.223274	1.76269	NA	NA	NA	0.556206	-0.18792	0.0166338
NP_036270_S316sS320sS321s_3_3_316_321	3	9	7		AATF	WHIM02corr_18_14_20_IR_P_BI_20131220_H-PM_f08.25567.25567.6	14.78	14.78	2.68	5	3	3	0	633.791	3557.82	239.889	S316s S320s S321s	iTRAQ	305	(R)	YLVDGTKPNAGsEEIssEDDELVEEKK	(Q)	Y(0.0)LVDGT(0.0)KPNAGS(0.99)EEIS(0.99)S(0.99)EDDELVEEKK	63,246	HOMO SAPIENS	NP_036270	NP_036270	3606.1	72.24	NP_036270_S316sS320sS321s_3_3_316_321	NP_036270	-0.0510496	-0.45241	1.30989	-1.9019	1.6659	-0.0216486	NA	NA	NA	NA	NA	NA	NA	NA	NA	NA	NA	NA
NP_036270_S320s _1_0_320_321	2	6	2		AATF	WHIM01corr_2_8_21_IR_P_BI_20131220_H-PM_f11.24126.24126.4	14.9	14.9	0	5	1	0	1	842.153	3285.62	79.9692	S320s	iTRAQ	305	(R)	YLVDGTKPNAGSEEIsSEDDELVEEK	(K)	Y(0.0)LVDGT(0.0)KPNAGS(0.0)EEIS(0.50)S(0.50)EDDELVEEK	63,246	HOMO SAPIENS	NP_036270	NP_036270	3606.1	72.24	NP_036270_S320s _1_0_320_321	NP_036270	1.11877	0.828342	1.08086	NA	NA	NA	NA	NA	NA	NA	NA	NA	0.414682	0.491133	-0.41457	NA	NA	NA
NP_036270_S155s _1_1_155_155	2	6	2		AATF	WHIM09_37_47_26_IR_P_BI_20140801_H-PM_f11.26319.26319.3	13.19	13.19	1.12	4	1	1	0	637.316	1829.95	79.9795	S155s	iTRAQ	146	(K)	TPGFSVQSIsDFEK	(F)	T(0.0)PGFS(0.0)VQS(0.0)IS(0.99)DFEK	63,246	HOMO SAPIENS	NP_036270	NP_036270	3606.1	72.24	NP_036270_S155s _1_1_155_155	NP_036270	NA	NA	NA	NA	NA	NA	NA	NA	NA	1.20244	-0.296169	0.174159	NA	NA	NA	NA	NA	NA
NP_005493_S1296s _1_1_1296_1296	1	3	1		ABCA1	WHIM05_11_4_12_IR_P_BI_20140117_H-PM_f07.22214.22214.4	15.66	14.59	5.57	4	1	1	0	769.332	2994.31	79.993	S1296s	iTRAQ	1279	(K)	QSCLRPFTEDDAADPNDsDIDPESR	(E)	QS(0.0)CLRPFT(0.0)EDDAADPNDS(0.99)DIDPES(0.0)R	256,523	HOMO SAPIENS	NP_005493	NP_005493	5403.1	39.37	NP_005493_S1296s _1_1_1296_1296	NP_005493	NA	NA	NA	NA	NA	NA	NA	NA	NA	NA	NA	NA	0.036469	0.505337	1.03778	NA	NA	NA
NP_005493_S884s _1_1_884_884	1	3	1		ABCA1	WHIM05_11_4_12_IR_P_BI_20140117_H-PM_f04.19534.19534.4	14.32	14.32	5.09	2	1	1	0	560.778	2160.1	79.9871	S884s	iTRAQ	882	(K)	RIsEICMEEEPTHLK	(L)	RIS(0.99)EICMEEEPT(0.0)HLK	256,523	HOMO SAPIENS	NP_005493	NP_005493	5403.1	39.37	NP_005493_S884s _1_1_884_884	NP_005493	NA	NA	NA	NA	NA	NA	NA	NA	NA	NA	NA	NA	-0.431697	-0.728005	2.62176	NA	NA	NA
NP_005493_S1140s _1_0_1140_1148	1	3	1		ABCA1	WHIM05_11_4_12_IR_P_BI_20140117_H-PM_f08.20556.20556.4	9.39	9.39	0	10	1	0	1	644.311	2494.23	79.9896	S1140s	iTRAQ	1134	(K)	DVESSLsSCRNSSSTVSYLK	(K)	DVES(0.0)S(0.0)LS(0.17)S(0.17)CRNS(0.17)S(0.17)S(0.17)T(0.17)VS(0.0)Y(0.0)LK	256,523	HOMO SAPIENS	NP_005493	NP_005493	5403.1	39.37	NP_005493_S1140s _1_0_1140_1148	NP_005493	NA	NA	NA	NA	NA	NA	NA	NA	NA	NA	NA	NA	-0.317211	0.0484559	3.6274	NA	NA	NA
NP_997698_T2443t _1_1_2443_2443	9	27	16		ABCA2	WHIM07_9_13_27_IR_P_BI_20140422_H-PM_f04.31727.31727.3	23.42	20.45	8.37	2	1	1	0	982.435	2865.33	79.9613	T2443t	iTRAQ	2432	(R)	ALVADEPEDLDtEDEGLISFEEER	(A)	ALVADEPEDLDT(0.99)EDEGLIS(0.0)FEEER	275,415	HOMO SAPIENS|MUS MUSCULUS	NP_997698	NP_997698|NP_001597|NP_031405	2464.1	111.54	NP_997698_T2443t _1_1_2443_2443	NP_997698	-0.618233	-1.76663	-2.85456	2.28567	1.02977	0.177637	1.09452	1.20598	-0.515845	-3.82886	0.739817	-3.40587	1.23448	-0.171699	-2.07624	-0.118766	-0.575047	0.0575308
NP_997698_S1358sS1362s_2_2_1358_1362	7	21	9		ABCA2	WHIM09_37_47_26_IR_P_BI_20140801_H-PM_fA.13495.13495.3	12.58	12.58	5.18	3	2	2	0	742.983	2067	159.938	S1358s S1362s	iTRAQ	1352	(K)	VSEEDQsLENsEADVK	(E)	VS(0.0)EEDQS(0.99)LENS(0.99)EADVK	275,415	HOMO SAPIENS|MUS MUSCULUS	NP_997698	NP_997698|NP_001597|NP_031405	2464.1	111.54	NP_997698_S1358sS1362s_2_2_1358_1362	NP_997698	NA	NA	NA	2.83894	0.668916	-0.674728	-0.00637584	3.00308	-1.86794	-2.42075	1.1308	-2.31346	1.85598	-0.941058	-0.0973415	0.0943834	-1.47834	-0.241663
NP_997698_S1441s _1_1_1441_1441	6	18	6		ABCA2	WHIM09_37_47_26_IR_P_BI_20140801_H-PM_f05.33096.33096.4	26.29	26.29	7.49	6	1	1	0	1132.26	4446.04	79.9795	S1441s	iTRAQ	1414	(R)	GDEGAGYTDVYGDYRPLFDNPQDPDNVsLQEVEAEALSR	(V)	GDEGAGY(0.0)T(0.0)DVY(0.0)GDY(0.0)RPLFDNPQDPDNVS(0.99)LQEVEAEALS(0.0)R	275,415	HOMO SAPIENS	NP_997698	NP_997698|NP_001597	2464.1	111.54	NP_997698_S1441s _1_1_1441_1441	NP_997698	0.297532	-2.0143	-3.21766	3.14163	0.833152	-1.09251	-0.164601	2.95161	-0.131401	-1.94359	0.309077	-2.3088	NA	NA	NA	NA	NA	NA
NP_997698_S1582sS1591sS1594s_3_1_1582_1594	6	18	8		ABCA2	WHIM06_13_TaxIR_HumIR_WhimIR_P_BI_20140124_H-PM_f02.18063.18063.3	8.42	1.63	0	6	3	1	2	743.318	1988.02	239.924	S1582s S1591s S1594s	iTRAQ	1577	(K)	SPANGsLGPTLNLSsGEsR	(L)	S(0.0)PANGS(0.25)LGPT(0.25)LNLS(0.25)S(0.25)GES(0.99)R	275,415	HOMO SAPIENS	NP_997698	NP_001597|NP_997698	2464.1	111.54	NP_997698_S1582sS1591sS1594s_3_1_1582_1594	NP_997698	-1.0259	2.21173	1.20655	NA	NA	NA	-0.986929	1.53624	0.355039	0.01186	1.9238	0.255682	-0.143438	-1.39084	-0.192294	0.260166	-0.143774	1.1596
NP_997698_S1358s _1_1_1358_1358	5	15	6		ABCA2	WHIM07_9_13_27_IR_P_BI_20140422_H-PM_f03.14314.14314.3	13.89	13.89	3.45	3	1	1	0	716.325	2067	79.9632	S1358s	iTRAQ	1352	(K)	VSEEDQsLENSEADVK	(E)	VS(0.0)EEDQS(0.99)LENS(0.0)EADVK	275,415	HOMO SAPIENS|MUS MUSCULUS	NP_997698	NP_997698|NP_001597|NP_031405	2464.1	111.54	NP_997698_S1358s _1_1_1358_1358	NP_997698	NA	NA	NA	2.23957	0.925679	-1.89685	1.07669	1.85362	-1.2612	0.645743	0.806085	-1.99203	2.06655	-0.394221	-1.20225	NA	NA	NA
NP_997698_S989s _1_1_989_989	4	12	6		ABCA2	WHIM09_37_47_26_IR_P_BI_20140801_H-PM_f12.20760.20760.3	14.04	14.04	1.75	3	1	1	0	778.677	2254.04	79.9779	S989s	iTRAQ	985	(R)	TPRLsVMEEDQACAMESR	(R)	T(0.0)PRLS(0.99)VMEEDQACAMES(0.0)R	275,415	HOMO SAPIENS	NP_997698	NP_997698|NP_001597	2464.1	111.54	NP_997698_S989s _1_1_989_989	NP_997698	-1.12043	-0.945522	-3.06404	2.47611	0.0258501	-0.0624661	0.316761	1.5877	0.624411	NA	NA	NA	NA	NA	NA	NA	NA	NA
NP_997698_S1362s _1_1_1362_1362	3	9	3		ABCA2	WHIM02corr_18_14_20_IR_P_BI_20131220_H-PM_f03.15052.15052.2	12.33	9.9	1.2	3	1	1	0	1073.98	2067	79.9593	S1362s	iTRAQ	1352	(K)	VSEEDQSLENsEADVK	(E)	VS(0.0)EEDQS(0.0)LENS(0.99)EADVK	275,415	HOMO SAPIENS|MUS MUSCULUS	NP_997698	NP_997698|NP_001597|NP_031405	2464.1	111.54	NP_997698_S1362s _1_1_1362_1362	NP_997698	NA	NA	NA	1.43773	0.689734	-0.559479	NA	NA	NA	NA	NA	NA	NA	NA	NA	NA	NA	NA
NP_997698_S1269s _1_0_1268_1269	1	3	1		ABCA2	WHIM03_30_16_6_IR_P_BI_20140114_H-PM_f09.12702.12702.3	8.08	8.08	0	2	1	0	1	727.694	2101.09	79.9762	S1269s	iTRAQ	1254	(K)	RPAEPGGPQEPGLASsPPGR	(A)	RPAEPGGPQEPGLAS(0.50)S(0.50)PPGR	275,415	HOMO SAPIENS	NP_997698	NP_997698|NP_001597	2464.1	111.54	NP_997698_S1269s _1_0_1268_1269	NP_997698	NA	NA	NA	NA	NA	NA	0.0582515	0.899319	0.250428	NA	NA	NA	NA	NA	NA	NA	NA	NA
NP_001080_S866s _1_1_866_866	8	24	16		ABCA3	WHIM07_9_13_27_IR_P_BI_20140422_H-PM_f08.33462.33462.3	28.66	26.62	6.06	3	1	1	0	1120.16	3278.52	79.956	S866s	iTRAQ	864	(R)	RAsDWAVDSNLCGAMDPSDGIGALIEEER	(T)	RAS(0.99)DWAVDS(0.0)NLCGAMDPS(0.0)DGIGALIEEER	192,956	HOMO SAPIENS	NP_001080	NP_001080	4951.1	45.9	NP_001080_S866s _1_1_866_866	NP_001080	0.541736	1.09386	-0.181602	3.59266	-0.119881	0.381724	-0.614764	0.669857	-0.458309	0.0446068	1.08883	-0.0937028	-0.533917	-1.23697	-1.64032	NA	NA	NA
NP_001080_S1372s _1_1_1372_1372	2	6	2		ABCA3	WHIM03_30_16_6_IR_P_BI_20140114_H-PM_f10.34020.34020.3	11.67	11.67	1.14	3	1	1	0	732.766	2116.3	79.9842	S1372s	iTRAQ	1368	(R)	ILAPsPDSLLHTPLIIK	(E)	ILAPS(0.99)PDS(0.0)LLHT(0.0)PLIIK	192,956	HOMO SAPIENS	NP_001080	NP_001080	4951.1	45.9	NP_001080_S1372s _1_1_1372_1372	NP_001080	NA	NA	NA	1.48785	-1.55637	0.780295	-1.65549	2.15385	-1.40242	NA	NA	NA	NA	NA	NA	NA	NA	NA
NP_525023_T1517t _1_0_1517_1525	6	18	8		ABCA6	WHIM08_17_43_35_IR_P_BI_20140423_H-PM_f05.26402.26764.3	7.02	1.75	0	4	1	0	1	656.026	1886.08	79.9787	T1517t	iTRAQ	1516	(K)	EtSQVTLVHTEILK	(L)	ET(0.25)S(0.25)QVT(0.25)LVHT(0.25)EILK	185,823	HOMO SAPIENS	NP_525023	NP_525023	10515.1	7.02	NP_525023_T1517t _1_0_1517_1525	NP_525023	-1.76639	-0.82057	-0.416219	1.74644	-0.0412322	1.38775	1.01875	-0.659734	0.483187	-1.04773	-0.258617	0.83799	-1.05933	-0.0841105	2.03478	NA	NA	NA
NP_061985_S2133s _1_1_2133_2133	1	3	2		ABCA7	WHIM08_17_43_35_IR_P_BI_20140423_H-PM_f05.33030.33030.3	9.62	7.23	9.62	4	1	1	0	667.996	1922	79.9746	S2133s	iTRAQ	2131	(K)	RVsQFLDDPSTAETVL	(-)	RVS(0.99)QFLDDPS(0.0)T(0.0)AET(0.0)VL	236,399	HOMO SAPIENS	NP_061985	NP_061985	7834.1	18.46	NP_061985_S2133s _1_1_2133_2133	NP_061985	NA	NA	NA	NA	NA	NA	NA	NA	NA	NA	NA	NA	NA	NA	NA	NA	NA	NA
NP_061337_T583tT584tS592s_3_0_592_593	4	0	4		ABCB4	WHIM04_25_24_46_IR_P_BI_20140115_H-PM_f10.33104.33215.3	6.61	2.11	0	4	3	0	3	759.369	2036.18	239.908	T583t T584t S592s	Hydrogen	578	(K)	AREGRttIVIAHRLsTVR	(N)	AREGRT(0.0)T(0.0)IVIAHRLS(0.50)T(0.50)VR	142,091	HOMO SAPIENS|MUS MUSCULUS	NP_061337	NP_061337|NP_000434|NP_061338|NP_035206|NP_035205	7649.2	19.36	NP_061337_T583tT584tS592s_3_0_592_593	NP_061337	NA	NA	NA	NA	NA	NA	NA	NA	NA	NA	NA	NA	NA	NA	NA	NA	NA	NA
NP_005680_T754t _1_0_754_755	4	9	4		ABCB6	WHIM07_9_13_27_IR_P_BI_20140422_H-PM_f07.35871.35871.3	20.39	20.39	0	4	1	0	1	770.716	2230.17	79.9647	T754t	iTRAQ	744	(K)	APGIILLDEAtSALDTSNER	(A)	APGIILLDEAT(0.50)S(0.50)ALDT(0.0)S(0.0)NER	94,454	HOMO SAPIENS	NP_005680	NP_005680	6108.1	31.72	NP_005680_T754t _1_0_754_755	NP_005680	0.228603	0.727935	0.407734	NA	NA	NA	0.842694	1.28747	0.0464373	NA	NA	NA	NA	NA	NA	NA	NA	NA
NP_005680_S490sY518yT521t_3_0_483_521	1	3	1		ABCB6	WHIM05_11_4_12_IR_P_BI_20140117_H-PM_f02.33003.33003.6	11.33	3.72	0	8	3	0	3	883.776	5057.77	239.842	S490s Y518y T521t	iTRAQ	483	(K)	YQGLEWKsSASLVLLNQTQNLVIGLGLLAGSLLCAyFVtEQK	(L)	Y(0.14)QGLEWKS(0.14)S(0.14)AS(0.14)LVLLNQT(0.0)QNLVIGLGLLAGS(0.14)LLCAY(0.14)FVT(0.14)EQK	94,454	HOMO SAPIENS	NP_005680	NP_005680	6108.1	31.72	NP_005680_S490sY518yT521t_3_0_483_521	NP_005680	NA	NA	NA	NA	NA	NA	NA	NA	NA	NA	NA	NA	-4.13205	-0.171699	-0.336881	NA	NA	NA
NP_004290_S744s _1_1_744_744	3	6	3		ABCB7	WHIM07_9_13_27_IR_P_BI_20140422_H-PM_f11.15871.15871.3	12.28	6.29	99	1	1	1	0	600.342	1719.04	79.9747	S744s	iTRAQ	736	(K)	KLQEEIVNsVK	(G)	KLQEEIVNS(1.0)VK	83,053	HOMO SAPIENS|MUS MUSCULUS	NP_004290	NP_004290|NP_001258625|NP_001258627|NP_001258628|NP_001258626|NP_033722	7493.1	20.3	NP_004290_S744s _1_1_744_744	NP_004290	0.250267	0.312917	-0.27098	NA	NA	NA	NA	NA	NA	NA	NA	NA	NA	NA	NA	NA	NA	NA
NP_004987_S930s _1_1_930_930	9	27	28		ABCC1	WHIM08_17_43_35_IR_P_BI_20140423_H-PM_f06.3189.3189.2	12.13	8.82	1.34	2	1	1	0	766.879	1452.78	79.9719	S930s	iTRAQ	927	(R)	HHNsTAELQK	(A)	HHNS(0.99)T(0.0)AELQK	173,014	HOMO SAPIENS	NP_004987	NP_004987	4232.1	58.21	NP_004987_S930s _1_1_930_930	NP_004987	-1.37842	-1.63275	0.544593	-1.30654	-1.58644	-3.32066	-2.02988	-3.09589	2.58325	-3.60431	-6.65788	-0.485014	-1.40074	4.20063	2.57213	-1.37398	-2.43258	-3.47037
NP_004987_S915s _1_1_915_915	7	21	19		ABCC1	WHIM08_17_43_35_IR_P_BI_20140423_H-PM_f10.13343.13343.2	13.65	11.26	1.33	8	1	1	0	849.382	1617.78	79.9724	S915s	iTRAQ	913	(R)	QLsSSSSYSGDISR	(H)	QLS(0.99)S(0.0)S(0.0)S(0.0)S(0.0)Y(0.0)S(0.0)GDIS(0.0)R	173,014	HOMO SAPIENS	NP_004987	NP_004987	4232.1	58.21	NP_004987_S915s _1_1_915_915	NP_004987	-0.953029	-1.71754	-2.28757	NA	NA	NA	0.0671656	-0.15792	1.62083	-2.31784	-1.09801	-0.957848	-0.652492	0.730226	3.78925	NA	NA	NA
NP_004987_S919s _1_0_918_919	7	21	9		ABCC1	WHIM02corr_18_14_20_IR_P_BI_20131220_H-PM_f10.14199.14199.3	13.52	13.52	0	8	1	0	1	566.586	1617.78	79.9603	S919s	iTRAQ	913	(R)	QLSSSSsYSGDISR	(H)	QLS(0.0)S(0.0)S(0.0)S(0.50)S(0.50)Y(0.0)S(0.0)GDIS(0.0)R	173,014	HOMO SAPIENS	NP_004987	NP_004987	4232.1	58.21	NP_004987_S919s _1_0_918_919	NP_004987	-3.76925	-3.1344	-7.4268	-0.179966	0.560196	-0.621906	-0.603622	0.187344	4.82192	NA	NA	NA	-0.294723	0.841487	1.39169	-0.440858	0.389375	-0.463368
NP_004987_S289s _1_0_288_289	4	9	5		ABCC1	WHIM09_37_47_26_IR_P_BI_20140801_H-PM_f09.23832.23832.3	16.8	16.8	0	2	1	0	1	791.421	2292.27	79.9814	S289s	iTRAQ	287	(K)	ESsKVDANEEVEALIVK	(S)	ES(0.50)S(0.50)KVDANEEVEALIVK	173,014	HOMO SAPIENS	NP_004987	NP_004987	4232.1	58.21	NP_004987_S289s _1_0_288_289	NP_004987	NA	NA	NA	NA	NA	NA	-1.30115	-1.17013	1.22331	NA	NA	NA	-0.69338	2.8797	1.1241	NA	NA	NA
NP_004987_S915sS918s_2_0_915_919	4	12	6		ABCC1	WHIM05_11_4_12_IR_P_BI_20140117_H-PM_f05.15907.15907.3	8.9	8.9	0	8	2	0	2	593.248	1617.78	159.946	S915s S918s	iTRAQ	913	(R)	QLsSSsSYSGDISR	(H)	QLS(0.20)S(0.20)S(0.20)S(0.20)S(0.20)Y(0.0)S(0.0)GDIS(0.0)R	173,014	HOMO SAPIENS	NP_004987	NP_004987	4232.1	58.21	NP_004987_S915sS918s_2_0_915_919	NP_004987	NA	NA	NA	-0.294227	-0.450666	-2.233	0.532928	-1.54327	3.01477	NA	NA	NA	0.0855344	0.635536	2.35201	NA	NA	NA
NP_004987_S916s _1_1_916_916	2	6	2		ABCC1	WHIM07_9_13_27_IR_P_BI_20140422_H-PM_f09.13740.13909.2	13.73	12.37	1.12	8	1	1	0	849.377	1617.78	79.9624	S916s	iTRAQ	913	(R)	QLSsSSSYSGDISR	(H)	QLS(0.0)S(0.99)S(0.0)S(0.0)S(0.0)Y(0.0)S(0.0)GDIS(0.0)R	173,014	HOMO SAPIENS	NP_004987	NP_004987	4232.1	58.21	NP_004987_S916s _1_1_916_916	NP_004987	NA	NA	NA	0.240997	1.00201	-1.92806	NA	NA	NA	NA	NA	NA	NA	NA	NA	NA	NA	NA
NP_004987_S921s _1_1_921_921	1	3	1		ABCC1	WHIM03_30_16_6_IR_P_BI_20140114_H-PM_f09.12193.12193.3	10.3	10.3	1.14	8	1	1	0	566.592	1617.78	79.9765	S921s	iTRAQ	913	(R)	QLSSSSSYsGDISR	(H)	QLS(0.0)S(0.0)S(0.0)S(0.0)S(0.0)Y(0.0)S(0.99)GDIS(0.0)R	173,014	HOMO SAPIENS	NP_004987	NP_004987	4232.1	58.21	NP_004987_S921s _1_1_921_921	NP_004987	NA	NA	NA	NA	NA	NA	-0.329513	-0.305891	2.68001	NA	NA	NA	NA	NA	NA	NA	NA	NA
NP_004987_S418s _1_0_417_419	1	3	1		ABCC1	WHIM03_30_16_6_IR_P_BI_20140114_H-PM_f12.27731.27731.3	8.99	8.99	0	4	1	0	1	768.067	2222.21	79.9809	S418s	iTRAQ	416	(R)	KSsTVGEIVNLMSVDAQR	(F)	KS(0.33)S(0.33)T(0.33)VGEIVNLMS(0.0)VDAQR	173,014	HOMO SAPIENS|MUS MUSCULUS	NP_004987	NP_004987|NP_032602	4232.1	58.21	NP_004987_S418s _1_0_417_419	NP_004987	NA	NA	NA	NA	NA	NA	0.180821	0.264546	0.974857	NA	NA	NA	NA	NA	NA	NA	NA	NA
NP_149163_T37t _1_1_37_37	1	3	2		ABCC11	WHIM09_37_47_26_IR_P_BI_20140801_H-PM_f05.22506.22506.2	13.76	13.76	1.69	4	1	1	0	966.937	1852.89	79.9717	T37t	iTRAQ	35	(K)	TYtLQDGPWSQQER	(N)	T(0.0)Y(0.0)T(0.99)LQDGPWS(0.0)QQER	155,953	HOMO SAPIENS	NP_149163	NP_149163|NP_660187	8731.1	13.76	NP_149163_T37t _1_1_37_37	NP_149163	NA	NA	NA	NA	NA	NA	NA	NA	NA	NA	NA	NA	NA	NA	NA	NA	NA	NA
NP_003777_S908s _1_1_908_908	6	18	11		ABCC3	WHIM06_13_TaxIR_HumIR_WhimIR_P_BI_20140124_H-PM_f03.15010.15010.3	16.65	14.51	3.48	3	1	1	0	693.347	1998.05	79.9776	S908s	iTRAQ	906	(R)	QLsALSSDGEGQGRPVPR	(R)	QLS(0.99)ALS(0.0)S(0.0)DGEGQGRPVPR	170,766	HOMO SAPIENS	NP_003777	NP_003777	4351.1	56.12	NP_003777_S908s _1_1_908_908	NP_003777	NA	NA	NA	NA	NA	NA	0.804809	-0.569665	-5.45609	-3.85459	-2.23781	-4.07902	6.05517	-1.96608	-1.22598	-0.665848	-2.13035	0.737712
NP_003777_S908sS911s_2_2_908_911	5	12	7		ABCC3	WHIM09_37_47_26_IR_P_BI_20140801_H-PM_f08.22274.22274.2	11.72	11.72	1.15	3	2	2	0	998.931	1853.95	142.909	Q906q S908s S911s	Hydrogen	906	(R)	qLsALsSDGEGQGRPVPR	(R)	Q(1.0)LS(0.99)ALS(0.99)S(0.0)DGEGQGRPVPR	170,766	HOMO SAPIENS	NP_003777	NP_003777	4351.1	56.12	NP_003777_S908sS911s_2_2_908_911	NP_003777	NA	NA	NA	NA	NA	NA	2.7258	-0.651156	-3.40572	NA	NA	NA	NA	NA	NA	-0.992677	-1.31534	-0.0802275
NP_003777_S911s _1_1_911_911	5	12	7		ABCC3	WHIM09_37_47_26_IR_P_BI_20140801_H-PM_f01.13016.13016.3	8.52	8.52	1.12	3	1	1	0	693.344	1998.05	79.9688	S911s	iTRAQ	906	(R)	QLSALsSDGEGQGRPVPR	(R)	QLS(0.0)ALS(0.99)S(0.0)DGEGQGRPVPR	170,766	HOMO SAPIENS	NP_003777	NP_003777	4351.1	56.12	NP_003777_S911s _1_1_911_911	NP_003777	NA	NA	NA	NA	NA	NA	NA	NA	NA	NA	NA	NA	NA	NA	NA	-1.65344	-2.0896	-0.652785
NP_003777_T1268t _1_1_1268_1268	3	3	3		ABCC3	WHIM05_11_4_12_IR_P_BI_20140117_H-PM_f07.23014.23014.3	5.83	0	1.4	3	1	1	0	562.264	1604.8	79.975	T1268t	iTRAQ	1266	(K)	TEtEAPWVVEGSR	(P)	T(0.0)ET(0.99)EAPWVVEGS(0.0)R	170,766	HOMO SAPIENS	NP_003777	NP_003777	4351.1	56.12	NP_003777_T1268t _1_1_1268_1268	NP_003777	NA	NA	NA	NA	NA	NA	1.16583	0.00935068	-1.25074	NA	NA	NA	NA	NA	NA	NA	NA	NA
NP_003777_S884s _1_0_882_890	2	6	2		ABCC3	WHIM01corr_2_8_21_IR_P_BI_20131220_H-PM_f09.33827.33827.4	12.34	12.34	0	6	1	0	1	853.676	3331.71	79.9666	S884s	iTRAQ	875	(K)	EALLIEDTLsNHTDLTDNDPVTYVVQK	(Q)	EALLIEDT(0.25)LS(0.25)NHT(0.25)DLT(0.25)DNDPVT(0.0)Y(0.0)VVQK	170,766	HOMO SAPIENS	NP_003777	NP_003777	4351.1	56.12	NP_003777_S884s _1_0_882_890	NP_003777	-1.14209	1.18758	-4.36002	NA	NA	NA	NA	NA	NA	NA	NA	NA	3.57736	-0.45577	-0.237613	NA	NA	NA
NP_003777_T866t _1_0_864_866	1	3	2		ABCC3	WHIM05_11_4_12_IR_P_BI_20140117_H-PM_f11.33167.33167.4	21.3	18.87	0	4	1	0	1	1017.95	3988.78	79.9932	T866t	iTRAQ	842	(R)	NGSFANFLCNYAPDEDQGHLEDSWtALEGAEDK	(E)	NGS(0.0)FANFLCNY(0.0)APDEDQGHLEDS(0.50)WT(0.50)ALEGAEDK	170,766	HOMO SAPIENS	NP_003777	NP_003777	4351.1	56.12	NP_003777_T866t _1_0_864_866	NP_003777	NA	NA	NA	NA	NA	NA	NA	NA	NA	NA	NA	NA	4.32356	-1.0902	-0.477153	NA	NA	NA
NP_005836_T646t _1_1_646_646	8	24	18		ABCC4	WHIM08_17_43_35_IR_P_BI_20140423_H-PM_f07.16474.16474.3	17.4	17.4	1.86	3	1	1	0	788.06	2282.19	79.9796	T646t	iTRAQ	633	(K)	KDNEESEQPPVPGtPTLR	(N)	KDNEES(0.0)EQPPVPGT(0.99)PT(0.0)LR	150,437	HOMO SAPIENS	NP_005836	NP_005836|NP_001098985	4127.1	60.23	NP_005836_T646t _1_1_646_646	NP_005836	-0.472498	0.591827	-0.804454	-1.41078	-0.425221	-1.98089	-0.436482	-0.794838	1.07947	0.542825	-0.583329	1.00802	0.367661	1.72684	2.12326	-1.09451	-0.136982	2.4274
NP_005836_S404s _1_1_404_404	4	12	5		ABCC4	WHIM08_17_43_35_IR_P_BI_20140423_H-PM_f09.6294.6294.2	7.83	4.4	99	1	1	1	0	692.889	1304.79	79.9805	S404s	iTRAQ	401	(R)	QLPsDGKK	(M)	QLPS(1.0)DGKK	150,437	HOMO SAPIENS	NP_005836	NP_005836|NP_001098985	4127.1	60.23	NP_005836_S404s _1_1_404_404	NP_005836	-3.03073	0.576208	-1.43848	-6.09349	-3.52258	-5.0566	NA	NA	NA	NA	NA	NA	-0.699513	2.57432	2.76203	NA	NA	NA
NP_005836_S668s _1_1_668_668	1	3	1		ABCC4	WHIM09_37_47_26_IR_P_BI_20140801_H-PM_f02.18888.18888.3	18.01	14.6	1.17	8	1	1	0	803.731	2329.2	79.9767	S668s	iTRAQ	653	(R)	TFSESSVWSQQSSRPsLK	(D)	T(0.0)FS(0.0)ES(0.0)S(0.0)VWS(0.0)QQS(0.0)S(0.0)RPS(0.99)LK	150,437	HOMO SAPIENS	NP_005836	NP_005836|NP_001098985	4127.1	60.23	NP_005836_S668s _1_1_668_668	NP_005836	NA	NA	NA	NA	NA	NA	NA	NA	NA	NA	NA	NA	NA	NA	NA	NA	NA	NA
NP_005836_S655s _1_1_655_655	1	3	1		ABCC4	WHIM05_11_4_12_IR_P_BI_20140117_H-PM_f02.23435.23435.3	13.78	13.78	1.73	8	1	1	0	803.735	2329.2	79.9872	S655s	iTRAQ	653	(R)	TFsESSVWSQQSSRPSLK	(D)	T(0.0)FS(0.99)ES(0.0)S(0.0)VWS(0.0)QQS(0.0)S(0.0)RPS(0.0)LK	150,437	HOMO SAPIENS	NP_005836	NP_005836	4127.1	60.23	NP_005836_S655s _1_1_655_655	NP_005836	NA	NA	NA	NA	NA	NA	NA	NA	NA	NA	NA	NA	1.03618	1.93043	3.33175	NA	NA	NA
NP_005679_S509s _1_1_509_509	9	27	18		ABCC5	WHIM08_17_43_35_IR_P_BI_20140423_H-PM_f07.17932.17932.3	22.6	17.2	2.15	6	1	1	0	771.042	2231.13	79.9807	S509s	iTRAQ	494	(K)	NATLAWDSSHSSIQNsPK	(L)	NAT(0.0)LAWDS(0.0)S(0.0)HS(0.0)S(0.0)IQNS(0.99)PK	161,742	HOMO SAPIENS|MUS MUSCULUS	NP_005679	NP_005679|NP_038818	3184.1	84.68	NP_005679_S509s _1_1_509_509	NP_005679	-1.02983	-1.037	0.231771	1.79255	0.0605479	0.950768	-0.45431	2.10667	-0.847984	-0.425543	-1.6392	-1.60072	1.16906	1.36939	0.558696	-1.94237	-2.40541	-0.67431
NP_005679_S67s _1_1_67_67	8	24	8		ABCC5	WHIM07_9_13_27_IR_P_BI_20140422_H-PM_f07.21762.21762.3	15.69	15.69	1.25	3	1	1	0	613.623	1758.89	79.9632	S67s	iTRAQ	56	(R)	AEGLSLDASMHsQLR	(I)	AEGLS(0.0)LDAS(0.0)MHS(0.99)QLR	161,742	HOMO SAPIENS	NP_005679	NP_005679|NP_001018881	3184.1	84.68	NP_005679_S67s _1_1_67_67	NP_005679	-0.748212	-0.595211	0.209426	1.12301	0.0142842	0.691457	1.07892	1.24887	-0.528922	NA	NA	NA	0.418771	1.75762	-0.041233	-1.08978	-0.00793974	-0.383726
NP_005679_S558s _1_1_558_558	7	21	8		ABCC5	WHIM09_37_47_26_IR_P_BI_20140801_H-PM_f08.15102.15102.4	20.34	20.34	1.81	2	1	1	0	627.05	2425.21	79.9713	S558s	iTRAQ	547	(K)	GHLLLDSDERPsPEEEEGK	(H)	GHLLLDS(0.0)DERPS(0.99)PEEEEGK	161,742	HOMO SAPIENS|MUS MUSCULUS	NP_005679	NP_005679|NP_038818	3184.1	84.68	NP_005679_S558s _1_1_558_558	NP_005679	NA	NA	NA	0.42141	-0.887858	0.849925	-0.126716	1.52551	-0.466155	-1.7167	-2.36372	-2.64887	0.891026	1.58244	0.623436	NA	NA	NA
NP_005679_S505sS509s_2_2_505_509	7	21	17		ABCC5	WHIM09_37_47_26_IR_P_BI_20140801_H-PM_f02.16252.16252.3	13.71	10.04	1.12	6	2	2	0	797.695	2231.13	159.941	S505s S509s	iTRAQ	494	(K)	NATLAWDSSHSsIQNsPK	(L)	NAT(0.0)LAWDS(0.0)S(0.0)HS(0.0)S(0.99)IQNS(0.99)PK	161,742	HOMO SAPIENS|MUS MUSCULUS	NP_005679	NP_005679|NP_038818	3184.1	84.68	NP_005679_S505sS509s_2_2_505_509	NP_005679	NA	NA	NA	2.84495	-1.56562	0.319297	-0.180201	1.19312	-0.440002	-0.729619	-4.07122	-3.7273	NA	NA	NA	-1.46871	-1.19309	-0.405251
NP_005679_S14s _1_1_14_14	5	15	7		ABCC5	WHIM03_30_16_6_IR_P_BI_20140114_H-PM_f06.25565.25565.3	10.68	10.68	6.69	3	1	1	0	473.568	1338.72	79.9717	S14s	iTRAQ	9	(K)	EYIIPsPGYR	(S)	EY(0.0)IIPS(0.99)PGY(0.0)R	161,742	HOMO SAPIENS|MUS MUSCULUS	NP_005679	NP_005679|NP_001018881|NP_038818|NP_789809	3184.1	84.68	NP_005679_S14s _1_1_14_14	NP_005679	-1.18148	-2.10355	1.38251	2.37187	-1.04053	-0.055263	1.46	-0.194377	-1.15659	NA	NA	NA	-1.10226	4.08463	-0.00886277	NA	NA	NA
NP_005679_S64sS67s_2_2_64_67	1	3	1		ABCC5	WHIM08_17_43_35_IR_P_BI_20140423_H-PM_f12.20751.20751.3	12.42	12.42	4.79	3	2	2	0	640.284	1758.89	159.945	S64s S67s	iTRAQ	56	(R)	AEGLSLDAsMHsQLR	(I)	AEGLS(0.0)LDAS(0.99)MHS(0.99)QLR	161,742	HOMO SAPIENS	NP_005679	NP_005679|NP_001018881	3184.1	84.68	NP_005679_S64sS67s_2_2_64_67	NP_005679	NA	NA	NA	NA	NA	NA	NA	NA	NA	NA	NA	NA	NA	NA	NA	NA	NA	NA
NP_000024_S733s _1_1_733_733	9	27	27		ABCD1	WHIM07_9_13_27_IR_P_BI_20140422_H-PM_f06.36184.36184.3	25.07	22.14	5.19	3	1	1	0	1158.91	3394.75	79.9654	S733s	iTRAQ	713	(R)	LQELCQILGEAVAPAHVPAPsPQGPGGLQGAST	(-)	LQELCQILGEAVAPAHVPAPS(0.99)PQGPGGLQGAS(0.0)T(0.0)	83,449	HOMO SAPIENS	NP_000024	NP_000024	3422.1	77.09	NP_000024_S733s _1_1_733_733	NP_000024	1.35706	-2.38469	2.6338	-1.86783	-3.70069	-0.0408569	-0.211401	0.408228	0.336732	-1.54829	-3.93427	-2.68381	-0.531873	3.99468	0.83708	-0.00271782	-0.524109	0.451433
NP_000024_S447s _1_1_447_447	2	6	2		ABCD1	WHIM01corr_2_8_21_IR_P_BI_20131220_H-PM_f04.14877.14877.3	11.99	11.99	2.19	2	1	1	0	543.253	1547.78	79.9675	S447s	iTRAQ	439	(R)	ELEDAQAGsGTIGR	(S)	ELEDAQAGS(0.99)GT(0.0)IGR	83,449	HOMO SAPIENS	NP_000024	NP_000024	3422.1	77.09	NP_000024_S447s _1_1_447_447	NP_000024	0.20694	-0.238207	0.957966	NA	NA	NA	NA	NA	NA	NA	NA	NA	NA	NA	NA	NA	NA	NA
NP_002849_S40s _1_1_40_40	4	12	5		ABCD3	WHIM07_9_13_27_IR_P_BI_20140422_H-PM_f08.6604.6604.3	12.7	12.7	99	1	1	1	0	575.309	1643.94	79.9672	S40s	iTRAQ	40	(K)	sGKPPLQNNEK	(E)	S(1.0)GKPPLQNNEK	75,988	HOMO SAPIENS|MUS MUSCULUS	NP_002849	NP_002849|NP_001116146|NP_033017	5449.1	38.95	NP_002849_S40s _1_1_40_40	NP_002849	NA	NA	NA	0.575763	-1.47309	-0.521062	-2.96141	2.99021	-3.22003	NA	NA	NA	NA	NA	NA	NA	NA	NA
NP_002849_S659s _1_1_659_659	3	9	3		ABCD3	WHIM07_9_13_27_IR_P_BI_20140422_H-PM_f05.24712.24712.2	14.44	14.44	7.51	3	1	1	0	725.316	1369.66	79.9652	S659s	iTRAQ	649	(K)	QITEDTVEFGs	(-)	QIT(0.0)EDT(0.0)VEFGS(0.99)	75,988	HOMO SAPIENS	NP_002849	NP_002849	5449.1	38.95	NP_002849_S659s _1_1_659_659	NP_002849	NA	NA	NA	NA	NA	NA	NA	NA	NA	-0.163569	1.69186	-0.685328	-0.773111	1.18237	0.422741	NA	NA	NA
NP_005041_T116t _1_1_116_116	5	0	5		ABCD4	WHIM09_37_47_26_IR_P_BI_20140801_H-PM_f06.5033.5346.2	6.03	0	99	1	1	1	0	622.799	1164.62	79.9675	T116t	iTRAQ	114	(K)	DLtEHLHR	(L)	DLT(1.0)EHLHR	69,053	HOMO SAPIENS	NP_005041	NP_005041	10996.1	6.03	NP_005041_T116t _1_1_116_116	NP_005041	NA	NA	NA	NA	NA	NA	NA	NA	NA	NA	NA	NA	NA	NA	NA	NA	NA	NA
NP_002931_T42t _1_1_42_42	6	18	8		ABCE1	WHIM08_17_43_35_IR_P_BI_20140423_H-PM_f05.22620.22620.3	14.95	14.95	6.68	2	1	1	0	514.936	1462.82	79.9751	T42t	iTRAQ	37	(K)	LCIEVtPQSK	(I)	LCIEVT(0.99)PQS(0.0)K	68,283	HOMO SAPIENS|MUS MUSCULUS	NP_002931	NP_002931|NP_056566	5471.1	38.69	NP_002931_T42t _1_1_42_42	NP_002931	3.1945	-0.456872	-0.416219	-3.09664	-2.79161	-1.43826	NA	NA	NA	NA	NA	NA	NA	NA	NA	-0.447962	1.72055	-1.7527
NP_002931_S328s _1_1_328_328	2	6	2		ABCE1	WHIM09_37_47_26_IR_P_BI_20140801_H-PM_f02.19985.19985.3	11.59	11.59	99	1	1	1	0	484.262	1370.8	79.9671	S328s	iTRAQ	324	(R)	FRDAsLVFK	(V)	FRDAS(1.0)LVFK	68,283	HOMO SAPIENS	NP_002931	NP_002931	5471.1	38.69	NP_002931_S328s _1_1_328_328	NP_002931	NA	NA	NA	NA	NA	NA	NA	NA	NA	NA	NA	NA	NA	NA	NA	1.80905	1.70697	1.63314
NP_001020262_S140s _1_1_140_140	9	27	145		ABCF1	WHIM09_37_47_26_IR_P_BI_20140801_H-PM_f08.28778.28994.3	26.68	23.52	99	1	1	1	0	907.079	2639.26	79.9671	S140s	iTRAQ	128	(K)	GGNVFAALIQDQsEEEEEEEK	(H)	GGNVFAALIQDQS(1.0)EEEEEEEK	96,380	HOMO SAPIENS	NP_001020262	NP_001020262|NP_001081	534.1	335.84	NP_001020262_S140s _1_1_140_140	NP_001020262	1.25268	-0.164575	-1.09493	-0.18197	0.914113	1.9592	-1.06493	-0.355215	-0.696299	0.053963	-0.163633	-0.119324	-0.869198	-0.0746415	-0.0692873	0.418844	-1.49532	0.468653
NP_001020262_S22s _1_0_20_22	9	27	45		ABCF1	WHIM09_37_47_26_IR_P_BI_20140801_H-PM_f06.20774.20774.3	19.31	19.31	0	4	1	0	1	851.387	2472.18	79.9706	S22s	iTRAQ	7	(K)	QQPPEPEWIGDGESTsPSDK	(V)	QQPPEPEWIGDGES(0.33)T(0.33)S(0.33)PS(0.0)DK	96,380	HOMO SAPIENS	NP_001020262	NP_001020262|NP_001081	534.1	335.84	NP_001020262_S22s _1_0_20_22	NP_001020262	1.33343	0.0273143	-0.458115	-0.867538	0.800767	1.05641	-0.253743	-0.29088	-0.309239	0.439906	-0.640761	0.89855	-1.1595	0.13131	-0.0649712	0.781197	1.05836	-0.342829
NP_001020262_T108t _1_0_108_109	9	27	173		ABCF1	WHIM07_9_13_27_IR_P_BI_20140422_H-PM_f10.20481.20626.3	19.05	15.67	0	3	1	0	1	778.72	2254.18	79.964	T108t	iTRAQ	104	(K)	LSVPtSDEEDEVPAPKPR	(G)	LS(0.0)VPT(0.50)S(0.50)DEEDEVPAPKPR	96,380	HOMO SAPIENS	NP_001020262	NP_001020262|NP_001081	534.1	335.84	NP_001020262_T108t _1_0_108_109	NP_001020262	1.22117	0.373162	-0.430184	-0.200011	0.585641	0.847524	-0.0331182	-0.329481	-0.338007	0.624691	-0.000172925	0.432703	-0.490985	-0.529155	0.183201	-0.0382427	-0.26942	-0.398794
NP_001020262_T108tS109s_2_2_108_109	9	27	139		ABCF1	WHIM05_11_4_12_IR_P_BI_20140117_H-PM_f10.18986.18986.5	16.75	16.66	5.36	3	2	2	0	538.071	2526.38	159.947	T108t S109s	iTRAQ	103	(K)	KLSVPtsDEEDEVPAPKPR	(G)	KLS(0.0)VPT(0.99)S(0.99)DEEDEVPAPKPR	96,380	HOMO SAPIENS	NP_001020262	NP_001020262|NP_001081	534.1	335.84	NP_001020262_T108tS109s_2_2_108_109	NP_001020262	0.908042	0.161191	-0.541906	-0.42653	0.213218	1.41657	-0.559051	-1.21945	-1.02844	0.351022	0.0970198	0.372143	-1.25763	0.285182	-0.13187	0.463842	-0.429025	-1.50086
NP_001020262_S166s _1_1_166_166	9	27	17		ABCF1	WHIM09_37_47_26_IR_P_BI_20140801_H-PM_f06.11863.11863.2	15.36	10.24	99	1	1	1	0	784.403	1487.83	79.9671	S166s	iTRAQ	164	(K)	AVsEEQQPALK	(G)	AVS(1.0)EEQQPALK	96,380	HOMO SAPIENS	NP_001020262	NP_001081|NP_001020262	534.1	335.84	NP_001020262_S166s _1_1_166_166	NP_001020262	2.02468	-2.37131	0.159151	0.383323	-0.191589	0.499374	1.37531	-0.910641	-2.83559	-4.10721	-4.57044	-2.8422	-2.11219	-1.02865	-2.04603	1.03698	0.881774	-1.12848
NP_001020262_S105sT108tS109s_3_3_105_109	9	27	45		ABCF1	WHIM02corr_18_14_20_IR_P_BI_20131220_H-PM_f06.20714.20714.4	13.58	13.58	99	3	3	3	0	656.298	2382.28	239.893	S105s T108t S109s	Hydrogen	103	(K)	KLsVPtsDEEDEVPAPKPR	(G)	KLS(1.0)VPT(1.0)S(1.0)DEEDEVPAPKPR	96,380	HOMO SAPIENS	NP_001020262	NP_001020262|NP_001081	534.1	335.84	NP_001020262_S105sT108tS109s_3_3_105_109	NP_001020262	1.28223	-0.227051	-1.06142	-0.582887	-0.487677	0.316896	-0.382997	0.0994198	-1.0389	-0.685177	0.090393	0.1695	-1.57451	-0.112518	-0.0779193	0.852247	0.718773	-0.52579
NP_001020262_S621s _1_1_621_621	8	24	16		ABCF1	WHIM07_9_13_27_IR_P_BI_20140422_H-PM_f01.32535.32535.4	23.16	19.4	7.07	4	1	1	0	816.923	3184.71	79.9622	S621s	iTRAQ	612	(R)	FTFPDPPPLsPPVLGLHGVTFGYQGQK	(P)	FT(0.0)FPDPPPLS(0.99)PPVLGLHGVT(0.0)FGY(0.0)QGQK	96,380	HOMO SAPIENS	NP_001020262	NP_001020262|NP_001081	534.1	335.84	NP_001020262_S621s _1_1_621_621	NP_001020262	3.42689	0.741322	-2.98583	-2.80798	-0.0713036	1.2653	NA	NA	NA	-0.484019	-1.04941	2.51737	1.0832	-2.10575	0.278154	0.608309	1.09571	0.206051
NP_001020262_S595s _1_1_595_595	8	24	9		ABCF1	WHIM09_37_47_26_IR_P_BI_20140801_H-PM_f04.18558.18558.3	16.03	16.03	99	1	1	1	0	666.651	1917.96	79.9729	S595s	iTRAQ	590	(K)	NQDEEsQEAPELLK	(R)	NQDEES(1.0)QEAPELLK	96,380	HOMO SAPIENS	NP_001020262	NP_001020262|NP_001081	534.1	335.84	NP_001020262_S595s _1_1_595_595	NP_001020262	0.677624	0.17681	-0.832384	0.0665984	0.895608	0.540192	-0.628136	-0.565376	-1.75287	3.12046	-1.30565	-0.813435	0.396282	-0.40369	-0.833226	NA	NA	NA
NP_001020262_S20sS22s_2_0_20_22	6	18	6		ABCF1	WHIM05_11_4_12_IR_P_BI_20140117_H-PM_f05.25156.25156.3	12.59	12.59	0	4	2	0	2	878.047	2472.18	159.95	S20s S22s	iTRAQ	7	(K)	QQPPEPEWIGDGEsTsPSDK	(V)	QQPPEPEWIGDGES(0.33)T(0.33)S(0.33)PS(0.0)DK	96,380	HOMO SAPIENS	NP_001020262	NP_001020262|NP_001081	534.1	335.84	NP_001020262_S20sS22s_2_0_20_22	NP_001020262	NA	NA	NA	-0.446575	0.247916	1.51021	0.506186	0.0415182	-0.118325	-1.48513	-1.06046	1.26657	-0.805822	0.495868	0.76155	NA	NA	NA
NP_001020262_S228s _1_1_228_228	5	15	8		ABCF1	WHIM09_37_47_26_IR_P_BI_20140801_H-PM_fA.6275.6275.3	19.64	19.64	11.72	2	1	1	0	998.757	2914.29	79.9637	S228s	iTRAQ	223	(K)	KAEQGsEEEGEGEEEEEEGGESK	(A)	KAEQGS(0.99)EEEGEGEEEEEEGGES(0.0)K	96,380	HOMO SAPIENS	NP_001020262	NP_001020262	534.1	335.84	NP_001020262_S228s _1_1_228_228	NP_001020262	NA	NA	NA	NA	NA	NA	5.29752	-0.880618	-3.25926	NA	NA	NA	-1.08795	0.188124	0.0105594	-1.99211	4.19613	-1.51593
NP_001020262_S287s _1_1_287_287	4	12	5		ABCF1	WHIM07_9_13_27_IR_P_BI_20140422_H-PM_f08.20917.20917.3	20.59	20.59	1.53	4	1	1	0	736.983	2128.97	79.9666	S287s	iTRAQ	276	(K)	AANAAENDFSVsQAEMSSR	(Q)	AANAAENDFS(0.0)VS(0.99)QAEMS(0.0)S(0.0)R	96,380	HOMO SAPIENS	NP_001020262	NP_001020262|NP_001081	534.1	335.84	NP_001020262_S287s _1_1_287_287	NP_001020262	-0.322825	-1.29806	-1.00555	-4.23123	-5.37081	-4.16342	NA	NA	NA	NA	NA	NA	NA	NA	NA	NA	NA	NA
NP_001020262_S105s _1_1_105_105	2	6	3		ABCF1	WHIM06_13_TaxIR_HumIR_WhimIR_P_BI_20140124_H-PM_f12.15393.15393.4	16.32	13.61	1.12	3	1	1	0	652.345	2526.38	79.9791	S105s	iTRAQ	103	(K)	KLsVPTSDEEDEVPAPKPR	(G)	KLS(0.99)VPT(0.0)S(0.0)DEEDEVPAPKPR	96,380	HOMO SAPIENS	NP_001020262	NP_001020262|NP_001081	534.1	335.84	NP_001020262_S105s _1_1_105_105	NP_001020262	NA	NA	NA	-0.717194	0.317311	0.300089	NA	NA	NA	NA	NA	NA	NA	NA	NA	-2.47288	-0.0351066	2.6814
NP_005683_T218t _1_1_218_218	2	6	2		ABCF2	WHIM09_37_47_26_IR_P_BI_20140801_H-PM_f02.25190.25190.3	20.63	20.63	99	1	1	1	0	555.622	1584.88	79.9726	T218t	iTRAQ	211	(R)	ILHGLGFtPAMQR	(K)	ILHGLGFT(1.0)PAMQR	73,070	HOMO SAPIENS|MUS MUSCULUS	NP_005683	NP_005683|NP_009120|NP_038881|NP_001177372	4725.1	49.76	NP_005683_T218t _1_1_218_218	NP_005683	NA	NA	NA	NA	NA	NA	NA	NA	NA	-0.123805	-0.614254	2.16798	NA	NA	NA	NA	NA	NA
NP_060828_S83s _1_1_83_83	8	24	14		ABCF3	WHIM08_17_43_35_IR_P_BI_20140423_H-PM_f01.30087.30087.3	17.32	17.32	2.13	3	1	1	0	902.148	2624.45	79.9783	S83s	iTRAQ	74	(R)	LAEPQSQGNsQVLLDAPIQLSK	(I)	LAEPQS(0.0)QGNS(0.99)QVLLDAPIQLS(0.0)K	80,143	HOMO SAPIENS	NP_060828	NP_060828	4435.1	54.46	NP_060828_S83s _1_1_83_83	NP_060828	-1.47295	-1.08609	1.83499	-0.687126	-0.85316	-0.497052	-0.884416	1.33036	-0.340622	0.739305	-0.134917	-1.0021	1.15271	1.26759	0.973035	1.21934	0.0192271	-0.420318
NP_060828_S283s _1_1_283_283	3	6	3		ABCF3	WHIM07_9_13_27_IR_P_BI_20140422_H-PM_f07.27533.27533.3	12.15	12.15	9.9	2	1	1	0	640.645	1839.96	79.9614	S283s	iTRAQ	280	(R)	AEGsEAAELAEIYAK	(L)	AEGS(0.99)EAAELAEIY(0.0)AK	80,143	HOMO SAPIENS	NP_060828	NP_060828	4435.1	54.46	NP_060828_S283s _1_1_283_283	NP_060828	0.860777	0.0161579	0.390975	NA	NA	NA	NA	NA	NA	NA	NA	NA	NA	NA	NA	NA	NA	NA
NP_060828_S115s _1_1_115_115	2	6	3		ABCF3	WHIM07_9_13_27_IR_P_BI_20140422_H-PM_f05.2692.2692.2	10.46	10.46	1.12	3	1	1	0	744.375	1407.78	79.9632	S115s	iTRAQ	112	(K)	REQsSTVNAK	(K)	REQS(0.99)S(0.0)T(0.0)VNAK	80,143	HOMO SAPIENS|MUS MUSCULUS	NP_060828	NP_060828|NP_038880	4435.1	54.46	NP_060828_S115s _1_1_115_115	NP_060828	NA	NA	NA	NA	NA	NA	NA	NA	NA	NA	NA	NA	NA	NA	NA	NA	NA	NA
NP_060828_S155s _1_0_155_161	1	3	1		ABCF3	WHIM04_25_24_46_IR_P_BI_20140115_H-PM_f03.20155.20155.3	9.46	9.46	0	5	1	0	1	771.731	2233.2	79.9773	S155s	iTRAQ	145	(K)	TSNPLVLEEAsASQAGSRK	(E)	T(0.0)S(0.0)NPLVLEEAS(0.33)AS(0.33)QAGS(0.33)RK	80,143	HOMO SAPIENS|MUS MUSCULUS	NP_060828	NP_060828|NP_038880	4435.1	54.46	NP_060828_S155s _1_0_155_161	NP_060828	NA	NA	NA	NA	NA	NA	NA	NA	NA	-0.778739	0.147825	-0.554891	NA	NA	NA	NA	NA	NA
NP_071881_T350t_1_1_350_350	5	15	5		ABCG5	WHIM07_9_13_27_IR_P_BI_20140422_H-PM_f02.19921.19921.3	6.54	6.54	99	1	1	1	0	613.687	1743.07	95.9739	T350t M353m	iTRAQ	347	(K)	HLKtLPmVPFK	(T)	HLKT(1.0)LPM(1.0)VPFK	73,244	HOMO SAPIENS	NP_071881	NP_071881	10740.1	6.54	NP_071881_T350t_1_1_350_350	NP_071881	NA	NA	NA	-3.3432	-3.56421	-5.57283	3.47904	-0.889196	-1.21674	-2.56577	0.52776	3.13461	NA	NA	NA	NA	NA	NA
NP_060864_S233s _1_1_233_233	3	9	3		ABHD10	WHIM05_11_4_12_IR_P_BI_20140117_H-PM_f10.18893.18893.4	14.54	14.54	99	1	1	1	0	626.557	2423.22	79.9849	S233s	iTRAQ	224	(K)	EAEHHCLLHsPIPVNCPIR	(L)	EAEHHCLLHS(1.0)PIPVNCPIR	34,274	HOMO SAPIENS	NP_060864	NP_060864	8575.1	14.54	NP_060864_S233s _1_1_233_233	NP_060864	NA	NA	NA	NA	NA	NA	NA	NA	NA	NA	NA	NA	3.22777	0.34673	-0.0153368	NA	NA	NA
NP_683710_S196s _1_1_196_196	9	27	9		ABHD11	WHIM09_37_47_26_IR_P_BI_20140801_H-PM_f07.19945.19945.3	14.4	14.4	99	1	1	1	0	526.944	1498.85	79.9712	S196s	iTRAQ	186	(R)	AINIADELPRsR	(A)	AINIADELPRS(1.0)R	34,746	HOMO SAPIENS	NP_683710	NP_683710|NP_683711	8606.1	14.4	NP_683710_S196s _1_1_196_196	NP_683710	0.746552	-1.34046	0.128428	0.732121	-1.29267	2.23772	0.0270521	-0.863462	-1.47042	-0.745993	1.12638	-1.11624	0.594589	1.14923	0.834922	-1.56107	-0.836528	0.333047
NP_937790_S452s _1_0_451_454	7	21	7		ABHD15	WHIM09_37_47_26_IR_P_BI_20140801_H-PM_f02.30973.30973.3	19.72	19.72	0	4	1	0	1	713.01	2057.04	79.9719	S452s	iTRAQ	449	(R)	EVSsSSNLEEIFNWK	(R)	EVS(0.25)S(0.25)S(0.25)S(0.25)NLEEIFNWK	52,626	HOMO SAPIENS	NP_937790	NP_937790	6454.1	28.49	NP_937790_S452s _1_0_451_454	NP_937790	-1.84319	3.02615	1.68137	-0.129851	2.3159	0.542593	-1.40812	-2.48471	0.375961	-2.00674	-3.01315	-2.19001	1.29582	-0.526788	-1.04903	-1.23661	-0.846715	1.60085
NP_937790_S434s _1_1_434_434	1	3	1		ABHD15	WHIM09_37_47_26_IR_P_BI_20140801_H-PM_f09.5237.5237.3	8.77	5.55	99	1	1	1	0	408.877	1144.65	79.9716	S434s	iTRAQ	431	(R)	HRAsFLGGR	(R)	HRAS(1.0)FLGGR	52,626	HOMO SAPIENS	NP_937790	NP_937790	6454.1	28.49	NP_937790_S434s _1_1_434_434	NP_937790	NA	NA	NA	NA	NA	NA	NA	NA	NA	NA	NA	NA	NA	NA	NA	NA	NA	NA
NP_066983_T32t _1_1_32_32	8	24	15		ABHD16A	WHIM07_9_13_27_IR_P_BI_20140422_H-PM_f12.23784.23784.4	24.26	24.26	1.91	10	1	1	0	785.869	3060.48	79.9701	T32t	iTRAQ	25	(R)	APASVPEtPTAVTAPHSSSWDTYYQPR	(A)	APAS(0.0)VPET(0.99)PT(0.0)AVT(0.0)APHS(0.0)S(0.0)S(0.0)WDT(0.0)Y(0.0)Y(0.0)QPR	63,870	HOMO SAPIENS	NP_066983	NP_066983	6916.1	24.26	NP_066983_T32t _1_1_32_32	NP_066983	0.0986238	1.8458	-0.444149	-2.01617	-1.72523	1.41177	-0.900016	1.19097	-1.22197	0.437567	-1.30123	-0.836728	2.72076	-0.794288	-0.561315	NA	NA	NA
NP_001020951_S282s _1_1_282_282	5	15	5		ABHD17B	WHIM04_25_24_46_IR_P_BI_20140115_H-PM_f05.34424.34424.2	8.7	8.7	99	1	1	1	0	700.855	1320.73	79.9738	S282s	iTRAQ	279	(K)	QFVsQELVNL	(-)	QFVS(1.0)QELVNL	32,899	HOMO SAPIENS|MUS MUSCULUS	NP_001020951	NP_001020951|NP_666208	10039.1	8.7	NP_001020951_S282s _1_1_282_282	NP_001020951	0.845021	-0.327458	-0.561458	-0.661066	-1.16775	-0.105685	NA	NA	NA	-0.371744	-0.662851	1.72077	0.249086	2.4749	0.789604	NA	NA	NA
NP_067037_S211s _1_0_208_214	1	3	1		ABHD17C	WHIM02corr_18_14_20_IR_P_BI_20131220_H-PM_f05.38268.38268.3	10.64	8.54	0	7	1	0	1	991.839	2893.54	79.9604	S211s	iTRAQ	198	(R)	YGVSPENIILYGQsIGTVPTVDLASR	(Y)	Y(0.0)GVS(0.0)PENIILY(0.33)GQS(0.33)IGT(0.33)VPT(0.0)VDLAS(0.0)R	36,515	HOMO SAPIENS|MUS MUSCULUS	NP_067037	NP_067037|NP_598483	9511.1	10.64	NP_067037_S211s _1_0_208_214	NP_067037	NA	NA	NA	0.509612	0.419092	1.60865	NA	NA	NA	NA	NA	NA	NA	NA	NA	NA	NA	NA
NP_690888_S415s _1_1_415_415	2	6	2		ABHD2	WHIM09_37_47_26_IR_P_BI_20140801_H-PM_f04.23700.23700.2	11.67	11.67	1.32	2	1	1	0	930.889	1780.8	79.9677	S415s	iTRAQ	412	(K)	LQCsDTEQVEADLE	(-)	LQCS(0.99)DT(0.0)EQVEADLE	49,113	HOMO SAPIENS	NP_690888	NP_690888	9223.1	11.67	NP_690888_S415s _1_1_415_415	NP_690888	-0.695039	-0.69785	0.776417	NA	NA	NA	NA	NA	NA	NA	NA	NA	NA	NA	NA	NA	NA	NA
NP_001012768_T265t _1_0_265_267	9	27	19		ABI1	WHIM07_9_13_27_IR_P_BI_20140422_H-PM_f12.32378.32378.4	22.12	18.34	0	12	1	0	1	1008.75	3951.99	79.9727	T265t	iTRAQ	250	(R)	ENSGSSSIGIPIAVPtPSPPTIGPAAPGSAPGSQYGTMTR	(Q)	ENS(0.0)GS(0.0)S(0.0)S(0.0)IGIPIAVPT(0.50)PS(0.50)PPT(0.0)IGPAAPGS(0.0)APGS(0.0)QY(0.0)GT(0.0)MT(0.0)R	52,581	HOMO SAPIENS	NP_001012768	NP_001012768|NP_001012770|NP_001012769	1183.1	208.84	NP_001012768_T265t _1_0_265_267	NP_001012768	-0.675345	-0.244901	0.178703	-0.266163	0.284927	0.398531	0.506186	0.296714	0.307964	0.783747	0.510089	-0.16358	-0.0289516	1.72211	0.75076	0.655676	0.0531856	0.496635
NP_001171590_T265t _1_0_265_267	9	27	10		ABI1	WHIM09_37_47_26_IR_P_BI_20140801_H-PM_f02.31139.31139.4	21.72	20.04	0	12	1	0	1	990.988	3880.95	79.9806	T265t	iTRAQ	250	(R)	ENSGSSSIGIPIAVPtPSPPTIGPAPGSAPGSQYGTMTR	(Q)	ENS(0.0)GS(0.0)S(0.0)S(0.0)IGIPIAVPT(0.50)PS(0.50)PPT(0.0)IGPAPGS(0.0)APGS(0.0)QY(0.0)GT(0.0)MT(0.0)R	52,510	HOMO SAPIENS	NP_001171590	NP_001171590|NP_001171591|NP_001171592	1183.2	208.84	NP_001171590_T265t _1_0_265_267	NP_001171590	0.590971	1.45979	-0.581009	0.958639	0.13457	0.237662	-0.427568	-0.222256	0.624411	0.250443	-0.967682	-0.766851	-0.672936	0.441421	-0.146976	0.691201	0.219582	0.806592
NP_001012768_S183s _1_1_183_183	9	27	193		ABI1	WHIM08_17_43_35_IR_P_BI_20140423_H-PM_f05.12483.12807.3	16.99	16.99	3.07	4	1	1	0	687.35	1980.06	79.9763	S183s	iTRAQ	174	(R)	TNPPTQKPPsPPMSGR	(G)	T(0.0)NPPT(0.0)QKPPS(0.99)PPMS(0.0)GR	52,581	HOMO SAPIENS	NP_001012768	NP_005461|NP_001171587|NP_001012768|NP_001171590|NP_001012770|NP_001012769|NP_001171591|NP_001171592|NP_001171593|NP_001171594|NP_001171595|NP_001171596	1183.1	208.84	NP_001012768_S183s _1_1_183_183	NP_001012768	-0.0707434	0.143341	-0.0335697	-0.196002	0.231724	-0.237741	0.749096	0.296714	0.00197778	-0.816164	0.0992287	-1.03471	0.606855	1.39069	-0.213874	0.245956	-0.568255	0.0682931
NP_001012768_T215t _1_0_215_216	9	27	32		ABI1	WHIM05_11_4_12_IR_P_BI_20140117_H-PM_f04.23876.23876.4	16.67	16.67	0	5	1	0	1	646.085	2501.33	79.9879	T215t	iTRAQ	200	(K)	TLEPVKPPTVPNDYMtSPAR	(L)	T(0.0)LEPVKPPT(0.0)VPNDY(0.0)MT(0.50)S(0.50)PAR	52,581	HOMO SAPIENS|MUS MUSCULUS	NP_001012768	NP_001012768|NP_001171590|NP_001012770|NP_001012769|NP_001171591|NP_001171592|NP_001171593|NP_001070660|NP_001070661|NP_005461|NP_001171587|NP_001171594|NP_001171595|NP_001171596|NP_001070658|NP_666106|NP_031406	1183.1	208.84	NP_001012768_T215t _1_0_215_216	NP_001012768	0.460991	0.777023	0.508284	-0.865534	-0.515435	-0.91243	1.07	-0.764815	0.3655	-1.50151	-1.34541	-0.685328	-0.415342	2.21213	0.912611	-0.751108	0.430125	-2.22194
NP_001012768_S225s _1_1_225_225	9	27	50		ABI1	WHIM09_37_47_26_IR_P_BI_20140801_H-PM_f02.3142.3142.3	13.26	13.26	3.29	2	1	1	0	388.188	1082.58	79.967	S225s	iTRAQ	220	(R)	LGSQHsPGR	(T)	LGS(0.0)QHS(0.99)PGR	52,581	HOMO SAPIENS|MUS MUSCULUS	NP_001012768	NP_005461|NP_001171587|NP_001012768|NP_001171590|NP_001012770|NP_001012769|NP_001171591|NP_001171592|NP_001171593|NP_001171594|NP_001171595|NP_001171596|NP_001070658|NP_666106|NP_031406|NP_001070660|NP_001070661	1183.1	208.84	NP_001012768_S225s _1_1_225_225	NP_001012768	-0.553243	0.29953	-0.044742	-0.755281	-0.455292	0.187241	0.987548	0.159466	0.799634	-1.95294	-0.028889	-0.76918	0.424904	2.19793	0.601856	-1.00925	-0.337337	-2.65243
NP_001012768_S222s _1_1_222_222	9	27	33		ABI1	WHIM07_9_13_27_IR_P_BI_20140422_H-PM_f11.3542.3542.2	12.53	6.74	3.51	2	1	1	0	581.778	1082.58	79.9663	S222s	iTRAQ	220	(R)	LGsQHSPGR	(T)	LGS(0.99)QHS(0.0)PGR	52,581	HOMO SAPIENS|MUS MUSCULUS	NP_001012768	NP_005461|NP_001171587|NP_001012768|NP_001171590|NP_001012770|NP_001012769|NP_001171591|NP_001171592|NP_001171593|NP_001171594|NP_001171595|NP_001171596|NP_001070658|NP_666106|NP_031406|NP_001070660|NP_001070661	1183.1	208.84	NP_001012768_S222s _1_1_222_222	NP_001012768	-3.31629	-1.79341	1.28196	-0.691135	-2.50246	-0.408214	-0.953501	0.644123	0.582567	-1.24889	1.50411	0.192793	1.38577	1.08532	1.11331	-0.696636	0.616897	-1.05315
NP_001012768_T480t _1_1_480_480	8	24	15		ABI1	WHIM09_37_47_26_IR_P_BI_20140801_H-PM_f06.34620.34620.3	19.95	19.95	1.69	5	1	1	0	756.347	2187.05	79.9731	T480t	iTRAQ	464	(R)	VTGLFPGNYVESIMHYtD	(-)	VT(0.0)GLFPGNY(0.0)VES(0.0)IMHY(0.0)T(0.99)D	52,581	HOMO SAPIENS|MUS MUSCULUS	NP_001012768	NP_005461|NP_001171587|NP_001012768|NP_001171590|NP_001012770|NP_001012769|NP_001171591|NP_001171592|NP_001171593|NP_001171594|NP_001171595|NP_001171596|NP_001070658|NP_666106|NP_031406|NP_001070660|NP_001070661	1183.1	208.84	NP_001012768_T480t _1_1_480_480	NP_001012768	-0.712764	-1.27798	0.047429	-0.364387	-1.08911	-0.732353	0.68224	-0.361648	2.42633	-0.956507	-0.863863	0.891562	0.508724	0.54558	1.74345	NA	NA	NA
NP_001012768_S296s _1_1_296_296	8	24	67		ABI1	WHIM07_9_13_27_IR_P_BI_20140422_H-PM_f05.1960.1960.2	15.4	15.4	1.48	9	1	1	0	761.297	1441.63	79.9571	S296s	Hydrogen	294	(R)	HNsTTSSTSSGGYR	(R)	HNS(0.99)T(0.0)T(0.0)S(0.0)S(0.0)T(0.0)S(0.0)S(0.0)GGY(0.0)R	52,581	HOMO SAPIENS|MUS MUSCULUS	NP_001012768	NP_005461|NP_001171587|NP_001012768|NP_001171590|NP_001012770|NP_001012769|NP_001171591|NP_001171592|NP_001070658|NP_666106|NP_031406|NP_001070660	1183.1	208.84	NP_001012768_S296s _1_1_296_296	NP_001012768	-1.50643	-0.396628	1.05572	0.303139	0.0836798	0.0431791	0.717896	-0.130042	-0.0634039	0.0446068	0.280361	-0.412807	0.0712237	0.498235	0.824132	NA	NA	NA
NP_001012768_T196t _1_1_196_196	8	24	13		ABI1	WHIM05_11_4_12_IR_P_BI_20140117_H-PM_f03.7403.7403.3	10.58	7.68	3.61	3	1	1	0	492.262	1394.8	79.9727	T196t	iTRAQ	190	(R)	GTLGRNtPYK	(T)	GT(0.0)LGRNT(0.99)PY(0.0)K	52,581	HOMO SAPIENS|MUS MUSCULUS	NP_001012768	NP_001171591|NP_001171592|NP_001171593|NP_001171594|NP_001171595|NP_001171596|NP_005461|NP_001171587|NP_001012768|NP_001171590|NP_001012770|NP_001012769|NP_001070658|NP_666106|NP_031406|NP_001070660|NP_001070661	1183.1	208.84	NP_001012768_T196t _1_1_196_196	NP_001012768	-2.55808	0.846192	-1.5083	-1.54509	1.83939	-0.902826	1.61377	-0.265146	-0.659685	-0.186959	-0.0819032	-0.135629	-1.18812	1.53036	-1.08787	NA	NA	NA
NP_001012768_Y213y _1_1_213_213	7	21	15		ABI1	WHIM09_37_47_26_IR_P_BI_20140801_H-PM_f11.21719.21719.4	20.95	20.95	6.59	5	1	1	0	646.082	2501.33	79.9742	Y213y	iTRAQ	200	(K)	TLEPVKPPTVPNDyMTSPAR	(L)	T(0.0)LEPVKPPT(0.0)VPNDY(0.99)MT(0.0)S(0.0)PAR	52,581	HOMO SAPIENS|MUS MUSCULUS	NP_001012768	NP_005461|NP_001171587|NP_001012768|NP_001171590|NP_001012770|NP_001012769|NP_001171591|NP_001171592|NP_001171593|NP_001171594|NP_001171595|NP_001171596|NP_001070658|NP_666106|NP_031406|NP_001070660|NP_001070661	1183.1	208.84	NP_001012768_Y213y _1_1_213_213	NP_001012768	NA	NA	NA	-0.548809	-0.198529	-0.799582	-0.0643176	-0.342348	-0.923827	0.175594	0.949665	-0.967165	-0.691335	2.27368	1.60965	-0.897944	0.504834	-1.77207
NP_001012768_S231s _1_1_231_231	7	21	19		ABI1	WHIM01corr_2_8_21_IR_P_BI_20131220_H-PM_f09.4529.4529.3	9.97	5.44	2.53	2	1	1	0	422.887	1186.68	79.9696	S231s	iTRAQ	229	(R)	TAsLNQRPR	(T)	T(0.0)AS(0.99)LNQRPR	52,581	HOMO SAPIENS|MUS MUSCULUS	NP_001012768	NP_005461|NP_001171587|NP_001012768|NP_001171590|NP_001012770|NP_001012769|NP_001171591|NP_001171592|NP_001171593|NP_001171594|NP_001171595|NP_001171596|NP_001070658|NP_666106|NP_031406|NP_001070660|NP_001070661	1183.1	208.84	NP_001012768_S231s _1_1_231_231	NP_001012768	-2.79834	-1.32707	1.36017	-0.462612	-0.603336	0.156027	0.34796	0.0479517	-0.285702	NA	NA	NA	NA	NA	NA	-0.616113	-0.204899	-1.18014
NP_001012768_T200t _1_1_200_200	6	18	12		ABI1	WHIM09_37_47_26_IR_P_BI_20140801_H-PM_f12.22899.22899.4	20.87	20.87	7.41	5	1	1	0	646.083	2501.33	79.9774	T200t	iTRAQ	200	(K)	tLEPVKPPTVPNDYMTSPAR	(L)	T(0.99)LEPVKPPT(0.0)VPNDY(0.0)MT(0.0)S(0.0)PAR	52,581	HOMO SAPIENS|MUS MUSCULUS	NP_001012768	NP_005461|NP_001171587|NP_001012768|NP_001171590|NP_001012770|NP_001012769|NP_001171591|NP_001171592|NP_001171593|NP_001171594|NP_001171595|NP_001171596|NP_001070658|NP_666106|NP_031406|NP_001070660|NP_001070661	1183.1	208.84	NP_001012768_T200t _1_1_200_200	NP_001012768	0.23845	2.84095	0.187082	-0.47464	1.84401	-0.0744712	NA	NA	NA	NA	NA	NA	NA	NA	NA	-0.400596	-0.918028	1.5535
NP_001012768_S317s _1_0_309_317	4	12	7		ABI1	WHIM07_9_13_27_IR_P_BI_20140422_H-PM_f07.35490.35490.5	24.83	24.83	0	10	1	0	1	1098.17	5406.85	79.9494	S317s	iTRAQ	308	(R)	RTPSVTAQFsAQPHVNGGPLYSQNSISIAPPPPPMPQLTPQIPLTGFVAR	(V)	RT(0.25)PS(0.25)VT(0.25)AQFS(0.25)AQPHVNGGPLY(0.0)S(0.0)QNS(0.0)IS(0.0)IAPPPPPMPQLT(0.0)PQIPLT(0.0)GFVAR	52,581	HOMO SAPIENS	NP_001012768	NP_001171590|NP_001012770|NP_005461|NP_001012768	1183.1	208.84	NP_001012768_S317s _1_0_309_317	NP_001012768	NA	NA	NA	0.138763	-0.663479	-0.172913	1.48897	0.125154	-0.847984	NA	NA	NA	NA	NA	NA	1.44906	1.50321	-0.0974473
NP_001012768_S278s _1_0_278_288	4	12	4		ABI1	WHIM08_17_43_35_IR_P_BI_20140423_H-PM_f02.31427.31427.4	12.12	11.95	0.5	12	1	0	1	1008.75	3951.99	79.9851	S278s	iTRAQ	250	(R)	ENSGSSSIGIPIAVPTPSPPTIGPAAPGsAPGSQYGTMTR	(Q)	ENS(0.0)GS(0.0)S(0.0)S(0.0)IGIPIAVPT(0.0)PS(0.0)PPT(0.0)IGPAAPGS(0.50)APGS(0.0)QY(0.0)GT(0.0)MT(0.50)R	52,581	HOMO SAPIENS	NP_001012768	NP_001012768|NP_001012770|NP_001012769	1183.1	208.84	NP_001012768_S278s _1_0_278_288	NP_001012768	NA	NA	NA	0.930575	0.694361	-0.446631	-0.336198	0.955076	-0.0817108	NA	NA	NA	-0.476674	0.559784	0.224203	NA	NA	NA
NP_001012768_S183sS187s_2_2_183_187	4	12	4		ABI1	WHIM05_11_4_12_IR_P_BI_20140117_H-PM_f10.12094.12259.3	6.94	6.94	6.94	4	2	2	0	714.005	1980.06	159.944	S183s S187s	iTRAQ	174	(R)	TNPPTQKPPsPPMsGR	(G)	T(0.0)NPPT(0.0)QKPPS(0.99)PPMS(0.99)GR	52,581	HOMO SAPIENS	NP_001012768	NP_005461|NP_001171587|NP_001012768|NP_001171590|NP_001012770|NP_001012769|NP_001171591|NP_001171592|NP_001171593|NP_001171594|NP_001171595	1183.1	208.84	NP_001012768_S183sS187s_2_2_183_187	NP_001012768	-0.0333251	1.19204	-0.195567	-0.863529	0.0397293	-0.643515	NA	NA	NA	NA	NA	NA	0.631388	3.81476	-0.304511	NA	NA	NA
NP_001012768_S222sS225s_2_2_222_225	4	12	5		ABI1	WHIM02corr_18_14_20_IR_P_BI_20131220_H-PM_f05.4595.4595.3	6.94	6.94	99	2	2	2	0	414.84	1082.58	159.924	S222s S225s	iTRAQ	220	(R)	LGsQHsPGR	(T)	LGS(1.0)QHS(1.0)PGR	52,581	HOMO SAPIENS|MUS MUSCULUS	NP_001012768	NP_005461|NP_001171587|NP_001012768|NP_001171590|NP_001012770|NP_001171596|NP_001070658|NP_666106|NP_031406|NP_001070660|NP_001070661	1183.1	208.84	NP_001012768_S222sS225s_2_2_222_225	NP_001012768	NA	NA	NA	-0.0997822	-1.44996	-0.617104	NA	NA	NA	-2.27105	2.13365	-0.967165	1.94593	1.50669	0.670913	-1.87843	-1.33911	-0.00273849
NP_001012768_S299s _1_0_297_300	2	6	3		ABI1	WHIM03_30_16_6_IR_P_BI_20140114_H-PM_f06.2743.2743.3	8.93	8.93	0	9	1	0	1	555.908	1585.73	79.9772	S299s	iTRAQ	294	(R)	HNSTTsSTSSGGYR	(R)	HNS(0.0)T(0.25)T(0.25)S(0.25)S(0.25)T(0.0)S(0.0)S(0.0)GGY(0.0)R	52,581	HOMO SAPIENS|MUS MUSCULUS	NP_001012768	NP_001171592|NP_001070658|NP_666106|NP_031406|NP_001070660|NP_005461|NP_001171587|NP_001012768|NP_001171590|NP_001012770|NP_001012769|NP_001171591	1183.1	208.84	NP_001012768_S299s _1_0_297_300	NP_001012768	NA	NA	NA	NA	NA	NA	-0.677163	-0.466729	1.10824	0.0352506	1.24124	-0.107678	NA	NA	NA	NA	NA	NA
NP_001012768_S254s _1_0_254_256	1	3	1		ABI1	WHIM09_37_47_26_IR_P_BI_20140801_H-PM_f05.33413.33413.4	12.05	12.09	0	12	1	0	1	1008.75	3951.99	79.9771	S254s	iTRAQ	250	(R)	ENSGsSSIGIPIAVPTPSPPTIGPAAPGSAPGSQYGTMTR	(Q)	ENS(0.0)GS(0.33)S(0.33)S(0.33)IGIPIAVPT(0.0)PS(0.0)PPT(0.0)IGPAAPGS(0.0)APGS(0.0)QY(0.0)GT(0.0)MT(0.0)R	52,581	HOMO SAPIENS	NP_001012768	NP_001012768|NP_001012770|NP_001012769	1183.1	208.84	NP_001012768_S254s _1_0_254_256	NP_001012768	NA	NA	NA	NA	NA	NA	NA	NA	NA	NA	NA	NA	NA	NA	NA	NA	NA	NA
NP_001012768_S89s _1_0_88_89	1	3	1		ABI1	WHIM07_9_13_27_IR_P_BI_20140422_H-PM_f02.18110.18110.4	8.47	8.47	0	4	1	0	1	591.551	2283.21	79.9704	S89s	iTRAQ	85	(R)	RMESsINHISQTVDIHK	(E)	RMES(0.50)S(0.50)INHIS(0.0)QT(0.0)VDIHK	52,581	HOMO SAPIENS	NP_001012768	NP_005461|NP_001171587|NP_001012768|NP_001171590	1183.1	208.84	NP_001012768_S89s _1_0_88_89	NP_001012768	NA	NA	NA	NA	NA	NA	NA	NA	NA	NA	NA	NA	NA	NA	NA	NA	NA	NA
NP_005750_S285s _1_0_274_291	9	27	19		ABI2	WHIM08_17_43_35_IR_P_BI_20140423_H-PM_f08.31058.31058.4	21.3	14.82	0	9	1	0	1	1058.53	4151.09	79.9973	S285s	iTRAQ	254	(R)	ENSGSGSVGVPIAVPTPSPPSVFPGHPVQFYsMNRPASR	(H)	ENS(0.0)GS(0.0)GS(0.0)VGVPIAVPT(0.0)PS(0.0)PPS(0.33)VFPGHPVQFY(0.0)S(0.33)MNRPAS(0.33)R	52,502	HOMO SAPIENS|MUS MUSCULUS	NP_005750	NP_005750|NP_937760	1183.4	208.84	NP_005750_S285s _1_0_274_291	NP_005750	-0.216478	-0.220357	-0.500011	-0.165933	0.590267	0.408135	1.82325	-0.284446	-0.424311	0.0399287	-2.29525	-2.64887	0.163221	-1.27247	0.0580358	1.28328	-0.418838	0.496635
NP_005750_S177s _1_1_177_177	9	27	68		ABI2	WHIM07_9_13_27_IR_P_BI_20140422_H-PM_f05.13999.14166.3	17.61	14.41	3.55	5	1	1	0	721.711	2083.16	79.9587	S177s	iTRAQ	168	(R)	TTPPTQKPPsPPMSGK	(G)	T(0.0)T(0.0)PPT(0.0)QKPPS(0.99)PPMS(0.0)GK	52,502	HOMO SAPIENS|MUS MUSCULUS	NP_005750	NP_005750|NP_001185499|NP_001185500|NP_937760	1183.4	208.84	NP_005750_S177s _1_1_177_177	NP_005750	-3.08391	-1.35161	-2.96349	0.896497	1.93885	1.4958	1.87896	-1.00285	-0.738143	0.25746	0.558685	-2.93769	-0.0289516	-3.91197	-0.44694	2.58349	-0.683714	0.212509
NP_005750_T297t _1_1_297_297	9	27	26		ABI2	WHIM04_25_24_46_IR_P_BI_20140115_H-PM_f12.18676.18676.3	13.16	13.16	1.24	4	1	1	0	540.61	1539.84	79.9741	T297t	iTRAQ	293	(R)	HTPPtIGGSLPYR	(R)	HT(0.0)PPT(0.99)IGGS(0.0)LPY(0.0)R	52,502	HOMO SAPIENS|MUS MUSCULUS	NP_005750	NP_005750|NP_001185499|NP_001185500|NP_937760	1183.4	208.84	NP_005750_T297t _1_1_297_297	NP_005750	-3.46006	-0.425635	-2.02223	-0.68913	3.00755	1.27731	2.97317	-1.14225	0.0385915	0.584928	-2.05006	-2.22029	-0.286545	-2.60524	-0.399464	2.16193	-0.673527	-0.304085
NP_005750_S218s _1_1_218_218	9	27	47		ABI2	WHIM06_13_TaxIR_HumIR_WhimIR_P_BI_20140124_H-PM_f07.6947.6947.3	7.31	7.31	1.1	2	1	1	0	480.228	1358.7	79.9717	S218s	iTRAQ	214	(R)	NMAPsQQSPVR	(T)	NMAPS(0.99)QQS(0.0)PVR	52,502	HOMO SAPIENS|MUS MUSCULUS	NP_005750	NP_005750|NP_001185499|NP_001185500|NP_937760	1183.4	208.84	NP_005750_S218s _1_1_218_218	NP_005750	-1.95151	-0.497035	-2.84618	0.790254	2.29508	2.60988	1.57811	-1.60546	-0.034636	-1.71202	1.07116	-2.63722	-0.331522	-2.35431	0.00624336	0.793039	-0.768611	-1.39754
NP_005750_S210s _1_1_210_210	8	24	19		ABI2	WHIM07_9_13_27_IR_P_BI_20140422_H-PM_f03.23922.23922.3	18.6	16.17	1.33	4	1	1	0	819.76	2377.3	79.9664	S210s	iTRAQ	194	(R)	TLEPVRPPVVPNDYVPsPTR	(N)	T(0.0)LEPVRPPVVPNDY(0.0)VPS(0.99)PT(0.0)R	52,502	HOMO SAPIENS|MUS MUSCULUS	NP_005750	NP_005750|NP_001185499|NP_001185500|NP_937760	1183.4	208.84	NP_005750_S210s _1_1_210_210	NP_005750	-1.33312	-0.702313	-2.08926	-0.0356355	1.27034	1.018	NA	NA	NA	-0.420864	0.470328	-1.82432	-0.971417	-1.94951	-0.140502	0.980136	-0.0724609	-0.611888
NP_005750_S190s _1_1_190_190	8	24	17		ABI2	WHIM07_9_13_27_IR_P_BI_20140422_H-PM_f02.3059.3059.3	12.11	12.11	4.05	3	1	1	0	456.561	1287.7	79.9638	S190s	iTRAQ	184	(K)	GTLGRHsPYR	(T)	GT(0.0)LGRHS(0.99)PY(0.0)R	52,502	HOMO SAPIENS|MUS MUSCULUS	NP_005750	NP_005750|NP_001185499|NP_001185500|NP_937760	1183.4	208.84	NP_005750_S190s _1_1_190_190	NP_005750	-3.19616	0.355312	-5.5359	0.898501	2.07996	1.93759	0.0292806	-2.58121	-0.160169	-1.66758	-0.532524	-3.72963	-0.585027	-2.21701	1.18884	1.65984	-1.2712	-2.30373
NP_005750_S271s _1_1_271_271	7	21	9		ABI2	WHIM07_9_13_27_IR_P_BI_20140422_H-PM_f09.31135.31135.5	20.87	18.21	1.72	9	1	1	0	847.019	4151.09	79.977	S271s	iTRAQ	254	(R)	ENSGSGSVGVPIAVPTPsPPSVFPGHPVQFYSMNRPASR	(H)	ENS(0.0)GS(0.0)GS(0.0)VGVPIAVPT(0.0)PS(0.99)PPS(0.0)VFPGHPVQFY(0.0)S(0.0)MNRPAS(0.0)R	52,502	HOMO SAPIENS|MUS MUSCULUS	NP_005750	NP_005750|NP_937760	1183.4	208.84	NP_005750_S271s _1_1_271_271	NP_005750	NA	NA	NA	0.704056	0.664289	1.23649	1.20817	-0.372371	-0.521076	0.437567	1.53724	-0.745888	-1.11861	-1.62283	-0.101658	0.475683	-1.00292	-0.0909899
NP_005750_S237s _1_1_237_237	6	18	15		ABI2	WHIM04_25_24_46_IR_P_BI_20140115_H-PM_f05.2763.2763.3	15.32	15.32	1.13	10	1	1	0	588.916	1684.76	79.9684	S237s	iTRAQ	234	(R)	TYSsSGSSGGSHPSSR	(S)	T(0.0)Y(0.0)S(0.0)S(0.99)S(0.0)GS(0.0)S(0.0)GGS(0.0)HPS(0.0)S(0.0)R	52,502	HOMO SAPIENS|MUS MUSCULUS	NP_005750	NP_005750|NP_001185499|NP_001185500|NP_937760	1183.4	208.84	NP_005750_S237s _1_1_237_237	NP_005750	-1.62656	-1.85588	-3.7651	0.573758	1.13155	0.593015	2.9598	-1.48322	-2.30207	0.517095	0.457075	-2.27619	-0.419431	-2.95323	-1.47631	NA	NA	NA
NP_005750_T169tS177s_2_1_168_177	4	12	5		ABI2	WHIM07_9_13_27_IR_P_BI_20140422_H-PM_f11.13788.13788.3	12.22	12.22	0	5	2	1	1	748.368	2083.16	159.932	T169t S177s	iTRAQ	168	(R)	TtPPTQKPPsPPMSGK	(G)	T(0.50)T(0.50)PPT(0.0)QKPPS(0.99)PPMS(0.0)GK	52,502	HOMO SAPIENS|MUS MUSCULUS	NP_005750	NP_005750|NP_001185499|NP_001185500|NP_937760	1183.4	208.84	NP_005750_T169tS177s_2_1_168_177	NP_005750	NA	NA	NA	NA	NA	NA	1.56028	-0.0571289	0.0255152	NA	NA	NA	0.690675	-1.37663	-0.224665	NA	NA	NA
NP_005750_S256s _1_0_250_260	3	9	5		ABI2	WHIM08_17_43_35_IR_P_BI_20140423_H-PM_f02.27563.27563.5	24.8	20.24	0	12	1	0	1	930.46	4568.29	79.9863	S256s	iTRAQ	250	(R)	SSSRENsGSGSVGVPIAVPTPSPPSVFPGHPVQFYSMNRPASR	(H)	S(0.17)S(0.17)S(0.17)RENS(0.17)GS(0.17)GS(0.17)VGVPIAVPT(0.0)PS(0.0)PPS(0.0)VFPGHPVQFY(0.0)S(0.0)MNRPAS(0.0)R	52,502	HOMO SAPIENS|MUS MUSCULUS	NP_005750	NP_005750|NP_937760	1183.4	208.84	NP_005750_S256s _1_0_250_260	NP_005750	NA	NA	NA	0.90251	1.75611	1.22208	NA	NA	NA	NA	NA	NA	NA	NA	NA	NA	NA	NA
NP_005750_S312s _1_0_309_315	2	6	2		ABI2	WHIM02corr_18_14_20_IR_P_BI_20131220_H-PM_f02.37211.37211.5	10.64	10.64	0	10	1	0	1	1117.37	5502.88	79.9357	S312s	iTRAQ	306	(R)	RPPSITsQTSLQNQMNGGPFYSQNPVSLAPPPPSILQVTPQLPLMGFVAR	(V)	RPPS(0.20)IT(0.20)S(0.20)QT(0.20)S(0.20)LQNQMNGGPFY(0.0)S(0.0)QNPVS(0.0)LAPPPPS(0.0)ILQVT(0.0)PQLPLMGFVAR	52,502	HOMO SAPIENS	NP_005750	NP_005750	1183.4	208.84	NP_005750_S312s _1_0_309_315	NP_005750	NA	NA	NA	-0.306254	3.08157	1.17646	-0.298313	-0.0635624	-1.38934	NA	NA	NA	NA	NA	NA	NA	NA	NA
NP_005750_S237sS240s_2_0_235_241	2	6	2		ABI2	WHIM02corr_18_14_20_IR_P_BI_20131220_H-PM_f03.3244.3244.3	9.46	9.46	0	10	2	0	2	615.566	1684.76	159.92	S237s S240s	iTRAQ	234	(R)	TYSsSGsSGGSHPSSR	(S)	T(0.0)Y(0.17)S(0.17)S(0.17)S(0.17)GS(0.17)S(0.17)GGS(0.0)HPS(0.0)S(0.0)R	52,502	HOMO SAPIENS|MUS MUSCULUS	NP_005750	NP_005750|NP_001185499|NP_001185500|NP_937760	1183.4	208.84	NP_005750_S237sS240s_2_0_235_241	NP_005750	NA	NA	NA	0.214938	1.28654	1.09963	1.17029	-1.03931	-0.879367	NA	NA	NA	NA	NA	NA	NA	NA	NA
NP_005750_S221s_1_1_221_221	2	6	2		ABI2	WHIM07_9_13_27_IR_P_BI_20140422_H-PM_f07.4411.4411.3	8.97	8.97	1.11	2	1	1	0	485.557	1358.7	95.9588	M215m S221s	iTRAQ	214	(R)	NmAPSQQsPVR	(T)	NM(1.0)APS(0.0)QQS(0.99)PVR	52,502	HOMO SAPIENS|MUS MUSCULUS	NP_005750	NP_005750|NP_001185499|NP_001185500|NP_937760	1183.4	208.84	NP_005750_S221s_1_1_221_221	NP_005750	NA	NA	NA	NA	NA	NA	NA	NA	NA	NA	NA	NA	NA	NA	NA	NA	NA	NA
NP_005750_S244s _1_1_244_244	1	3	1		ABI2	WHIM03_30_16_6_IR_P_BI_20140114_H-PM_f06.2540.2540.3	15.41	15.41	1.11	10	1	1	0	588.915	1684.76	79.9673	S244s	iTRAQ	234	(R)	TYSSSGSSGGsHPSSR	(S)	T(0.0)Y(0.0)S(0.0)S(0.0)S(0.0)GS(0.0)S(0.0)GGS(0.99)HPS(0.0)S(0.0)R	52,502	HOMO SAPIENS	NP_005750	NP_005750	1183.4	208.84	NP_005750_S244s _1_1_244_244	NP_005750	NA	NA	NA	NA	NA	NA	1.44885	-0.951386	-1.9464	NA	NA	NA	NA	NA	NA	NA	NA	NA
NP_057512_S342s _1_1_342_342	9	27	38		ABI3	WHIM08_17_43_35_IR_P_BI_20140423_H-PM_f09.31292.31509.3	19.46	19.46	2.26	7	1	1	0	1090.12	3188.35	79.9862	S342s	iTRAQ	340	(R)	RYsDGWCEGVSSEGTGFFPGNYVEPSC	(-)	RY(0.0)S(0.99)DGWCEGVS(0.0)S(0.0)EGT(0.0)GFFPGNY(0.0)VEPS(0.0)C	39,317	HOMO SAPIENS|MUS MUSCULUS	NP_057512	NP_057512|NP_001128658|NP_079935|NP_001156936	2265.1	121.2	NP_057512_S342s _1_1_342_342	NP_057512	-2.11103	-2.82202	-1.39658	-1.33661	-1.39445	-1.63994	0.376931	0.155177	0.590413	-0.128483	0.0837663	2.62451	0.486236	-0.119619	1.14568	-0.488224	-0.218483	1.12946
NP_057512_S207s _1_0_206_210	5	15	7		ABI3	WHIM04_25_24_46_IR_P_BI_20140115_H-PM_f10.22051.22235.3	18.44	12.41	0	8	1	0	1	867.103	2519.32	79.9764	S207s	iTRAQ	202	(R)	LSAASsASSLASAGSAEGVGGAPTPK	(G)	LS(0.0)AAS(0.25)S(0.25)AS(0.25)S(0.25)LAS(0.0)AGS(0.0)AEGVGGAPT(0.0)PK	39,317	HOMO SAPIENS	NP_057512	NP_057512|NP_001128658	2265.1	121.2	NP_057512_S207s _1_0_206_210	NP_057512	-1.11846	-2.25082	-2.41605	NA	NA	NA	NA	NA	NA	-1.14597	-0.837356	5.78528	NA	NA	NA	-0.995045	2.36576	3.40247
NP_057512_S170s _1_1_170_170	3	9	6		ABI3	WHIM08_17_43_35_IR_P_BI_20140423_H-PM_f02.14489.14489.4	22.06	22.06	9.89	4	1	1	0	540.558	2079.23	79.9836	S170s	iTRAQ	170	(K)	sIKAPATPASATLGRPPR	(I)	S(0.99)IKAPAT(0.0)PAS(0.0)AT(0.0)LGRPPR	39,317	HOMO SAPIENS	NP_057512	NP_057512|NP_001128658	2265.1	121.2	NP_057512_S170s _1_1_170_170	NP_057512	NA	NA	NA	NA	NA	NA	NA	NA	NA	-0.453611	-0.0244711	5.03061	NA	NA	NA	-1.59897	2.75628	-1.10911
NP_057512_T134t _1_1_134_134	3	9	3		ABI3	WHIM04_25_24_46_IR_P_BI_20140115_H-PM_f07.30640.30640.3	12.1	12.1	6.77	2	1	1	0	655.337	1884.02	79.9792	T134t	iTRAQ	124	(K)	VIAPENLPPLtPYCR	(R)	VIAPENLPPLT(0.99)PY(0.0)CR	39,317	HOMO SAPIENS	NP_057512	NP_057512|NP_001128658	2265.1	121.2	NP_057512_T134t _1_1_134_134	NP_057512	NA	NA	NA	NA	NA	NA	NA	NA	NA	-0.624362	-1.07813	4.27826	NA	NA	NA	-0.227708	2.30803	2.33915
NP_057512_T163t _1_0_157_167	3	9	3		ABI3	WHIM06_13_TaxIR_HumIR_WhimIR_P_BI_20140124_H-PM_f09.13775.13775.3	8.55	8.55	0	6	1	0	1	586.968	1678.92	79.9699	T163t	iTRAQ	155	(K)	DLSTQLSRtGTLSR	(K)	DLS(0.17)T(0.17)QLS(0.17)RT(0.17)GT(0.17)LS(0.17)R	39,317	HOMO SAPIENS|MUS MUSCULUS	NP_057512	NP_057512|NP_001128658|NP_079935|NP_001156936	2265.1	121.2	NP_057512_T163t _1_0_157_167	NP_057512	NA	NA	NA	NA	NA	NA	NA	NA	NA	-1.70968	-0.402197	5.55002	NA	NA	NA	-4.38175	2.32841	-1.67306
NP_057512_S216s _1_0_213_216	2	6	2		ABI3	WHIM06_13_TaxIR_HumIR_WhimIR_P_BI_20140124_H-PM_f11.19596.19596.3	18.32	15.23	0	8	1	0	1	867.1	2519.32	79.9654	S216s	iTRAQ	202	(R)	LSAASSASSLASAGsAEGVGGAPTPK	(G)	LS(0.0)AAS(0.0)S(0.0)AS(0.0)S(0.0)LAS(0.50)AGS(0.50)AEGVGGAPT(0.0)PK	39,317	HOMO SAPIENS	NP_057512	NP_057512|NP_001128658	2265.1	121.2	NP_057512_S216s _1_0_213_216	NP_057512	NA	NA	NA	NA	NA	NA	NA	NA	NA	NA	NA	NA	NA	NA	NA	-0.192184	3.74108	3.93629
NP_057512_S213sS216s_2_2_213_216	2	6	3		ABI3	WHIM08_17_43_35_IR_P_BI_20140423_H-PM_f03.21494.21494.3	12.94	12.94	2.14	8	2	2	0	893.763	2519.32	159.954	S213s S216s	iTRAQ	202	(R)	LSAASSASSLAsAGsAEGVGGAPTPK	(G)	LS(0.0)AAS(0.0)S(0.0)AS(0.0)S(0.0)LAS(0.99)AGS(0.99)AEGVGGAPT(0.0)PK	39,317	HOMO SAPIENS	NP_057512	NP_057512|NP_001128658	2265.1	121.2	NP_057512_S213sS216s_2_2_213_216	NP_057512	NA	NA	NA	NA	NA	NA	NA	NA	NA	-0.0700068	0.370927	3.07871	NA	NA	NA	NA	NA	NA
NP_057512_S24s _1_1_24_24	1	3	1		ABI3	WHIM08_17_43_35_IR_P_BI_20140423_H-PM_f02.5963.5963.2	10.05	6.84	99	1	1	1	0	546.281	1011.58	79.9733	S24s	iTRAQ	21	(R)	GNHsALLR	(V)	GNHS(1.0)ALLR	39,317	HOMO SAPIENS|MUS MUSCULUS	NP_057512	NP_057512|NP_001128658|NP_079935	2265.1	121.2	NP_057512_S24s _1_1_24_24	NP_057512	NA	NA	NA	NA	NA	NA	NA	NA	NA	NA	NA	NA	NA	NA	NA	NA	NA	NA
NP_009297_S588s _1_1_588_588	9	27	37		ABL1	WHIM08_17_43_35_IR_P_BI_20140423_H-PM_f11.25089.25215.3	23.14	23.14	10.04	2	1	1	0	780.049	2258.15	79.9791	S588s	iTRAQ	574	(K)	GQGESDPLDHEPAVsPLLPR	(K)	GQGES(0.0)DPLDHEPAVS(0.99)PLLPR	125,637	HOMO SAPIENS	NP_009297	NP_009297|NP_005148	327.2	421.93	NP_009297_S588s _1_1_588_588	NP_009297	0.118318	-0.211432	-0.349185	0.112704	-0.582518	0.681853	0.5307	0.410373	0.55903	-0.303912	0.876771	-0.459392	0.788806	0.611863	0.591066	-0.601903	-0.42563	-0.835746
NP_009297_T871t _1_1_871_871	9	27	15		ABL1	WHIM01corr_2_8_21_IR_P_BI_20131220_H-PM_f12.16894.16894.3	20.95	21.09	3.88	5	1	1	0	675.018	1943.07	79.969	T871t	iTRAQ	858	(K)	GSALGTPAAAEPVtPTSK	(A)	GS(0.0)ALGT(0.0)PAAAEPVT(0.99)PT(0.0)S(0.0)K	125,637	HOMO SAPIENS	NP_009297	NP_009297|NP_005148	327.2	421.93	NP_009297_T871t _1_1_871_871	NP_009297	-0.153458	0.71901	1.15907	-0.797378	-0.927182	0.573806	1.34634	-0.664023	-0.0241749	-0.916743	-0.316049	0.551494	1.4655	-0.249819	0.675229	0.0872784	0.664439	0.978789
NP_009297_S938s _1_1_938_938	9	27	12		ABL1	WHIM07_9_13_27_IR_P_BI_20140422_H-PM_f01.14854.14854.3	19.88	18.37	2.64	3	1	1	0	851.444	2472.34	79.9756	S938s	iTRAQ	929	(K)	AGGKPSQSPsQEAAGEAVLGAK	(T)	AGGKPS(0.0)QS(0.0)PS(0.99)QEAAGEAVLGAK	125,637	HOMO SAPIENS	NP_009297	NP_009297|NP_005148	327.2	421.93	NP_009297_S938s _1_1_938_938	NP_009297	-0.527641	-0.0173112	0.681453	0.331204	-1.98431	0.953169	0.800352	1.31964	0.326271	-1.0758	0.264898	-0.240444	-0.0821059	-0.344509	0.159463	-1.03057	-0.0418983	-0.0630077
NP_009297_S16s _1_1_16_16	9	27	27		ABL1	WHIM01corr_2_8_21_IR_P_BI_20131220_H-PM_f04.27007.27007.3	14.67	14.67	99	1	1	1	0	549.651	1566.97	79.9652	S16s	iTRAQ	14	(R)	RPsLPALHFIK	(G)	RPS(1.0)LPALHFIK	125,637	HOMO SAPIENS|MUS MUSCULUS	NP_009297	NP_009297|NP_001106174	327.2	421.93	NP_009297_S16s _1_1_16_16	NP_009297	-9.20476	-1.86258	1.9886	0.5918	-2.72453	-1.38543	1.25497	1.02156	1.06901	0.891343	0.58961	0.991719	0.0916676	-3.7581	0.222045	0.849878	1.00742	0.406231
NP_009297_S737s _1_1_737_737	9	27	29		ABL1	WHIM08_17_43_35_IR_P_BI_20140423_H-PM_f09.5578.5578.2	14.37	14.37	2.24	3	1	1	0	814.864	1548.75	79.9713	S737s	iTRAQ	735	(R)	SCsASCVPHGAK	(D)	S(0.0)CS(0.99)AS(0.0)CVPHGAK	125,637	HOMO SAPIENS	NP_009297	NP_009297|NP_005148	327.2	421.93	NP_009297_S737s _1_1_737_737	NP_009297	-0.901825	0.0139266	0.583696	-0.681112	-1.95192	0.561801	0.992005	0.281702	-0.353699	-1.3214	-1.0472	-0.335943	0.322684	1.3102	0.629911	0.681727	-0.510526	0.311523
NP_009297_S702s _1_1_702_702	9	27	29		ABL1	WHIM07_9_13_27_IR_P_BI_20140422_H-PM_f10.17584.17584.3	14.27	7.42	3.14	3	1	1	0	638.316	1832.96	79.9673	S702s	iTRAQ	694	(R)	ESGGSGFRsPHLWK	(K)	ES(0.0)GGS(0.0)GFRS(0.99)PHLWK	125,637	HOMO SAPIENS	NP_009297	NP_009297|NP_005148	327.2	421.93	NP_009297_S702s _1_1_702_702	NP_009297	0.20694	0.705622	0.284839	0.134754	-1.74374	1.00599	1.07	0.562632	-0.847984	-0.99861	0.923158	-0.412807	0.0630461	0.616598	0.623436	-1.48055	-0.748236	-1.15001
NP_009297_T800t _1_1_800_800	9	27	18		ABL1	WHIM08_17_43_35_IR_P_BI_20140423_H-PM_f06.6661.7062.2	12.99	6.34	2.78	2	1	1	0	524.773	968.564	79.9732	T800t	iTRAQ	797	(R)	GTVtPPPR	(L)	GT(0.0)VT(0.99)PPPR	125,637	HOMO SAPIENS	NP_009297	NP_009297|NP_005148	327.2	421.93	NP_009297_T800t _1_1_800_800	NP_009297	0.646113	0.698928	-0.0754656	0.0746167	-1.11224	0.833117	0.187506	0.11872	0.148433	-0.509748	0.700057	-1.06266	0.525079	0.609496	0.427057	-0.279812	-0.941799	0.0273961
NP_009297_S639s _1_0_637_639	7	12	10		ABL1	WHIM08_17_43_35_IR_P_BI_20140423_H-PM_f04.9877.9877.3	8.91	8.91	0.97	3	1	0	1	535.887	1525.67	79.9771	S639s	Hydrogen	637	(R)	SSsFREMDGQPER	(R)	S(0.50)S(0.0)S(0.50)FREMDGQPER	125,637	HOMO SAPIENS	NP_009297	NP_009297|NP_005148	327.2	421.93	NP_009297_S639s _1_0_637_639	NP_009297	-0.17709	-0.00615484	0.983104	NA	NA	NA	1.17252	1.28104	-0.168015	NA	NA	NA	NA	NA	NA	0.485157	0.042998	-0.237358
NP_009297_T833t _1_1_833_833	6	18	11		ABL1	WHIM02corr_18_14_20_IR_P_BI_20131220_H-PM_f01.20265.20265.4	9.88	9.88	1.13	5	1	1	0	662.59	2567.39	79.9508	T833t	iTRAQ	819	(K)	DIMESSPGSSPPNLtPKPLRR	(Q)	DIMES(0.0)S(0.0)PGS(0.0)S(0.0)PPNLT(0.99)PKPLRR	125,637	HOMO SAPIENS	NP_009297	NP_009297|NP_005148	327.2	421.93	NP_009297_T833t _1_1_833_833	NP_009297	0.301471	0.368699	0.265288	0.192887	-0.64266	1.45979	-0.534537	0.659135	0.925167	NA	NA	NA	-0.640226	0.919607	1.92256	NA	NA	NA
NP_009297_S827sS828s_2_0_823_828	5	12	5		ABL1	WHIM03_30_16_6_IR_P_BI_20140114_H-PM_f03.30614.30614.5	21.19	21.19	0	5	2	0	2	751.564	3593.85	159.942	S827s S828s	iTRAQ	808	(K)	KNEEAADEVFKDIMESSPGssPPNLTPK	(P)	KNEEAADEVFKDIMES(0.25)S(0.25)PGS(0.25)S(0.25)PPNLT(0.0)PK	125,637	HOMO SAPIENS	NP_009297	NP_009297|NP_005148	327.2	421.93	NP_009297_S827sS828s_2_0_823_828	NP_009297	-0.196784	-0.298452	-0.310083	-0.272176	-0.973446	-0.672327	-0.790818	1.30677	1.39068	NA	NA	NA	0.0630461	-0.50785	0.670913	NA	NA	NA
NP_009297_Y204y _1_1_204_204	2	6	2		ABL1	WHIM03_30_16_6_IR_P_BI_20140114_H-PM_f11.10594.10594.2	10.22	7.3	7.17	4	1	1	0	582.778	1084.58	79.9732	Y204y	iTRAQ	203	(K)	LyVSSESR	(F)	LY(0.99)VS(0.0)S(0.0)ES(0.0)R	125,637	HOMO SAPIENS|MUS MUSCULUS	NP_009297	NP_009297|NP_005148|NP_001106174|NP_033724	327.2	421.93	NP_009297_Y204y _1_1_204_204	NP_009297	NA	NA	NA	NA	NA	NA	0.403674	0.230234	-0.0712497	NA	NA	NA	-0.396943	0.694717	2.9951	NA	NA	NA
NP_009297_S678s _1_1_678_678	2	3	2		ABL1	WHIM09_37_47_26_IR_P_BI_20140801_H-PM_f04.11225.11225.3	9.77	9.77	9.77	2	1	1	0	630.669	1810.02	79.9759	S678s	iTRAQ	678	(K)	sPKPSNGAGVPNGALR	(E)	S(0.99)PKPS(0.0)NGAGVPNGALR	125,637	HOMO SAPIENS	NP_009297	NP_009297|NP_005148	327.2	421.93	NP_009297_S678s _1_1_678_678	NP_009297	NA	NA	NA	0.653942	0.465355	0.672248	NA	NA	NA	NA	NA	NA	NA	NA	NA	NA	NA	NA
NP_009298_S620s _1_0_618_620	9	27	31		ABL2	WHIM09_37_47_26_IR_P_BI_20140801_H-PM_f10.8888.8888.2	17.89	17.89	1.06	3	1	0	1	711.848	1342.72	79.9689	S620s	iTRAQ	613	(R)	GAQASSGsPALPR	(K)	GAQAS(0.0)S(0.50)GS(0.50)PALPR	129,368	HOMO SAPIENS	NP_009298	NP_009298|NP_005149|NP_001161708|NP_001161709|NP_001129472|NP_001161710|NP_001161711	327.1	421.93	NP_009298_S620s _1_0_618_620	NP_009298	0.596879	-1.77779	0.298804	0.635901	0.726745	-0.244944	0.72681	-0.0635624	-1.20105	0.379091	0.461493	-0.424454	-0.877375	1.07585	0.301892	-0.123502	0.58973	-0.934759
NP_009298_S783s _1_1_783_783	9	27	37		ABL2	WHIM09_37_47_26_IR_P_BI_20140801_H-PM_f07.11290.11290.2	17.01	17.01	1.25	7	1	1	0	953.904	1826.83	79.9707	S783s	iTRAQ	781	(R)	SNsTSSMSSGLPEQDR	(M)	S(0.0)NS(0.99)T(0.0)S(0.0)S(0.0)MS(0.0)S(0.0)GLPEQDR	129,368	HOMO SAPIENS|MUS MUSCULUS	NP_009298	NP_009298|NP_005149|NP_001161708|NP_033725	327.1	421.93	NP_009298_S783s _1_1_783_783	NP_009298	1.07938	-1.31591	-0.0642934	0.0445479	-0.198529	-1.0805	-0.521166	0.219512	-0.777372	0.947481	0.324539	-1.0976	0.0773569	0.893567	-0.628214	-0.0169278	-0.398463	-2.54911
NP_009298_S631s _1_1_631_631	9	27	89		ABL2	WHIM08_17_43_35_IR_P_BI_20140423_H-PM_f09.19824.19965.3	15.85	15.85	1.16	3	1	1	0	601.319	1721.96	79.9769	S631s	iTRAQ	629	(R)	DKsPSSLLEDAK	(E)	DKS(0.99)PS(0.0)S(0.0)LLEDAK	129,368	HOMO SAPIENS|MUS MUSCULUS	NP_009298	NP_009298|NP_005149|NP_001161708|NP_001161709|NP_001129472|NP_001161710|NP_001161711|NP_033725|NP_001129576	327.1	421.93	NP_009298_S631s _1_1_631_631	NP_009298	1.40039	-0.512654	-0.754179	0.204915	-0.265611	-0.98206	-0.998071	-0.0892964	-0.188937	0.322954	0.2406	-0.894958	-1.01026	1.19658	0.31484	-0.466909	-0.218483	-1.46212
NP_009298_S655s _1_1_655_655	9	27	21		ABL2	WHIM08_17_43_35_IR_P_BI_20140423_H-PM_f10.24858.24858.3	14.19	14.19	1.38	2	1	1	0	549.952	1567.87	79.9761	S655s	iTRAQ	649	(R)	KGGFFSsFMK	(K)	KGGFFS(0.0)S(0.99)FMK	129,368	HOMO SAPIENS|MUS MUSCULUS	NP_009298	NP_009298|NP_005149|NP_001161708|NP_001161709|NP_001129472|NP_001161710|NP_001161711|NP_033725|NP_001129576	327.1	421.93	NP_009298_S655s _1_1_655_655	NP_009298	-1.33509	-2.11694	1.63668	-0.845488	0.00503147	-1.46227	0.526243	-1.6076	-1.88363	0.676151	-0.587747	-0.426783	-1.84029	2.74713	2.07147	0.534891	-1.1082	-0.0135009
NP_009298_S936s _1_1_936_936	9	27	25		ABL2	WHIM03_30_16_6_IR_P_BI_20140114_H-PM_f09.28242.28242.2	14.19	14.19	2.52	2	1	1	0	717.936	1354.89	79.9742	S936s	iTRAQ	931	(K)	VPVLIsPTLK	(H)	VPVLIS(0.99)PT(0.0)LK	129,368	HOMO SAPIENS|MUS MUSCULUS	NP_009298	NP_009298|NP_005149|NP_001161708|NP_001161709|NP_001129472|NP_001161710|NP_001161711|NP_033725|NP_001129576	327.1	421.93	NP_009298_S936s _1_1_936_936	NP_009298	-5.02178	-0.00392357	3.14772	0.200906	1.11999	-1.24137	-0.614764	-0.413116	0.838863	0.587267	-0.33593	-0.578183	-0.69338	-4.39489	-1.12887	-1.34082	-1.57682	-1.75055
NP_009298_S817s _1_1_817_817	9	27	20		ABL2	WHIM09_37_47_26_IR_P_BI_20140801_H-PM_f03.8362.8551.2	13.24	10.47	1.24	5	1	1	0	886.897	1692.82	79.9709	S817s	iTRAQ	815	(R)	TVsTSSQPEENVDR	(A)	T(0.0)VS(0.99)T(0.0)S(0.0)S(0.0)QPEENVDR	129,368	HOMO SAPIENS|MUS MUSCULUS	NP_009298	NP_009298|NP_005149|NP_001161708|NP_001161709|NP_001129472|NP_001161710|NP_001161711|NP_033725|NP_001129576	327.1	421.93	NP_009298_S817s _1_1_817_817	NP_009298	1.73715	-0.637606	0.365838	-0.454594	0.13457	-0.852404	0.290019	0.232379	-1.21151	0.000164788	0.125736	1.06858	-0.993906	2.16715	-0.0153368	-1.05425	-0.527505	0.132867
NP_009298_T68t _1_1_68_68	9	27	10		ABL2	WHIM06_13_TaxIR_HumIR_WhimIR_P_BI_20140124_H-PM_f07.20456.20456.4	12.62	12.62	1.27	4	1	1	0	787.873	3068.5	79.973	T68t	iTRAQ	68	(K)	tGGSSPEALHRPYGCDVEPQALNEAIR	(W)	T(0.99)GGS(0.0)S(0.0)PEALHRPY(0.0)GCDVEPQALNEAIR	129,368	HOMO SAPIENS	NP_009298	NP_009298|NP_005149|NP_001161709|NP_001129472	327.1	421.93	NP_009298_T68t _1_1_68_68	NP_009298	1.46538	-0.69785	-0.16205	-0.380424	0.352009	-2.14656	0.639898	-0.312325	-0.275241	-0.21035	-0.607628	-2.45321	-0.89373	1.37412	-0.118922	-0.926364	-2.32731	-1.65584
NP_009298_S671s _1_0_669_671	9	27	30		ABL2	WHIM02corr_18_14_20_IR_P_BI_20131220_H-PM_f07.9226.9423.3	5.13	2.97	0	3	1	0	1	600.931	1720.82	79.9601	S671s	Hydrogen	669	(R)	SSsFREMENQPHK	(K)	S(0.33)S(0.33)S(0.33)FREMENQPHK	129,368	HOMO SAPIENS|MUS MUSCULUS	NP_009298	NP_009298|NP_005149|NP_001161708|NP_001161709|NP_001129472|NP_001161710|NP_001161711|NP_033725|NP_001129576	327.1	421.93	NP_009298_S671s _1_0_669_671	NP_009298	-0.295254	0.08979	-0.120155	-0.394456	0.0512952	-0.377001	1.65611	0.401795	-0.691068	1.54862	0.472537	0.122916	-0.805822	1.22498	-0.572105	0.0114921	1.68319	-1.42552
NP_009298_S602s _1_1_602_602	8	24	10		ABL2	WHIM08_17_43_35_IR_P_BI_20140423_H-PM_f01.26128.26144.3	24.22	22.74	2.41	4	1	1	0	867.739	2521.23	79.974	S602s	iTRAQ	590	(K)	ENIEGAQDATENsASSLAPGFIR	(G)	ENIEGAQDAT(0.0)ENS(0.99)AS(0.0)S(0.0)LAPGFIR	129,368	HOMO SAPIENS	NP_009298	NP_009298|NP_005149|NP_001161708|NP_001161709|NP_001129472|NP_001161710|NP_001161711	327.1	421.93	NP_009298_S602s _1_1_602_602	NP_009298	0.179369	0.486957	-1.8714	-0.0657042	-0.0412322	0.345709	0.145164	0.215223	-1.60641	0.0773535	0.408478	-2.14808	-0.0064633	0.602394	0.938507	0.729094	0.219582	0.470806
NP_009298_Y439y _1_1_439_439	7	21	9		ABL2	WHIM02corr_18_14_20_IR_P_BI_20131220_H-PM_f03.12180.12180.3	21.54	21.54	2.24	4	1	1	0	602.288	1724.89	79.9612	Y439y	iTRAQ	433	(R)	LMTGDTyTAHAGAK	(F)	LMT(0.0)GDT(0.0)Y(0.99)T(0.0)AHAGAK	129,368	HOMO SAPIENS|MUS MUSCULUS	NP_009298	NP_009298|NP_005149|NP_001161708|NP_009297|NP_005148|NP_001161709|NP_001129472|NP_001161710|NP_001161711|NP_001129473|NP_033725|NP_001106174|NP_033724|NP_001129576	327.1	421.93	NP_009298_Y439y _1_1_439_439	NP_009298	NA	NA	NA	-1.61525	0.870163	-2.55233	-0.0866029	-0.136475	-0.641378	-0.434899	-1.05604	-3.4641	0.148911	1.9612	2.87857	0.707779	1.45907	-0.48274
NP_009298_S1051s _1_0_1050_1054	7	21	11		ABL2	WHIM03_30_16_6_IR_P_BI_20140114_H-PM_f12.23561.23561.4	16.25	13.24	0	4	1	0	1	649.609	2515.43	79.9829	S1051s	iTRAQ	1036	(K)	AGRPVMPPPQVPLPTsSISPAK	(M)	AGRPVMPPPQVPLPT(0.25)S(0.25)S(0.25)IS(0.25)PAK	129,368	HOMO SAPIENS	NP_009298	NP_009298|NP_005149|NP_001161708|NP_001161709|NP_001129472|NP_001161710|NP_001161711	327.1	421.93	NP_009298_S1051s _1_0_1050_1054	NP_009298	1.68201	-0.140031	0.234564	0.034525	-0.038919	-1.44546	-0.884416	1.48262	0.00459305	0.374413	-0.0067997	0.50491	-0.910086	-0.259288	-0.82891	0.229378	-0.395067	-0.0350256
NP_009298_T818tS819s_2_0_817_820	7	21	9		ABL2	WHIM05_11_4_12_IR_P_BI_20140117_H-PM_fA.10722.10722.3	11.01	11.01	0	5	2	0	2	618.258	1692.82	159.942	T818t S819s	iTRAQ	815	(R)	TVStsSQPEENVDR	(A)	T(0.0)VS(0.25)T(0.25)S(0.25)S(0.25)QPEENVDR	129,368	HOMO SAPIENS|MUS MUSCULUS	NP_009298	NP_009298|NP_005149|NP_001161708|NP_001161709|NP_001129472|NP_001161710|NP_001161711|NP_033725|NP_001129576	327.1	421.93	NP_009298_T818tS819s_2_0_817_820	NP_009298	NA	NA	NA	1.0308	0.192399	-0.619505	-0.543451	0.704169	-1.52534	0.00952099	0.58961	-0.960177	0.823561	1.4191	0.52201	0.388055	-0.398463	-0.319152
NP_009298_S915s _1_1_915_915	6	18	6		ABL2	WHIM07_9_13_27_IR_P_BI_20140422_H-PM_f07.27294.27294.3	15.74	15.74	99	1	1	1	0	797.713	2311.16	79.9614	S915s	iTRAQ	899	(R)	LGMAGVPEDGEQPGWPsPAK	(A)	LGMAGVPEDGEQPGWPS(1.0)PAK	129,368	HOMO SAPIENS	NP_009298	NP_009298|NP_005149|NP_001161708|NP_001161709|NP_001129472|NP_001161710|NP_001161711	327.1	421.93	NP_009298_S915s _1_1_915_915	NP_009298	1.14831	0.28168	0.30439	NA	NA	NA	-0.331741	-0.603977	-0.853215	NA	NA	NA	-0.568672	0.876996	0.893189	0.298059	0.00224781	-0.0500929
NP_009298_S866s _1_1_866_866	6	18	11		ABL2	WHIM07_9_13_27_IR_P_BI_20140422_H-PM_f11.25117.25117.3	15.23	15.23	1.14	4	1	1	0	760.415	2199.26	79.9718	S866s	iTRAQ	856	(R)	GATALPLRTPsGDLAITEK	(D)	GAT(0.0)ALPLRT(0.0)PS(0.99)GDLAIT(0.0)EK	129,368	HOMO SAPIENS	NP_009298	NP_009298|NP_005149|NP_001161708|NP_001161709|NP_001129472|NP_001161710|NP_001161711	327.1	421.93	NP_009298_S866s _1_1_866_866	NP_009298	2.11528	-0.869658	-0.095017	0.762189	0.238663	-0.429823	NA	NA	NA	NA	NA	NA	NA	NA	NA	0.835668	2.21974	-0.138344
NP_009298_S968s _1_0_967_968	4	12	4		ABL2	WHIM03_30_16_6_IR_P_BI_20140114_H-PM_f01.12079.12079.3	10.53	10.53	0	4	1	0	1	590.297	1688.91	79.9719	S968s	iTRAQ	960	(K)	LLSEHQVTsSGDK	(D)	LLS(0.0)EHQVT(0.50)S(0.50)S(0.0)GDK	129,368	HOMO SAPIENS|MUS MUSCULUS	NP_009298	NP_001161711|NP_033725|NP_001129576|NP_009298|NP_005149|NP_001161708|NP_001161709|NP_001129472|NP_001161710	327.1	421.93	NP_009298_S968s _1_0_967_968	NP_009298	NA	NA	NA	0.575763	0.240976	-0.970055	-0.191344	0.210934	-1.20628	NA	NA	NA	NA	NA	NA	NA	NA	NA
NP_009298_S997s _1_0_997_1000	3	9	3		ABL2	WHIM09_37_47_26_IR_P_BI_20140801_H-PM_f07.20811.20811.5	23.56	23.56	0	9	1	0	1	802.797	3929.98	79.9777	S997s	iTRAQ	992	(R)	LLQHPsICSDPTEEPTALTAGQSTSETQEGGKK	(A)	LLQHPS(0.50)ICS(0.50)DPT(0.0)EEPT(0.0)ALT(0.0)AGQS(0.0)T(0.0)S(0.0)ET(0.0)QEGGKK	129,368	HOMO SAPIENS	NP_009298	NP_001129472|NP_001161710|NP_001161711|NP_009298|NP_005149|NP_001161708|NP_001161709	327.1	421.93	NP_009298_S997s _1_0_997_1000	NP_009298	-0.811233	-3.79932	1.53892	NA	NA	NA	2.28455	0.234523	-0.555074	NA	NA	NA	NA	NA	NA	NA	NA	NA
NP_009298_T599tS617sS618s_3_0_599_620	3	9	3		ABL2	WHIM06_13_TaxIR_HumIR_WhimIR_P_BI_20140124_H-PM_f01.24309.24309.4	7.57	1.61	0.56	7	3	0	3	985.943	3700.83	239.922	T599t S617s S618s	iTRAQ	590	(K)	ENIEGAQDAtENSASSLAPGFIRGAQAssGSPALPR	(K)	ENIEGAQDAT(0.14)ENS(0.14)AS(0.14)S(0.14)LAPGFIRGAQAS(0.14)S(0.14)GS(0.14)PALPR	129,368	HOMO SAPIENS	NP_009298	NP_009298|NP_005149|NP_001161708|NP_001161709|NP_001129472|NP_001161710|NP_001161711	327.1	421.93	NP_009298_T599tS617sS618s_3_0_599_620	NP_009298	NA	NA	NA	NA	NA	NA	NA	NA	NA	NA	NA	NA	NA	NA	NA	0.0967517	-0.293191	0.28354
NP_009298_T753t _1_1_753_753	2	6	2		ABL2	WHIM09_37_47_26_IR_P_BI_20140801_H-PM_f09.30057.30057.3	26.06	26.06	2.71	5	1	1	0	1018.44	2973.33	79.9667	T753t	iTRAQ	726	(R)	NLCNDDGGGGGGSGTAGGGWSGITGFFtPR	(L)	NLCNDDGGGGGGS(0.0)GT(0.0)AGGGWS(0.0)GIT(0.0)GFFT(0.99)PR	129,368	HOMO SAPIENS	NP_009298	NP_009298|NP_005149|NP_001161708	327.1	421.93	NP_009298_T753t _1_1_753_753	NP_009298	NA	NA	NA	NA	NA	NA	2.61883	-0.766959	-1.92024	NA	NA	NA	NA	NA	NA	NA	NA	NA
NP_009298_T664t _1_1_664_664	2	6	2		ABL2	WHIM07_9_13_27_IR_P_BI_20140422_H-PM_f09.4265.4265.3	9.75	9.75	99	1	1	1	0	416.894	1168.7	79.9645	T664t	iTRAQ	661	(R)	NAPtPPKR	(S)	NAPT(1.0)PPKR	129,368	HOMO SAPIENS|MUS MUSCULUS	NP_009298	NP_009298|NP_005149|NP_001161708|NP_001161709|NP_001129472|NP_001161710|NP_001161711|NP_033725	327.1	421.93	NP_009298_T664t _1_1_664_664	NP_009298	NA	NA	NA	NA	NA	NA	NA	NA	NA	NA	NA	NA	-0.370366	0.431952	0.165937	NA	NA	NA
NP_009298_S72s _1_0_71_72	1	3	1		ABL2	WHIM07_9_13_27_IR_P_BI_20140422_H-PM_f05.23222.23222.3	11.71	8.74	0	4	1	0	1	1050.16	3068.5	79.9561	S72s	iTRAQ	68	(K)	TGGSsPEALHRPYGCDVEPQALNEAIR	(W)	T(0.0)GGS(0.50)S(0.50)PEALHRPY(0.0)GCDVEPQALNEAIR	129,368	HOMO SAPIENS	NP_009298	NP_009298|NP_005149|NP_001161709|NP_001129472	327.1	421.93	NP_009298_S72s _1_0_71_72	NP_009298	NA	NA	NA	NA	NA	NA	NA	NA	NA	NA	NA	NA	NA	NA	NA	NA	NA	NA
NP_002304_S677s _1_1_677_677	9	27	38		ABLIM1	WHIM09_37_47_26_IR_P_BI_20140801_H-PM_f12.18616.18616.3	24.84	24.84	1.56	6	1	1	0	926.09	2696.28	79.9728	S677s	Hydrogen	662	(R)	NGLHRPVSTDFAQYNsYGDVSGGVR	(D)	NGLHRPVS(0.0)T(0.0)DFAQY(0.0)NS(0.99)Y(0.0)GDVS(0.0)GGVR	89,569	HOMO SAPIENS	NP_002304	NP_002304|NP_001003408|NP_001003407|NP_006711	252.1	479.94	NP_002304_S677s _1_1_677_677	NP_002304	1.02817	0.00500153	1.16745	-0.899612	1.6127	0.811508	1.4756	1.42043	-1.09643	-0.584598	-0.545778	-1.5355	-0.403076	0.247306	-0.205242	0.840405	-0.198107	-1.49871
NP_002304_S216s _1_1_216_216	9	27	62		ABLIM1	WHIM08_17_43_35_IR_P_BI_20140423_H-PM_f11.20959.20959.4	22.21	22.21	1.11	7	1	1	0	920.141	3597.56	79.9863	S216s	iTRAQ	203	(R)	DCLCQLCAQPMSSsPKETTFSSNCAGCGR	(D)	DCLCQLCAQPMS(0.0)S(0.0)S(0.99)PKET(0.0)T(0.0)FS(0.0)S(0.0)NCAGCGR	89,569	HOMO SAPIENS	NP_002304	NP_002304|NP_001003408|NP_001003407	252.1	479.94	NP_002304_S216s _1_1_216_216	NP_002304	-1.03377	0.924287	0.128428	-0.727217	-1.65584	1.32533	-0.507795	1.69493	-1.12259	-2.02545	0.753071	-1.58208	0.144822	0.791775	2.26569	-2.0229	-0.439213	0.0639882
NP_006711_S185s _1_1_185_185	9	27	34		ABLIM1	WHIM07_9_13_27_IR_P_BI_20140422_H-PM_f12.13724.13724.4	21.86	21.86	21.86	2	1	1	0	548.02	2109.09	79.9726	S185s	iTRAQ	185	(R)	sPQHFHRPDQGINIYR	(K)	S(0.99)PQHFHRPDQGINIY(0.0)R	52,112	HOMO SAPIENS	NP_006711	NP_006711	252.2	479.94	NP_006711_S185s _1_1_185_185	NP_006711	1.01045	0.701159	0.195461	-1.03993	0.0698007	0.581009	0.0448803	1.00011	-2.70221	-1.53191	-0.481719	-1.12089	-0.695424	0.779939	-0.781433	0.404634	-0.0792526	-0.543009
NP_002304_S669s _1_0_669_670	9	27	13		ABLIM1	WHIM08_17_43_35_IR_P_BI_20140423_H-PM_f12.19364.19364.4	19.01	19.01	0	6	1	0	1	730.847	2840.38	79.9835	S669s	iTRAQ	662	(R)	NGLHRPVsTDFAQYNSYGDVSGGVR	(D)	NGLHRPVS(0.50)T(0.50)DFAQY(0.0)NS(0.0)Y(0.0)GDVS(0.0)GGVR	89,569	HOMO SAPIENS	NP_002304	NP_001003408|NP_001003407|NP_006711|NP_002304	252.1	479.94	NP_002304_S669s _1_0_669_670	NP_002304	0.169522	-0.314071	-1.09773	-0.745259	0.65041	-0.938841	1.04326	0.163755	-0.599534	1.35915	0.44603	2.05851	-1.6522	-0.905549	0.0580358	2.46507	1.52359	0.815201
NP_002304_S352s _1_1_352_352	9	27	80		ABLIM1	WHIM09_37_47_26_IR_P_BI_20140801_H-PM_f04.19015.19015.3	18.64	18.64	1.23	11	1	1	0	983.154	2867.48	79.97	S352s	iTRAQ	351	(R)	TsSESIYSRPGSSIPGSPGHTIYAK	(V)	T(0.0)S(0.99)S(0.0)ES(0.0)IY(0.0)S(0.0)RPGS(0.0)S(0.0)IPGS(0.0)PGHT(0.0)IY(0.0)AK	89,569	HOMO SAPIENS|MUS MUSCULUS	NP_002304	NP_002304|NP_001003408|NP_001003407|NP_006711|NP_848803|NP_001096647|NP_001096648	252.1	479.94	NP_002304_S352s _1_1_352_352	NP_002304	0.319195	0.359774	0.237357	-1.02991	0.215531	-0.105685	0.958577	0.813539	-1.86532	-0.116788	0.114691	-0.92058	-0.791511	-0.237982	-0.310985	0.930401	0.698398	-0.46552
NP_002304_S458s _1_1_458_458	9	27	16		ABLIM1	WHIM09_37_47_26_IR_P_BI_20140801_H-PM_f11.9359.9359.2	18.49	15.53	2.3	7	1	1	0	853.898	1626.82	79.9689	S458s	iTRAQ	450	(R)	STSQGSINsPVYSR	(H)	S(0.0)T(0.0)S(0.0)QGS(0.0)INS(0.99)PVY(0.0)S(0.0)R	89,569	HOMO SAPIENS|MUS MUSCULUS	NP_002304	NP_002304|NP_001003408|NP_001003407|NP_006711|NP_848803|NP_001096647|NP_001096648	252.1	479.94	NP_002304_S458s _1_1_458_458	NP_002304	0.728828	0.15896	0.228978	-2.22464	-0.675045	0.182439	1.95919	-0.0978744	-1.20889	-1.09217	-0.804222	1.61362	-0.740401	2.52461	-0.313143	-0.118766	0.460688	-1.4492
NP_002304_S431s _1_1_431_431	9	27	89		ABLIM1	WHIM07_9_13_27_IR_P_BI_20140422_H-PM_f09.17747.17896.2	17.83	13.33	2.8	5	1	1	0	922.928	1764.89	79.9606	S431s	iTRAQ	429	(R)	TLsPTPSAEGYQDVR	(D)	T(0.0)LS(0.99)PT(0.0)PS(0.0)AEGY(0.0)QDVR	89,569	HOMO SAPIENS|MUS MUSCULUS	NP_002304	NP_002304|NP_001003408|NP_001003407|NP_006711|NP_848803|NP_001096647|NP_001096648	252.1	479.94	NP_002304_S431s _1_1_431_431	NP_002304	1.78048	1.71416	0.396561	-2.01015	-0.610276	-0.127294	0.191963	0.193778	-2.98727	-0.551851	-0.722492	-0.848374	-0.824221	1.41436	0.230677	0.572785	0.141478	-1.34158
NP_002304_S367s _1_1_367_367	9	27	46		ABLIM1	WHIM02corr_18_14_20_IR_P_BI_20131220_H-PM_f02.18900.18900.5	17.79	17.79	3.17	11	1	1	0	590.292	2867.48	79.9531	S367s	iTRAQ	351	(R)	TSSESIYSRPGSSIPGsPGHTIYAK	(V)	T(0.0)S(0.0)S(0.0)ES(0.0)IY(0.0)S(0.0)RPGS(0.0)S(0.0)IPGS(0.99)PGHT(0.0)IY(0.0)AK	89,569	HOMO SAPIENS|MUS MUSCULUS	NP_002304	NP_002304|NP_001003408|NP_001003407|NP_006711|NP_848803|NP_001096647|NP_001096648	252.1	479.94	NP_002304_S367s _1_1_367_367	NP_002304	0.854868	1.94398	0.636764	-0.861524	-0.915616	-0.0192476	0.403674	0.318159	-1.60641	-1.56934	0.598446	-0.387186	-0.333566	0.659209	0.534958	-0.32481	0.335041	0.52677
NP_002304_S640s _1_1_640_640	9	27	31		ABLIM1	WHIM08_17_43_35_IR_P_BI_20140423_H-PM_f05.18147.18147.3	17.41	13.64	2.62	6	1	1	0	657.658	1890.98	79.9786	S640s	iTRAQ	638	(R)	YDsPINSASHIPSSK	(T)	Y(0.0)DS(0.99)PINS(0.0)AS(0.0)HIPS(0.0)S(0.0)K	89,569	HOMO SAPIENS	NP_002304	NP_002304|NP_001003408|NP_001003407|NP_006711	252.1	479.94	NP_002304_S640s _1_1_640_640	NP_002304	0.299501	-0.157882	0.957966	-0.869543	1.00433	1.77912	0.880579	0.987244	-2.46683	-0.834877	0.801667	-2.24358	-1.92411	0.341996	-0.988603	0.0707002	0.735752	-1.60633
NP_002304_S706s _1_1_706_706	9	27	226		ABLIM1	WHIM07_9_13_27_IR_P_BI_20140422_H-PM_f08.25906.26030.2	15.65	10.67	99	1	1	1	0	785.883	1490.79	79.9644	S706s	iTRAQ	704	(R)	GVsMPNMLEPK	(I)	GVS(1.0)MPNMLEPK	89,569	HOMO SAPIENS|MUS MUSCULUS	NP_002304	NP_002304|NP_001003408|NP_001003407|NP_006711|NP_848803|NP_001096647|NP_001096648	252.1	479.94	NP_002304_S706s _1_1_706_706	NP_002304	0.232542	0.4401	-0.0363628	-1.13214	0.525498	0.0671894	1.0232	1.34109	-1.89671	-0.353032	-0.715865	-1.56578	-0.499162	0.124208	-0.0671293	0.783565	0.155061	0.182374
NP_002304_S655s _1_1_655_655	9	27	23		ABLIM1	WHIM07_9_13_27_IR_P_BI_20140422_H-PM_f02.12651.12952.2	13.54	8.34	1.62	3	1	1	0	573.277	1065.58	79.9661	S655s	iTRAQ	653	(K)	TAsLPGYGR	(N)	T(0.0)AS(0.99)LPGY(0.0)GR	89,569	HOMO SAPIENS	NP_002304	NP_002304|NP_001003408|NP_001003407|NP_006711	252.1	479.94	NP_002304_S655s _1_1_655_655	NP_002304	-0.0471108	1.18981	0.67866	-2.15248	0.823899	0.777894	1.20149	1.13736	-3.3691	-0.502731	-0.667269	-2.59297	-0.127083	0.209429	0.247941	0.759882	-0.361108	-1.31359
NP_002304_T349tS367s_2_1_349_367	9	27	23		ABLIM1	WHIM08_17_43_35_IR_P_BI_20140423_H-PM_f04.18317.18317.4	12.59	10.46	0	12	2	1	1	913.458	3490.86	159.947	T349t S367s	iTRAQ	346	(K)	LRPtRTSSESIYSRPGSSIPGsPGHTIYAK	(V)	LRPT(0.11)RT(0.11)S(0.11)S(0.11)ES(0.11)IY(0.11)S(0.11)RPGS(0.11)S(0.11)IPGS(0.99)PGHT(0.0)IY(0.0)AK	89,569	HOMO SAPIENS|MUS MUSCULUS	NP_002304	NP_002304|NP_001003407|NP_001096647	252.1	479.94	NP_002304_T349tS367s_2_1_349_367	NP_002304	1.46144	1.20766	0.957966	-0.661066	0.432971	0.749081	0.481672	0.384639	-1.1252	-1.33309	1.23462	0.118257	-0.783333	-0.309	-0.680006	-1.22004	-1.98433	-1.31359
NP_002304_S452s _1_1_452_452	9	27	31		ABLIM1	WHIM04_25_24_46_IR_P_BI_20140115_H-PM_f01.11544.11680.2	11.19	11.19	11.19	7	1	1	0	853.9	1626.82	79.9723	S452s	iTRAQ	450	(R)	STsQGSINSPVYSR	(H)	S(0.0)T(0.0)S(0.99)QGS(0.0)INS(0.0)PVY(0.0)S(0.0)R	89,569	HOMO SAPIENS|MUS MUSCULUS	NP_002304	NP_002304|NP_001003408|NP_001003407|NP_006711|NP_848803|NP_001096647|NP_001096648	252.1	479.94	NP_002304_S452s _1_1_452_452	NP_002304	0.401909	0.594058	0.0306706	-0.0797363	0.622652	-0.206528	0.481672	-0.430272	-1.81302	-0.163569	-1.22613	0.146208	-0.836487	0.422483	-0.0498651	0.411739	1.03459	-0.263188
NP_002304_S587s _1_1_587_587	9	27	59		ABLIM1	WHIM01corr_2_8_21_IR_P_BI_20131220_H-PM_fA.9404.9404.3	8.9	8.9	1.1	2	1	1	0	590.929	1690.8	79.9722	S587s	Hydrogen	585	(R)	RSsGREEDDEELLR	(R)	RS(0.0)S(0.99)GREEDDEELLR	89,569	HOMO SAPIENS	NP_002304	NP_002304|NP_001003408|NP_001003407|NP_006711	252.1	479.94	NP_002304_S587s _1_1_587_587	NP_002304	-0.169213	1.21658	1.42161	-0.340332	-0.804583	-1.5391	-1.44823	2.84438	-1.37104	0.0937268	-0.115037	-1.58674	-0.0780171	-0.763514	0.204781	0.871193	-0.500338	-0.626956
NP_002304_S431sS435s_2_2_431_435	9	27	22		ABLIM1	WHIM08_17_43_35_IR_P_BI_20140423_H-PM_f04.18423.18423.2	8.36	8.36	1.15	5	2	2	0	890.867	1620.79	159.94	S431s S435s	Hydrogen	429	(R)	TLsPTPsAEGYQDVR	(D)	T(0.0)LS(0.99)PT(0.0)PS(0.99)AEGY(0.0)QDVR	89,569	MUS MUSCULUS|HOMO SAPIENS	NP_002304	NP_002304|NP_001003408|NP_001003407|NP_006711|NP_848803|NP_001096647|NP_001096648	252.1	479.94	NP_002304_S431sS435s_2_2_431_435	NP_002304	1.27435	0.839498	1.49423	-0.27819	-0.12682	-0.456235	0.22762	0.481141	-1.74502	0.0890487	-0.0465604	-1.9105	-0.349922	1.42147	-1.07061	-0.0713992	-0.153961	-0.183546
NP_002304_S538s _1_1_538_538	9	27	24		ABLIM1	WHIM02corr_18_14_20_IR_P_BI_20131220_H-PM_f10.4577.4577.3	6.29	6.29	99	1	1	1	0	464.911	1312.76	79.9621	S538s	iTRAQ	530	(K)	QHAALAAQsK	(S)	QHAALAAQS(1.0)K	89,569	HOMO SAPIENS|MUS MUSCULUS	NP_002304	NP_002304|NP_001003408|NP_001003407|NP_006711|NP_848803|NP_001096647|NP_001096648	252.1	479.94	NP_002304_S538s _1_1_538_538	NP_002304	-0.758059	-0.113256	-0.743007	-0.639016	0.190086	0.960372	3.55927	-1.21087	-0.6623	-1.34011	-1.0958	-0.524611	-2.23281	-0.422628	-0.0822354	0.504103	1.44549	-1.97656
NP_002304_S412s _1_0_412_426	8	24	13		ABLIM1	WHIM07_9_13_27_IR_P_BI_20140422_H-PM_f03.27155.27155.5	20.28	17.49	0	9	1	0	1	904.837	4440.19	79.9695	S412s	iTRAQ	394	(K)	AIYDIERPDLITYEPFYTsGYDDKQERQSLGESPR	(T)	AIY(0.0)DIERPDLIT(0.0)Y(0.0)EPFY(0.0)T(0.0)S(0.33)GY(0.0)DDKQERQS(0.33)LGES(0.33)PR	89,569	HOMO SAPIENS	NP_002304	NP_002304|NP_001003408|NP_001003407|NP_006711	252.1	479.94	NP_002304_S412s _1_0_412_426	NP_002304	0.0868075	0.781485	0.812727	-1.80769	0.24329	0.187241	0.256591	0.787805	-1.37888	-0.806808	0.0395877	-2.2529	-0.840576	1.52089	-1.13751	NA	NA	NA
NP_002304_T670tS677s_2_1_669_677	8	24	13		ABLIM1	WHIM01corr_2_8_21_IR_P_BI_20131220_H-PM_f07.23627.23627.4	17.59	17.59	0	6	2	1	1	750.834	2840.38	159.93	T670t S677s	iTRAQ	662	(R)	NGLHRPVStDFAQYNsYGDVSGGVR	(D)	NGLHRPVS(0.50)T(0.50)DFAQY(0.0)NS(0.99)Y(0.0)GDVS(0.0)GGVR	89,569	HOMO SAPIENS	NP_002304	NP_001003407|NP_006711|NP_002304|NP_001003408	252.1	479.94	NP_002304_T670tS677s_2_1_669_677	NP_002304	0.437358	-1.28244	0.430078	-0.727217	1.60807	0.27848	NA	NA	NA	-0.570564	-1.12231	-2.19933	-2.24916	-1.11387	-0.61095	1.07487	-0.619193	-0.370811
NP_002304_S426s_1_1_426_426	8	15	16		ABLIM1	WHIM04_25_24_46_IR_P_BI_20140115_H-PM_fA.10287.10287.2	11.07	9.1	4.37	2	1	1	0	468.697	873.442	62.9441	Q421q S426s	Hydrogen	421	(R)	qSLGEsPR	(T)	Q(1.0)S(0.0)LGES(0.99)PR	89,569	HOMO SAPIENS|MUS MUSCULUS	NP_002304	NP_002304|NP_001003408|NP_001003407|NP_006711|NP_848803|NP_001096647|NP_001096648	252.1	479.94	NP_002304_S426s_1_1_426_426	NP_002304	-0.192845	0.884124	-0.0531211	NA	NA	NA	1.94582	0.562632	-2.88789	NA	NA	NA	-0.503251	2.12691	0.204781	NA	NA	NA
NP_002304_S455s _1_1_455_455	7	21	15		ABLIM1	WHIM09_37_47_26_IR_P_BI_20140801_H-PM_f01.10230.10230.2	18.1	12.16	2.01	7	1	1	0	853.898	1626.82	79.9673	S455s	iTRAQ	450	(R)	STSQGsINSPVYSR	(H)	S(0.0)T(0.0)S(0.0)QGS(0.99)INS(0.0)PVY(0.0)S(0.0)R	89,569	MUS MUSCULUS|HOMO SAPIENS	NP_002304	NP_002304|NP_001003408|NP_001003407|NP_006711|NP_848803|NP_001096647|NP_001096648	252.1	479.94	NP_002304_S455s _1_1_455_455	NP_002304	-2.04998	0.0585521	1.93554	-1.45689	-0.596397	0.343308	-0.570194	1.73567	-2.85912	-0.771722	0.810503	-2.56036	-0.411253	1.87835	1.25142	NA	NA	NA
NP_002304_S452sS455s_2_2_452_455	7	21	12		ABLIM1	WHIM01corr_2_8_21_IR_P_BI_20131220_H-PM_f07.15524.15524.2	8.12	8.12	8.12	7	2	2	0	893.879	1626.82	159.929	S452s S455s	iTRAQ	450	(R)	STsQGsINSPVYSR	(H)	S(0.0)T(0.0)S(0.99)QGS(0.99)INS(0.0)PVY(0.0)S(0.0)R	89,569	HOMO SAPIENS|MUS MUSCULUS	NP_002304	NP_002304|NP_001003408|NP_001003407|NP_006711|NP_848803|NP_001096647|NP_001096648	252.1	479.94	NP_002304_S452sS455s_2_2_452_455	NP_002304	-1.2248	-0.686694	1.05293	-0.0175942	-0.420595	0.165632	1.84999	0.652701	-1.46519	-0.495714	-0.218857	-0.832069	-0.672936	1.08058	0.0148754	-0.204025	0.443709	-0.831441
NP_002304_S498s _1_1_498_498	6	18	6		ABLIM1	WHIM02corr_18_14_20_IR_P_BI_20131220_H-PM_f04.21295.21295.4	7.14	4.36	4.91	6	1	1	0	710.117	2757.49	79.9552	S498s	iTRAQ	489	(R)	NSPLPYRPDsRPLTPTYAQAPK	(H)	NS(0.0)PLPY(0.0)RPDS(0.99)RPLT(0.0)PT(0.0)Y(0.0)AQAPK	89,569	HOMO SAPIENS|MUS MUSCULUS	NP_002304	NP_002304|NP_001003408|NP_001003407|NP_848803|NP_001096647|NP_001096648	252.1	479.94	NP_002304_S498s _1_1_498_498	NP_002304	0.502348	0.0987151	2.5947	-1.67338	-2.16011	-1.80321	-0.447625	2.18388	-1.2272	-0.661787	0.772951	-1.03471	NA	NA	NA	-0.417174	-0.710881	1.57502
NP_002304_S435s _1_1_435_435	5	15	6		ABLIM1	WHIM08_17_43_35_IR_P_BI_20140423_H-PM_f08.18609.18609.3	12.07	12.07	1.43	5	1	1	0	615.626	1764.89	79.9757	S435s	iTRAQ	429	(R)	TLSPTPsAEGYQDVR	(D)	T(0.0)LS(0.0)PT(0.0)PS(0.99)AEGY(0.0)QDVR	89,569	HOMO SAPIENS|MUS MUSCULUS	NP_002304	NP_002304|NP_001003408|NP_001003407|NP_006711|NP_848803|NP_001096647|NP_001096648	252.1	479.94	NP_002304_S435s _1_1_435_435	NP_002304	0.0277259	0.0607834	0.0362567	NA	NA	NA	1.13463	1.17167	-1.33965	-1.17872	-0.497181	-2.07122	NA	NA	NA	NA	NA	NA
NP_002304_S644sS646s_2_0_640_646	5	15	5		ABLIM1	WHIM01corr_2_8_21_IR_P_BI_20131220_H-PM_f10.17246.17246.3	8.85	8.85	0	6	2	0	2	684.309	1890.98	159.932	S644s S646s	iTRAQ	638	(R)	YDSPINsAsHIPSSK	(T)	Y(0.0)DS(0.33)PINS(0.33)AS(0.33)HIPS(0.0)S(0.0)K	89,569	HOMO SAPIENS	NP_002304	NP_001003407|NP_006711|NP_002304|NP_001003408	252.1	479.94	NP_002304_S644sS646s_2_0_640_646	NP_002304	-0.27556	-0.47026	1.22331	-0.095773	1.21714	1.0252	-0.536766	0.91862	-1.37888	NA	NA	NA	NA	NA	NA	NA	NA	NA
NP_002304_Y410yS422s_2_1_410_426	4	12	5		ABLIM1	WHIM09_37_47_26_IR_P_BI_20140801_H-PM_f04.29984.29984.5	14.26	14.26	0	9	2	1	1	920.831	4440.19	159.94	Y410y S422s	iTRAQ	394	(K)	AIYDIERPDLITYEPFyTSGYDDKQERQsLGESPR	(T)	AIY(0.0)DIERPDLIT(0.0)Y(0.0)EPFY(0.99)T(0.25)S(0.25)GY(0.0)DDKQERQS(0.25)LGES(0.25)PR	89,569	HOMO SAPIENS	NP_002304	NP_002304|NP_001003408|NP_001003407|NP_006711	252.1	479.94	NP_002304_Y410yS422s_2_1_410_426	NP_002304	0.342828	0.676615	0.661902	0.0706075	-0.492303	-1.50548	NA	NA	NA	-0.353032	0.684594	-1.0813	NA	NA	NA	NA	NA	NA
NP_002304_T690t _1_1_690_690	4	12	6		ABLIM1	WHIM05_11_4_12_IR_P_BI_20140117_H-PM_f03.19897.19897.3	12.48	12.48	5.75	2	1	1	0	619.275	1775.83	79.9789	T690t	iTRAQ	687	(R)	DYQtLPDGHMPAMR	(M)	DY(0.0)QT(0.99)LPDGHMPAMR	89,569	HOMO SAPIENS	NP_002304	NP_002304|NP_001003408|NP_001003407|NP_006711	252.1	479.94	NP_002304_T690t _1_1_690_690	NP_002304	NA	NA	NA	NA	NA	NA	-0.0665461	0.0994198	0.0359763	NA	NA	NA	-0.0534844	0.389341	0.636385	0.12754	-0.276212	-0.00704344
NP_002304_S367s _1_0_362_367	3	6	5		ABLIM1	WHIM06_13_TaxIR_HumIR_WhimIR_P_BI_20140124_H-PM_f02.16886.16886.4	14.16	14.16	0.37	11	1	0	1	737.621	2867.48	79.985	S367s	iTRAQ	351	(R)	TSSESIYSRPGSSIPGsPGHTIYAK	(V)	T(0.0)S(0.0)S(0.0)ES(0.0)IY(0.0)S(0.0)RPGS(0.33)S(0.33)IPGS(0.33)PGHT(0.0)IY(0.0)AK	89,569	HOMO SAPIENS|MUS MUSCULUS	NP_002304	NP_002304|NP_001003408|NP_001003407|NP_006711|NP_848803|NP_001096647|NP_001096648	252.1	479.94	NP_002304_S367s _1_0_362_367	NP_002304	1.34328	0.837267	0.122842	NA	NA	NA	NA	NA	NA	NA	NA	NA	NA	NA	NA	-0.222972	-0.00454389	0.0575308
NP_002304_S465s _1_1_465_465	3	9	3		ABLIM1	WHIM07_9_13_27_IR_P_BI_20140422_H-PM_f07.3409.3562.2	8.52	4.01	2.15	6	1	1	0	637.287	1193.6	79.9627	S465s	iTRAQ	464	(R)	HsYTPTTSR	(S)	HS(0.99)Y(0.0)T(0.0)PT(0.0)T(0.0)S(0.0)R	89,569	HOMO SAPIENS|MUS MUSCULUS	NP_002304	NP_002304|NP_001003408|NP_001003407|NP_006711|NP_848803|NP_001096647|NP_001096648	252.1	479.94	NP_002304_S465s _1_1_465_465	NP_002304	NA	NA	NA	NA	NA	NA	NA	NA	NA	NA	NA	NA	NA	NA	NA	NA	NA	NA
NP_002304_S632s _1_1_632_632	3	9	3		ABLIM1	WHIM06_13_TaxIR_HumIR_WhimIR_P_BI_20140124_H-PM_f09.6923.6923.3	7.06	3.49	1.15	3	1	1	0	414.883	1162.67	79.9692	S632s	iTRAQ	629	(R)	ERSsLLASR	(Y)	ERS(0.0)S(0.99)LLAS(0.0)R	89,569	HOMO SAPIENS	NP_002304	NP_002304|NP_001003408|NP_001003407	252.1	479.94	NP_002304_S632s _1_1_632_632	NP_002304	NA	NA	NA	0.802281	-1.13768	1.08042	NA	NA	NA	NA	NA	NA	NA	NA	NA	-0.336651	-0.856903	-1.87324
NP_002304_Y357y _1_1_357_357	2	6	2		ABLIM1	WHIM01corr_2_8_21_IR_P_BI_20131220_H-PM_f04.20610.20610.3	13.02	13.02	5.11	11	1	1	0	983.152	2867.48	79.9649	Y357y	iTRAQ	351	(R)	TSSESIySRPGSSIPGSPGHTIYAK	(V)	T(0.0)S(0.0)S(0.0)ES(0.0)IY(0.99)S(0.0)RPGS(0.0)S(0.0)IPGS(0.0)PGHT(0.0)IY(0.0)AK	89,569	HOMO SAPIENS|MUS MUSCULUS	NP_002304	NP_002304|NP_001003408|NP_001003407|NP_006711|NP_848803	252.1	479.94	NP_002304_Y357y _1_1_357_357	NP_002304	0.0868075	-0.559511	0.754073	NA	NA	NA	NA	NA	NA	NA	NA	NA	NA	NA	NA	1.63853	-0.50713	-0.644176
NP_002304_T467t _1_1_467_467	1	3	1		ABLIM1	WHIM09_37_47_26_IR_P_BI_20140801_H-PM_f07.2864.2864.3	11.11	11.11	2.77	6	1	1	0	425.195	1193.6	79.9689	T467t	iTRAQ	464	(R)	HSYtPTTSR	(S)	HS(0.0)Y(0.0)T(0.99)PT(0.0)T(0.0)S(0.0)R	89,569	HOMO SAPIENS	NP_002304	NP_002304|NP_001003408|NP_001003407|NP_006711	252.1	479.94	NP_002304_T467t _1_1_467_467	NP_002304	NA	NA	NA	NA	NA	NA	NA	NA	NA	NA	NA	NA	NA	NA	NA	NA	NA	NA
NP_006711_T179tS185s_2_0_178_185	1	3	1		ABLIM1	WHIM06_13_TaxIR_HumIR_WhimIR_P_BI_20140124_H-PM_f01.12078.12078.5	10.88	10.88	0	8	2	0	2	660.709	3139.57	159.945	T179t S185s	iTRAQ	176	(R)	HSYtPTTSRsPQHFHRPDQGINIYR	(K)	HS(0.0)Y(0.17)T(0.17)PT(0.17)T(0.17)S(0.17)RS(0.17)PQHFHRPDQGINIY(0.0)R	52,112	HOMO SAPIENS	NP_006711	NP_006711	252.2	479.94	NP_006711_T179tS185s_2_0_178_185	NP_006711	NA	NA	NA	NA	NA	NA	NA	NA	NA	NA	NA	NA	NA	NA	NA	-0.438489	2.45066	-1.14355
NP_002304_S650s _1_0_650_651	1	3	1		ABLIM1	WHIM03_30_16_6_IR_P_BI_20140114_H-PM_f07.18725.18725.3	8.98	8.98	0	6	1	0	1	657.657	1890.98	79.9775	S650s	iTRAQ	638	(R)	YDSPINSASHIPsSK	(T)	Y(0.0)DS(0.0)PINS(0.0)AS(0.0)HIPS(0.50)S(0.50)K	89,569	HOMO SAPIENS	NP_002304	NP_002304|NP_001003408	252.1	479.94	NP_002304_S650s _1_0_650_651	NP_002304	NA	NA	NA	NA	NA	NA	0.706754	0.91862	-0.99967	NA	NA	NA	NA	NA	NA	NA	NA	NA
NP_115808_S425s _1_1_425_425	7	21	15		ABLIM2	WHIM04_25_24_46_IR_P_BI_20140115_H-PM_f11.16389.16389.3	13.82	9.53	2.46	8	1	1	0	951.107	2771.33	79.9758	S425s	iTRAQ	423	(R)	TNsPDLDTQSLSHSSGTDRDPLQR	(M)	T(0.0)NS(0.99)PDLDT(0.0)QS(0.0)LS(0.0)HS(0.0)S(0.0)GT(0.0)DRDPLQR	59,614	HOMO SAPIENS	NP_115808	NP_001123555|NP_001123556|NP_001123557|NP_001123558|NP_001123559|NP_115808|NP_001123560	2848.1	96	NP_115808_S425s _1_1_425_425	NP_115808	-1.20117	-1.79117	-0.343599	0.184869	0.932619	-0.907628	-0.670478	-0.440995	-0.345853	-1.28631	4.32711	-0.673681	-1.47843	-2.54843	-4.08752	-0.559274	-0.918028	-0.887405
NP_115808_S280s _1_0_276_280	6	15	10		ABLIM2	WHIM09_37_47_26_IR_P_BI_20140801_H-PM_f04.17630.17630.3	15.96	12.35	0	12	1	0	1	849.74	2467.24	79.9653	S280s	iTRAQ	275	(K)	ETRTSsESIISVPASSTSGSPSR	(V)	ET(0.25)RT(0.25)S(0.25)S(0.25)ES(0.0)IIS(0.0)VPAS(0.0)S(0.0)T(0.0)S(0.0)GS(0.0)PS(0.0)R	59,614	HOMO SAPIENS	NP_115808	NP_001123555|NP_001123556|NP_001123557|NP_001123558|NP_001123559|NP_115808|NP_001123560	2848.1	96	NP_115808_S280s _1_0_276_280	NP_115808	-0.293284	-0.476954	-0.759765	NA	NA	NA	-0.759619	0.719181	0.483187	0.472653	0.903278	-0.116995	NA	NA	NA	NA	NA	NA
NP_115808_S364s _1_0_363_364	6	18	10		ABLIM2	WHIM04_25_24_46_IR_P_BI_20140115_H-PM_f01.10142.10142.2	11.69	11.69	1.06	8	1	0	1	773.868	1466.76	79.9712	S364s	iTRAQ	362	(R)	TSsPSSTGSVSLGR	(Y)	T(0.0)S(0.50)S(0.50)PS(0.0)S(0.0)T(0.0)GS(0.0)VS(0.0)LGR	59,614	HOMO SAPIENS	NP_115808	NP_001123556|NP_001123557|NP_001123558|NP_001123559|NP_115808|NP_001123560|NP_001123555	2848.1	96	NP_115808_S364s _1_0_363_364	NP_115808	-1.06134	0.64984	-0.748593	1.72038	1.51554	-0.32898	NA	NA	NA	-1.25591	4.09518	-1.09061	NA	NA	NA	-1.76001	-2.82989	0.229729
NP_115808_S294s _1_1_294_294	5	15	8		ABLIM2	WHIM03_30_16_6_IR_P_BI_20140114_H-PM_f07.22617.22617.3	7.7	7.7	1.12	11	1	1	0	721.013	2081.05	79.9777	S294s	iTRAQ	278	(R)	TSSESIISVPASSTSGsPSR	(V)	T(0.0)S(0.0)S(0.0)ES(0.0)IIS(0.0)VPAS(0.0)S(0.0)T(0.0)S(0.0)GS(0.99)PS(0.0)R	59,614	HOMO SAPIENS	NP_115808	NP_001123555|NP_001123556|NP_001123557|NP_001123558|NP_001123559|NP_115808|NP_001123560	2848.1	96	NP_115808_S294s _1_1_294_294	NP_115808	NA	NA	NA	NA	NA	NA	-1.05601	-0.00137182	0.22166	-0.292217	2.50917	-0.808777	0.289974	-0.185903	-2.86608	NA	NA	NA
NP_115808_S346s _1_0_338_346	3	9	3		ABLIM2	WHIM09_37_47_26_IR_P_BI_20140801_H-PM_f04.25302.25302.4	17.32	17.32	0	9	1	0	1	1054.97	4136.86	79.9841	S346s	iTRAQ	321	(K)	AIYDIDRPDMISYSPYISHSAGDRQsYGEGDQDDR	(S)	AIY(0.0)DIDRPDMIS(0.0)Y(0.0)S(0.0)PY(0.0)IS(0.33)HS(0.33)AGDRQS(0.33)Y(0.0)GEGDQDDR	59,614	HOMO SAPIENS	NP_115808	NP_001123555|NP_001123556|NP_001123557|NP_001123558|NP_115808	2848.1	96	NP_115808_S346s _1_0_338_346	NP_115808	NA	NA	NA	NA	NA	NA	NA	NA	NA	-0.519105	2.68588	-3.98119	0.157088	-3.26571	-4.50833	NA	NA	NA
NP_055760_S503s _1_1_503_503	9	27	21		ABLIM3	WHIM09_37_47_26_IR_P_BI_20140801_H-PM_fA.14605.14605.2	14.71	10.98	1.38	2	1	1	0	792.805	1504.63	79.971	S503s	iTRAQ	502	(R)	FsSGGEEDDFDR	(S)	FS(0.99)S(0.0)GGEEDDFDR	79,512	HOMO SAPIENS	NP_055760	NP_055760	790.1	273.76	NP_055760_S503s _1_1_503_503	NP_055760	-1.82941	-2.47171	-3.81258	-1.49297	-2.21563	-0.919633	-1.35464	-0.831294	-2.43545	-2.39268	2.12702	-2.22262	1.96229	-1.71752	5.75089	-1.19635	2.3352	0.72695
NP_055760_S372s _1_1_372_372	9	27	28		ABLIM3	WHIM05_11_4_12_IR_P_BI_20140117_H-PM_f03.13092.13092.2	6.13	6.13	1.13	7	1	1	0	940.943	1800.9	79.9797	S372s	iTRAQ	370	(R)	RAsSPGYIDSPTYSR	(Q)	RAS(0.99)S(0.0)PGY(0.0)IDS(0.0)PT(0.0)Y(0.0)S(0.0)R	79,512	HOMO SAPIENS|MUS MUSCULUS	NP_055760	NP_055760|NP_941051	790.1	273.76	NP_055760_S372s _1_1_372_372	NP_055760	-3.17253	-2.61005	-2.04737	-3.43541	-3.40229	0.297688	-1.20532	-0.578243	-0.845369	-3.49672	1.67419	-2.19467	1.03209	-0.68066	5.58256	0.778829	1.87676	0.00802388
NP_055760_S493s _1_1_493_493	8	24	14		ABLIM3	WHIM05_11_4_12_IR_P_BI_20140117_H-PM_f02.30137.30137.5	14.66	14.66	1.16	12	1	1	0	671.906	3275.51	79.9926	S493s	iTRAQ	471	(K)	YSPIYSPDPYYASESEYWTYHGsPK	(V)	Y(0.0)S(0.0)PIY(0.0)S(0.0)PDPY(0.0)Y(0.0)AS(0.0)ES(0.0)EY(0.0)WT(0.0)Y(0.0)HGS(0.99)PK	79,512	HOMO SAPIENS	NP_055760	NP_055760	790.1	273.76	NP_055760_S493s _1_1_493_493	NP_055760	-5.70713	-7.03913	-9.41545	-4.24326	-4.98451	-0.0216486	-3.20432	-2.85356	-6.25897	-4.55631	4.43756	-2.99592	0.64161	-3.05739	5.22001	-1.75528	1.25871	-0.00489096
NP_055760_S599s _1_1_599_599	7	21	15		ABLIM3	WHIM09_37_47_26_IR_P_BI_20140801_H-PM_f11.29502.29502.3	23.46	23.46	2.43	4	1	1	0	846.037	2456.12	79.971	S599s	iTRAQ	597	(R)	TPsADLFHYDSMNAVNWGMR	(E)	T(0.0)PS(0.99)ADLFHY(0.0)DS(0.0)MNAVNWGMR	79,512	HOMO SAPIENS|MUS MUSCULUS	NP_055760	NP_055760|NP_941051	790.1	273.76	NP_055760_S599s _1_1_599_599	NP_055760	-2.73138	-2.89566	-5.12811	-2.65763	-2.82399	0.122413	NA	NA	NA	NA	NA	NA	-0.110727	-1.44292	5.10132	-0.642165	0.756127	0.655918
NP_055760_S388s _1_1_388_388	7	21	11		ABLIM3	WHIM07_9_13_27_IR_P_BI_20140422_H-PM_f12.12493.12493.2	10.7	8.26	1.64	3	1	1	0	617.776	1154.57	79.9699	S388s	iTRAQ	385	(R)	QGMsPTFSR	(S)	QGMS(0.99)PT(0.0)FS(0.0)R	79,512	HOMO SAPIENS|MUS MUSCULUS	NP_055760	NP_055760|NP_941051	790.1	273.76	NP_055760_S388s _1_1_388_388	NP_055760	NA	NA	NA	NA	NA	NA	-3.52745	-1.81133	-3.50771	-4.11423	2.69913	-2.23892	2.07473	-1.66781	5.81131	-1.12057	2.17559	0.924978
NP_055760_S282s _1_1_282_282	6	18	12		ABLIM3	WHIM07_9_13_27_IR_P_BI_20140422_H-PM_f12.16388.16388.2	16.08	16.08	1.18	8	1	1	0	999.471	1917.96	79.9717	S282s	iTRAQ	276	(R)	TSETSIsPPGSSIGSPNR	(V)	T(0.0)S(0.0)ET(0.0)S(0.0)IS(0.99)PPGS(0.0)S(0.0)IGS(0.0)PNR	79,512	HOMO SAPIENS|MUS MUSCULUS	NP_055760	NP_055760|NP_941051	790.1	273.76	NP_055760_S282s _1_1_282_282	NP_055760	NA	NA	NA	-1.57315	-2.53947	0.691457	-2.22376	-1.46821	-2.95327	-1.66992	3.41041	-1.45397	1.88665	-1.66544	3.80004	NA	NA	NA
NP_055760_S277s _1_1_277_277	6	18	11		ABLIM3	WHIM09_37_47_26_IR_P_BI_20140801_H-PM_f02.15230.15230.2	14.17	14.17	1.46	8	1	1	0	999.471	1917.96	79.9723	S277s	iTRAQ	276	(R)	TsETSISPPGSSIGSPNR	(V)	T(0.0)S(0.99)ET(0.0)S(0.0)IS(0.0)PPGS(0.0)S(0.0)IGS(0.0)PNR	79,512	HOMO SAPIENS|MUS MUSCULUS	NP_055760	NP_055760|NP_941051	790.1	273.76	NP_055760_S277s _1_1_277_277	NP_055760	NA	NA	NA	-0.376415	0.39596	-0.847602	NA	NA	NA	-1.50151	1.46214	-0.880983	-0.0166853	-1.87612	3.27996	0.404634	0.552376	0.369639
NP_055760_S372sS373s_2_2_372_373	6	18	8		ABLIM3	WHIM09_37_47_26_IR_P_BI_20140801_H-PM_f07.13544.13544.3	11.78	11.78	4.82	7	2	2	0	654.284	1800.9	159.938	S372s S373s	iTRAQ	370	(R)	RAssPGYIDSPTYSR	(Q)	RAS(0.99)S(0.99)PGY(0.0)IDS(0.0)PT(0.0)Y(0.0)S(0.0)R	79,512	HOMO SAPIENS|MUS MUSCULUS	NP_055760	NP_055760|NP_941051	790.1	273.76	NP_055760_S372sS373s_2_2_372_373	NP_055760	NA	NA	NA	0.389337	-0.00422127	-0.396209	NA	NA	NA	-0.469985	3.04594	-0.130971	0.737696	1.04507	1.40895	-0.275075	0.440313	-0.519332
NP_055760_S585s _1_1_585_585	6	15	6		ABLIM3	WHIM07_9_13_27_IR_P_BI_20140422_H-PM_f04.10460.10460.3	9.91	4.75	1.11	3	1	1	0	415.549	1164.66	79.9707	S585s	iTRAQ	583	(K)	SAsLPAYRR	(N)	S(0.0)AS(0.99)LPAY(0.0)RR	79,512	HOMO SAPIENS|MUS MUSCULUS	NP_055760	NP_055760|NP_941051	790.1	273.76	NP_055760_S585s _1_1_585_585	NP_055760	NA	NA	NA	NA	NA	NA	-2.5625	-2.60265	-5.28871	-2.72483	0.298032	-2.31346	0.152999	-2.35431	3.33606	NA	NA	NA
NP_055760_S567s _1_0_563_567	5	12	8		ABLIM3	WHIM09_37_47_26_IR_P_BI_20140801_H-PM_f06.18261.18261.3	19.36	19.36	0.87	4	1	0	1	686.314	1976.96	79.9663	S567s	iTRAQ	553	(R)	EALHTAGYEMSLNGsPR	(S)	EALHT(0.0)AGY(0.0)EMS(0.50)LNGS(0.50)PR	79,512	HOMO SAPIENS	NP_055760	NP_055760	790.1	273.76	NP_055760_S567s _1_0_563_567	NP_055760	NA	NA	NA	NA	NA	NA	NA	NA	NA	0.409499	1.54608	-0.601475	0.283841	-0.129088	2.33474	1.08671	1.20778	-0.224443
NP_055760_T549t _1_0_547_557	5	15	7		ABLIM3	WHIM09_37_47_26_IR_P_BI_20140801_H-PM_f08.16203.16203.4	15.47	15.47	0	9	1	0	1	666.309	2582.24	79.9753	T549t	iTRAQ	547	(R)	SStSSREALHTAGYEMSLNGSPR	(S)	S(0.17)S(0.17)T(0.17)S(0.17)S(0.17)REALHT(0.17)AGY(0.0)EMS(0.0)LNGS(0.0)PR	79,512	HOMO SAPIENS	NP_055760	NP_055760	790.1	273.76	NP_055760_T549t _1_0_547_557	NP_055760	NA	NA	NA	NA	NA	NA	NA	NA	NA	0.365057	1.28984	0.00179566	0.26953	-1.26537	4.74309	-0.462172	1.53378	-0.336372
NP_055760_S576s _1_1_576_576	4	12	7		ABLIM3	WHIM05_11_4_12_IR_P_BI_20140117_H-PM_f02.21517.21517.3	17.41	12.88	6.16	4	1	1	0	605.308	1733.93	79.9797	S576s	iTRAQ	570	(R)	SHYLADsDPLISK	(S)	S(0.0)HY(0.0)LADS(0.99)DPLIS(0.0)K	79,512	HOMO SAPIENS|MUS MUSCULUS	NP_055760	NP_055760|NP_941051	790.1	273.76	NP_055760_S576s _1_1_576_576	NP_055760	NA	NA	NA	NA	NA	NA	NA	NA	NA	-0.0512943	3.39715	-2.11315	1.54523	-0.720903	3.67703	-0.0571892	0.535397	1.15314
NP_055760_T276tS282s_2_0_276_282	4	12	4		ABLIM3	WHIM09_37_47_26_IR_P_BI_20140801_H-PM_f09.14376.14376.3	10.19	10.19	0	8	2	0	2	745.34	2074.06	159.94	T276t S282s	iTRAQ	275	(R)	RtSETSIsPPGSSIGSPNR	(V)	RT(0.20)S(0.20)ET(0.20)S(0.20)IS(0.20)PPGS(0.0)S(0.0)IGS(0.0)PNR	79,512	HOMO SAPIENS|MUS MUSCULUS	NP_055760	NP_055760|NP_941051	790.1	273.76	NP_055760_T276tS282s_2_0_276_282	NP_055760	NA	NA	NA	NA	NA	NA	NA	NA	NA	0.449263	1.12859	0.602737	-0.118905	-0.382385	2.91525	0.217536	1.17721	-0.357897
NP_055760_T543t _1_1_543_543	3	6	5		ABLIM3	WHIM04_25_24_46_IR_P_BI_20140115_H-PM_f12.20461.20461.3	12.83	12.83	5.89	5	1	1	0	529.905	1507.73	79.9708	T543t	iTRAQ	535	(R)	SSSYADPWtPPR	(S)	S(0.0)S(0.0)S(0.0)Y(0.0)ADPWT(0.99)PPR	79,512	HOMO SAPIENS|MUS MUSCULUS	NP_055760	NP_055760|NP_941051	790.1	273.76	NP_055760_T543t _1_1_543_543	NP_055760	NA	NA	NA	NA	NA	NA	NA	NA	NA	-0.156552	3.00397	0.369814	0.492369	-0.432097	2.49875	NA	NA	NA
NP_055760_S476s _1_0_476_480	2	6	2		ABLIM3	WHIM05_11_4_12_IR_P_BI_20140117_H-PM_f03.28598.28598.4	11.14	11.14	0.84	12	1	0	1	839.635	3275.51	80.0078	S476s	iTRAQ	471	(K)	YSPIYsPDPYYASESEYWTYHGSPK	(V)	Y(0.0)S(0.0)PIY(0.0)S(0.50)PDPY(0.50)Y(0.0)AS(0.0)ES(0.0)EY(0.0)WT(0.0)Y(0.0)HGS(0.0)PK	79,512	HOMO SAPIENS	NP_055760	NP_055760	790.1	273.76	NP_055760_S476s _1_0_476_480	NP_055760	NA	NA	NA	NA	NA	NA	-2.52684	-2.24238	-5.87191	NA	NA	NA	0.985068	-0.621478	3.13969	NA	NA	NA
NP_055760_S163s _1_1_163_163	2	6	2		ABLIM3	WHIM09_37_47_26_IR_P_BI_20140801_H-PM_f07.17062.17062.3	9.22	9.22	99	1	1	1	0	483.93	1369.8	79.9718	S163s	iTRAQ	160	(K)	HGQsLLALDK	(Q)	HGQS(1.0)LLALDK	79,512	HOMO SAPIENS|MUS MUSCULUS	NP_055760	NP_055760|NP_941051	790.1	273.76	NP_055760_S163s _1_1_163_163	NP_055760	NA	NA	NA	NA	NA	NA	NA	NA	NA	NA	NA	NA	0.668187	-1.71752	5.50056	NA	NA	NA
NP_055760_S607s _1_1_607_607	1	3	1		ABLIM3	WHIM05_11_4_12_IR_P_BI_20140117_H-PM_f10.31359.31359.3	14.63	14.63	5.5	4	1	1	0	846.041	2456.12	79.9835	S607s	iTRAQ	597	(R)	TPSADLFHYDsMNAVNWGMR	(E)	T(0.0)PS(0.0)ADLFHY(0.0)DS(0.99)MNAVNWGMR	79,512	HOMO SAPIENS|MUS MUSCULUS	NP_055760	NP_055760|NP_941051	790.1	273.76	NP_055760_S607s _1_1_607_607	NP_055760	NA	NA	NA	NA	NA	NA	NA	NA	NA	NA	NA	NA	0.469881	-0.926854	5.47034	NA	NA	NA
NP_055760_S388sT390t_2_2_388_390	1	3	1		ABLIM3	WHIM05_11_4_12_IR_P_BI_20140117_H-PM_f07.13684.13684.4	12.77	12.77	1.2	6	2	2	0	564.493	2095	159.947	S388s T390t	iTRAQ	385	(R)	QGMsPtFSRSPHHYYR	(S)	QGMS(0.99)PT(0.99)FS(0.0)RS(0.0)PHHY(0.0)Y(0.0)R	79,512	HOMO SAPIENS	NP_055760	NP_055760	790.1	273.76	NP_055760_S388sT390t_2_2_388_390	NP_055760	NA	NA	NA	NA	NA	NA	NA	NA	NA	NA	NA	NA	-0.683158	-1.28904	5.50487	NA	NA	NA
NP_055760_S472sT489t_2_0_466_493	1	3	1		ABLIM3	WHIM05_11_4_12_IR_P_BI_20140117_H-PM_f08.28501.28501.5	9.72	9.72	0	17	2	0	2	932.024	4496.11	159.98	S472s T489t	iTRAQ	461	(K)	TSEDISQTSKYsPIYSPDPYYASESEYWtYHGSPK	(V)	T(0.0)S(0.0)EDIS(0.14)QT(0.0)S(0.0)KY(0.0)S(0.14)PIY(0.0)S(0.14)PDPY(0.0)Y(0.0)AS(0.14)ES(0.14)EY(0.0)WT(0.14)Y(0.0)HGS(0.14)PK	79,512	HOMO SAPIENS	NP_055760	NP_055760	790.1	273.76	NP_055760_S472sT489t_2_0_466_493	NP_055760	NA	NA	NA	NA	NA	NA	NA	NA	NA	NA	NA	NA	0.306329	-1.62756	3.71372	NA	NA	NA
NP_055760_S379s _1_1_379_379	1	3	1		ABLIM3	WHIM04_25_24_46_IR_P_BI_20140115_H-PM_f11.14406.14406.2	9.71	9.71	1.95	7	1	1	0	862.89	1644.8	79.9747	S379s	iTRAQ	371	(R)	ASSPGYIDsPTYSR	(Q)	AS(0.0)S(0.0)PGY(0.0)IDS(0.99)PT(0.0)Y(0.0)S(0.0)R	79,512	HOMO SAPIENS	NP_055760	NP_055760	790.1	273.76	NP_055760_S379s _1_1_379_379	NP_055760	NA	NA	NA	NA	NA	NA	NA	NA	NA	-1.5249	3.9273	-0.643401	NA	NA	NA	NA	NA	NA
NP_055760_S459s _1_0_459_462	1	3	1		ABLIM3	WHIM06_13_TaxIR_HumIR_WhimIR_P_BI_20140124_H-PM_f06.4371.4371.3	8.13	8.13	0.25	6	1	0	1	608.311	1742.95	79.9677	S459s	iTRAQ	459	(K)	sKTSEDISQTSK	(Y)	S(0.33)KT(0.33)S(0.33)EDIS(0.0)QT(0.0)S(0.0)K	79,512	HOMO SAPIENS	NP_055760	NP_055760	790.1	273.76	NP_055760_S459s _1_0_459_462	NP_055760	NA	NA	NA	NA	NA	NA	NA	NA	NA	NA	NA	NA	NA	NA	NA	-1.53502	3.2385	0.00156646
NP_001083_T32t _1_0_32_33	8	24	15		ABR	WHIM09_37_47_26_IR_P_BI_20140801_H-PM_f03.33454.33454.4	27.41	26.34	0	5	1	0	1	951.474	3722.9	79.9781	T32t	iTRAQ	14	(K)	VLEDEDVFLLEECELGTPtSPGSGSPFLVAVK	(V)	VLEDEDVFLLEECELGT(0.0)PT(0.50)S(0.50)PGS(0.0)GS(0.0)PFLVAVK	94,333	HOMO SAPIENS	NP_001083	NP_001083	336.5	414.81	NP_001083_T32t _1_0_32_33	NP_001083	-3.05043	-0.472491	-1.8323	-0.9818	0.048982	-0.850003	2.45392	0.478997	0.305349	2.18952	-2.52498	-0.0028628	2.04202	-1.52814	1.08741	2.62849	0.481063	0.315828
NP_068781_S53s _1_1_53_53	8	24	9		ABR	WHIM09_37_47_26_IR_P_BI_20140801_H-PM_f04.26373.26373.3	21.35	21.35	3.62	7	1	1	0	967.767	2821.31	79.9712	S53s	iTRAQ	39	(K)	GPPEGSETMPYIDEsPTMSPQLSAR	(S)	GPPEGS(0.0)ET(0.0)MPY(0.0)IDES(0.99)PT(0.0)MS(0.0)PQLS(0.0)AR	98,167	HOMO SAPIENS|MUS MUSCULUS	NP_068781	NP_068781|NP_932135|NP_942598	336.4	414.81	NP_068781_S53s _1_1_53_53	NP_068781	NA	NA	NA	0.27708	0.456103	0.283282	-0.759619	-0.327336	2.02619	0.55452	-1.78498	2.25416	-0.3213	-0.0320308	1.59886	0.215168	0.701793	1.02399
NP_068781_S72s _1_0_72_74	2	6	2		ABR	WHIM04_25_24_46_IR_P_BI_20140115_H-PM_f09.22224.22224.3	15.72	15.72	0	3	1	0	1	844.751	2452.26	79.9839	S72s	iTRAQ	64	(R)	SQGGGDGVsPTPPEGLAPGVEAGK	(G)	S(0.0)QGGGDGVS(0.50)PT(0.50)PPEGLAPGVEAGK	98,167	HOMO SAPIENS	NP_068781	NP_068781|NP_001153218	336.4	414.81	NP_068781_S72s _1_0_72_74	NP_068781	NA	NA	NA	NA	NA	NA	NA	NA	NA	-0.254792	-0.256408	4.56476	NA	NA	NA	NA	NA	NA
NP_001083_S38s _1_0_36_38	1	3	1		ABR	WHIM07_9_13_27_IR_P_BI_20140422_H-PM_f11.34913.34913.4	16.96	16.96	0	5	1	0	1	951.472	3722.9	79.9717	S38s	iTRAQ	14	(K)	VLEDEDVFLLEECELGTPTSPGSGsPFLVAVK	(V)	VLEDEDVFLLEECELGT(0.0)PT(0.0)S(0.0)PGS(0.50)GS(0.50)PFLVAVK	94,333	HOMO SAPIENS	NP_001083	NP_001083	336.5	414.81	NP_001083_S38s _1_0_36_38	NP_001083	NA	NA	NA	NA	NA	NA	NA	NA	NA	NA	NA	NA	NA	NA	NA	NA	NA	NA
NP_037507_S32s _1_0_22_32	4	12	5		ABT1	WHIM02corr_18_14_20_IR_P_BI_20131220_H-PM_f03.24391.24391.4	17.5	17.5	1.05	5	1	0	1	966.661	3783.68	79.9485	S32s	iTRAQ	9	(K)	AATEQEPLEGTEQTLDAEEEQEEsEEAACGSK	(K)	AAT(0.0)EQEPLEGT(0.0)EQT(0.50)LDAEEEQEES(0.50)EEAACGS(0.0)K	31,135	HOMO SAPIENS	NP_037507	NP_037507	6464.1	28.43	NP_037507_S32s _1_0_22_32	NP_037507	1.01833	1.37947	0.0194984	-0.911639	0.877102	0.144022	NA	NA	NA	-0.647752	-1.60827	0.332546	-1.78713	0.254407	-0.233297	NA	NA	NA
NP_037507_S272s _1_1_272_272	2	6	2		ABT1	WHIM08_17_43_35_IR_P_BI_20140423_H-PM_f01.28238.28238.3	10.93	10.93	1.68	4	1	1	0	766.362	2217.1	79.9743	S272s	iTRAQ	253	(R)	IFGAPPPSESMEGPSLVRDs	(-)	IFGAPPPS(0.0)ES(0.0)MEGPS(0.0)LVRDS(0.99)	31,135	HOMO SAPIENS	NP_037507	NP_037507	6464.1	28.43	NP_037507_S272s _1_1_272_272	NP_037507	NA	NA	NA	NA	NA	NA	NA	NA	NA	NA	NA	NA	NA	NA	NA	0.845142	0.396167	-0.0587028
NP_742024_S94s _1_0_88_94	3	9	3		ABTB1	WHIM05_11_4_12_IR_P_BI_20140117_H-PM_f09.8922.8922.2	5.33	1.4	0	3	1	0	1	804.377	1527.78	79.9641	S94s	Hydrogen	87	(R)	DYKQVTAsCRR	(R)	DY(0.33)KQVT(0.33)AS(0.33)CRR	55,176	MUS MUSCULUS|HOMO SAPIENS	NP_742024	NP_084527|NP_742024	11559.1	5.33	NP_742024_S94s _1_0_88_94	NP_742024	0.423573	0.518195	1.17303	-0.129851	0.33813	-0.136898	NA	NA	NA	NA	NA	NA	-0.0453068	-1.27958	-0.118922	NA	NA	NA
NP_665803_S67s _1_1_67_67	9	27	18		ABTB2	WHIM08_17_43_35_IR_P_BI_20140423_H-PM_f08.34054.34054.4	22.06	22.06	1.18	4	1	1	0	717.091	2785.35	79.9892	S67s	iTRAQ	65	(R)	HNsWDTVNTVLPEDPEVADLFSR	(C)	HNS(0.99)WDT(0.0)VNT(0.0)VLPEDPEVADLFS(0.0)R	114,795	HOMO SAPIENS|MUS MUSCULUS	NP_665803	NP_665803|NP_849221	3205.1	84.04	NP_665803_S67s _1_1_67_67	NP_665803	-0.377968	-2.14818	0.589282	-2.49526	-1.15156	-0.972456	1.57142	-0.910641	-0.764296	-0.912065	-0.720283	-0.238115	-2.18374	-0.978934	-0.526787	0.144118	-0.00793974	0.302913
NP_665803_S365s _1_1_365_365	8	24	12		ABTB2	WHIM08_17_43_35_IR_P_BI_20140423_H-PM_f02.6107.6107.3	11.26	11.26	99	1	1	1	0	462.89	1306.68	79.9743	S365s	iTRAQ	358	(R)	HPLCPGAsPAR	(Q)	HPLCPGAS(1.0)PAR	114,795	HOMO SAPIENS	NP_665803	NP_665803	3205.1	84.04	NP_665803_S365s _1_1_365_365	NP_665803	-0.769876	-0.827264	3.04159	-2.10236	1.47853	1.67108	0.437102	-2.67128	-1.66133	-0.568225	-0.468465	0.41174	-1.97726	-5.29208	-2.74739	-0.3106	0.555772	-2.61799
NP_665803_S31s _1_1_31_31	7	21	7		ABTB2	WHIM02corr_18_14_20_IR_P_BI_20131220_H-PM_f03.13514.13514.2	9.76	3.48	2.68	5	1	1	0	588.808	1096.65	79.9629	S31s	iTRAQ	29	(R)	SLsLSSSK	(S)	S(0.0)LS(0.99)LS(0.0)S(0.0)S(0.0)K	114,795	HOMO SAPIENS|MUS MUSCULUS	NP_665803	NP_665803|NP_849221	3205.1	84.04	NP_665803_S31s _1_1_31_31	NP_665803	-1.72306	-3.23481	5.59444	-3.66594	-1.70904	-1.22696	1.34857	-1.9014	-3.06573	-2.82775	-2.79667	-1.27695	-2.35956	-1.66781	0.312682	0.577521	-0.3679	-1.26409
NP_665803_S39s _1_0_37_39	5	15	5		ABTB2	WHIM08_17_43_35_IR_P_BI_20140423_H-PM_f06.3570.3570.3	13.1	13.1	0	4	1	0	1	584.606	1671.83	79.9745	S39s	iTRAQ	37	(K)	SNsQALNSSAQQHR	(G)	S(0.50)NS(0.50)QALNS(0.0)S(0.0)AQQHR	114,795	HOMO SAPIENS|MUS MUSCULUS	NP_665803	NP_665803|NP_849221	3205.1	84.04	NP_665803_S39s _1_0_37_39	NP_665803	0.171491	1.02693	1.95788	-1.97407	-0.304935	-0.547474	NA	NA	NA	NA	NA	NA	-0.317211	-0.638049	0.573802	NA	NA	NA
NP_665803_S697s _1_0_694_698	1	3	1		ABTB2	WHIM01corr_2_8_21_IR_P_BI_20131220_H-PM_f04.38148.38148.3	21.83	21.83	0	6	1	0	1	1114.52	3261.57	79.9596	S697s	iTRAQ	678	(K)	ADVLSLEEILAEGVEESDAsSQGSGSEGPVR	(L)	ADVLS(0.0)LEEILAEGVEES(0.33)DAS(0.33)S(0.33)QGS(0.0)GS(0.0)EGPVR	114,795	HOMO SAPIENS	NP_665803	NP_665803	3205.1	84.04	NP_665803_S697s _1_0_694_698	NP_665803	1.20936	1.00461	2.24277	NA	NA	NA	NA	NA	NA	NA	NA	NA	NA	NA	NA	NA	NA	NA
NP_001598_S291s _1_1_291_291	2	6	3		ACAA1	WHIM09_37_47_26_IR_P_BI_20140801_H-PM_f08.33265.33265.3	17.66	17.66	99	1	1	1	0	655.048	1883.16	79.9721	S291s	iTRAQ	291	(R)	sKAEELGLPILGVLR	(S)	S(1.0)KAEELGLPILGVLR	44,862	HOMO SAPIENS|MUS MUSCULUS	NP_001598	NP_001598|NP_666342|NP_570934	5337.1	40	NP_001598_S291s _1_1_291_291	NP_001598	NA	NA	NA	NA	NA	NA	NA	NA	NA	-1.45473	0.781787	1.75571	NA	NA	NA	NA	NA	NA
NP_001598_S141s _1_1_141_141	1	3	1		ACAA1	WHIM09_37_47_26_IR_P_BI_20140801_H-PM_f08.26751.26751.3	15.87	15.87	4.1	4	1	1	0	786.328	2277.01	79.9636	S141s	iTRAQ	139	(R)	NGsYDIGMACGVESMSLADR	(G)	NGS(0.99)Y(0.0)DIGMACGVES(0.0)MS(0.0)LADR	44,862	HOMO SAPIENS	NP_001598	NP_001598	5337.1	40	NP_001598_S141s _1_1_141_141	NP_001598	NA	NA	NA	NA	NA	NA	NA	NA	NA	NA	NA	NA	NA	NA	NA	NA	NA	NA
NP_942133_S1259s _1_0_1257_1259	9	27	55		ACACA	WHIM09_37_47_26_IR_P_BI_20140801_H-PM_f08.30878.30878.5	29.37	29.37	0	7	1	0	1	865.597	4243.98	79.9752	S1259s	iTRAQ	1248	(R)	IFDEVMGCFSDsPPQSPTFPEAGHTSLYDEDKVPR	(D)	IFDEVMGCFS(0.50)DS(0.50)PPQS(0.0)PT(0.0)FPEAGHT(0.0)S(0.0)LY(0.0)DEDKVPR	267,261	HOMO SAPIENS	NP_942133	NP_942131|NP_942133|NP_942134|NP_942135	834.1	265.96	NP_942133_S1259s _1_0_1257_1259	NP_942133	0.287685	0.263829	2.23719	0.200906	-1.56562	0.984382	0.414816	-0.464584	0.891169	-0.142517	1.16614	-1.46096	-0.709735	0.491133	0.204781	-3.0247	0.912336	0.996009
NP_942133_T1212t _1_0_1201_1212	9	24	18		ACACA	WHIM09_37_47_26_IR_P_BI_20140801_H-PM_f01.31280.31372.4	27.96	22.18	0.25	9	1	0	1	984.699	3855.8	79.974	T1212t	iTRAQ	1200	(R)	MSFSSNLNHYGMtHVASVSDVLLDNSFTPPCQR	(M)	MS(0.25)FS(0.25)S(0.25)NLNHY(0.0)GMT(0.25)HVAS(0.0)VS(0.0)DVLLDNS(0.0)FT(0.0)PPCQR	267,261	HOMO SAPIENS	NP_942133	NP_942131|NP_942133|NP_942134|NP_942135	834.1	265.96	NP_942133_T1212t _1_0_1201_1212	NP_942133	1.03999	0.370931	0.846244	NA	NA	NA	0.354646	0.672002	0.676717	-0.736636	-0.483928	0.68426	0.721341	0.268611	0.75076	-1.32661	-0.435817	-0.045788
NP_942133_S29s _1_1_29_29	9	27	38		ACACA	WHIM01corr_2_8_21_IR_P_BI_20131220_H-PM_f02.33159.33159.3	21.9	21.9	3.27	4	1	1	0	855.083	2483.28	79.9598	S29s	iTRAQ	19	(R)	FIIGSVSEDNsEDEISNLVK	(L)	FIIGS(0.0)VS(0.0)EDNS(0.99)EDEIS(0.0)NLVK	267,261	HOMO SAPIENS|MUS MUSCULUS	NP_942133	NP_942131|NP_942133|NP_579938	834.1	265.96	NP_942133_S29s _1_1_29_29	NP_942133	0.384185	0.391012	0.519456	-2.05225	-2.15086	1.65907	-0.282714	-0.305891	0.844094	-1.21614	0.702265	-1.0254	0.835827	1.34571	1.21258	-5.08514	-0.972362	1.18112
NP_942133_S1216s _1_1_1216_1216	9	27	32		ACACA	WHIM09_37_47_26_IR_P_BI_20140801_H-PM_f08.31995.31995.3	19.9	19.9	1.17	9	1	1	0	1312.6	3855.8	79.9747	S1216s	iTRAQ	1200	(R)	MSFSSNLNHYGMTHVAsVSDVLLDNSFTPPCQR	(M)	MS(0.0)FS(0.0)S(0.0)NLNHY(0.0)GMT(0.0)HVAS(0.99)VS(0.0)DVLLDNS(0.0)FT(0.0)PPCQR	267,261	HOMO SAPIENS	NP_942133	NP_942131|NP_942133|NP_942134|NP_942135	834.1	265.96	NP_942133_S1216s _1_1_1216_1216	NP_942133	0.750491	-0.445716	0.399354	-0.947722	-0.718995	0.837919	0.392531	-2.01077	0.629642	-0.423203	-1.18416	-0.461721	0.948269	0.749164	0.82629	-1.60134	-0.143774	0.739865
NP_942133_S25s _1_1_25_25	9	27	56		ACACA	WHIM09_37_47_26_IR_P_BI_20140801_H-PM_f09.31105.31105.2	19.02	15.09	1.15	4	1	1	0	1282.12	2483.28	79.9652	S25s	iTRAQ	19	(R)	FIIGSVsEDNSEDEISNLVK	(L)	FIIGS(0.0)VS(0.99)EDNS(0.0)EDEIS(0.0)NLVK	267,261	HOMO SAPIENS|MUS MUSCULUS	NP_942133	NP_942131|NP_942133|NP_579938	834.1	265.96	NP_942133_S25s _1_1_25_25	NP_942133	0.331011	-0.356465	0.583696	-1.23839	-1.30423	1.63986	0.0537945	-0.164354	-0.0817108	-1.2676	0.295823	-1.6869	0.0650905	0.637903	0.888873	-2.91812	-0.673527	0.677443
NP_942133_S25sS29s_2_2_25_29	9	27	32		ACACA	WHIM09_37_47_26_IR_P_BI_20140801_H-PM_f07.33035.33311.3	17.33	17.33	1.14	4	2	2	0	881.743	2483.28	159.938	S25s S29s	iTRAQ	19	(R)	FIIGSVsEDNsEDEISNLVK	(L)	FIIGS(0.0)VS(0.99)EDNS(0.99)EDEIS(0.0)NLVK	267,261	HOMO SAPIENS|MUS MUSCULUS	NP_942133	NP_942131|NP_942133|NP_579938	834.1	265.96	NP_942133_S25sS29s_2_2_25_29	NP_942133	0.709134	-0.749169	0.843451	-0.0536767	-0.635721	0.739477	0.994234	0.560488	0.462265	-1.10855	0.0152896	-1.45397	0.257264	2.20029	0.360158	-3.76361	-0.636172	0.404079
NP_942133_S80s _1_1_80_80	9	27	33		ACACA	WHIM03_30_16_6_IR_P_BI_20140114_H-PM_f01.18308.18308.2	16.12	12.54	2.67	3	1	1	0	713.873	1346.77	79.9682	S80s	iTRAQ	77	(R)	SSMsGLHLVK	(Q)	S(0.0)S(0.0)MS(0.99)GLHLVK	267,261	HOMO SAPIENS|MUS MUSCULUS	NP_942133	NP_942131|NP_942133|NP_942134|NP_579938	834.1	265.96	NP_942133_S80s _1_1_80_80	NP_942133	0.697317	1.50219	1.16745	-0.867538	-0.737501	0.986783	-0.474367	-1.14439	1.62344	-1.93657	-2.1605	-0.561878	0.786762	1.03087	0.992458	-2.94654	-0.850111	0.91852
NP_942133_S78s _1_1_78_78	9	27	89		ACACA	WHIM09_37_47_26_IR_P_BI_20140801_H-PM_f02.16400.16400.2	12.39	12.39	1.58	3	1	1	0	713.874	1346.77	79.9698	S78s	iTRAQ	77	(R)	SsMSGLHLVK	(Q)	S(0.0)S(0.99)MS(0.0)GLHLVK	267,261	HOMO SAPIENS|MUS MUSCULUS	NP_942133	NP_942131|NP_942133|NP_942134|NP_579938	834.1	265.96	NP_942133_S78s _1_1_78_78	NP_942133	0.78397	0.91313	0.558559	-0.466621	-0.594083	0.617025	0.220934	-0.389527	1.1187	-1.40093	-1.40063	-0.189201	0.496458	0.801244	0.862976	-3.406	-0.510526	1.0778
NP_942133_S23s _1_1_23_23	9	27	23		ACACA	WHIM09_37_47_26_IR_P_BI_20140801_H-PM_f08.31417.31417.2	10.99	10.99	1.11	4	1	1	0	1282.13	2483.28	79.9798	S23s	iTRAQ	19	(R)	FIIGsVSEDNSEDEISNLVK	(L)	FIIGS(0.99)VS(0.0)EDNS(0.0)EDEIS(0.0)NLVK	267,261	HOMO SAPIENS|MUS MUSCULUS	NP_942133	NP_942131|NP_942133|NP_579938	834.1	265.96	NP_942133_S23s _1_1_23_23	NP_942133	0.650052	0.0942525	-0.419012	-1.76158	-0.399776	0.921955	-0.581336	-1.60331	0.203353	-0.762366	-0.517062	0.800722	0.500547	1.08532	1.02051	-2.01342	1.82582	1.3361
NP_942133_S1259sS1263s_2_2_1259_1263	8	24	59		ACACA	WHIM09_37_47_26_IR_P_BI_20140801_H-PM_f03.30953.30953.4	23.67	23.67	1.1	7	2	2	0	1101.74	4243.98	159.938	S1259s S1263s	iTRAQ	1248	(R)	IFDEVMGCFSDsPPQsPTFPEAGHTSLYDEDKVPR	(D)	IFDEVMGCFS(0.0)DS(0.99)PPQS(0.99)PT(0.0)FPEAGHT(0.0)S(0.0)LY(0.0)DEDKVPR	267,261	HOMO SAPIENS	NP_942133	NP_942131|NP_942133|NP_942134|NP_942135	834.1	265.96	NP_942133_S1259sS1263s_2_2_1259_1263	NP_942133	1.51067	0.266061	0.187082	-0.709176	-0.968819	0.785097	0.537385	0.240957	0.268735	-1.06878	0.335584	-0.871666	1.3919	0.763368	0.496113	NA	NA	NA
NP_942133_T2323t _1_0_2318_2323	8	24	10		ACACA	WHIM04_25_24_46_IR_P_BI_20140115_H-PM_f04.35723.35723.4	21.08	21.08	0	5	1	0	1	782.639	3047.55	79.9823	T2323t	iTRAQ	2306	(R)	SLVQANPEVAMDSIIHMtQHISPTQR	(A)	S(0.0)LVQANPEVAMDS(0.50)IIHMT(0.50)QHIS(0.0)PT(0.0)QR	267,261	HOMO SAPIENS	NP_942133	NP_942131|NP_942133|NP_942134|NP_942135	834.1	265.96	NP_942133_T2323t _1_0_2318_2323	NP_942133	-0.277529	0.73686	-1.63679	0.63991	0.0836798	1.14765	1.19034	1.40542	0.396883	-0.278182	1.91276	-1.15583	0.326773	0.64027	1.46506	NA	NA	NA
NP_942133_T1212tS1216s_2_1_1201_1216	8	24	32		ACACA	WHIM09_37_47_26_IR_P_BI_20140801_H-PM_f03.32791.32791.3	15.84	15.84	0	9	2	1	1	1339.25	3855.8	159.944	T1212t S1216s	iTRAQ	1200	(R)	MSFSSNLNHYGMtHVAsVSDVLLDNSFTPPCQR	(M)	MS(0.25)FS(0.25)S(0.25)NLNHY(0.0)GMT(0.25)HVAS(0.99)VS(0.0)DVLLDNS(0.0)FT(0.0)PPCQR	267,261	HOMO SAPIENS	NP_942133	NP_942131|NP_942133|NP_942134|NP_942135	834.1	265.96	NP_942133_T1212tS1216s_2_1_1201_1216	NP_942133	0.78397	0.431175	0.863002	-0.538786	0.0906193	1.17166	0.247677	-0.15792	0.396883	-1.05241	-2.32396	-0.331284	0.357439	0.860425	0.159463	NA	NA	NA
NP_942133_S5s _1_1_5_5	8	0	15		ACACA	WHIM09_37_47_26_IR_P_BI_20140801_H-PM_f02.25645.25669.3	14.36	14.36	14.36	2	1	1	0	728.667	2104.01	79.9743	S5s	Acetyl	1	(-)	MDEPsPLAQPLELNQHSR	(F)	MDEPS(0.99)PLAQPLELNQHS(0.0)R	267,261	HOMO SAPIENS	NP_942133	NP_942133	834.1	265.96	NP_942133_S5s _1_1_5_5	NP_942133	NA	NA	NA	NA	NA	NA	NA	NA	NA	NA	NA	NA	NA	NA	NA	NA	NA	NA
NP_942133_S488s _1_1_488_488	7	21	14		ACACA	WHIM09_37_47_26_IR_P_BI_20140801_H-PM_f07.30510.30510.4	24.06	24.06	1.27	4	1	1	0	769.334	2994.33	79.9809	S488s	iTRAQ	478	(R)	MMYGVSPWGDsPIDFEDSAHVPCPR	(G)	MMY(0.0)GVS(0.0)PWGDS(0.99)PIDFEDS(0.0)AHVPCPR	267,261	HOMO SAPIENS	NP_942133	NP_942131|NP_942133|NP_942134|NP_942135	834.1	265.96	NP_942133_S488s _1_1_488_488	NP_942133	NA	NA	NA	-0.819428	-2.46082	2.4226	0.285562	0.225945	0.213814	-0.846572	1.84649	-1.74979	1.20586	0.749164	0.323472	NA	NA	NA
NP_942133_S48s _1_0_48_53	3	9	3		ACACA	WHIM07_9_13_27_IR_P_BI_20140422_H-PM_f12.34369.34369.4	16.05	16.05	0	8	1	0	1	830.668	3239.69	79.963	S48s	iTRAQ	46	(K)	EGsLSPASVGSDTLSDLGISSLQDGLALHIR	(S)	EGS(0.33)LS(0.33)PAS(0.33)VGS(0.0)DT(0.0)LS(0.0)DLGIS(0.0)S(0.0)LQDGLALHIR	267,261	HOMO SAPIENS	NP_942133	NP_942131|NP_942133	834.1	265.96	NP_942133_S48s _1_0_48_53	NP_942133	NA	NA	NA	0.505602	-0.0990619	0.158428	NA	NA	NA	NA	NA	NA	NA	NA	NA	0.0920151	0.280708	2.29826
NP_942133_S34s _1_1_34_34	1	3	1		ACACA	WHIM09_37_47_26_IR_P_BI_20140801_H-PM_f10.30394.30394.3	21.05	17.32	2.18	4	1	1	0	855.089	2483.28	79.9781	S34s	iTRAQ	19	(R)	FIIGSVSEDNSEDEIsNLVK	(L)	FIIGS(0.0)VS(0.0)EDNS(0.0)EDEIS(0.99)NLVK	267,261	HOMO SAPIENS|MUS MUSCULUS	NP_942133	NP_942131|NP_942133|NP_579938	834.1	265.96	NP_942133_S34s _1_1_34_34	NP_942133	NA	NA	NA	NA	NA	NA	NA	NA	NA	NA	NA	NA	NA	NA	NA	NA	NA	NA
NP_942133_S1218s _1_1_1218_1218	1	0	1		ACACA	WHIM07_9_13_27_IR_P_BI_20140422_H-PM_f08.32555.32555.4	19.89	14.35	1.66	9	1	1	0	948.67	3711.7	79.9585	S1218s	Hydrogen	1200	(R)	MSFSSNLNHYGMTHVASVsDVLLDNSFTPPCQR	(M)	MS(0.0)FS(0.0)S(0.0)NLNHY(0.0)GMT(0.0)HVAS(0.0)VS(0.99)DVLLDNS(0.0)FT(0.0)PPCQR	267,261	HOMO SAPIENS	NP_942133	NP_942131|NP_942133|NP_942134|NP_942135	834.1	265.96	NP_942133_S1218s _1_1_1218_1218	NP_942133	NA	NA	NA	NA	NA	NA	NA	NA	NA	NA	NA	NA	NA	NA	NA	NA	NA	NA
NP_942133_S1263s _1_1_1263_1263	1	3	1		ACACA	WHIM08_17_43_35_IR_P_BI_20140423_H-PM_f03.31791.31791.4	16.13	16.13	1.35	7	1	1	0	993.695	3891.76	79.9962	S1263s	iTRAQ	1248	(R)	IFDEVMGCFSDSPPQsPTFPEAGHTSLYDEDK	(V)	IFDEVMGCFS(0.0)DS(0.0)PPQS(0.99)PT(0.0)FPEAGHT(0.0)S(0.0)LY(0.0)DEDK	267,261	HOMO SAPIENS	NP_942133	NP_942131|NP_942133|NP_942134|NP_942135	834.1	265.96	NP_942133_S1263s _1_1_1263_1263	NP_942133	NA	NA	NA	NA	NA	NA	NA	NA	NA	NA	NA	NA	NA	NA	NA	NA	NA	NA
NP_942133_T833t _1_0_833_835	1	3	1		ACACA	WHIM09_37_47_26_IR_P_BI_20140801_H-PM_f05.15995.15995.3	12.79	12.79	0.02	2	1	0	1	553.949	1579.87	79.9667	T833t	iTRAQ	826	(K)	VQQAELHtGSLPR	(I)	VQQAELHT(0.50)GS(0.50)LPR	267,261	HOMO SAPIENS	NP_942133	NP_942131|NP_942133|NP_942134|NP_942135	834.1	265.96	NP_942133_T833t _1_0_833_835	NP_942133	NA	NA	NA	NA	NA	NA	NA	NA	NA	NA	NA	NA	NA	NA	NA	NA	NA	NA
NP_001084_S222s _1_1_222_222	8	24	28		ACACB	WHIM07_9_13_27_IR_P_BI_20140422_H-PM_f02.18622.18622.2	11.58	11.58	1.61	2	1	1	0	646.833	1212.69	79.9693	S222s	Hydrogen	219	(R)	PSMsGLHLVK	(R)	PS(0.0)MS(0.99)GLHLVK	278,533	HOMO SAPIENS|MUS MUSCULUS	NP_001084	NP_001084|NP_598665	2145.1	129.5	NP_001084_S222s _1_1_222_222	NP_001084	NA	NA	NA	4.73929	-1.05672	3.05887	-4.65732	-1.90783	-7.11678	-5.8498	-5.51586	-7.57054	-4.25676	-7.3871	-3.44874	-4.12834	-6.98981	1.65897
NP_001084_S35s _1_0_35_37	7	21	8		ACACB	WHIM09_37_47_26_IR_P_BI_20140801_H-PM_f05.21838.21838.3	19.64	14.26	0	6	1	0	1	1052.17	3074.53	79.9706	S35s	iTRAQ	35	(K)	sKSEANLIPSQEPFPASDNSGETPQR	(N)	S(0.50)KS(0.50)EANLIPS(0.0)QEPFPAS(0.0)DNS(0.0)GET(0.0)PQR	278,533	HOMO SAPIENS	NP_001084	NP_001084	2145.1	129.5	NP_001084_S35s _1_0_35_37	NP_001084	-2.34539	-2.1214	-3.63103	NA	NA	NA	-0.15123	0.611956	-0.36416	-1.3752	-1.46248	-2.75368	-0.572761	-1.28668	-0.524629	-3.33732	-3.73998	0.778609
NP_001084_T1342t_1_1_1342_1342	4	12	10		ACACB	WHIM09_37_47_26_IR_P_BI_20140801_H-PM_f01.28393.28393.3	11.31	11.31	1.11	3	1	1	0	603.983	1713.97	95.9643	M1335m T1342t	iTRAQ	1335	(R)	mTVPISItNPDLLR	(H)	M(1.0)T(0.0)VPIS(0.0)IT(0.99)NPDLLR	278,533	HOMO SAPIENS	NP_001084	NP_001084	2145.1	129.5	NP_001084_T1342t_1_1_1342_1342	NP_001084	NA	NA	NA	5.22239	-0.443726	1.60145	NA	NA	NA	NA	NA	NA	NA	NA	NA	-0.369808	-0.693902	4.82956
NP_001084_S195s _1_1_195_195	1	3	1		ACACB	WHIM09_37_47_26_IR_P_BI_20140801_H-PM_f09.33206.33206.3	25.32	25.32	3.9	6	1	1	0	759.711	2197.15	79.9718	S195s	iTRAQ	194	(R)	AsLGALSLEAYLTTGEAETR	(V)	AS(0.99)LGALS(0.0)LEAY(0.0)LT(0.0)T(0.0)GEAET(0.0)R	278,533	HOMO SAPIENS	NP_001084	NP_001084	2145.1	129.5	NP_001084_S195s _1_1_195_195	NP_001084	NA	NA	NA	NA	NA	NA	NA	NA	NA	NA	NA	NA	NA	NA	NA	NA	NA	NA
NP_001084_S200s _1_1_200_200	1	3	1		ACACB	WHIM09_37_47_26_IR_P_BI_20140801_H-PM_f05.33768.33768.3	20.28	15.92	4.84	6	1	1	0	759.71	2197.15	79.9698	S200s	iTRAQ	194	(R)	ASLGALsLEAYLTTGEAETR	(V)	AS(0.0)LGALS(0.99)LEAY(0.0)LT(0.0)T(0.0)GEAET(0.0)R	278,533	HOMO SAPIENS	NP_001084	NP_001084	2145.1	129.5	NP_001084_S200s _1_1_200_200	NP_001084	NA	NA	NA	NA	NA	NA	NA	NA	NA	NA	NA	NA	NA	NA	NA	NA	NA	NA
NP_001084_S192sS195s_2_2_192_195	1	3	1		ACACB	WHIM09_37_47_26_IR_P_BI_20140801_H-PM_f05.30309.30309.4	19.54	19.54	2.42	7	2	2	0	733.113	2769.5	159.932	S192s S195s	iTRAQ	190	(R)	KGsRAsLGALSLEAYLTTGEAETR	(V)	KGS(0.99)RAS(0.99)LGALS(0.0)LEAY(0.0)LT(0.0)T(0.0)GEAET(0.0)R	278,533	HOMO SAPIENS	NP_001084	NP_001084	2145.1	129.5	NP_001084_S192sS195s_2_2_192_195	NP_001084	NA	NA	NA	NA	NA	NA	NA	NA	NA	NA	NA	NA	NA	NA	NA	NA	NA	NA
NP_001084_S2454s _1_1_2454_2454	1	3	1		ACACB	WHIM09_37_47_26_IR_P_BI_20140801_H-PM_f07.26426.26426.3	16.67	16.67	1.25	5	1	1	0	627.639	1800.93	79.9733	S2454s	iTRAQ	2443	(R)	AQVVHLLSTMDsPAST	(-)	AQVVHLLS(0.0)T(0.0)MDS(0.99)PAS(0.0)T(0.0)	278,533	HOMO SAPIENS	NP_001084	NP_001084	2145.1	129.5	NP_001084_S2454s _1_1_2454_2454	NP_001084	NA	NA	NA	NA	NA	NA	NA	NA	NA	NA	NA	NA	NA	NA	NA	NA	NA	NA
NP_054768_S187s _1_0_185_187	1	3	1		ACAD9	WHIM06_13_TaxIR_HumIR_WhimIR_P_BI_20140124_H-PM_f07.25450.25450.3	16.76	16.76	0	5	1	0	1	919.102	2675.32	79.9714	S187s	iTRAQ	169	(K)	LASGEHIAAFCLTEPASGsDAASIR	(S)	LAS(0.0)GEHIAAFCLT(0.0)EPAS(0.50)GS(0.50)DAAS(0.0)IR	69,387	HOMO SAPIENS	NP_054768	NP_054768	8137.1	16.76	NP_054768_S187s _1_0_185_187	NP_054768	NA	NA	NA	NA	NA	NA	NA	NA	NA	NA	NA	NA	NA	NA	NA	0.527786	-0.215087	0.470806
NP_001257376_S545s _1_1_545_545	6	15	6		ACADVL	WHIM09_37_47_26_IR_P_BI_20140801_H-PM_f06.31670.31670.3	20.66	20.66	1.13	4	1	1	0	692.034	1994.12	79.9709	S545s	iTRAQ	536	(R)	AGLGSGLSLsGLVHPELSR	(S)	AGLGS(0.0)GLS(0.0)LS(0.99)GLVHPELS(0.0)R	73,325	HOMO SAPIENS	NP_001257376	NP_001257376|NP_000009|NP_001029031|NP_001257377	6815.1	25.03	NP_001257376_S545s _1_1_545_545	NP_001257376	NA	NA	NA	NA	NA	NA	-0.447625	0.217367	0.402114	NA	NA	NA	NA	NA	NA	2.07904	1.56094	0.595649
NP_001257376_S545s _1_0_543_545	4	9	4		ACADVL	WHIM01corr_2_8_21_IR_P_BI_20131220_H-PM_f06.33995.33995.3	19.14	19.14	1.09	4	1	0	1	692.032	1994.12	79.9669	S545s	iTRAQ	536	(R)	AGLGSGLSLsGLVHPELSR	(S)	AGLGS(0.0)GLS(0.50)LS(0.50)GLVHPELS(0.0)R	73,325	HOMO SAPIENS	NP_001257376	NP_001257376|NP_000009|NP_001029031|NP_001257377	6815.1	25.03	NP_001257376_S545s _1_0_543_545	NP_001257376	0.982878	0.00500153	-1.78761	-0.149897	-0.614902	-0.835597	NA	NA	NA	NA	NA	NA	NA	NA	NA	NA	NA	NA
NP_055531_S547s _1_1_547_547	7	21	21		ACAP1	WHIM06_13_TaxIR_HumIR_WhimIR_P_BI_20140124_H-PM_f01.13201.13201.4	6.16	6.16	1.92	2	1	1	0	601.848	2324.39	79.9797	S547s	iTRAQ	538	(R)	GQPPVPPKPsIRPRPGSLR	(S)	GQPPVPPKPS(0.99)IRPRPGS(0.0)LR	82,447	HOMO SAPIENS	NP_055531	NP_055531	4497.1	53.42	NP_055531_S547s _1_1_547_547	NP_055531	NA	NA	NA	-3.23495	-4.30212	-4.42273	-4.33195	-4.21103	-5.40378	-1.65822	-2.2599	6.29538	-5.01727	-6.25792	-5.0241	-2.23368	3.03814	0.0941228
NP_055531_T739t _1_1_739_739	4	12	4		ACAP1	WHIM09_37_47_26_IR_P_BI_20140801_H-PM_f07.4113.4113.3	12	12	12	2	1	1	0	401.533	1122.61	79.9704	T739t	iTRAQ	733	(R)	RSHDLHtL	(-)	RS(0.0)HDLHT(0.99)L	82,447	HOMO SAPIENS|MUS MUSCULUS	NP_055531	NP_055531|NP_722483	4497.1	53.42	NP_055531_T739t _1_1_739_739	NP_055531	NA	NA	NA	NA	NA	NA	-1.77137	0.796383	-1.01536	0.285529	0.209675	1.92108	NA	NA	NA	NA	NA	NA
NP_055531_S371s _1_1_371_371	2	6	3		ACAP1	WHIM04_25_24_46_IR_P_BI_20140115_H-PM_f06.23532.23532.4	19.48	19.48	2.28	5	1	1	0	755.118	2937.47	79.98	S371s	iTRAQ	368	(R)	LDDsPRGPGQGSGHLAIGSAATLGSGGMAR	(G)	LDDS(0.99)PRGPGQGS(0.0)GHLAIGS(0.0)AAT(0.0)LGS(0.0)GGMAR	82,447	HOMO SAPIENS	NP_055531	NP_055531	4497.1	53.42	NP_055531_S371s _1_1_371_371	NP_055531	NA	NA	NA	NA	NA	NA	NA	NA	NA	-0.879318	-1.52433	4.241	NA	NA	NA	-2.7926	2.26049	0.940045
NP_036419_S384s _1_1_384_384	9	27	37		ACAP2	WHIM04_25_24_46_IR_P_BI_20140115_H-PM_f07.6669.6669.3	19.58	19.58	2.25	7	1	1	0	698.345	2013.05	79.9749	S384s	iTRAQ	377	(K)	KSSPSTGsLDSGNESK	(E)	KS(0.0)S(0.0)PS(0.0)T(0.0)GS(0.99)LDS(0.0)GNES(0.0)K	88,997	HOMO SAPIENS|MUS MUSCULUS	NP_036419	NP_036419|NP_084414	2463.1	111.56	NP_036419_S384s _1_1_384_384	NP_036419	-2.93029	-2.07901	-1.16476	0.206919	-0.413655	1.10443	-0.31837	0.611956	0.339347	-0.507409	-0.27408	1.85121	0.292018	-1.26064	2.34769	-0.272707	-0.0283149	-0.30839
NP_036419_S521s _1_1_521_521	9	27	102		ACAP2	WHIM02corr_18_14_20_IR_P_BI_20131220_H-PM_f01.18882.19196.3	17.72	14.13	1.11	4	1	1	0	673.026	1937.11	79.9564	S521s	iTRAQ	516	(K)	YSISLsPPEQQKK	(F)	Y(0.0)S(0.0)IS(0.0)LS(0.99)PPEQQKK	88,997	HOMO SAPIENS	NP_036419	NP_036419	2463.1	111.56	NP_036419_S521s _1_1_521_521	NP_036419	-0.606417	-1.56582	-0.796075	0.824332	-0.760633	-0.0624661	1.4444	-0.0657069	-1.2795	1.23986	0.430568	0.977744	0.950313	-0.746943	0.865134	-0.878997	0.144874	0.345962
NP_036419_S384sS387s_2_2_384_387	9	27	25		ACAP2	WHIM03_30_16_6_IR_P_BI_20140114_H-PM_f05.7813.7813.3	13.98	13.98	1.15	7	2	2	0	725	2013.05	159.941	S384s S387s	iTRAQ	377	(K)	KSSPSTGsLDsGNESK	(E)	KS(0.0)S(0.0)PS(0.0)T(0.0)GS(0.99)LDS(0.99)GNES(0.0)K	88,997	HOMO SAPIENS|MUS MUSCULUS	NP_036419	NP_036419|NP_084414	2463.1	111.56	NP_036419_S384sS387s_2_2_384_387	NP_036419	-1.25434	-1.46095	-1.74292	0.112704	-0.799957	2.46342	-0.0487179	0.590511	-0.134016	-0.257131	0.258271	1.78832	0.745874	-1.70332	2.23979	-0.864787	1.67301	-0.409556
NP_036419_S379s _1_1_379_379	7	21	18		ACAP2	WHIM06_13_TaxIR_HumIR_WhimIR_P_BI_20140124_H-PM_f05.6763.6763.2	9.76	6.65	1.11	7	1	1	0	910.915	1740.85	79.9743	S379s	iTRAQ	378	(K)	SsPSTGSLDSGNESK	(E)	S(0.0)S(0.99)PS(0.0)T(0.0)GS(0.0)LDS(0.0)GNES(0.0)K	88,997	MUS MUSCULUS|HOMO SAPIENS	NP_036419	NP_084414|NP_036419	2463.1	111.56	NP_036419_S379s _1_1_379_379	NP_036419	-1.70927	-1.6573	-1.26531	-0.193998	-0.0736168	1.33253	-0.752933	1.01298	-0.272625	0.292546	0.512298	0.875257	NA	NA	NA	-0.744003	1.09571	-0.181394
NP_036419_S387s _1_1_387_387	5	15	5		ACAP2	WHIM08_17_43_35_IR_P_BI_20140423_H-PM_f08.6316.6316.3	22.01	22.01	4.42	7	1	1	0	698.349	2013.05	79.9852	S387s	iTRAQ	377	(K)	KSSPSTGSLDsGNESK	(E)	KS(0.0)S(0.0)PS(0.0)T(0.0)GS(0.0)LDS(0.99)GNES(0.0)K	88,997	HOMO SAPIENS|MUS MUSCULUS	NP_036419	NP_036419|NP_084414	2463.1	111.56	NP_036419_S387s _1_1_387_387	NP_036419	NA	NA	NA	NA	NA	NA	1.0544	0.564777	-0.586457	0.238748	0.437194	1.21533	0.271574	-1.64413	1.1392	1.02987	1.28588	0.554752
NP_036419_T455t _1_1_455_455	5	15	5		ACAP2	WHIM03_30_16_6_IR_P_BI_20140114_H-PM_f10.31957.31957.3	14.73	12.33	1.13	3	1	1	0	638.34	1833.02	79.9804	T455t	iTRAQ	453	(R)	SLtLDTWEPELLK	(L)	S(0.0)LT(0.99)LDT(0.0)WEPELLK	88,997	HOMO SAPIENS|MUS MUSCULUS	NP_036419	NP_036419|NP_084414	2463.1	111.56	NP_036419_T455t _1_1_455_455	NP_036419	NA	NA	NA	1.56803	-0.91099	0.408135	0.722353	0.123009	0.446573	0.542825	-0.119455	0.726187	NA	NA	NA	NA	NA	NA
NP_036419_S775s _1_1_775_775	5	15	5		ACAP2	WHIM08_17_43_35_IR_P_BI_20140423_H-PM_f12.14198.14198.2	6.66	6.66	99	1	1	1	0	698.335	1315.69	79.9743	S775s	iTRAQ	771	(R)	FQQDsQKF	(-)	FQQDS(1.0)QKF	88,997	HOMO SAPIENS|MUS MUSCULUS	NP_036419	NP_036419|NP_084414	2463.1	111.56	NP_036419_S775s _1_1_775_775	NP_036419	-4.83666	-1.41632	1.04734	-0.677103	-0.580204	0.475364	-3.19763	-0.175076	-0.976132	NA	NA	NA	NA	NA	NA	NA	NA	NA
NP_036419_S581s _1_0_579_581	1	3	1		ACAP2	WHIM04_25_24_46_IR_P_BI_20140115_H-PM_f10.24196.24196.3	11.08	11.08	0	6	1	0	1	763.69	2209.07	79.9805	S581s	iTRAQ	574	(R)	ESLPSTVsANSLYEPEGER	(Q)	ES(0.0)LPS(0.0)T(0.50)VS(0.50)ANS(0.0)LY(0.0)EPEGER	88,997	HOMO SAPIENS|MUS MUSCULUS	NP_036419	NP_036419|NP_084414	2463.1	111.56	NP_036419_S581s _1_0_579_581	NP_036419	NA	NA	NA	NA	NA	NA	NA	NA	NA	0.594284	-0.715865	-0.49666	NA	NA	NA	NA	NA	NA
NP_085152_S544s _1_0_543_544	9	24	23		ACAP3	WHIM09_37_47_26_IR_P_BI_20140801_H-PM_f02.2872.2872.3	9.82	5.66	1.08	2	1	0	1	445.215	1253.67	79.9657	S544s	iTRAQ	538	(K)	CLRPHSsPR	(A)	CLRPHS(0.50)S(0.50)PR	93,805	HOMO SAPIENS	NP_085152	NP_085152	5990.1	32.94	NP_085152_S544s _1_0_543_544	NP_085152	0.378277	-0.11995	-1.74013	NA	NA	NA	0.401445	0.916475	-0.528922	2.04683	2.21317	-0.862349	0.114156	-0.832164	1.28379	-0.00982279	0.511626	-2.30158
NP_085152_S383s _1_1_383_383	8	24	14		ACAP3	WHIM08_17_43_35_IR_P_BI_20140423_H-PM_f06.13338.13338.2	10.56	7.3	1.53	9	1	1	0	910.909	1740.84	79.9729	S383s	iTRAQ	381	(R)	TAsPSTSSIDSATDTR	(E)	T(0.0)AS(0.99)PS(0.0)T(0.0)S(0.0)S(0.0)IDS(0.0)AT(0.0)DT(0.0)R	93,805	HOMO SAPIENS	NP_085152	NP_085152	5990.1	32.94	NP_085152_S383s _1_1_383_383	NP_085152	-1.62459	-0.128875	-1.57813	-0.125842	-1.04978	-0.619505	-0.496652	1.86434	0.472726	1.26559	1.7758	-1.44466	0.343128	-1.79564	1.00541	0.965926	0.182228	-0.85727
NP_085152_S387sS391s_2_0_387_391	4	12	4		ACAP3	WHIM06_13_TaxIR_HumIR_WhimIR_P_BI_20140124_H-PM_f03.10845.10845.3	9.44	9.44	0	9	2	0	2	634.266	1740.84	159.946	S387s S391s	iTRAQ	381	(R)	TASPSTsSIDsATDTR	(E)	T(0.0)AS(0.0)PS(0.0)T(0.0)S(0.33)S(0.33)IDS(0.33)AT(0.0)DT(0.0)R	93,805	HOMO SAPIENS	NP_085152	NP_085152	5990.1	32.94	NP_085152_S387sS391s_2_0_387_391	NP_085152	-0.588692	-0.80272	-0.98321	-0.713185	-2.24801	-0.127294	NA	NA	NA	NA	NA	NA	NA	NA	NA	-0.163764	0.484459	-0.637718
NP_085152_S364s _1_0_364_369	1	3	2		ACAP3	WHIM09_37_47_26_IR_P_BI_20140801_H-PM_f10.29759.29759.4	10.86	10.86	0	7	1	0	1	796.615	3103.47	79.9726	S364s	iTRAQ	352	(R)	QAWVQAVQASIAsAYRESPDSCYSER	(L)	QAWVQAVQAS(0.0)IAS(0.50)AY(0.0)RES(0.50)PDS(0.0)CY(0.0)S(0.0)ER	93,805	HOMO SAPIENS|MUS MUSCULUS	NP_085152	NP_085152|NP_997106	5990.1	32.94	NP_085152_S364s _1_0_364_369	NP_085152	NA	NA	NA	NA	NA	NA	NA	NA	NA	NA	NA	NA	NA	NA	NA	NA	NA	NA
NP_073572_S43s _1_1_43_43	9	27	108		ACBD3	WHIM09_37_47_26_IR_P_BI_20140801_H-PM_f09.33343.33343.4	24.99	22.76	1.7	5	1	1	0	1055.54	4139.18	79.9702	S43s	iTRAQ	10	(R)	LEVSVDGLTLSPDPEERPGAEGAPLLPPPLPPPsPPGSGR	(G)	LEVS(0.0)VDGLT(0.0)LS(0.0)PDPEERPGAEGAPLLPPPLPPPS(0.99)PPGS(0.0)GR	60,878	HOMO SAPIENS	NP_073572	NP_073572	2431.1	112.63	NP_073572_S43s _1_1_43_43	NP_073572	1.16209	-0.0775556	-0.377116	0.160814	0.710553	1.04201	-1.95411	1.76141	-1.11736	-0.617345	1.16614	-3.10074	-1.43754	1.46644	-1.25836	0.359636	-1.89603	0.54399
NP_073572_S316s _1_1_316_316	9	27	15		ACBD3	WHIM09_37_47_26_IR_P_BI_20140801_H-PM_f02.16333.16333.2	15.89	15.89	1.39	5	1	1	0	993.018	1905.05	79.9754	S316s	iTRAQ	307	(K)	QQEVVVAGSsLPTSSK	(V)	QQEVVVAGS(0.0)S(0.99)LPT(0.0)S(0.0)S(0.0)K	60,878	HOMO SAPIENS	NP_073572	NP_073572	2431.1	112.63	NP_073572_S316s _1_1_316_316	NP_073572	-1.21299	-0.691156	-1.33514	-1.14417	-0.0342927	0.00236165	-0.171287	1.24029	-0.471386	-0.741314	0.759698	-0.643401	0.702942	1.52799	0.280312	0.267271	2.52197	2.65341
NP_073572_S20s _1_0_18_43	6	15	12		ACBD3	WHIM02corr_18_14_20_IR_P_BI_20131220_H-PM_f10.37689.37689.4	15.95	15.95	0	5	1	0	1	1055.54	4139.18	79.9644	S20s	iTRAQ	10	(R)	LEVSVDGLTLsPDPEERPGAEGAPLLPPPLPPPSPPGSGR	(G)	LEVS(0.0)VDGLT(0.33)LS(0.33)PDPEERPGAEGAPLLPPPLPPPS(0.33)PPGS(0.0)GR	60,878	HOMO SAPIENS	NP_073572	NP_073572	2431.1	112.63	NP_073572_S20s _1_0_18_43	NP_073572	0.539766	0.261598	-1.06979	0.39535	0.618026	0.691457	-0.195801	1.28318	-0.115709	NA	NA	NA	-0.750623	1.51852	-1.04255	0.106225	-2.48691	0.0058714
NP_073572_S54s _1_1_54_54	4	12	4		ACBD3	WHIM07_9_13_27_IR_P_BI_20140422_H-PM_f03.12445.12445.3	21.87	21.87	99	1	1	1	0	797.35	2310.07	79.9643	S54s	iTRAQ	50	(R)	GPGAsGEQPEPGEAAAGGAAEEAR	(R)	GPGAS(1.0)GEQPEPGEAAAGGAAEEAR	60,878	HOMO SAPIENS	NP_073572	NP_073572	2431.1	112.63	NP_073572_S54s _1_1_54_54	NP_073572	-0.125886	0.781485	-0.620112	NA	NA	NA	NA	NA	NA	NA	NA	NA	NA	NA	NA	-0.60664	1.77488	-0.637718
NP_073572_S320s _1_0_319_320	1	3	2		ACBD3	WHIM08_17_43_35_IR_P_BI_20140423_H-PM_f01.17879.17879.3	12.16	12.16	0	5	1	0	1	662.348	1905.05	79.9763	S320s	iTRAQ	307	(K)	QQEVVVAGSSLPTsSK	(V)	QQEVVVAGS(0.0)S(0.0)LPT(0.50)S(0.50)S(0.0)K	60,878	HOMO SAPIENS	NP_073572	NP_073572	2431.1	112.63	NP_073572_S320s _1_0_319_320	NP_073572	NA	NA	NA	NA	NA	NA	NA	NA	NA	NA	NA	NA	NA	NA	NA	NA	NA	NA
NP_073572_S345s _1_0_344_345	1	3	1		ACBD3	WHIM03_30_16_6_IR_P_BI_20140114_H-PM_f05.23988.23988.5	10.84	10.84	0	4	1	0	1	625.505	3043.51	79.991	S345s	iTRAQ	340	(K)	THTDSsEKELEPEAAEEALENGPK	(E)	T(0.0)HT(0.0)DS(0.50)S(0.50)EKELEPEAAEEALENGPK	60,878	HOMO SAPIENS	NP_073572	NP_073572	2431.1	112.63	NP_073572_S345s _1_0_344_345	NP_073572	NA	NA	NA	NA	NA	NA	4.19663	0.123009	-0.0895566	NA	NA	NA	NA	NA	NA	NA	NA	NA
NP_078998_S222s _1_1_222_222	8	24	15		ACBD4	WHIM09_37_47_26_IR_P_BI_20140801_H-PM_f02.32709.32709.3	22.41	22.41	17.7	2	1	1	0	867.453	2520.37	79.9752	S222s	iTRAQ	217	(K)	EGLRGsPPGPQELDVWLLGTVR	(A)	EGLRGS(0.99)PPGPQELDVWLLGT(0.0)VR	34,983	HOMO SAPIENS	NP_078998	NP_078998	3782.1	67.76	NP_078998_S222s _1_1_222_222	NP_078998	0.439328	1.59367	-1.30162	-0.0376401	-0.936435	0.0551843	0.827094	0.631256	0.119665	0.0960659	0.808294	1.30617	NA	NA	NA	-0.118766	0.599918	0.0467684
NP_078998_S166s _1_1_166_166	6	18	6		ACBD4	WHIM01corr_2_8_21_IR_P_BI_20131220_H-PM_f05.9489.9489.3	17.23	17.23	6.04	3	1	1	0	537.914	1531.76	79.9657	S166s	iTRAQ	161	(K)	EPAPPsPESHSPR	(D)	EPAPPS(0.99)PES(0.0)HS(0.0)PR	34,983	HOMO SAPIENS	NP_078998	NP_078998|NP_001129179	3782.1	67.76	NP_078998_S166s _1_1_166_166	NP_078998	-0.364182	2.47949	-0.209532	0.497584	-0.767572	0.90995	-0.40974	0.566921	-0.209859	0.175594	0.585192	1.70213	1.68425	0.349098	-0.377884	NA	NA	NA
NP_078998_S209s _1_1_209_209	5	12	5		ACBD4	WHIM07_9_13_27_IR_P_BI_20140422_H-PM_f10.5248.5394.3	12.82	12.82	10.26	2	1	1	0	493.947	1399.86	79.9645	S209s	iTRAQ	208	(R)	NsPVPPTKK	(E)	NS(0.99)PVPPT(0.0)KK	34,983	HOMO SAPIENS	NP_078998	NP_078998	3782.1	67.76	NP_078998_S209s _1_1_209_209	NP_078998	1.02227	2.22512	-1.52786	-0.262154	-1.88253	-0.393808	NA	NA	NA	NA	NA	NA	NA	NA	NA	0.101488	-0.70409	-2.46302
NP_663736_T172t _1_0_170_172	9	27	15		ACBD5	WHIM08_17_43_35_IR_P_BI_20140423_H-PM_f08.26819.26819.3	24.12	24.12	0	7	1	0	1	763.385	2208.16	79.9803	T172t	iTRAQ	158	(R)	SSDITSDLGNVLTStPNAK	(T)	S(0.0)S(0.0)DIT(0.0)S(0.0)DLGNVLT(0.33)S(0.33)T(0.33)PNAK	59,376	HOMO SAPIENS	NP_663736	NP_663736|NP_001258441|NP_001035938	2295.1	119.87	NP_663736_T172t _1_0_170_172	NP_663736	2.09755	1.38616	1.53613	-0.857515	-2.2989	-2.03371	-0.329513	-1.23232	-1.87578	-3.22305	0.183168	-1.20242	0.833783	0.500602	0.0364556	-1.52792	-0.982549	-1.23826
NP_663736_S409s _1_1_409_409	9	27	25		ACBD5	WHIM02corr_18_14_20_IR_P_BI_20131220_H-PM_f09.7536.7536.2	11.24	11.24	2.44	2	1	1	0	699.836	1318.7	79.9618	S409s	iTRAQ	405	(R)	MQHLsEGTK	(G)	MQHLS(0.99)EGT(0.0)K	59,376	HOMO SAPIENS	NP_663736	NP_663736|NP_001258441|NP_001035938	2295.1	119.87	NP_663736_S409s _1_1_409_409	NP_663736	-0.104223	0.660996	-0.318462	-2.20259	-0.864726	-3.38789	-1.78697	-2.00863	-2.12685	-2.47689	-0.839565	0.00645412	2.27713	3.89998	-1.36194	-0.661112	-2.83329	-1.1048
NP_663736_S432s _1_1_432_432	9	27	12		ACBD5	WHIM09_37_47_26_IR_P_BI_20140801_H-PM_f01.3569.3569.3	8.34	6.24	2.12	2	1	1	0	382.172	1064.54	79.9672	S432s	iTRAQ	426	(R)	WGSDRGsR	(G)	WGS(0.0)DRGS(0.99)R	59,376	HOMO SAPIENS|MUS MUSCULUS	NP_663736	NP_663736|NP_001258441|NP_001035938|NP_001095907|NP_001095908|NP_083069|NP_001095906	2295.1	119.87	NP_663736_S432s _1_1_432_432	NP_663736	0.350705	2.55089	0.20384	0.726107	-1.67897	-0.535469	-0.271571	0.749204	0.357654	0.526451	0.17875	0.833331	0.036469	-0.358712	0.550064	0.546733	0.749335	-0.547314
NP_663736_S435s _1_1_435_435	8	24	13		ACBD5	WHIM08_17_43_35_IR_P_BI_20140423_H-PM_f11.33379.33379.3	17.73	17.73	99	1	1	1	0	556.63	1587.9	79.974	S435s	iTRAQ	434	(R)	GsLNEQIALVLMR	(L)	GS(1.0)LNEQIALVLMR	59,376	HOMO SAPIENS	NP_663736	NP_663736|NP_001258441|NP_001035938	2295.1	119.87	NP_663736_S435s _1_1_435_435	NP_663736	0.43145	2.86103	-0.276566	1.03481	-1.30886	-0.583489	-0.0620891	1.73996	0.781327	NA	NA	NA	0.0487353	-0.787186	-0.662742	0.305164	-2.12016	-0.28256
NP_663736_S432s _1_0_428_432	8	24	9		ACBD5	WHIM07_9_13_27_IR_P_BI_20140422_H-PM_f11.4843.4843.3	7.89	4.93	1.1	2	1	0	1	382.173	1064.54	79.9675	S432s	iTRAQ	426	(R)	WGSDRGsR	(G)	WGS(0.50)DRGS(0.50)R	59,376	HOMO SAPIENS|MUS MUSCULUS	NP_663736	NP_663736|NP_001258441|NP_001035938|NP_001095907|NP_001095908|NP_083069|NP_001095906	2295.1	119.87	NP_663736_S432s _1_0_428_432	NP_663736	-0.285407	2.12025	0.371424	-0.815419	-2.34748	-1.72158	NA	NA	NA	-3.62069	-0.112828	1.65089	0.647743	-0.597806	0.588908	1.72379	0.138082	-0.174936
NP_663736_S247s _1_0_246_248	3	9	4		ACBD5	WHIM09_37_47_26_IR_P_BI_20140801_H-PM_f05.26630.26630.3	14.11	14.11	0	3	1	0	1	799.704	2317.13	79.9679	S247s	iTRAQ	233	(K)	DGFVQDIQNDIHASsSLNGR	(S)	DGFVQDIQNDIHAS(0.33)S(0.33)S(0.33)LNGR	59,376	HOMO SAPIENS	NP_663736	NP_663736|NP_001258441|NP_001035938	2295.1	119.87	NP_663736_S247s _1_0_246_248	NP_663736	2.35357	0.279448	0.100497	NA	NA	NA	NA	NA	NA	NA	NA	NA	NA	NA	NA	NA	NA	NA
NP_663736_S187sS191s_2_2_187_191	2	6	2		ACBD5	WHIM09_37_47_26_IR_P_BI_20140801_H-PM_fA.13736.13736.3	14.47	14.47	1.14	4	2	2	0	863.341	2428.07	159.935	S187s S191s	iTRAQ	182	(K)	AESSDsGAEsEEEEAQEEVK	(G)	AES(0.0)S(0.0)DS(0.99)GAES(0.99)EEEEAQEEVK	59,376	HOMO SAPIENS	NP_663736	NP_663736|NP_001258441|NP_001035938	2295.1	119.87	NP_663736_S187sS191s_2_2_187_191	NP_663736	NA	NA	NA	NA	NA	NA	NA	NA	NA	NA	NA	NA	1.83554	0.94328	0.403319	NA	NA	NA
NP_663736_S158s _1_0_158_159	2	3	2		ACBD5	WHIM05_11_4_12_IR_P_BI_20140117_H-PM_f04.29006.29006.3	14.11	14.11	0	7	1	0	1	763.385	2208.16	79.9798	S158s	iTRAQ	158	(R)	sSDITSDLGNVLTSTPNAK	(T)	S(0.50)S(0.50)DIT(0.0)S(0.0)DLGNVLT(0.0)S(0.0)T(0.0)PNAK	59,376	HOMO SAPIENS	NP_663736	NP_663736|NP_001258441|NP_001035938	2295.1	119.87	NP_663736_S158s _1_0_158_159	NP_663736	NA	NA	NA	NA	NA	NA	NA	NA	NA	NA	NA	NA	1.06071	1.1445	0.144357	NA	NA	NA
NP_663736_S253s _1_1_253_253	1	3	1		ACBD5	WHIM01corr_2_8_21_IR_P_BI_20131220_H-PM_f08.16960.16960.4	11.99	11.99	1.1	3	1	1	0	590.056	2277.23	79.972	S253s	iTRAQ	253	(R)	sTEEVKPIDENLGQTGK	(S)	S(0.99)T(0.0)EEVKPIDENLGQT(0.0)GK	59,376	HOMO SAPIENS	NP_663736	NP_663736|NP_001258441|NP_001035938	2295.1	119.87	NP_663736_S253s _1_1_253_253	NP_663736	3.96059	1.00684	-0.203946	NA	NA	NA	NA	NA	NA	NA	NA	NA	NA	NA	NA	NA	NA	NA
NP_663736_T162tT170t_2_0_162_172	1	3	1		ACBD5	WHIM09_37_47_26_IR_P_BI_20140801_H-PM_f12.26660.26660.3	10.31	10.31	0	7	2	0	2	790.037	2208.16	159.938	T162t T170t	iTRAQ	158	(R)	SSDItSDLGNVLtSTPNAK	(T)	S(0.0)S(0.0)DIT(0.20)S(0.20)DLGNVLT(0.20)S(0.20)T(0.20)PNAK	59,376	HOMO SAPIENS	NP_663736	NP_663736|NP_001258441|NP_001035938	2295.1	119.87	NP_663736_T162tT170t_2_0_162_172	NP_663736	NA	NA	NA	NA	NA	NA	NA	NA	NA	NA	NA	NA	NA	NA	NA	NA	NA	NA
NP_115736_S106s _1_0_105_108	8	24	13		ACBD6	WHIM08_17_43_35_IR_P_BI_20140423_H-PM_f02.30021.30021.3	15.05	15.05	0	4	1	0	1	788.062	2282.19	79.9759	S106s	iTRAQ	101	(K)	ALGDSsPSQAMQEYIAVVK	(K)	ALGDS(0.33)S(0.33)PS(0.33)QAMQEY(0.0)IAVVK	31,607	HOMO SAPIENS	NP_115736	NP_115736	8464.1	15.05	NP_115736_S106s _1_0_105_108	NP_115736	1.32752	0.587364	0.296011	-1.94801	-0.163831	0.187241	-0.505566	-0.316614	0.598259	-1.10387	0.65146	0.521214	0.940091	0.0815976	0.610488	0.0257021	2.02618	-0.370811
NP_001075955_S111s _1_0_110_111	9	27	19		ACD	WHIM08_17_43_35_IR_P_BI_20140423_H-PM_f11.21141.21141.3	14.62	14.62	0	4	1	0	1	537.273	1529.83	79.9756	S111s	iTRAQ	101	(R)	ELILGSETPSsPR	(A)	ELILGS(0.0)ET(0.0)PS(0.50)S(0.50)PR	58,702	HOMO SAPIENS	NP_001075955	NP_001075955|NP_075065|NP_001075956	3157.1	85.38	NP_001075955_S111s _1_0_110_111	NP_001075955	-1.08695	-0.320765	-0.770937	-0.793369	-0.96188	-0.381803	-1.51732	0.180911	1.16577	0.397804	0.512298	1.50415	-0.476674	-1.20382	0.390371	0.255429	0.528605	0.111343
NP_001075955_S425s _1_1_425_425	8	24	18		ACD	WHIM07_9_13_27_IR_P_BI_20140422_H-PM_f07.20298.20298.3	7.87	7.87	7.87	7	1	1	0	646.975	1858.94	79.9644	S425s	iTRAQ	422	(R)	TPSsPLQSCTPSLSPR	(S)	T(0.0)PS(0.0)S(0.99)PLQS(0.0)CT(0.0)PS(0.0)LS(0.0)PR	58,702	HOMO SAPIENS	NP_001075955	NP_001075955|NP_075065|NP_001075956	3157.1	85.38	NP_001075955_S425s _1_1_425_425	NP_001075955	NA	NA	NA	-0.147892	-0.476111	0.516182	0.593099	-0.132186	0.258274	1.01063	1.01152	2.52202	0.709075	-2.82303	0.275996	1.0275	-0.116607	2.14543
NP_001075955_S435s _1_0_433_435	7	21	12		ACD	WHIM09_37_47_26_IR_P_BI_20140801_H-PM_f11.19719.19719.3	14.91	14.91	0	7	1	0	1	646.977	1858.94	79.9714	S435s	iTRAQ	422	(R)	TPSSPLQSCTPSLsPR	(S)	T(0.0)PS(0.0)S(0.0)PLQS(0.0)CT(0.0)PS(0.50)LS(0.50)PR	58,702	HOMO SAPIENS	NP_001075955	NP_001075955|NP_075065|NP_001075956	3157.1	85.38	NP_001075955_S435s _1_0_433_435	NP_001075955	NA	NA	NA	-0.139874	-0.399776	0.304891	0.116193	0.232379	0.61395	NA	NA	NA	0.690675	-1.81694	0.657965	-0.0832408	-0.299983	-0.459063
NP_001075955_S425sS433s_2_0_424_435	6	18	7		ACD	WHIM06_13_TaxIR_HumIR_WhimIR_P_BI_20140124_H-PM_f01.19293.19293.3	9.8	9.8	0	7	2	0	2	673.634	1858.94	159.942	S425s S433s	iTRAQ	422	(R)	TPSsPLQSCTPsLSPR	(S)	T(0.0)PS(0.25)S(0.25)PLQS(0.0)CT(0.0)PS(0.25)LS(0.25)PR	58,702	HOMO SAPIENS	NP_001075955	NP_075065|NP_001075956|NP_001075955	3157.1	85.38	NP_001075955_S425sS433s_2_0_424_435	NP_001075955	-0.72261	1.18535	-0.622905	0.561731	0.120691	0.532989	-0.115574	0.285991	0.689793	0.991923	-0.309423	2.44516	NA	NA	NA	-0.0832408	0.27052	0.305065
NP_001075955_T411t _1_1_411_411	5	15	7		ACD	WHIM04_25_24_46_IR_P_BI_20140115_H-PM_f12.15565.15565.3	7.73	7.73	7.73	9	1	1	0	929.791	2707.37	79.9885	T411t	iTRAQ	397	(R)	SSSQPSPAICSAPAtLTPRSPHASR	(T)	S(0.0)S(0.0)S(0.0)QPS(0.0)PAICS(0.0)APAT(0.99)LT(0.0)PRS(0.0)PHAS(0.0)R	58,702	HOMO SAPIENS	NP_001075955	NP_001075955|NP_075065|NP_001075956	3157.1	85.38	NP_001075955_T411t _1_1_411_411	NP_001075955	NA	NA	NA	-1.16422	-0.297996	0.0887987	1.11235	-1.50896	0.106588	-0.133161	-0.985354	1.6439	NA	NA	NA	-0.213499	0.715377	-0.349287
NP_001075955_S442s _1_1_442_442	4	12	4		ACD	WHIM04_25_24_46_IR_P_BI_20140115_H-PM_f11.18634.18634.5	18.14	18.14	3.24	4	1	1	0	599.934	2915.66	79.984	S442s	iTRAQ	438	(R)	SHVPsPHQALVTRPQKPSLEFK	(E)	S(0.0)HVPS(0.99)PHQALVT(0.0)RPQKPS(0.0)LEFK	58,702	HOMO SAPIENS	NP_001075955	NP_001075955|NP_075065|NP_001075956	3157.1	85.38	NP_001075955_S442s _1_1_442_442	NP_001075955	NA	NA	NA	-0.370401	-0.559386	0.172835	-0.775219	-0.166498	1.90066	1.01999	0.863517	1.49017	NA	NA	NA	NA	NA	NA
NP_001075955_S402s _1_1_402_402	2	6	3		ACD	WHIM09_37_47_26_IR_P_BI_20140801_H-PM_f08.19640.19640.2	9.71	9.71	3.03	7	1	1	0	1076.52	2072.06	79.9725	S402s	iTRAQ	397	(R)	SSSQPsPAICSAPATLTPR	(S)	S(0.0)S(0.0)S(0.0)QPS(0.99)PAICS(0.0)APAT(0.0)LT(0.0)PR	58,702	HOMO SAPIENS	NP_001075955	NP_001075955|NP_075065|NP_001075956	3157.1	85.38	NP_001075955_S402s _1_1_402_402	NP_001075955	-0.399631	0.52712	1.48306	NA	NA	NA	NA	NA	NA	NA	NA	NA	NA	NA	NA	NA	NA	NA
NP_055792_S478s _1_1_478_478	9	27	74		ACIN1	WHIM09_37_47_26_IR_P_BI_20140801_H-PM_f12.28331.28331.3	29.44	24.39	3.68	7	1	1	0	987.525	2880.59	79.9699	S478s	iTRAQ	463	(R)	ELLVSQHTVQLVGGLsPLSSPSDTK	(A)	ELLVS(0.0)QHT(0.0)VQLVGGLS(0.99)PLS(0.0)S(0.0)PS(0.0)DT(0.0)K	152,284	HOMO SAPIENS	NP_055792	NP_055792|NP_001158286|NP_001158287	38.1	976.52	NP_055792_S478s _1_1_478_478	NP_055792	-0.00969243	1.55351	2.00536	-0.37441	1.11073	-2.39386	-0.657106	0.388928	-3.99415	0.954498	1.14847	-3.84842	0.212287	0.888833	-0.865596	0.532523	-3.21702	0.73556
NP_055792_S425s _1_0_424_434	9	27	74		ACIN1	WHIM07_9_13_27_IR_P_BI_20140422_H-PM_f07.30541.30779.5	25.79	24.62	0	6	1	0	1	927.643	4554.22	79.9653	S425s	iTRAQ	422	(K)	EASsPPPHPQLHSEEEIEPMEGPAPPVLIQLSPPNTDADTR	(E)	EAS(0.33)S(0.33)PPPHPQLHS(0.33)EEEIEPMEGPAPPVLIQLS(0.0)PPNT(0.0)DADT(0.0)R	152,284	HOMO SAPIENS	NP_055792	NP_055792|NP_001158286|NP_001158287	38.1	976.52	NP_055792_S425s _1_0_424_434	NP_055792	0.394032	0.0228517	0.508284	0.212933	-0.122194	0.309693	-0.726191	-0.112886	-0.202013	0.917073	0.291405	0.306925	0.482147	-0.114885	-0.62174	-0.170869	-0.609006	-0.372964
NP_055792_S425sS453s_2_1_424_453	9	27	135		ACIN1	WHIM07_9_13_27_IR_P_BI_20140422_H-PM_f03.28214.28450.5	24.35	24.35	0	6	2	1	1	943.636	4554.22	159.928	S425s S453s	iTRAQ	422	(K)	EASsPPPHPQLHSEEEIEPMEGPAPPVLIQLsPPNTDADTR	(E)	EAS(0.50)S(0.50)PPPHPQLHS(0.0)EEEIEPMEGPAPPVLIQLS(0.99)PPNT(0.0)DADT(0.0)R	152,284	HOMO SAPIENS	NP_055792	NP_055792|NP_001158286|NP_001158287	38.1	976.52	NP_055792_S425sS453s_2_1_424_453	NP_055792	-0.01757	-0.039624	-0.0223975	0.305144	1.01589	0.897945	-0.407511	0.268835	0.0987427	0.828189	0.596237	0.530531	-0.137305	-0.519686	-0.19661	-0.102187	-0.788986	-0.0995998
NP_055792_S490s _1_1_490_490	9	27	47		ACIN1	WHIM08_17_43_35_IR_P_BI_20140423_H-PM_f04.25592.25592.3	21.19	21.19	7.38	2	1	1	0	854.801	2482.41	79.9769	S490s	iTRAQ	488	(K)	AEsPAEKVPEESVLPLVQK	(S)	AES(0.99)PAEKVPEES(0.0)VLPLVQK	152,284	HOMO SAPIENS	NP_055792	NP_055792|NP_001158286|NP_001158287	38.1	976.52	NP_055792_S490s _1_1_490_490	NP_055792	-0.135733	0.150034	0.256908	0.427424	-0.152265	1.27731	-2.00982	0.1852	-0.521076	0.325293	1.07557	-0.552561	0.392194	-0.285327	-0.44694	-1.49239	-3.45133	0.754932
NP_055792_T408t _1_0_408_414	9	27	94		ACIN1	WHIM09_37_47_26_IR_P_BI_20140801_H-PM_f02.25766.25766.4	21.04	21.98	0	5	1	0	1	766.169	2981.68	79.9767	T408t	iTRAQ	398	(K)	KASLVALPEQtASEEETPPPLLTK	(E)	KAS(0.0)LVALPEQT(0.33)AS(0.33)EEET(0.33)PPPLLT(0.0)K	152,284	HOMO SAPIENS	NP_055792	NP_055792|NP_001158286|NP_001158287	38.1	976.52	NP_055792_T408t _1_0_408_414	NP_055792	0.266022	-0.104331	0.309976	-0.11181	0.011971	0.809107	-0.33397	0.0136397	-0.819216	0.432889	0.6117	0.893891	0.187754	-0.200106	-0.395148	-0.277443	-0.676923	-0.0113484
NP_055792_T682t _1_1_682_682	9	27	25		ACIN1	WHIM09_37_47_26_IR_P_BI_20140801_H-PM_f04.24463.24581.3	20.78	20.78	5.24	3	1	1	0	911.114	2651.36	79.9691	T682t	iTRAQ	673	(K)	DPSSGQEVAtPPVPQLQVCEPK	(E)	DPS(0.0)S(0.0)GQEVAT(0.99)PPVPQLQVCEPK	152,284	HOMO SAPIENS	NP_055792	NP_055792|NP_001158286|NP_001158287	38.1	976.52	NP_055792_T682t _1_1_682_682	NP_055792	-0.421294	0.460182	-0.128534	0.838364	1.02052	1.14045	0.145164	-0.35307	0.624411	0.77673	0.196421	-1.43068	0.326773	0.244938	-0.649794	-0.0785041	0.155061	0.627936
NP_055792_S838s _1_1_838_838	9	27	49		ACIN1	WHIM09_37_47_26_IR_P_BI_20140801_H-PM_f05.6619.6619.2	19.85	14.96	2.43	2	1	1	0	861.884	1642.79	79.9701	S838s	iTRAQ	832	(K)	GVPAGNsDTEGGQPGR	(K)	GVPAGNS(0.99)DT(0.0)EGGQPGR	152,284	HOMO SAPIENS	NP_055792	NP_055792|NP_001158286|NP_001158287|NP_001158288|NP_001158289	38.1	976.52	NP_055792_S838s _1_1_838_838	NP_055792	-1.84713	-0.376546	0.170324	-0.743254	0.0165974	0.439349	-1.03819	0.813539	-0.675376	-0.82552	0.443821	-0.240444	0.574145	1.80496	-0.222507	-0.777159	-1.48514	-1.95718
NP_055792_T408tS410s_2_0_408_414	9	27	28		ACIN1	WHIM01corr_2_8_21_IR_P_BI_20131220_H-PM_f12.29754.29754.4	18.54	18.61	0.58	5	2	0	2	786.159	2981.68	159.937	T408t S410s	iTRAQ	398	(K)	KASLVALPEQtAsEEETPPPLLTK	(E)	KAS(0.0)LVALPEQT(0.33)AS(0.33)EEET(0.33)PPPLLT(0.0)K	152,284	HOMO SAPIENS	NP_055792	NP_001158286|NP_001158287|NP_055792	38.1	976.52	NP_055792_T408tS410s_2_0_408_414	NP_055792	0.565369	-0.650993	-0.527941	0.583781	0.432971	2.20891	-0.349569	0.266691	0.0595137	0.428211	0.742026	0.980073	0.25113	-0.129088	-0.114606	-0.114029	-1.5157	0.393317
NP_055792_S216s _1_1_216_216	9	27	86		ACIN1	WHIM03_30_16_6_IR_P_BI_20140114_H-PM_f02.5152.5406.3	18.28	14.15	2.5	5	1	1	0	708.992	2044.99	79.9723	S216s	iTRAQ	206	(K)	SSSISEEKGDsDDEK	(P)	S(0.0)S(0.0)S(0.0)IS(0.0)EEKGDS(0.99)DDEK	152,284	HOMO SAPIENS	NP_055792	NP_055792|NP_001158286|NP_001158287	38.1	976.52	NP_055792_S216s _1_1_216_216	NP_055792	-1.28389	0.308455	0.363045	-0.212039	-0.0736168	1.40696	-2.01874	-0.578243	-0.045097	0.512417	1.0071	0.528202	0.541434	0.616598	-0.783591	-2.17684	-3.51246	0.444976
NP_055792_T254t _1_1_254_254	9	27	15		ACIN1	WHIM06_13_TaxIR_HumIR_WhimIR_P_BI_20140124_H-PM_fA.10572.10572.3	17.86	17.86	1.66	4	1	1	0	781.333	2262.01	79.9729	T254t	iTRAQ	239	(K)	LSEGSQPAEEEEDQEtPSR	(N)	LS(0.0)EGS(0.0)QPAEEEEDQET(0.99)PS(0.0)R	152,284	HOMO SAPIENS	NP_055792	NP_055792|NP_001158286|NP_001158287	38.1	976.52	NP_055792_T254t _1_1_254_254	NP_055792	0.888348	1.36608	0.776417	-0.23008	-0.552446	0.415338	-1.12064	0.545476	-0.272625	1.52055	0.441612	0.295279	0.275663	1.08295	-0.995077	0.101488	-0.456192	-0.310542
NP_001158286_S882s _1_1_882_882	9	27	30		ACIN1	WHIM06_13_TaxIR_HumIR_WhimIR_P_BI_20140124_H-PM_f04.15507.15507.4	17.69	17.69	1.82	3	1	1	0	628.289	2430.15	79.9832	S882s	iTRAQ	872	(K)	EAVVDLHADDsRISEDETER	(N)	EAVVDLHADDS(0.99)RIS(0.0)EDET(0.0)ER	150,980	HOMO SAPIENS|MUS MUSCULUS	NP_001158286	NP_001158286|NP_001078942|NP_001229535	38.2	976.52	NP_001158286_S882s _1_1_882_882	NP_001158286	0.356614	-0.177963	0.569731	-0.0356355	-0.402089	-0.0432579	-0.661564	0.753493	0.791789	-0.179942	0.578566	0.598079	0.208198	0.143146	-0.364936	-0.249023	-0.473172	-0.366507
NP_055792_T326t _1_0_326_328	9	27	11		ACIN1	WHIM08_17_43_35_IR_P_BI_20140423_H-PM_f03.8527.8527.3	15.07	6.06	0	2	1	0	1	533.597	1518.8	79.9766	T326t	iTRAQ	326	(K)	tRSQEQEVLER	(G)	T(0.50)RS(0.50)QEQEVLER	152,284	HOMO SAPIENS	NP_055792	NP_055792|NP_001158286|NP_001158287	38.1	976.52	NP_055792_T326t _1_0_326_328	NP_055792	-0.559151	2.30545	1.15907	-0.446575	-0.658853	-1.19335	-2.79204	0.210934	-0.0372512	2.0866	-0.87049	-0.585171	1.25697	0.940912	-0.662742	-0.125871	0.042998	-0.467673
NP_055792_S1004s _1_1_1004_1004	9	27	226		ACIN1	WHIM03_30_16_6_IR_P_BI_20140114_H-PM_f04.11862.12340.3	14.78	14.78	6.47	2	1	1	0	502.609	1425.84	79.9704	S1004s	iTRAQ	999	(R)	TAQVPsPPRGK	(I)	T(0.0)AQVPS(0.99)PPRGK	152,284	HOMO SAPIENS|MUS MUSCULUS	NP_055792	NP_055792|NP_001158286|NP_001158287|NP_001158288|NP_001158289|NP_075679|NP_001078942|NP_062513|NP_001078941|NP_001229534|NP_001229535	38.1	976.52	NP_055792_S1004s _1_1_1004_1004	NP_055792	-2.14057	0.21251	0.390975	-0.20803	0.319625	0.777894	-0.436482	0.35676	0.794404	0.94982	0.883397	0.155525	0.829694	-0.439199	-0.239771	-0.00982279	-0.0147315	-0.551619
NP_055792_S710s _1_1_710_710	9	27	42		ACIN1	WHIM09_37_47_26_IR_P_BI_20140801_H-PM_f05.9285.9285.2	14.57	11.2	4.83	2	1	1	0	678.837	1276.7	79.9678	S710s	iTRAQ	709	(R)	LsQPESAEK	(H)	LS(0.99)QPES(0.0)AEK	152,284	HOMO SAPIENS	NP_055792	NP_055792|NP_001158286|NP_001158287	38.1	976.52	NP_055792_S710s _1_1_710_710	NP_055792	-2.4793	-0.343077	1.69254	-1.1582	-1.10992	-0.617104	-3.17757	0.391072	0.143202	0.540486	-0.057605	-0.0261551	1.9582	0.320691	-0.433992	-2.49419	-1.88245	2.11745
NP_055792_S863s _1_1_863_863	9	27	26		ACIN1	WHIM05_11_4_12_IR_P_BI_20140117_H-PM_f12.19932.19932.2	14.25	8.16	2.68	5	1	1	0	908.521	1736.05	79.9819	S863s	iTRAQ	861	(K)	KPsISITTESLK	(S)	KPS(0.99)IS(0.0)IT(0.0)T(0.0)ES(0.0)LK	152,284	HOMO SAPIENS|MUS MUSCULUS	NP_055792	NP_055792|NP_001158286|NP_001158287|NP_001158288|NP_001158289|NP_075679|NP_001078942|NP_062513|NP_001078941|NP_001229534|NP_001229535	38.1	976.52	NP_055792_S863s _1_1_863_863	NP_055792	-3.7082	-1.81572	2.84328	0.742144	-0.538567	-1.35662	-1.40366	1.12664	0.574721	-0.491036	-0.947802	-1.89653	1.6495	-3.39827	0.435689	-0.97373	-0.901049	3.61557
NP_055792_S825s _1_1_825_825	9	27	84		ACIN1	WHIM09_37_47_26_IR_P_BI_20140801_H-PM_f10.15553.15553.2	13.19	11.74	5.98	3	1	1	0	586.832	1092.69	79.9695	S825s	iTRAQ	824	(K)	IsVVSATK	(G)	IS(0.99)VVS(0.0)AT(0.0)K	152,284	HOMO SAPIENS|MUS MUSCULUS	NP_055792	NP_055792|NP_001158287|NP_001158288|NP_001158289|NP_075679|NP_001078942|NP_062513|NP_001078941|NP_001229534	38.1	976.52	NP_055792_S825s _1_1_825_825	NP_055792	-3.4699	-1.70862	3.14772	-0.0416492	-1.99819	-2.16817	-2.62267	1.40328	-0.144477	0.292546	-0.744581	-0.547903	0.75814	0.349098	1.8384	-0.587694	-2.00131	0.819506
NP_055792_S561s _1_1_561_561	9	27	70		ACIN1	WHIM08_17_43_35_IR_P_BI_20140423_H-PM_f08.4780.4780.2	12.32	12.32	2.31	3	1	1	0	749.893	1418.81	79.9699	S561s	iTRAQ	559	(R)	RAsHTLLPSHR	(L)	RAS(0.99)HT(0.0)LLPS(0.0)HR	152,284	HOMO SAPIENS	NP_055792	NP_055792|NP_001158286|NP_001158287	38.1	976.52	NP_055792_S561s _1_1_561_561	NP_055792	-2.4537	-0.934365	1.53334	0.259039	-1.28804	-1.27979	-0.231457	0.0415182	-0.204628	0.947481	-0.428705	-0.510635	1.09342	-0.986036	0.61912	-0.684795	-2.72462	0.244796
NP_055792_S729s _1_1_729_729	9	27	53		ACIN1	WHIM07_9_13_27_IR_P_BI_20140422_H-PM_f10.5512.5661.2	12.04	6.64	99	1	1	1	0	690.366	1299.76	79.9635	S729s	iTRAQ	723	(R)	LQPERGsPK	(K)	LQPERGS(1.0)PK	152,284	HOMO SAPIENS	NP_055792	NP_055792|NP_001158286|NP_001158287	38.1	976.52	NP_055792_S729s _1_1_729_729	NP_055792	0.342828	1.31699	-0.837971	0.0746167	0.291866	1.14765	-2.00537	-0.232978	-0.275241	0.87497	1.12196	1.16175	0.878759	0.389341	-0.552683	-0.938205	-0.755027	-1.37817
NP_055792_S365s _1_1_365_365	9	27	35		ACIN1	WHIM07_9_13_27_IR_P_BI_20140422_H-PM_f03.16115.16115.3	9.98	9.98	1.47	3	1	1	0	595.621	1704.88	79.9724	S365s	Hydrogen	363	(K)	TTsPLEEEEREIK	(S)	T(0.0)T(0.0)S(0.99)PLEEEEREIK	152,284	HOMO SAPIENS	NP_055792	NP_055792|NP_001158286|NP_001158287	38.1	976.52	NP_055792_S365s _1_1_365_365	NP_055792	0.17543	0.701159	0.597662	0.188878	0.259482	1.28451	-1.04041	-0.275868	0.135356	0.598962	0.890024	0.0181003	0.84196	0.0602922	-0.90444	-0.443226	-1.11499	0.416994
NP_055792_S386s _1_0_384_388	9	27	27		ACIN1	WHIM04_25_24_46_IR_P_BI_20140115_H-PM_f07.3187.3187.3	9.86	7.11	0.48	3	1	0	1	408.553	1143.67	79.9707	S386s	iTRAQ	384	(K)	SKsPSPPR	(L)	S(0.33)KS(0.33)PS(0.33)PPR	152,284	HOMO SAPIENS	NP_055792	NP_055792|NP_001158286|NP_001158287	38.1	976.52	NP_055792_S386s _1_0_384_388	NP_055792	-0.854559	0.558358	-0.513976	-0.645029	-0.876292	1.2653	-0.62145	0.326737	0.85194	1.32173	0.757489	-0.259078	0.882848	-0.0130928	-0.257035	-0.284548	2.11107	-0.121125
NP_055792_S898s _1_1_898_898	9	27	95		ACIN1	WHIM08_17_43_35_IR_P_BI_20140423_H-PM_fA.6098.6098.3	9.6	9.6	3.81	3	1	1	0	762.668	2206.01	79.9781	S898s	iTRAQ	897	(R)	IsEDETERNGDDGTHDK	(G)	IS(0.99)EDET(0.0)ERNGDDGT(0.0)HDK	152,284	HOMO SAPIENS|MUS MUSCULUS	NP_055792	NP_055792|NP_001158286|NP_001158287|NP_001158288|NP_001158289|NP_075679|NP_001078942|NP_062513|NP_001078941|NP_001229534|NP_001229535	38.1	976.52	NP_055792_S898s _1_1_898_898	NP_055792	0.409787	-0.300683	0.17591	0.265052	-0.0782432	0.86193	-0.349569	0.416806	0.11705	0.589606	1.32297	0.055368	0.682498	0.341996	-0.736115	-0.218235	-1.55305	-0.086685
NP_055792_S386sS388s_2_1_384_388	9	24	23		ACIN1	WHIM07_9_13_27_IR_P_BI_20140422_H-PM_f04.3405.3707.2	5.41	1.72	1.06	3	2	1	1	652.305	1143.67	159.93	S386s S388s	iTRAQ	384	(K)	SKsPsPPR	(L)	S(0.50)KS(0.50)PS(0.99)PPR	152,284	HOMO SAPIENS	NP_055792	NP_055792|NP_001158286|NP_001158287	38.1	976.52	NP_055792_S386sS388s_2_1_384_388	NP_055792	-1.25041	0.533814	-0.296117	-0.210034	0.192399	1.04201	NA	NA	NA	1.29834	1.2545	0.525873	1.01369	0.69235	-0.807329	-0.658743	-0.592026	-0.0178058
NP_001158286_S825s _1_0_825_828	9	27	33		ACIN1	WHIM01corr_2_8_21_IR_P_BI_20131220_H-PM_f07.11636.11636.4	4.32	3.05	0.1	3	1	0	1	344.209	1293.85	79.9663	S825s	iTRAQ	823	(R)	KIsVVSTK	(G)	KIS(0.50)VVS(0.50)T(0.0)K	150,980	HOMO SAPIENS|MUS MUSCULUS	NP_001158286	NP_001158286|NP_001229535	38.2	976.52	NP_001158286_S825s _1_0_825_828	NP_001158286	-2.36902	-2.21958	5.35703	-0.0536767	-2.62506	-2.68919	-0.280485	0.236668	-0.609995	-0.034921	-0.903624	-1.50056	-0.208858	-0.145659	1.83624	-2.27631	-2.66689	0.345962
NP_055792_S400s _1_1_400_400	8	21	15		ACIN1	WHIM06_13_TaxIR_HumIR_WhimIR_P_BI_20140124_H-PM_f11.25468.25468.5	24.2	24.2	9.58	5	1	1	0	613.137	2981.68	79.9771	S400s	iTRAQ	398	(K)	KAsLVALPEQTASEEETPPPLLTK	(E)	KAS(0.99)LVALPEQT(0.0)AS(0.0)EEET(0.0)PPPLLT(0.0)K	152,284	HOMO SAPIENS	NP_055792	NP_055792|NP_001158286|NP_001158287	38.1	976.52	NP_055792_S400s _1_1_400_400	NP_055792	-1.17557	0.112103	0.55018	-0.0737226	-0.0204136	-0.345787	0.359103	0.807105	2.68786	NA	NA	NA	-0.918263	1.0427	-1.26699	0.039912	-2.19826	4.29145
NP_055792_S453s _1_1_453_453	8	24	22		ACIN1	WHIM08_17_43_35_IR_P_BI_20140423_H-PM_f06.30063.30195.5	22.98	19.77	4.25	6	1	1	0	927.648	4554.22	79.9884	S453s	iTRAQ	422	(K)	EASSPPPHPQLHSEEEIEPMEGPAPPVLIQLsPPNTDADTR	(E)	EAS(0.0)S(0.0)PPPHPQLHS(0.0)EEEIEPMEGPAPPVLIQLS(0.99)PPNT(0.0)DADT(0.0)R	152,284	HOMO SAPIENS	NP_055792	NP_055792|NP_001158286|NP_001158287	38.1	976.52	NP_055792_S453s _1_1_453_453	NP_055792	-0.399631	1.10502	0.178703	-0.171947	-0.75138	0.806706	-0.155687	0.824261	0.519801	1.51587	-0.245364	0.756467	-0.251791	-0.77535	-0.792223	0.0517536	0.657647	0.785067
NP_055792_S478sS490s_2_1_478_490	8	24	26		ACIN1	WHIM09_37_47_26_IR_P_BI_20140801_H-PM_f07.27910.27910.5	21.66	21.66	0	8	2	1	1	780.202	3737.03	159.949	S478s S490s	iTRAQ	463	(R)	ELLVSQHTVQLVGGLsPLSSPSDTKAEsPAEK	(V)	ELLVS(0.0)QHT(0.0)VQLVGGLS(0.99)PLS(0.0)S(0.0)PS(0.33)DT(0.33)KAES(0.33)PAEK	152,284	HOMO SAPIENS	NP_055792	NP_055792|NP_001158286|NP_001158287	38.1	976.52	NP_055792_S478sS490s_2_1_478_490	NP_055792	-0.269651	0.328536	1.00266	-0.0416492	1.7538	-2.91009	-0.991386	0.676291	-6.00006	NA	NA	NA	0.148911	0.919607	0.5328	0.726726	-1.90622	1.7257
NP_055792_S240s _1_1_240_240	8	24	20		ACIN1	WHIM09_37_47_26_IR_P_BI_20140801_H-PM_fA.12201.12201.3	18.52	18.52	1.22	4	1	1	0	781.331	2262.01	79.967	S240s	iTRAQ	239	(K)	LsEGSQPAEEEEDQETPSR	(N)	LS(0.99)EGS(0.0)QPAEEEEDQET(0.0)PS(0.0)R	152,284	HOMO SAPIENS	NP_055792	NP_055792|NP_001158286|NP_001158287	38.1	976.52	NP_055792_S240s _1_1_240_240	NP_055792	-1.27601	1.16526	-1.4301	-0.183975	-1.46384	0.201647	NA	NA	NA	0.121795	0.216302	0.13922	3.91264	0.337261	1.09173	-1.88317	-0.931612	-0.775476
NP_055792_S1232s _1_1_1232_1232	8	24	8		ACIN1	WHIM05_11_4_12_IR_P_BI_20140117_H-PM_f01.37207.37207.3	14.95	14.95	1.35	3	1	1	0	824.432	2391.3	79.9837	S1232s	iTRAQ	1220	(K)	AAPCIYWLPLTDsQIVQK	(E)	AAPCIY(0.0)WLPLT(0.0)DS(0.99)QIVQK	152,284	HOMO SAPIENS	NP_055792	NP_055792|NP_001158286|NP_001158287|NP_001158288|NP_001158289	38.1	976.52	NP_055792_S1232s _1_1_1232_1232	NP_055792	0.0868075	0.326305	0.910484	-0.97779	-0.566325	0.619426	0.579727	0.819972	0.287042	0.147525	-0.148171	1.58334	-1.59496	1.99197	0.524168	0.0896468	1.25871	0.229729
NP_055792_S295s _1_1_295_295	8	24	10		ACIN1	WHIM08_17_43_35_IR_P_BI_20140423_H-PM_f10.10205.10205.3	12.37	12.37	99	1	1	1	0	427.914	1201.75	79.9765	S295s	iTRAQ	295	(K)	sREAPILK	(E)	S(1.0)REAPILK	152,284	HOMO SAPIENS	NP_055792	NP_055792|NP_001158286|NP_001158287	38.1	976.52	NP_055792_S295s _1_1_295_295	NP_055792	-2.23116	-0.271677	-0.351978	-0.013585	-0.0227267	0.787498	NA	NA	NA	0.194306	-0.331512	2.80153	1.33466	0.057925	-0.0908674	-0.701373	-0.768611	2.33054
NP_055792_S655sS657s_2_2_655_657	8	24	25		ACIN1	WHIM09_37_47_26_IR_P_BI_20140801_H-PM_fA.9699.9699.2	12.1	12.1	9.35	3	2	2	0	481.692	802.442	159.936	S655s S657s	Hydrogen	655	(K)	sLsPGVSR	(D)	S(0.99)LS(0.99)PGVS(0.0)R	152,284	HOMO SAPIENS|MUS MUSCULUS	NP_055792	NP_055792|NP_001158286|NP_001158287|NP_075679|NP_001078942	38.1	976.52	NP_055792_S655sS657s_2_2_655_657	NP_055792	0.224665	1.1608	-1.19828	-0.574869	-0.938748	0.566603	-1.68892	1.01727	-0.0607886	0.182611	1.11975	1.65555	-0.298812	-0.306633	-0.369252	NA	NA	NA
NP_055792_S388s _1_1_388_388	8	24	12		ACIN1	WHIM08_17_43_35_IR_P_BI_20140423_H-PM_f02.8927.9067.4	11.02	8.86	1.61	4	1	1	0	460.243	1757.97	79.9738	S388s	iTRAQ	384	(K)	SKSPsPPRLTEDR	(K)	S(0.0)KS(0.0)PS(0.99)PPRLT(0.0)EDR	152,284	HOMO SAPIENS	NP_055792	NP_055792|NP_001158286|NP_001158287	38.1	976.52	NP_055792_S388s _1_1_388_388	NP_055792	NA	NA	NA	-0.228076	-1.39213	0.235261	0.0783083	-1.69982	0.258274	1.89012	-0.327094	2.22155	0.48828	-2.06077	-0.785749	-1.94711	5.12659	-0.45691
NP_055792_T666t _1_1_666_666	8	24	19		ACIN1	WHIM08_17_43_35_IR_P_BI_20140423_H-PM_f03.6077.6077.2	8.38	8.38	1.13	7	1	1	0	743.836	1406.69	79.9748	T666t	iTRAQ	663	(R)	DSStSYTETK	(D)	DS(0.0)S(0.0)T(0.99)S(0.0)Y(0.0)T(0.0)ET(0.0)K	152,284	HOMO SAPIENS	NP_055792	NP_055792|NP_001158286|NP_001158287	38.1	976.52	NP_055792_T666t _1_1_666_666	NP_055792	-0.368121	-0.285064	1.24844	NA	NA	NA	-0.654878	-0.831294	-0.340622	0.114778	0.556476	-1.43068	0.933958	1.35282	-1.16772	-0.237182	1.63905	0.453586
NP_055792_S132s _1_1_132_132	7	21	8		ACIN1	WHIM09_37_47_26_IR_P_BI_20140801_H-PM_f12.20967.20967.4	25.23	20.95	2.69	5	1	1	0	789.125	3073.5	79.9746	S132s	iTRAQ	114	(K)	HSTPHAAFQPNSQIGEEMsQNSFIK	(Q)	HS(0.0)T(0.0)PHAAFQPNS(0.0)QIGEEMS(0.99)QNS(0.0)FIK	152,284	HOMO SAPIENS|MUS MUSCULUS	NP_055792	NP_055792|NP_001158286|NP_001158287|NP_075679|NP_001078942	38.1	976.52	NP_055792_S132s _1_1_132_132	NP_055792	-3.48172	-1.55912	-1.8323	0.527653	1.21251	-0.943643	NA	NA	NA	0.152203	-0.855027	2.20059	-0.0902835	0.488766	1.36795	1.15539	0.711981	1.22417
NP_055792_S169s _1_0_166_181	7	21	9		ACIN1	WHIM02corr_18_14_20_IR_P_BI_20131220_H-PM_f04.37508.37508.5	22.05	13.71	0.08	6	1	0	1	993.064	4881.34	79.9556	S169s	iTRAQ	158	(R)	EAAELEEASAEsEDEMIHPEGVASLLPPDFQSSLERPELELSR	(H)	EAAELEEAS(0.33)AES(0.33)EDEMIHPEGVAS(0.33)LLPPDFQS(0.0)S(0.0)LERPELELS(0.0)R	152,284	HOMO SAPIENS	NP_055792	NP_055792|NP_001158286	38.1	976.52	NP_055792_S169s _1_0_166_181	NP_055792	-0.161335	0.567283	0.0530151	2.31975	0.0674875	1.93279	-1.21201	-0.0785739	-0.134016	1.98368	-0.550195	1.55306	-0.687247	-0.491279	0.0213495	NA	NA	NA
NP_055792_S243s _1_1_243_243	7	21	14		ACIN1	WHIM09_37_47_26_IR_P_BI_20140801_H-PM_fA.11706.11706.3	19.29	19.29	2.23	4	1	1	0	781.334	2262.01	79.9742	S243s	iTRAQ	239	(K)	LSEGsQPAEEEEDQETPSR	(N)	LS(0.0)EGS(0.99)QPAEEEEDQET(0.0)PS(0.0)R	152,284	HOMO SAPIENS	NP_055792	NP_055792|NP_001158286|NP_001158287	38.1	976.52	NP_055792_S243s _1_1_243_243	NP_055792	NA	NA	NA	0.553713	-0.203155	0.244865	-1.05378	0.811394	-1.64826	0.535808	-0.358019	-0.19386	0.974846	0.905403	-0.0865514	-0.665848	-1.21347	-1.25333
NP_055792_S166sS169sS202s_3_2_166_202	7	21	14		ACIN1	WHIM09_37_47_26_IR_P_BI_20140801_H-PM_f03.31352.31352.5	17.1	11.15	0	7	3	2	1	1174.94	5630.78	239.911	S166s S169s S202s	iTRAQ	158	(R)	EAAELEEAsAEsEDEMIHPEGVASLLPPDFQSSLERPELELSRHsPRK	(S)	EAAELEEAS(0.99)AES(0.99)EDEMIHPEGVAS(0.0)LLPPDFQS(0.25)S(0.25)LERPELELS(0.25)RHS(0.25)PRK	152,284	HOMO SAPIENS	NP_055792	NP_055792|NP_001158286	38.1	976.52	NP_055792_S166sS169sS202s_3_2_166_202	NP_055792	0.358583	0.196891	-0.617319	0.718089	-1.4916	1.09963	NA	NA	NA	0.736966	1.38703	0.0763311	-0.0064633	-0.484177	-0.65411	NA	NA	NA
NP_055792_S551s _1_1_551_551	7	15	7		ACIN1	WHIM08_17_43_35_IR_P_BI_20140423_H-PM_f12.16325.16325.4	16.51	13.48	16.51	2	1	1	0	568.799	2192.2	79.9795	S551s	iTRAQ	541	(K)	GITEECLKQPsLEQK	(E)	GIT(0.0)EECLKQPS(0.99)LEQK	152,284	HOMO SAPIENS	NP_055792	NP_055792|NP_001158286|NP_001158287	38.1	976.52	NP_055792_S551s _1_1_551_551	NP_055792	NA	NA	NA	NA	NA	NA	NA	NA	NA	0.355701	-0.422078	-0.317309	0.193887	2.3731	0.263047	NA	NA	NA
NP_055792_S425sS434sS453s_3_2_424_453	7	21	18		ACIN1	WHIM07_9_13_27_IR_P_BI_20140422_H-PM_f12.31339.31339.5	15.61	15.61	0	6	3	2	1	959.632	4554.22	239.91	S425s S434s S453s	iTRAQ	422	(K)	EASsPPPHPQLHsEEEIEPMEGPAPPVLIQLsPPNTDADTR	(E)	EAS(0.50)S(0.50)PPPHPQLHS(0.99)EEEIEPMEGPAPPVLIQLS(0.99)PPNT(0.0)DADT(0.0)R	152,284	HOMO SAPIENS	NP_055792	NP_055792|NP_001158286|NP_001158287	38.1	976.52	NP_055792_S425sS434sS453s_3_2_424_453	NP_055792	1.33343	0.618602	0.924449	-0.416507	0.481548	0.180038	NA	NA	NA	-0.45595	0.187586	0.572457	-0.411253	0.315956	-1.5799	0.293323	-0.558068	0.139325
NP_055792_S166sS169s_2_2_166_169	7	21	12		ACIN1	WHIM02corr_18_14_20_IR_P_BI_20131220_H-PM_f03.37137.37137.5	15.55	10.74	2.21	6	2	2	0	1009.06	4881.34	159.913	S166s S169s	iTRAQ	158	(R)	EAAELEEAsAEsEDEMIHPEGVASLLPPDFQSSLERPELELSR	(H)	EAAELEEAS(0.99)AES(0.99)EDEMIHPEGVAS(0.0)LLPPDFQS(0.0)S(0.0)LERPELELS(0.0)R	152,284	HOMO SAPIENS	NP_055792	NP_055792|NP_001158286	38.1	976.52	NP_055792_S166sS169s_2_2_166_169	NP_055792	-0.618233	-0.160113	-1.2681	0.521639	-0.378957	0.974778	NA	NA	NA	2.65733	0.655878	0.728516	-0.538006	-1.1115	-0.179346	NA	NA	NA
NP_055792_S240sS243s_2_2_240_243	7	21	12		ACIN1	WHIM08_17_43_35_IR_P_BI_20140423_H-PM_fA.10905.10905.3	15.34	15.34	15.34	4	2	2	0	946.083	2676.28	159.95	S240s S243s	iTRAQ	236	(R)	AAKLsEGsQPAEEEEDQETPSR	(N)	AAKLS(0.99)EGS(0.99)QPAEEEEDQET(0.0)PS(0.0)R	152,284	HOMO SAPIENS	NP_055792	NP_055792|NP_001158286|NP_001158287	38.1	976.52	NP_055792_S240sS243s_2_2_240_243	NP_055792	0.348736	0.665459	-0.525148	0.309153	-0.0620509	0.878737	NA	NA	NA	1.07613	0.605073	-0.0517767	1.04844	0.713655	0.217729	NA	NA	NA
NP_055792_S990s _1_1_990_990	6	18	13		ACIN1	WHIM07_9_13_27_IR_P_BI_20140422_H-PM_f11.23536.23536.2	15.42	12.44	2.14	3	1	1	0	741.871	1402.77	79.9696	S990s	iTRAQ	987	(K)	SGVsITIDDPVR	(T)	S(0.0)GVS(0.99)IT(0.0)IDDPVR	152,284	HOMO SAPIENS|MUS MUSCULUS	NP_055792	NP_055792|NP_001158286|NP_001158287|NP_001158288|NP_001158289|NP_075679|NP_001078942|NP_062513|NP_001078941|NP_001229534|NP_001229535	38.1	976.52	NP_055792_S990s _1_1_990_990	NP_055792	NA	NA	NA	NA	NA	NA	0.098365	0.105853	-1.3135	-1.71436	-2.42778	-1.80336	-1.12475	2.5104	0.222045	-0.381649	-0.870486	-1.54391
NP_055792_S522s _1_1_522_522	6	18	6		ACIN1	WHIM09_37_47_26_IR_P_BI_20140801_H-PM_f11.19155.19155.3	13	11.09	2.27	2	1	1	0	721.705	2083.13	79.9716	S522s	iTRAQ	517	(K)	DLEPEsDRSAQPLPLK	(I)	DLEPES(0.99)DRS(0.0)AQPLPLK	152,284	HOMO SAPIENS	NP_055792	NP_055792|NP_001158286|NP_001158287	38.1	976.52	NP_055792_S522s _1_1_522_522	NP_055792	NA	NA	NA	-0.0857501	0.0790534	0.146423	-2.44884	-0.537497	0.198123	1.72638	-0.0598139	-1.46562	1.13022	0.779939	0.705441	NA	NA	NA
NP_055792_S1104s _1_1_1104_1104	6	18	7		ACIN1	WHIM09_37_47_26_IR_P_BI_20140801_H-PM_f02.13369.13369.3	12.01	7.24	2.23	2	1	1	0	528.288	1502.88	79.9701	S1104s	iTRAQ	1097	(R)	GLLVDRPsETK	(T)	GLLVDRPS(0.99)ET(0.0)K	152,284	HOMO SAPIENS|MUS MUSCULUS	NP_055792	NP_055792|NP_001158286|NP_001158287|NP_001158288|NP_001158289|NP_075679|NP_001078942|NP_062513|NP_001078941|NP_001229534|NP_001229535	38.1	976.52	NP_055792_S1104s _1_1_1104_1104	NP_055792	-0.106192	0.393243	-1.17872	NA	NA	NA	-1.26995	-0.563231	-0.392928	NA	NA	NA	1.90913	0.576355	1.05936	0.987241	-2.26958	0.610716
NP_055792_S714s _1_1_714_714	6	18	10		ACIN1	WHIM03_30_16_6_IR_P_BI_20140114_H-PM_f06.9772.9772.2	10.69	7.08	1.96	2	1	1	0	678.84	1276.7	79.9736	S714s	iTRAQ	709	(R)	LSQPEsAEK	(H)	LS(0.0)QPES(0.99)AEK	152,284	HOMO SAPIENS	NP_055792	NP_055792|NP_001158286|NP_001158287	38.1	976.52	NP_055792_S714s _1_1_714_714	NP_055792	NA	NA	NA	-1.12012	-1.1585	-0.127294	0.599784	-0.0935854	-0.379851	0.919412	0.0992287	-0.307992	-1.1043	-0.33504	-0.798697	-0.599535	0.263728	-1.57189
NP_055792_S710sS714s_2_2_710_714	6	18	7		ACIN1	WHIM05_11_4_12_IR_P_BI_20140117_H-PM_f02.8371.8371.3	9.14	6.44	99	2	2	2	0	531.586	1432.8	159.944	S710s S714s	iTRAQ	708	(R)	RLsQPEsAEK	(H)	RLS(1.0)QPES(1.0)AEK	152,284	HOMO SAPIENS	NP_055792	NP_055792|NP_001158286|NP_001158287	38.1	976.52	NP_055792_S710sS714s_2_2_710_714	NP_055792	2.62535	1.44194	0.360252	-1.73151	-0.644974	-0.0624661	NA	NA	NA	0.989583	0.130154	-1.08363	0.615033	0.491133	0.181043	-1.28635	0.881774	-0.687225
NP_055792_S657s _1_1_657_657	6	18	11		ACIN1	WHIM03_30_16_6_IR_P_BI_20140114_H-PM_f11.7845.7967.2	7.88	2.16	1.48	3	1	1	0	513.761	946.544	79.9703	S657s	iTRAQ	655	(K)	SLsPGVSR	(D)	S(0.0)LS(0.99)PGVS(0.0)R	152,284	HOMO SAPIENS|MUS MUSCULUS	NP_055792	NP_055792|NP_001158286|NP_001158287|NP_075679|NP_001078942|NP_001164259|NP_001164260|NP_001028543	38.1	976.52	NP_055792_S657s _1_1_657_657	NP_055792	-0.874253	0.968912	-0.00843221	-0.500699	-1.13768	1.17166	-2.14576	0.52832	0.891169	NA	NA	NA	NA	NA	NA	-1.44976	-1.24403	-0.476283
NP_055792_S115s _1_0_115_116	5	15	5		ACIN1	WHIM09_37_47_26_IR_P_BI_20140801_H-PM_f02.21780.21780.4	26.47	26.47	0	5	1	0	1	789.124	3073.5	79.9718	S115s	iTRAQ	114	(K)	HsTPHAAFQPNSQIGEEMSQNSFIK	(Q)	HS(0.50)T(0.50)PHAAFQPNS(0.0)QIGEEMS(0.0)QNS(0.0)FIK	152,284	HOMO SAPIENS|MUS MUSCULUS	NP_055792	NP_055792|NP_001158286|NP_001158287|NP_075679|NP_001078942	38.1	976.52	NP_055792_S115s _1_0_115_116	NP_055792	NA	NA	NA	NA	NA	NA	NA	NA	NA	0.227053	0.485791	-0.0890444	NA	NA	NA	-0.980835	1.70697	-0.480588
NP_001158286_S885s _1_1_885_885	5	15	5		ACIN1	WHIM08_17_43_35_IR_P_BI_20140423_H-PM_f04.16861.17420.3	20.12	19.68	1.13	3	1	1	0	837.381	2430.15	79.9788	S885s	iTRAQ	872	(K)	EAVVDLHADDSRIsEDETER	(N)	EAVVDLHADDS(0.0)RIS(0.99)EDET(0.0)ER	150,980	HOMO SAPIENS|MUS MUSCULUS	NP_001158286	NP_001158286|NP_001078942|NP_001229535	38.2	976.52	NP_001158286_S885s _1_1_885_885	NP_001158286	NA	NA	NA	-0.179966	-0.138386	-0.355392	NA	NA	NA	NA	NA	NA	NA	NA	NA	-0.774791	-1.40024	-0.596821
NP_055792_S870s _1_0_868_870	5	9	5		ACIN1	WHIM08_17_43_35_IR_P_BI_20140423_H-PM_f10.18802.18802.3	19.58	16.57	0	5	1	0	1	606.015	1736.05	79.9778	S870s	iTRAQ	861	(K)	KPSISITTEsLK	(S)	KPS(0.0)IS(0.0)IT(0.0)T(0.50)ES(0.50)LK	152,284	HOMO SAPIENS|MUS MUSCULUS	NP_055792	NP_055792|NP_001158286|NP_001158287|NP_001158288|NP_001158289|NP_075679|NP_001078942|NP_062513|NP_001078941|NP_001229534|NP_001229535	38.1	976.52	NP_055792_S870s _1_0_868_870	NP_055792	NA	NA	NA	0.555717	0.694361	0.20885	NA	NA	NA	NA	NA	NA	NA	NA	NA	NA	NA	NA
NP_055792_S657s _1_0_655_657	5	15	5		ACIN1	WHIM07_9_13_27_IR_P_BI_20140422_H-PM_f10.9134.9134.2	11.15	3.48	0.9	3	1	0	1	513.759	946.544	79.9663	S657s	iTRAQ	655	(K)	SLsPGVSR	(D)	S(0.50)LS(0.50)PGVS(0.0)R	152,284	HOMO SAPIENS|MUS MUSCULUS	NP_055792	NP_055792|NP_001158286|NP_001158287|NP_075679|NP_001078942	38.1	976.52	NP_055792_S657s _1_0_655_657	NP_055792	NA	NA	NA	NA	NA	NA	-2.29508	-0.275868	0.859786	0.131152	0.359882	0.567799	NA	NA	NA	NA	NA	NA
NP_055792_S377s _1_1_377_377	5	15	6		ACIN1	WHIM01corr_2_8_21_IR_P_BI_20131220_H-PM_f11.7733.7733.3	5.14	5.14	5.14	2	1	1	0	501.285	1421.87	79.971	S377s	iTRAQ	373	(R)	EIKSsQGLK	(E)	EIKS(0.0)S(0.99)QGLK	152,284	HOMO SAPIENS	NP_055792	NP_055792|NP_001158286|NP_001158287	38.1	976.52	NP_055792_S377s _1_1_377_377	NP_055792	-0.320856	1.14741	1.65623	-2.42911	0.0142842	-0.307371	-1.65994	1.98015	0.145817	0.0422677	-1.19078	-1.13254	NA	NA	NA	NA	NA	NA
NP_055792_S125s _1_1_125_125	4	12	4		ACIN1	WHIM08_17_43_35_IR_P_BI_20140423_H-PM_f11.23236.23236.4	22.97	20.53	2.91	5	1	1	0	789.128	3073.5	79.9846	S125s	iTRAQ	114	(K)	HSTPHAAFQPNsQIGEEMSQNSFIK	(Q)	HS(0.0)T(0.0)PHAAFQPNS(0.99)QIGEEMS(0.0)QNS(0.0)FIK	152,284	HOMO SAPIENS|MUS MUSCULUS	NP_055792	NP_055792|NP_001158286|NP_001158287|NP_075679|NP_001078942	38.1	976.52	NP_055792_S125s _1_1_125_125	NP_055792	-0.893947	-0.559511	1.4663	NA	NA	NA	NA	NA	NA	NA	NA	NA	-0.157748	0.583456	-1.0145	-0.63506	0.199207	0.111343
NP_055792_S676s _1_0_675_676	4	12	5		ACIN1	WHIM08_17_43_35_IR_P_BI_20140423_H-PM_f04.23976.23976.5	20.46	20.46	0	10	1	0	1	795.791	3894.93	79.9985	S676s	iTRAQ	663	(R)	DSSTSYTETKDPSsGQEVATPPVPQLQVCEPK	(E)	DS(0.0)S(0.0)T(0.0)S(0.0)Y(0.0)T(0.0)ET(0.0)KDPS(0.50)S(0.50)GQEVAT(0.0)PPVPQLQVCEPK	152,284	HOMO SAPIENS	NP_055792	NP_055792|NP_001158286|NP_001158287	38.1	976.52	NP_055792_S676s _1_0_675_676	NP_055792	NA	NA	NA	0.523644	-0.0643641	0.576207	-0.218086	0.654846	0.875477	NA	NA	NA	NA	NA	NA	NA	NA	NA
NP_055792_S987s _1_1_987_987	4	9	4		ACIN1	WHIM07_9_13_27_IR_P_BI_20140422_H-PM_f12.23192.23192.3	13.3	13.3	1.23	3	1	1	0	494.918	1402.77	79.9723	S987s	iTRAQ	987	(K)	sGVSITIDDPVR	(T)	S(0.99)GVS(0.0)IT(0.0)IDDPVR	152,284	HOMO SAPIENS|MUS MUSCULUS	NP_055792	NP_055792|NP_001158286|NP_001158287|NP_001158288|NP_001158289|NP_075679|NP_001078942|NP_062513|NP_001078941|NP_001229534|NP_001229535	38.1	976.52	NP_055792_S987s _1_1_987_987	NP_055792	NA	NA	NA	NA	NA	NA	-0.264885	0.354616	-0.41385	NA	NA	NA	NA	NA	NA	0.0896468	-0.517318	0.421299
NP_055792_S513s _1_1_513_513	4	12	6		ACIN1	WHIM07_9_13_27_IR_P_BI_20140422_H-PM_f09.12604.12604.2	13.15	9.93	8.14	4	1	1	0	726.353	1371.74	79.963	S513s	iTRAQ	507	(K)	STLADYsAQK	(D)	S(0.0)T(0.0)LADY(0.0)S(0.99)AQK	152,284	HOMO SAPIENS	NP_055792	NP_055792|NP_001158286|NP_001158287	38.1	976.52	NP_055792_S513s _1_1_513_513	NP_055792	1.15815	1.50665	-0.0112253	NA	NA	NA	NA	NA	NA	NA	NA	NA	NA	NA	NA	NA	NA	NA
NP_055792_S1161s _1_1_1161_1161	4	12	4		ACIN1	WHIM03_30_16_6_IR_P_BI_20140114_H-PM_f03.5702.5702.3	8.18	8.18	99	1	1	1	0	482.217	1364.67	79.9699	S1161s	Hydrogen	1161	(R)	sEREWDRDK	(V)	S(1.0)EREWDRDK	152,284	HOMO SAPIENS|MUS MUSCULUS	NP_055792	NP_055792|NP_001158286|NP_001158287|NP_001158288|NP_001158289|NP_075679|NP_001078942|NP_062513|NP_001078941|NP_001229534|NP_001229535	38.1	976.52	NP_055792_S1161s _1_1_1161_1161	NP_055792	-1.50052	0.295067	-1.35748	0.140768	-0.656539	0.516182	0.0537945	0.940065	-0.107863	0.297224	0.134572	-0.67834	NA	NA	NA	NA	NA	NA
NP_055792_S208sS216s_2_0_206_216	4	12	6		ACIN1	WHIM03_30_16_6_IR_P_BI_20140114_H-PM_fA.6418.6750.4	8.15	8.15	0	5	2	0	2	615.277	2298.14	159.944	S208s S216s	iTRAQ	206	(K)	SSsISEEKGDsDDEKPR	(K)	S(0.20)S(0.20)S(0.20)IS(0.20)EEKGDS(0.20)DDEKPR	152,284	HOMO SAPIENS	NP_055792	NP_055792|NP_001158286|NP_001158287	38.1	976.52	NP_055792_S208sS216s_2_0_206_216	NP_055792	-0.618233	0.406631	-0.938521	0.599818	-0.432161	1.13805	-0.946815	-0.0313949	-0.531537	NA	NA	NA	NA	NA	NA	NA	NA	NA
NP_055792_S797s _1_0_797_805	3	9	3		ACIN1	WHIM07_9_13_27_IR_P_BI_20140422_H-PM_f06.25643.25643.5	16.56	15.06	0	5	1	0	1	1019.65	5014.26	79.9656	S797s	iTRAQ	770	(K)	EEVTMDTSENRPENDVPEPPMPIADQVsNDDRPEGSVEDEEK	(K)	EEVT(0.0)MDT(0.0)S(0.0)ENRPENDVPEPPMPIADQVS(0.50)NDDRPEGS(0.50)VEDEEK	152,284	HOMO SAPIENS	NP_055792	NP_055792|NP_001158286|NP_001158287|NP_001158288|NP_001158289	38.1	976.52	NP_055792_S797s _1_0_797_805	NP_055792	0.563399	0.145572	-0.360358	0.196896	1.85095	1.34694	NA	NA	NA	NA	NA	NA	NA	NA	NA	NA	NA	NA
NP_055792_S895sS898s_2_2_895_898	3	9	4		ACIN1	WHIM02corr_18_14_20_IR_P_BI_20131220_H-PM_f03.31154.31154.5	10	10	1.16	4	2	2	0	794.183	3806.97	159.92	S895s S898s	iTRAQ	873	(K)	SLIPDIKPLAGQEAVVDLHADDsRIsEDETER	(N)	S(0.0)LIPDIKPLAGQEAVVDLHADDS(0.99)RIS(0.99)EDET(0.0)ER	152,284	HOMO SAPIENS|MUS MUSCULUS	NP_055792	NP_055792|NP_001158287|NP_001158288|NP_001158289|NP_075679|NP_062513|NP_001078941|NP_001229534	38.1	976.52	NP_055792_S895sS898s_2_2_895_898	NP_055792	NA	NA	NA	-0.799382	-0.515435	-1.3206	0.59087	0.925053	1.07947	NA	NA	NA	NA	NA	NA	NA	NA	NA
NP_055792_S199s _1_0_189_202	2	6	2		ACIN1	WHIM09_37_47_26_IR_P_BI_20140801_H-PM_f03.31706.31706.5	22.95	19.16	0	7	1	0	1	1088.52	5358.58	80.001	S199s	iTRAQ	158	(R)	EAAELEEASAESEDEMIHPEGVASLLPPDFQSSLERPELELsRHSPR	(K)	EAAELEEAS(0.0)AES(0.0)EDEMIHPEGVAS(0.0)LLPPDFQS(0.25)S(0.25)LERPELELS(0.25)RHS(0.25)PR	152,284	HOMO SAPIENS	NP_055792	NP_055792|NP_001158286	38.1	976.52	NP_055792_S199s _1_0_189_202	NP_055792	NA	NA	NA	NA	NA	NA	NA	NA	NA	NA	NA	NA	NA	NA	NA	-0.450331	1.76809	4.57342
NP_055792_S434s _1_1_434_434	2	6	2		ACIN1	WHIM02corr_18_14_20_IR_P_BI_20131220_H-PM_f10.32016.32016.6	14.89	14.19	1.21	6	1	1	0	773.202	4554.22	79.9559	S434s	iTRAQ	422	(K)	EASSPPPHPQLHsEEEIEPMEGPAPPVLIQLSPPNTDADTR	(E)	EAS(0.0)S(0.0)PPPHPQLHS(0.99)EEEIEPMEGPAPPVLIQLS(0.0)PPNT(0.0)DADT(0.0)R	152,284	HOMO SAPIENS	NP_055792	NP_055792|NP_001158286|NP_001158287	38.1	976.52	NP_055792_S434s _1_1_434_434	NP_055792	NA	NA	NA	0.128741	0.173894	-0.288163	NA	NA	NA	NA	NA	NA	NA	NA	NA	NA	NA	NA
NP_055792_S481sS482sS484s_3_3_481_484	2	6	4		ACIN1	WHIM01corr_2_8_21_IR_P_BI_20131220_H-PM_f02.33101.33101.3	13.4	13.4	1.37	7	3	3	0	1040.84	2880.59	239.905	S481s S482s S484s	iTRAQ	463	(R)	ELLVSQHTVQLVGGLSPLssPsDTK	(A)	ELLVS(0.0)QHT(0.0)VQLVGGLS(0.0)PLS(0.99)S(0.99)PS(0.99)DT(0.0)K	152,284	HOMO SAPIENS	NP_055792	NP_055792	38.1	976.52	NP_055792_S481sS482sS484s_3_3_481_484	NP_055792	1.18966	0.730166	0.30439	NA	NA	NA	NA	NA	NA	NA	NA	NA	NA	NA	NA	NA	NA	NA
NP_055792_S828s _1_1_828_828	2	6	2		ACIN1	WHIM06_13_TaxIR_HumIR_WhimIR_P_BI_20140124_H-PM_f08.14411.14411.2	9.77	6.16	2.37	3	1	1	0	586.832	1092.69	79.9696	S828s	iTRAQ	824	(K)	ISVVsATK	(G)	IS(0.0)VVS(0.99)AT(0.0)K	152,284	HOMO SAPIENS|MUS MUSCULUS	NP_055792	NP_055792|NP_001158287|NP_001158288|NP_001158289|NP_075679|NP_001078942|NP_062513|NP_001078941|NP_001229534	38.1	976.52	NP_055792_S828s _1_1_828_828	NP_055792	NA	NA	NA	NA	NA	NA	NA	NA	NA	NA	NA	NA	NA	NA	NA	-0.497697	-0.191316	1.33395
NP_001158286_T889t _1_1_889_889	1	3	1		ACIN1	WHIM07_9_13_27_IR_P_BI_20140422_H-PM_f04.14766.14766.5	20.53	20.53	1.11	4	1	1	0	719.523	3513.62	79.9646	T889t	iTRAQ	872	(K)	EAVVDLHADDSRISEDEtERNGDDGTHDK	(G)	EAVVDLHADDS(0.0)RIS(0.0)EDET(0.99)ERNGDDGT(0.0)HDK	150,980	HOMO SAPIENS|MUS MUSCULUS	NP_001158286	NP_001158286|NP_001078942|NP_001229535	38.2	976.52	NP_001158286_T889t _1_1_889_889	NP_001158286	NA	NA	NA	NA	NA	NA	NA	NA	NA	NA	NA	NA	NA	NA	NA	NA	NA	NA
NP_055792_S467s _1_0_467_470	1	0	1		ACIN1	WHIM06_13_TaxIR_HumIR_WhimIR_P_BI_20140124_H-PM_f01.29489.29489.4	11.19	11.19	0	7	1	0	1	740.9	2880.59	79.9877	S467s	iTRAQ	463	(R)	ELLVsQHTVQLVGGLSPLSSPSDTK	(A)	ELLVS(0.50)QHT(0.50)VQLVGGLS(0.0)PLS(0.0)S(0.0)PS(0.0)DT(0.0)K	152,284	HOMO SAPIENS	NP_055792	NP_055792|NP_001158286|NP_001158287	38.1	976.52	NP_055792_S467s _1_0_467_470	NP_055792	NA	NA	NA	NA	NA	NA	NA	NA	NA	NA	NA	NA	NA	NA	NA	NA	NA	NA
NP_001158286_S882sS885s_2_2_882_885	1	3	1		ACIN1	WHIM01corr_2_8_21_IR_P_BI_20131220_H-PM_fA.16744.16744.4	10.34	8.66	1.1	3	2	2	0	648.278	2430.15	159.94	S882s S885s	iTRAQ	872	(K)	EAVVDLHADDsRIsEDETER	(N)	EAVVDLHADDS(0.99)RIS(0.99)EDET(0.0)ER	150,980	HOMO SAPIENS|MUS MUSCULUS	NP_001158286	NP_001158286|NP_001078942|NP_001229535	38.2	976.52	NP_001158286_S882sS885s_2_2_882_885	NP_001158286	1.06756	0.732397	0.282046	NA	NA	NA	NA	NA	NA	NA	NA	NA	NA	NA	NA	NA	NA	NA
NP_055792_S865s _1_1_865_865	1	3	1		ACIN1	WHIM03_30_16_6_IR_P_BI_20140114_H-PM_f12.18713.18713.3	8.02	8.02	8.02	5	1	1	0	606.014	1736.05	79.9746	S865s	iTRAQ	861	(K)	KPSIsITTESLK	(S)	KPS(0.0)IS(0.99)IT(0.0)T(0.0)ES(0.0)LK	152,284	HOMO SAPIENS|MUS MUSCULUS	NP_055792	NP_055792|NP_001158286|NP_001158287|NP_001229534|NP_001229535	38.1	976.52	NP_055792_S865s _1_1_865_865	NP_055792	NA	NA	NA	NA	NA	NA	1.39091	0.521887	-0.845369	NA	NA	NA	NA	NA	NA	NA	NA	NA
NP_064707_S355s _1_0_347_355	6	18	12		ACKR3	WHIM07_9_13_27_IR_P_BI_20140422_H-PM_f04.24743.24743.3	17.21	17.21	0	7	1	0	1	865.764	2515.31	79.9632	S355s	iTRAQ	343	(K)	LIDASRVSETEYsALEQSTK	(-)	LIDAS(0.25)RVS(0.25)ET(0.25)EY(0.0)S(0.25)ALEQS(0.0)T(0.0)K	42,291	HOMO SAPIENS	NP_064707	NP_064707	6202.1	30.75	NP_064707_S355s _1_0_347_355	NP_064707	NA	NA	NA	NA	NA	NA	0.916235	2.08308	0.143202	-1.25824	2.21096	2.60122	1.83145	-1.95188	0.811184	NA	NA	NA
NP_064707_S355s _1_1_355_355	2	6	2		ACKR3	WHIM08_17_43_35_IR_P_BI_20140423_H-PM_f07.21375.21375.3	13.54	13.54	3.66	6	1	1	0	647.31	1859.95	79.9678	S355s	iTRAQ	349	(R)	VSETEYsALEQSTK	(-)	VS(0.0)ET(0.0)EY(0.0)S(0.99)ALEQS(0.0)T(0.0)K	42,291	HOMO SAPIENS	NP_064707	NP_064707	6202.1	30.75	NP_064707_S355s _1_1_355_355	NP_064707	NA	NA	NA	NA	NA	NA	NA	NA	NA	NA	NA	NA	NA	NA	NA	NA	NA	NA
NP_001087_S446s _1_0_444_447	9	27	38		ACLY	WHIM09_37_47_26_IR_P_BI_20140801_H-PM_f03.31240.31240.6	25.07	24.59	0	13	1	0	1	995.504	5888.02	79.9643	S446s	iTRAQ	397	(K)	TTGIPIHVFGTETHMTAIVGMALGHRPIPNQPPTAAHTANFLLNASGSTsTPAPSR	(T)	T(0.0)T(0.0)GIPIHVFGT(0.0)ET(0.0)HMT(0.0)AIVGMALGHRPIPNQPPT(0.0)AAHT(0.0)ANFLLNAS(0.0)GS(0.25)T(0.25)S(0.25)T(0.25)PAPS(0.0)R	121,750	HOMO SAPIENS|MUS MUSCULUS	NP_001087	NP_001087|NP_942127|NP_001186225|NP_598798	856.1	261.52	NP_001087_S446s _1_0_444_447	NP_001087	0.533858	1.13403	-1.51948	0.0204929	-1.84552	0.328901	0.711211	-0.0120943	0.0935121	-0.577581	-0.594374	-0.501318	-0.656581	-0.600173	2.0542	1.693	0.898753	-0.375116
NP_001087_S455s _1_1_455_455	9	27	83		ACLY	WHIM08_17_43_35_IR_P_BI_20140423_H-PM_f11.11579.11579.4	20.38	15.63	1.43	4	1	1	0	577.302	2226.21	79.9784	S455s	iTRAQ	453	(R)	TAsFSESRADEVAPAKK	(A)	T(0.0)AS(0.99)FS(0.0)ES(0.0)RADEVAPAKK	121,750	HOMO SAPIENS|MUS MUSCULUS	NP_001087	NP_001087|NP_942127|NP_001186225|NP_598798	856.1	261.52	NP_001087_S455s _1_1_455_455	NP_001087	-0.635957	3.38315	-1.83509	0.114708	-2.53253	0.95557	0.00253828	-1.3374	-1.49919	-0.979898	-0.634135	-0.631755	0.10189	-0.145659	2.76419	-0.334283	0.78669	0.223271
NP_001087_S481s _1_1_481_481	9	27	199		ACLY	WHIM08_17_43_35_IR_P_BI_20140423_H-PM_f08.11295.11295.3	19.47	19.47	2.52	2	1	1	0	707.715	2041.16	79.9704	S481s	iTRAQ	469	(K)	KAKPAMPQDSVPsPR	(S)	KAKPAMPQDS(0.0)VPS(0.99)PR	121,750	HOMO SAPIENS|MUS MUSCULUS	NP_001087	NP_001087|NP_001186225	856.1	261.52	NP_001087_S481s _1_1_481_481	NP_001087	-0.513855	-0.180194	-2.01664	1.97095	-0.323441	0.852326	-0.309456	-0.477451	-1.42857	0.278512	1.59467	-0.282371	0.923736	-0.713801	0.278154	1.13881	-0.612402	0.175917
NP_001087_S478sS481s_2_2_478_481	6	15	6		ACLY	WHIM09_37_47_26_IR_P_BI_20140801_H-PM_f12.12741.12741.3	12.43	12.43	99	2	2	2	0	643.638	1768.96	159.938	S478s S481s	iTRAQ	470	(K)	AKPAMPQDsVPsPR	(S)	AKPAMPQDS(1.0)VPS(1.0)PR	121,750	HOMO SAPIENS|MUS MUSCULUS	NP_001087	NP_001087|NP_001186225	856.1	261.52	NP_001087_S478sS481s_2_2_478_481	NP_001087	NA	NA	NA	1.07891	0.284927	0.028773	NA	NA	NA	NA	NA	NA	0.927825	0.273345	-0.68648	0.973031	0.117707	1.15314
NP_001087_S663s _1_1_663_663	3	9	3		ACLY	WHIM09_37_47_26_IR_P_BI_20140801_H-PM_f12.24860.24860.3	17.82	17.82	1.4	3	1	1	0	572.603	1635.82	79.971	S663s	iTRAQ	663	(R)	sGGMSNELNNIISR	(T)	S(0.99)GGMS(0.0)NELNNIIS(0.0)R	121,750	HOMO SAPIENS|MUS MUSCULUS	NP_001087	NP_001087|NP_942127|NP_001186225|NP_598798	856.1	261.52	NP_001087_S663s _1_1_663_663	NP_001087	NA	NA	NA	0.226965	0.222471	1.12364	NA	NA	NA	NA	NA	NA	NA	NA	NA	NA	NA	NA
NP_001087_S1100s _1_1_1100_1100	3	9	4		ACLY	WHIM09_37_47_26_IR_P_BI_20140801_H-PM_f05.33055.33055.3	15.22	15.22	8.19	3	1	1	0	727.649	2100.96	79.9693	S1100s	iTRAQ	1086	(R)	HPWDDISYVLPEHMsM	(-)	HPWDDIS(0.0)Y(0.0)VLPEHMS(0.99)M	121,750	HOMO SAPIENS|MUS MUSCULUS	NP_001087	NP_001087|NP_942127|NP_001186225|NP_598798	856.1	261.52	NP_001087_S1100s _1_1_1100_1100	NP_001087	NA	NA	NA	NA	NA	NA	NA	NA	NA	-0.179942	-0.0929478	1.0616	NA	NA	NA	NA	NA	NA
NP_001087_S839s _1_1_839_839	3	9	3		ACLY	WHIM09_37_47_26_IR_P_BI_20140801_H-PM_f09.19581.19581.3	14.39	14.39	4.11	3	1	1	0	637.3	1829.91	79.972	S839s	iTRAQ	836	(R)	KPAsFMTSICDER	(G)	KPAS(0.99)FMT(0.0)S(0.0)ICDER	121,750	HOMO SAPIENS|MUS MUSCULUS	NP_001087	NP_001087|NP_942127|NP_001186225|NP_598798	856.1	261.52	NP_001087_S839s _1_1_839_839	NP_001087	NA	NA	NA	NA	NA	NA	NA	NA	NA	NA	NA	NA	1.07911	-0.69723	-0.034759	NA	NA	NA
NP_001087_Y682y _1_1_682_682	2	6	2		ACLY	WHIM08_17_43_35_IR_P_BI_20140423_H-PM_f07.29561.29561.4	29.63	24.52	6.84	6	1	1	0	785.125	3057.49	79.9941	Y682y	iTRAQ	677	(R)	TTDGVyEGVAIGGDRYPGSTFMDHVLR	(Y)	T(0.0)T(0.0)DGVY(0.99)EGVAIGGDRY(0.0)PGS(0.0)T(0.0)FMDHVLR	121,750	HOMO SAPIENS|MUS MUSCULUS	NP_001087	NP_001087|NP_942127|NP_001186225|NP_598798	856.1	261.52	NP_001087_Y682y _1_1_682_682	NP_001087	NA	NA	NA	0.206919	-0.297996	0.717868	NA	NA	NA	NA	NA	NA	NA	NA	NA	NA	NA	NA
NP_001087_S325s _1_1_325_325	2	3	2		ACLY	WHIM01corr_2_8_21_IR_P_BI_20131220_H-PM_f03.33512.33512.2	8.65	1.24	1.38	3	1	1	0	579.806	1078.64	79.9644	S325s	iTRAQ	322	(K)	TILsLMTR	(E)	T(0.0)ILS(0.99)LMT(0.0)R	121,750	HOMO SAPIENS|MUS MUSCULUS	NP_001087	NP_001087|NP_942127|NP_001186225|NP_598798	856.1	261.52	NP_001087_S325s _1_1_325_325	NP_001087	0.793817	2.39023	-1.1089	NA	NA	NA	NA	NA	NA	NA	NA	NA	NA	NA	NA	NA	NA	NA
NP_001087_Y1073y _1_1_1073_1073	1	3	1		ACLY	WHIM08_17_43_35_IR_P_BI_20140423_H-PM_f12.22670.22670.3	14.17	14.17	14.17	2	1	1	0	588.622	1683.88	79.9737	Y1073y	iTRAQ	1066	(R)	SMGFIGHyLDQK	(R)	S(0.0)MGFIGHY(0.99)LDQK	121,750	HOMO SAPIENS|MUS MUSCULUS	NP_001087	NP_001087|NP_942127|NP_001186225|NP_598798	856.1	261.52	NP_001087_Y1073y _1_1_1073_1073	NP_001087	NA	NA	NA	NA	NA	NA	NA	NA	NA	NA	NA	NA	NA	NA	NA	NA	NA	NA
NP_002188_T628t _1_1_628_628	7	15	7		ACO1	WHIM04_25_24_46_IR_P_BI_20140115_H-PM_f07.27263.27263.3	20.58	20.58	3.16	4	1	1	0	748.371	2163.12	79.9828	T628t	iTRAQ	616	(K)	IETVNESWNALAtPSDK	(L)	IET(0.0)VNES(0.0)WNALAT(0.99)PS(0.0)DK	98,911	HOMO SAPIENS	NP_002188	NP_002188	5306.1	40.59	NP_002188_T628t _1_1_628_628	NP_002188	1.02424	0.143341	0.290425	-0.779337	1.72373	0.753883	NA	NA	NA	1.39424	-0.426496	-0.666694	0.00784746	-0.249819	1.30753	NA	NA	NA
NP_002188_S30s _1_1_30_30	2	6	2		ACO1	WHIM08_17_43_35_IR_P_BI_20140423_H-PM_f02.23658.23658.4	14.09	14.09	7.95	3	1	1	0	484.003	1853.02	79.9769	S30s	iTRAQ	27	(K)	LEDsRYGRLPFSIR	(V)	LEDS(0.99)RY(0.0)GRLPFS(0.0)IR	98,911	HOMO SAPIENS|MUS MUSCULUS	NP_002188	NP_002188|NP_031412	5306.1	40.59	NP_002188_S30s _1_1_30_30	NP_002188	NA	NA	NA	NA	NA	NA	NA	NA	NA	NA	NA	NA	NA	NA	NA	NA	NA	NA
NP_001089_S559s _1_1_559_559	8	24	9		ACO2	WHIM02corr_18_14_20_IR_P_BI_20131220_H-PM_f04.7608.7608.3	14.43	14.43	2.03	5	1	1	0	608.604	1743.84	79.9596	S559s	iTRAQ	550	(K)	DSSGQHVDVsPTSQR	(L)	DS(0.0)S(0.0)GQHVDVS(0.99)PT(0.0)S(0.0)QR	86,166	HOMO SAPIENS	NP_001089	NP_001089	7729.1	18.95	NP_001089_S559s _1_1_559_559	NP_001089	0.482654	1.25675	-0.0838448	-0.827447	-0.644974	-0.487448	-0.391911	0.440396	0.566876	1.73106	-0.216648	-0.517623	0.473969	-0.0770087	-0.33904	NA	NA	NA
NP_060943_T89t _1_0_89_92	2	6	2		ACOT13	WHIM04_25_24_46_IR_P_BI_20140115_H-PM_f02.25814.25814.3	14.79	14.79	0	4	1	0	1	736.026	2126.09	79.9778	T89t	iTRAQ	78	(R)	GAPGVSVDMNItYMSPAK	(L)	GAPGVS(0.0)VDMNIT(0.50)Y(0.0)MS(0.50)PAK	15,074	HOMO SAPIENS|MUS MUSCULUS	NP_060943	NP_060943|NP_001153566|NP_080066	8527.1	14.79	NP_060943_T89t _1_0_89_92	NP_060943	NA	NA	NA	NA	NA	NA	0.639898	0.444685	-0.51846	-0.797452	-0.775506	-1.09294	NA	NA	NA	NA	NA	NA
NP_006812_T118t _1_1_118_118	8	9	11		ACOT2	WHIM09_37_47_26_IR_P_BI_20140801_H-PM_f01.20425.20425.3	16.38	16.38	12.02	2	1	1	0	592.29	1694.88	79.9728	T118t	iTRAQ	114	(R)	YRADtLGELDLER	(A)	Y(0.0)RADT(0.99)LGELDLER	53,617	HOMO SAPIENS	NP_006812	NP_006812|NP_001032238	5400.1	39.4	NP_006812_T118t _1_1_118_118	NP_006812	NA	NA	NA	4.42256	-1.16544	3.38781	-1.93851	0.85214	-2.03009	NA	NA	NA	NA	NA	NA	NA	NA	NA
NP_006812_S7s _1_1_7_7	1	3	1		ACOT2	WHIM09_37_47_26_IR_P_BI_20140801_H-PM_f10.17646.17646.3	9.68	9.68	9.68	2	1	1	0	526.962	1498.9	79.9746	S7s	iTRAQ	5	(K)	LLsPHPHSVVLR	(S)	LLS(0.99)PHPHS(0.0)VVLR	53,617	HOMO SAPIENS	NP_006812	NP_006812	5400.1	39.4	NP_006812_S7s _1_1_7_7	NP_006812	NA	NA	NA	NA	NA	NA	NA	NA	NA	NA	NA	NA	NA	NA	NA	NA	NA	NA
NP_863654_S327s _1_1_327_327	1	3	2		ACOT7	WHIM09_37_47_26_IR_P_BI_20140801_H-PM_f05.32506.32506.2	13.81	13.81	5.64	5	1	1	0	979.467	1877.95	79.9761	S327s	iTRAQ	325	(R)	AAsAFFTYVSLSQEGR	(S)	AAS(0.99)AFFT(0.0)Y(0.0)VS(0.0)LS(0.0)QEGR	42,480	HOMO SAPIENS	NP_863654	NP_863654|NP_009205|NP_863655|NP_863656	8724.1	13.81	NP_863654_S327s _1_1_327_327	NP_863654	NA	NA	NA	NA	NA	NA	NA	NA	NA	NA	NA	NA	NA	NA	NA	NA	NA	NA
NP_005460_S315s _1_1_315_315	7	21	8		ACOT8	WHIM04_25_24_46_IR_P_BI_20140115_H-PM_f04.16322.16322.3	9.5	7.45	1.71	2	1	1	0	542.98	1546.95	79.9733	S315s	iTRAQ	310	(R)	VKPQVsESKL	(-)	VKPQVS(0.99)ES(0.0)KL	36,370	HOMO SAPIENS	NP_005460	NP_005460	7302.1	21.58	NP_005460_S315s _1_1_315_315	NP_005460	-1.1992	1.2389	-0.539113	-0.23008	-0.103688	1.51981	-1.04487	0.82855	-0.251703	-1.54361	-2.15608	3.98478	0.279752	1.90912	0.127092	NA	NA	NA
NP_005460_S2s _1_0_2_3	6	0	9		ACOT8	WHIM09_37_47_26_IR_P_BI_20140801_H-PM_f03.12331.12472.3	12.08	12.08	0	2	1	0	1	830.673	2410.03	79.9718	S2s	Acetyl	2	(M)	sSPQAPEDGQGCGDRGDPPGDLR	(S)	S(0.50)S(0.50)PQAPEDGQGCGDRGDPPGDLR	36,370	HOMO SAPIENS	NP_005460	NP_005460	7302.1	21.58	NP_005460_S2s _1_0_2_3	NP_005460	NA	NA	NA	NA	NA	NA	NA	NA	NA	NA	NA	NA	NA	NA	NA	NA	NA	NA
NP_001032248_S232s _1_1_232_232	2	3	2		ACOT9	WHIM01corr_2_8_21_IR_P_BI_20131220_H-PM_f01.37156.37156.3	13.15	13.15	99	1	1	1	0	832.072	2414.24	79.9654	S232s	iTRAQ	221	(K)	GPAFVNPLIPEsPEEEELFR	(Q)	GPAFVNPLIPES(1.0)PEEEELFR	51,306	HOMO SAPIENS	NP_001032248	NP_001032248|NP_001028755	8855.1	13.15	NP_001032248_S232s _1_1_232_232	NP_001032248	-0.078621	-0.249364	0.410527	NA	NA	NA	NA	NA	NA	NA	NA	NA	NA	NA	NA	NA	NA	NA
NP_004026_S26s _1_1_26_26	9	27	27		ACOX1	WHIM07_9_13_27_IR_P_BI_20140422_H-PM_f01.31698.31790.3	26.35	26.35	5.11	4	1	1	0	846.75	2458.27	79.9666	S26s	iTRAQ	10	(R)	DSASFNPELLTHILDGsPEK	(T)	DS(0.0)AS(0.0)FNPELLT(0.0)HILDGS(0.99)PEK	75,180	HOMO SAPIENS	NP_004026	NP_004026|NP_009223	4309.1	56.94	NP_004026_S26s _1_1_26_26	NP_004026	0.277838	0.223666	-0.0754656	-1.07201	-0.251732	0.825914	-0.0999741	0.225945	1.30961	-0.0325819	-0.740163	0.0390634	-3.81926	1.47591	1.05072	0.454368	1.03459	-0.362202
NP_004026_S13s _1_1_13_13	8	21	13		ACOX1	WHIM03_30_16_6_IR_P_BI_20140114_H-PM_f03.36114.36114.3	11.31	11.31	1.25	4	1	1	0	798.723	2314.17	79.9852	S13s	Hydrogen	10	(R)	DSAsFNPELLTHILDGSPEK	(T)	DS(0.0)AS(0.99)FNPELLT(0.0)HILDGS(0.0)PEK	75,180	HOMO SAPIENS	NP_004026	NP_004026|NP_009223	4309.1	56.94	NP_004026_S13s _1_1_13_13	NP_004026	0.0612055	-0.572899	-0.206739	-1.52504	-0.0342927	0.271277	NA	NA	NA	0.056302	-0.225483	-0.682998	-0.670891	0.602394	0.843554	1.13881	0.701793	2.20355
NP_004026_S649s _1_1_649_649	3	9	3		ACOX1	WHIM01corr_2_8_21_IR_P_BI_20131220_H-PM_f05.7357.7357.3	9.59	9.59	9.59	2	1	1	0	444.213	1250.66	79.9634	S649s	iTRAQ	644	(K)	AEVHEsYK	(H)	AEVHES(0.99)Y(0.0)K	75,180	HOMO SAPIENS	NP_004026	NP_004026|NP_009223|NP_001171968	4309.1	56.94	NP_004026_S649s _1_1_649_649	NP_004026	-0.858498	0.252673	-1.27089	-1.66737	0.247916	-0.268955	NA	NA	NA	NA	NA	NA	-0.42352	3.23242	0.604014	NA	NA	NA
NP_003492_T281t _1_1_281_281	6	15	7		ACOX3	WHIM07_9_13_27_IR_P_BI_20140422_H-PM_f06.27305.27305.2	7.14	7.14	7.14	4	1	1	0	998.475	1915.97	79.9706	T281t	iTRAQ	277	(R)	MGDVtPEGTYVSPFK	(D)	MGDVT(0.99)PEGT(0.0)Y(0.0)VS(0.0)PFK	78,369	HOMO SAPIENS	NP_003492	NP_003492|NP_001095137	6241.1	30.41	NP_003492_T281t _1_1_281_281	NP_003492	NA	NA	NA	0.92857	-0.823089	-0.271356	NA	NA	NA	NA	NA	NA	NA	NA	NA	-0.28218	-1.67191	0.955112
NP_003492_S288s _1_1_288_288	1	3	1		ACOX3	WHIM07_9_13_27_IR_P_BI_20140422_H-PM_f05.26448.26448.3	18.35	18.35	1.11	4	1	1	0	665.982	1915.97	79.9596	S288s	iTRAQ	277	(R)	MGDVTPEGTYVsPFK	(D)	MGDVT(0.0)PEGT(0.0)Y(0.0)VS(0.99)PFK	78,369	HOMO SAPIENS	NP_003492	NP_003492|NP_001095137	6241.1	30.41	NP_003492_S288s _1_1_288_288	NP_003492	NA	NA	NA	NA	NA	NA	NA	NA	NA	NA	NA	NA	NA	NA	NA	NA	NA	NA
NP_003492_T4t _1_0_3_4	1	0	1		ACOX3	WHIM09_37_47_26_IR_P_BI_20140801_H-PM_f07.32853.32853.2	12.06	12.06	0	3	1	0	1	941.436	1801.9	79.9679	T4t	Acetyl	2	(M)	AStVEGGDTALLPEFPR	(G)	AS(0.50)T(0.50)VEGGDT(0.0)ALLPEFPR	78,369	HOMO SAPIENS	NP_003492	NP_003492|NP_001095137	6241.1	30.41	NP_003492_T4t _1_0_3_4	NP_003492	NA	NA	NA	NA	NA	NA	NA	NA	NA	NA	NA	NA	NA	NA	NA	NA	NA	NA
NP_009030_Y133y _1_0_133_137	6	18	8		ACP1	WHIM01corr_2_8_21_IR_P_BI_20131220_H-PM_f09.33800.33800.4	21.69	21.69	0	5	1	0	1	794.856	3096.44	79.9657	Y133y	iTRAQ	125	(K)	QLIIEDPYyGNDSDFETVYQQCVR	(C)	QLIIEDPY(0.0)Y(0.50)GNDS(0.50)DFET(0.0)VY(0.0)QQCVR	18,434	HOMO SAPIENS	NP_009030	NP_009030|NP_004291	5263.1	41.2	NP_009030_Y133y _1_0_133_137	NP_009030	1.00454	1.3817	0.122842	0.0525663	1.37675	1.46939	-0.0821458	-0.507474	0.428266	-3.46163	0.0528413	0.304596	NA	NA	NA	NA	NA	NA
NP_009030_S44s _1_0_44_55	3	9	3		ACP1	WHIM09_37_47_26_IR_P_BI_20140801_H-PM_f09.30638.30638.4	19.51	13.25	0	5	1	0	1	888.424	3470.71	79.9689	S44s	iTRAQ	30	(K)	LVTDQNISENWVIDsGAVSDWNVGRSPDPR	(A)	LVT(0.0)DQNIS(0.0)ENWVIDS(0.33)GAVS(0.33)DWNVGRS(0.33)PDPR	18,434	HOMO SAPIENS	NP_009030	NP_009030	5263.1	41.2	NP_009030_S44s _1_0_44_55	NP_009030	0.622481	1.37277	0.050222	0.461502	2.55647	0.669847	NA	NA	NA	NA	NA	NA	NA	NA	NA	NA	NA	NA
NP_009030_Y132y _1_1_132_132	3	9	3		ACP1	WHIM02corr_18_14_20_IR_P_BI_20131220_H-PM_f08.32866.32866.3	17.48	17.48	1.72	5	1	1	0	1059.47	3096.44	79.9476	Y132y	iTRAQ	125	(K)	QLIIEDPyYGNDSDFETVYQQCVR	(C)	QLIIEDPY(0.99)Y(0.0)GNDS(0.0)DFET(0.0)VY(0.0)QQCVR	18,434	HOMO SAPIENS	NP_009030	NP_009030|NP_004291	5263.1	41.2	NP_009030_Y132y _1_1_132_132	NP_009030	NA	NA	NA	-0.745259	1.44846	1.68548	NA	NA	NA	-1.11322	1.55933	-0.312651	-1.4171	0.429585	0.105512	NA	NA	NA
NP_001986_S620s _1_1_620_620	2	6	2		ACSL1	WHIM05_11_4_12_IR_P_BI_20140117_H-PM_f04.19612.19612.3	14.09	14.09	99	1	1	1	0	570.924	1630.78	79.9816	S620s	iTRAQ	615	(K)	RGFEGsFEELCR	(N)	RGFEGS(1.0)FEELCR	78,969	HOMO SAPIENS	NP_001986	NP_001986	5313.1	40.39	NP_001986_S620s _1_1_620_620	NP_001986	NA	NA	NA	NA	NA	NA	NA	NA	NA	NA	NA	NA	0.343128	0.453257	-0.129712	0.227009	0.0362063	-0.00489096
NP_001986_T671t _1_1_671_671	1	3	2		ACSL1	WHIM06_13_TaxIR_HumIR_WhimIR_P_BI_20140124_H-PM_f06.33101.33101.4	21.55	21.55	1.41	4	1	1	0	667.106	2585.43	79.9787	T671t	iTRAQ	655	(K)	GITLHPELFSIDNGLLtPTMK	(A)	GIT(0.0)LHPELFS(0.0)IDNGLLT(0.99)PT(0.0)MK	78,969	HOMO SAPIENS	NP_001986	NP_001986	5313.1	40.39	NP_001986_T671t _1_1_671_671	NP_001986	NA	NA	NA	NA	NA	NA	NA	NA	NA	NA	NA	NA	NA	NA	NA	-1.04715	0.773106	2.1605
NP_004448_S683s _1_1_683_683	9	27	31		ACSL3	WHIM09_37_47_26_IR_P_BI_20140801_H-PM_f01.31412.31412.3	18.43	18.43	2.65	4	1	1	0	875.791	2545.39	79.9681	S683s	iTRAQ	680	(K)	IRLsPEPWTPETGLVTDAFK	(L)	IRLS(0.99)PEPWT(0.0)PET(0.0)GLVT(0.0)DAFK	81,389	HOMO SAPIENS	NP_004448	NP_004448	3833.2	66.59	NP_004448_S683s _1_1_683_683	NP_004448	0.543705	0.850655	2.20367	-1.19028	-0.575578	0.86193	0.0760798	0.687013	-0.834908	-0.596293	-1.11568	-2.25989	-1.48252	0.761001	0.239309	-0.793738	-0.18792	0.873318
NP_004448_T688t _1_1_688_688	8	24	19		ACSL3	WHIM04_25_24_46_IR_P_BI_20140115_H-PM_f03.34917.34917.3	18.1	16.37	2.45	4	1	1	0	786.066	2276.21	79.977	T688t	iTRAQ	682	(R)	LSPEPWtPETGLVTDAFK	(L)	LS(0.0)PEPWT(0.99)PET(0.0)GLVT(0.0)DAFK	81,389	HOMO SAPIENS|MUS MUSCULUS	NP_004448	NP_004448|NP_075266|NP_004449|NP_997508|NP_062350	3833.2	66.59	NP_004448_T688t _1_1_688_688	NP_004448	-2.40644	-4.22996	-4.03044	-4.42568	-5.38238	-5.49599	-4.19378	-3.96012	-5.49008	-5.69543	-5.01002	-0.144946	-1.61949	6.2199	1.31184	-4.49306	-4.92174	-3.31109
NP_004448_S70s _1_0_70_73	1	3	1		ACSL3	WHIM01corr_2_8_21_IR_P_BI_20131220_H-PM_f05.37263.37263.3	11.42	10.04	0	5	1	0	1	864.754	2512.28	79.9628	S70s	iTRAQ	70	(R)	sVNSLDGLASVLYPGCDTLDK	(V)	S(0.50)VNS(0.50)LDGLAS(0.0)VLY(0.0)PGCDT(0.0)LDK	81,389	HOMO SAPIENS	NP_004448	NP_004448	3833.2	66.59	NP_004448_S70s _1_0_70_73	NP_004448	0.585062	0.259367	1.43837	NA	NA	NA	NA	NA	NA	NA	NA	NA	NA	NA	NA	NA	NA	NA
NP_075266_S674s _1_1_674_674	8	24	14		ACSL4	WHIM02corr_18_14_20_IR_P_BI_20131220_H-PM_f11.33901.33901.3	17.67	17.67	3.85	4	1	1	0	871.117	2531.37	79.9611	S674s	iTRAQ	671	(K)	VRLsPEPWTPETGLVTDAFK	(L)	VRLS(0.99)PEPWT(0.0)PET(0.0)GLVT(0.0)DAFK	80,271	HOMO SAPIENS|MUS MUSCULUS	NP_075266	NP_075266|NP_004449|NP_997508|NP_062350	3833.1	66.59	NP_075266_S674s _1_1_674_674	NP_075266	-1.52612	-2.09909	-3.29586	-2.94429	-3.26813	-3.24863	-0.340655	-1.20015	-1.63256	-1.94359	-1.51991	0.89855	-2.59876	5.66596	1.18884	-1.02583	-0.483359	-0.041483
NP_075266_S57s _1_1_57_57	3	9	4		ACSL4	WHIM07_9_13_27_IR_P_BI_20140422_H-PM_f02.5075.5075.3	10.45	10.45	3.92	4	1	1	0	639.338	1836.03	79.9658	S57s	iTRAQ	48	(K)	AKPTSDKPGsPYR	(S)	AKPT(0.0)S(0.0)DKPGS(0.99)PY(0.0)R	80,271	HOMO SAPIENS|MUS MUSCULUS	NP_075266	NP_075266|NP_004449|NP_997508|NP_062350	3833.1	66.59	NP_075266_S57s _1_1_57_57	NP_075266	NA	NA	NA	NA	NA	NA	NA	NA	NA	-3.24878	-3.39529	2.62451	-0.975506	4.94395	1.81682	NA	NA	NA
NP_057318_S437s _1_1_437_437	9	27	19		ACSL5	WHIM05_11_4_12_IR_P_BI_20140117_H-PM_f07.20495.20495.2	7.09	2.68	1.44	2	1	1	0	696.408	1311.84	79.9723	S437s	iTRAQ	433	(K)	LAVSsKFK	(E)	LAVS(0.0)S(0.99)KFK	83,288	HOMO SAPIENS	NP_057318	NP_057318|NP_976313	9084.1	12.19	NP_057318_S437s _1_1_437_437	NP_057318	-5.86074	-0.122181	0.91607	-0.939703	-1.60032	-1.3014	-2.74524	-1.3181	0.31581	-1.27462	2.88689	-0.147275	-0.677025	0.919607	1.35716	-0.923995	-4.36821	0.29215
NP_443188_S33s _1_1_33_33	1	3	1		ACSM1	WHIM01corr_2_8_21_IR_P_BI_20131220_H-PM_f07.4676.4676.2	8.97	0.44	2.6	2	1	1	0	594.28	1107.59	79.9614	S33s	iTRAQ	31	(R)	SLsEFGAPR	(W)	S(0.0)LS(0.99)EFGAPR	65,957	HOMO SAPIENS	NP_443188	NP_443188	9963.1	8.97	NP_443188_S33s _1_1_33_33	NP_443188	1.41417	0.0719398	0.455216	NA	NA	NA	NA	NA	NA	NA	NA	NA	NA	NA	NA	NA	NA	NA
NP_001070020_T264t _1_0_263_267	9	27	73		ACSS2	WHIM08_17_43_35_IR_P_BI_20140423_H-PM_f04.16069.16214.3	20.3	20.3	0	4	1	0	1	714.692	2062.08	79.979	T264t	iTRAQ	256	(R)	AELGMGDStSQSPPIKR	(S)	AELGMGDS(0.25)T(0.25)S(0.25)QS(0.25)PPIKR	81,170	HOMO SAPIENS	NP_001070020	NP_061147|NP_001229322|NP_001070020	3395.1	77.98	NP_001070020_T264t _1_0_263_267	NP_001070020	2.67852	0.0607834	-1.28207	-0.989818	0.826212	0.230459	1.15469	-0.230834	-1.37627	-0.0536334	1.577	-2.38101	-1.1779	-1.03812	-0.636846	-0.230077	0.209395	-0.693682
NP_001070020_S30s _1_1_30_30	9	27	82		ACSS2	WHIM08_17_43_35_IR_P_BI_20140423_H-PM_f12.16654.16935.2	12.85	9.14	2.77	3	1	1	0	683.323	1285.67	79.9725	S30s	iTRAQ	28	(R)	SWsPPPEVSR	(S)	S(0.0)WS(0.99)PPPEVS(0.0)R	81,170	HOMO SAPIENS	NP_001070020	NP_001070020|NP_061147	3395.1	77.98	NP_001070020_S30s _1_1_30_30	NP_001070020	2.85183	0.812723	-1.19269	-0.344342	0.143823	0.199246	0.581956	-0.0378284	-1.96209	-0.219706	2.02099	-2.4602	-1.13497	-1.20146	0.0127174	-0.331915	-0.0724609	0.345962
NP_001070020_S54s _1_1_54_54	2	6	2		ACSS2	WHIM09_37_47_26_IR_P_BI_20140801_H-PM_f04.24880.24880.3	17.36	13.29	99	1	1	1	0	677.669	1951.02	79.9758	S54s	iTRAQ	54	(R)	sVEEPREFWGDIAK	(E)	S(1.0)VEEPREFWGDIAK	81,170	HOMO SAPIENS	NP_001070020	NP_001070020|NP_061147	3395.1	77.98	NP_001070020_S54s _1_1_54_54	NP_001070020	NA	NA	NA	NA	NA	NA	NA	NA	NA	NA	NA	NA	NA	NA	NA	0.489893	0.46748	1.31888
NP_001070020_S28sS30s_2_2_28_30	2	6	2		ACSS2	WHIM02corr_18_14_20_IR_P_BI_20131220_H-PM_f09.16981.16981.3	8.8	8.8	8.8	3	2	2	0	558.248	1512.8	159.927	S28s S30s	iTRAQ	26	(R)	ARsWsPPPEVSR	(S)	ARS(0.99)WS(0.99)PPPEVS(0.0)R	81,170	HOMO SAPIENS	NP_001070020	NP_001070020|NP_061147	3395.1	77.98	NP_001070020_S28sS30s_2_2_28_30	NP_001070020	NA	NA	NA	-0.224066	0.0536084	-0.686733	NA	NA	NA	NA	NA	NA	NA	NA	NA	NA	NA	NA
NP_001091_S234s _1_0_231_235	8	24	20		ACTA1	WHIM08_17_43_35_IR_P_BI_20140423_H-PM_f01.34683.34683.4	18.44	18.44	0	6	1	0	1	726.839	2824.36	79.9735	S234s	iTRAQ	218	(K)	LCYVALDFENEMATAAsSSSLEK	(S)	LCY(0.0)VALDFENEMAT(0.33)AAS(0.33)S(0.33)S(0.0)S(0.0)LEK	42,393	HOMO SAPIENS|MUS MUSCULUS	NP_001091	NP_001091|NP_001135417|NP_005150|NP_001606|NP_001186822|NP_033738|NP_033736|NP_031418|NP_033740	659.3	300.61	NP_001091_S234s _1_0_231_235	NP_001091	-0.446896	-0.00615484	-1.10052	-0.0596905	0.273361	-1.01327	-0.538994	1.83647	1.23115	1.5954	0.251645	-2.18768	0.138689	-0.413159	-0.548367	-0.109292	0.521813	1.91942
NP_001091_T68t _1_1_68_68	8	24	13		ACTA1	WHIM07_9_13_27_IR_P_BI_20140422_H-PM_f09.32065.32065.4	13.2	13.2	2.3	3	1	1	0	775.406	3018.63	79.9699	T68t	iTRAQ	65	(R)	GILtLKYPIEHGIITNWDDMEK	(I)	GILT(0.99)LKY(0.0)PIEHGIIT(0.0)NWDDMEK	42,393	HOMO SAPIENS|MUS MUSCULUS	NP_001091	NP_001091|NP_001135417|NP_005150|NP_001606|NP_033738|NP_033736|NP_031418|NP_033740	659.3	300.61	NP_001091_T68t _1_1_68_68	NP_001091	-1.48673	-0.24267	-0.251428	NA	NA	NA	0.327904	-3.58483	-0.871522	-1.13194	-1.28135	4.6556	-3.09554	2.17189	2.5786	0.302796	1.00742	1.07135
NP_001091_Y71y _1_1_71_71	2	6	2		ACTA1	WHIM03_30_16_6_IR_P_BI_20140114_H-PM_f06.28420.28420.4	10.46	10.46	10.46	2	1	1	0	583.028	2249.12	79.9763	Y71y	iTRAQ	71	(K)	yPIEHGIITNWDDMEK	(I)	Y(0.99)PIEHGIIT(0.0)NWDDMEK	42,393	HOMO SAPIENS	NP_001091	NP_001091|NP_001135417|NP_005150|NP_001606	659.3	300.61	NP_001091_Y71y _1_1_71_71	NP_001091	-0.301162	0.652071	-0.187188	NA	NA	NA	-0.503338	0.273124	2.32957	NA	NA	NA	NA	NA	NA	NA	NA	NA
NP_001091_S201s _1_1_201_201	2	6	2		ACTA1	WHIM04_25_24_46_IR_P_BI_20140115_H-PM_f03.20794.20794.2	9.27	9.27	2.04	4	1	1	0	677.817	1274.65	79.9759	S201s	iTRAQ	199	(R)	GYsFVTTAER	(E)	GY(0.0)S(0.99)FVT(0.0)T(0.0)AER	42,393	HOMO SAPIENS|MUS MUSCULUS	NP_001091	NP_001091|NP_001135417|NP_005150|NP_001606|NP_001186822|NP_033738|NP_033736|NP_031418	659.3	300.61	NP_001091_S201s _1_1_201_201	NP_001091	NA	NA	NA	NA	NA	NA	-0.657106	1.74425	0.893784	1.47845	-0.282915	-1.30723	NA	NA	NA	NA	NA	NA
NP_001091_T150t _1_0_150_151	1	3	1		ACTA1	WHIM03_30_16_6_IR_P_BI_20140114_H-PM_f01.29472.29472.4	18.55	14.98	1.05	6	1	0	1	855.927	3340.71	79.9753	T150t	iTRAQ	150	(R)	tTGIVLDSGDGVTHNVPIYEGYALPHAIMR	(L)	T(0.50)T(0.50)GIVLDS(0.0)GDGVT(0.0)HNVPIY(0.0)EGY(0.0)ALPHAIMR	42,393	HOMO SAPIENS	NP_001091	NP_001091|NP_001135417	659.3	300.61	NP_001091_T150t _1_0_150_151	NP_001091	NA	NA	NA	NA	NA	NA	0.0270521	1.31535	1.36453	NA	NA	NA	NA	NA	NA	NA	NA	NA
NP_001092_S14s _1_1_14_14	8	24	17		ACTB	WHIM09_37_47_26_IR_P_BI_20140801_H-PM_f10.30061.30061.3	14.29	14.29	99	1	1	1	0	682.629	1965.9	79.9719	S14s	Acetyl	2	(M)	DDDIAALVVDNGsGMCK	(A)	DDDIAALVVDNGS(1.0)GMCK	42,078	HOMO SAPIENS|MUS MUSCULUS	NP_001092	NP_001092|NP_031419	659.2	300.61	NP_001092_S14s _1_1_14_14	NP_001092	1.38069	-0.621987	-0.689939	-0.721204	0.28724	0.249668	0.0738512	0.378205	0.185047	-0.268826	0.0550502	2.05618	0.00171428	0.552682	1.07878	NA	NA	NA
NP_001605_Y218y _1_1_218_218	9	27	15		ACTG1	WHIM09_37_47_26_IR_P_BI_20140801_H-PM_f05.35355.35355.3	28.23	28.23	21.16	6	1	1	0	973.454	2838.38	79.9684	Y218y	iTRAQ	216	(K)	LCyVALDFEQEMATAASSSSLEK	(S)	LCY(0.99)VALDFEQEMAT(0.0)AAS(0.0)S(0.0)S(0.0)S(0.0)LEK	42,134	HOMO SAPIENS|MUS MUSCULUS	NP_001605	NP_001077007|NP_001605|NP_001092|NP_031419|NP_033739	659.1	300.61	NP_001605_Y218y _1_1_218_218	NP_001605	-0.91561	-1.98753	-1.11728	-1.85179	-1.24871	-1.68076	-0.31837	0.0479517	1.5816	-0.717924	-0.967682	4.42966	-1.52954	-0.53389	2.24842	0.0091238	1.16703	1.52337
NP_001605_S52s _1_1_52_52	9	27	55		ACTG1	WHIM03_30_16_6_IR_P_BI_20140114_H-PM_f05.18224.18224.4	22.26	22.26	4.89	3	1	1	0	716.596	2783.38	79.9788	S52s	iTRAQ	40	(R)	HQGVMVGMGQKDsYVGDEAQSK	(R)	HQGVMVGMGQKDS(0.99)Y(0.0)VGDEAQS(0.0)K	42,134	HOMO SAPIENS|MUS MUSCULUS	NP_001605	NP_033738|NP_033736|NP_031418|NP_033740|NP_031419|NP_033739|NP_001091|NP_001135417|NP_005150|NP_001606|NP_001605|NP_001092	659.1	300.61	NP_001605_S52s _1_1_52_52	NP_001605	-0.545366	0.426713	-0.667594	-0.691135	-1.43377	-0.852404	-1.62875	1.72066	1.72544	0.248104	-0.117246	3.0857	-0.67498	-0.822695	1.05288	-0.850577	0.538793	0.367487
NP_001605_S365s _1_1_365_365	9	27	22		ACTG1	WHIM07_9_13_27_IR_P_BI_20140422_H-PM_f08.11183.11183.4	20.12	20.12	4.52	3	1	1	0	503.997	1933	79.9656	S365s	iTRAQ	360	(K)	QEYDEsGPSIVHRK	(C)	QEY(0.0)DES(0.99)GPS(0.0)IVHRK	42,134	HOMO SAPIENS|MUS MUSCULUS	NP_001605	NP_001264335|NP_001093241|NP_001077007|NP_001264012|XP_003960357|NP_001605|NP_001092|XP_003846703|NP_031419|NP_033739	659.1	300.61	NP_001605_S365s _1_1_365_365	NP_001605	0.514164	0.132184	-0.095017	0.311158	-0.964193	0.180038	-0.826475	0.667713	-0.191552	-1.54361	1.47981	2.13304	0.473969	0.926709	1.26653	0.0920151	0.881774	0.186679
NP_001605_S239s _1_1_239_239	9	27	35		ACTG1	WHIM09_37_47_26_IR_P_BI_20140801_H-PM_f06.28404.28498.2	19.88	15.74	5.64	3	1	1	0	1007.98	1934.99	79.9665	S239s	iTRAQ	239	(K)	sYELPDGQVITIGNER	(F)	S(0.99)Y(0.0)ELPDGQVIT(0.0)IGNER	42,134	HOMO SAPIENS|MUS MUSCULUS	NP_001605	NP_001093241|NP_001077007|NP_001091|NP_001135417|NP_005150|NP_001606|NP_001017992|NP_001605|NP_001092|NP_001186822|NP_033738|NP_033736|NP_031418|NP_033740|NP_780706|NP_031419|NP_033739	659.1	300.61	NP_001605_S239s _1_1_239_239	NP_001605	-1.61671	0.123259	-0.131327	-0.534777	-2.5094	-0.340985	-0.189115	1.71209	1.18931	0.589606	0.450448	0.537519	0.698853	-0.898447	1.15647	-1.20583	0.813857	0.416994
NP_001605_S14s _1_1_14_14	9	27	16		ACTG1	WHIM08_17_43_35_IR_P_BI_20140423_H-PM_f10.34498.34498.2	15.25	15.25	99	1	1	1	0	1051.48	2021.96	79.9792	S14s	Acetyl	2	(M)	EEEIAALVIDNGsGMCK	(A)	EEEIAALVIDNGS(1.0)GMCK	42,134	HOMO SAPIENS|MUS MUSCULUS	NP_001605	NP_001605|NP_033739	659.1	300.61	NP_001605_S14s _1_1_14_14	NP_001605	-0.263743	-2.47395	-1.40496	0.112704	0.0975589	-1.69276	1.46223	-0.526775	-0.881983	-0.586937	0.724355	1.78366	-0.284501	-0.316102	0.787446	1.6409	0.0362063	1.55996
NP_001605_S60s _1_1_60_60	9	27	19		ACTG1	WHIM08_17_43_35_IR_P_BI_20140423_H-PM_f03.8956.8956.2	14.65	11.55	7.92	3	1	1	0	783.853	1486.73	79.9727	S60s	iTRAQ	51	(K)	DSYVGDEAQsK	(R)	DS(0.0)Y(0.0)VGDEAQS(0.99)K	42,134	HOMO SAPIENS|MUS MUSCULUS	NP_001605	NP_001091|NP_001135417|NP_005150|NP_001606|NP_001605|NP_001092|NP_033738|NP_033736|NP_031418|NP_033740|NP_031419|NP_033739	659.1	300.61	NP_001605_S60s _1_1_60_60	NP_001605	-1.25238	1.64499	-1.42731	-1.53707	-2.59268	-1.51749	-2.56918	1.60057	1.73852	0.453941	0.205257	1.70213	0.238864	-0.0817433	0.880241	-2.32367	1.16023	-0.962742
NP_001605_S323s _1_1_323_323	9	27	60		ACTG1	WHIM08_17_43_35_IR_P_BI_20140423_H-PM_f06.24250.24250.2	14.21	14.21	1.24	3	1	1	0	765.404	1449.82	79.9774	S323s	iTRAQ	316	(K)	EITALAPsTMK	(I)	EIT(0.0)ALAPS(0.99)T(0.0)MK	42,134	HOMO SAPIENS|MUS MUSCULUS	NP_001605	NP_001091|NP_001135417|NP_005150|NP_001606|NP_001605|NP_001092|NP_001186822|NP_033738|NP_033736|NP_031418|NP_033740|NP_031419|NP_033739	659.1	300.61	NP_001605_S323s _1_1_323_323	NP_001605	-0.0628659	0.455719	-0.530734	-1.44285	-2.13235	-1.14053	-0.915616	0.150888	1.31746	0.0750144	-0.908041	3.06473	-0.875331	-0.204841	1.35716	-0.0879774	2.55253	-0.08238
NP_001605_T229t_1_1_229_229	9	27	151		ACTG1	WHIM06_13_TaxIR_HumIR_WhimIR_P_BI_20140124_H-PM_f05.29798.29798.3	12.09	12.09	1.14	6	1	1	0	978.789	2838.38	95.9739	M227m T229t	iTRAQ	216	(K)	LCYVALDFEQEmAtAASSSSLEK	(S)	LCY(0.0)VALDFEQEM(1.0)AT(0.99)AAS(0.0)S(0.0)S(0.0)S(0.0)LEK	42,134	HOMO SAPIENS|MUS MUSCULUS	NP_001605	NP_001077007|NP_001605|NP_001092|NP_031419|NP_033739	659.1	300.61	NP_001605_T229t_1_1_229_229	NP_001605	0.466899	-1.80903	0.147979	0.479543	-0.663479	-1.42865	0.700068	0.0522407	0.723792	-0.771722	-0.27408	2.46146	-0.926441	-0.323204	1.56002	0.534891	0.959878	1.26507
NP_001605_S33s _1_1_33_33	9	27	25		ACTG1	WHIM01corr_2_8_21_IR_P_BI_20131220_H-PM_f04.24700.24809.3	11.21	11.21	99	1	1	1	0	474.929	1342.81	79.9637	S33s	iTRAQ	29	(R)	AVFPsIVGRPR	(H)	AVFPS(1.0)IVGRPR	42,134	HOMO SAPIENS|MUS MUSCULUS	NP_001605	NP_001264335|NP_001093241|NP_001077007|XP_003960357|NP_001091|NP_033738|NP_033736|NP_031418|NP_033740|NP_031419|NP_033739|NP_001135417|NP_005150|NP_001606|NP_001605|NP_001092|XP_003846703|NP_001186822	659.1	300.61	NP_001605_S33s _1_1_33_33	NP_001605	1.22905	-0.700081	-4.61977	-0.392452	-1.31811	-0.0912784	-3.03718	1.64132	0.713331	-1.73775	0.130154	1.40166	-0.568672	-0.119619	3.33606	0.350162	0.202603	0.759237
NP_001605_Y166y _1_1_166_166	8	24	9		ACTG1	WHIM07_9_13_27_IR_P_BI_20140422_H-PM_f09.30411.30411.4	29.67	29.67	5.15	7	1	1	0	852.674	3327.72	79.9583	Y166y	iTRAQ	148	(R)	TTGIVMDSGDGVTHTVPIyEGYALPHAILR	(L)	T(0.0)T(0.0)GIVMDS(0.0)GDGVT(0.0)HT(0.0)VPIY(0.99)EGY(0.0)ALPHAILR	42,134	HOMO SAPIENS|MUS MUSCULUS	NP_001605	NP_001605|NP_001092|NP_780706|NP_031419|NP_033739	659.1	300.61	NP_001605_Y166y _1_1_166_166	NP_001605	NA	NA	NA	-2.03822	-1.36206	-0.465839	-1.08276	-1.07791	4.02164	-0.11211	-1.97495	1.22231	-0.703602	-2.74491	3.32959	-0.301126	1.29607	-0.549467
NP_001605_Y294y _1_1_294_294	8	24	14		ACTG1	WHIM08_17_43_35_IR_P_BI_20140423_H-PM_f01.28867.28867.3	26.05	26.05	2.64	6	1	1	0	813.722	2359.17	79.98	Y294y	iTRAQ	292	(K)	DLyANTVLSGGTTMYPGIADR	(M)	DLY(0.99)ANT(0.0)VLS(0.0)GGT(0.0)T(0.0)MY(0.0)PGIADR	42,134	HOMO SAPIENS|MUS MUSCULUS	NP_001605	NP_001605|NP_001092|NP_031419|NP_033739	659.1	300.61	NP_001605_Y294y _1_1_294_294	NP_001605	-0.982569	-1.55466	-1.24576	-1.21233	-0.922556	-1.02288	0.412588	0.296714	0.974857	-0.720263	-0.258617	3.33027	-0.217036	-1.01681	1.70676	0.0967517	0.973462	0.884081
NP_001605_S265s _1_1_265_265	8	24	20		ACTG1	WHIM09_37_47_26_IR_P_BI_20140801_H-PM_f05.34696.34696.4	21.55	22.61	6.15	5	1	1	0	900.668	3519.67	79.9859	S265s	iTRAQ	257	(R)	CPEALFQPsFLGMESCGIHETTFNSIMK	(C)	CPEALFQPS(0.99)FLGMES(0.0)CGIHET(0.0)T(0.0)FNS(0.0)IMK	42,134	HOMO SAPIENS|MUS MUSCULUS	NP_001605	NP_001605|NP_001092|NP_031419|NP_033739	659.1	300.61	NP_001605_S265s _1_1_265_265	NP_001605	-0.633988	-1.13964	-0.332427	-0.274181	-0.871666	-0.417818	0.240991	0.69988	1.01409	-0.647752	-0.550195	2.52202	-0.458274	-0.673558	1.50391	0.343057	0.96667	1.03691
NP_001605_T318t _1_1_318_318	8	24	14		ACTG1	WHIM03_30_16_6_IR_P_BI_20140114_H-PM_f04.24771.24771.2	15.35	9.36	6.96	3	1	1	0	765.4	1449.82	79.9699	T318t	iTRAQ	316	(K)	EItALAPSTMK	(I)	EIT(0.99)ALAPS(0.0)T(0.0)MK	42,134	HOMO SAPIENS|MUS MUSCULUS	NP_001605	NP_001091|NP_001135417|NP_005150|NP_001606|NP_001605|NP_001092|NP_001186822|NP_033738|NP_033736|NP_031418|NP_033740|NP_031419|NP_033739	659.1	300.61	NP_001605_T318t _1_1_318_318	NP_001605	1.05181	-0.0552429	-0.796075	-0.153906	-0.263298	-0.612302	-0.690534	0.952932	1.25208	-0.38344	-0.735745	2.24019	0.265441	0.301753	1.41327	NA	NA	NA
NP_001605_T201t _1_1_201_201	8	21	11		ACTG1	WHIM07_9_13_27_IR_P_BI_20140422_H-PM_f11.15744.15980.2	12.49	6.24	1.15	5	1	1	0	678.802	1276.63	79.9672	T201t	iTRAQ	197	(R)	GYSFtTTAER	(E)	GY(0.0)S(0.0)FT(0.99)T(0.0)T(0.0)AER	42,134	HOMO SAPIENS|MUS MUSCULUS	NP_001605	NP_001605|NP_001092|NP_031419|NP_033739	659.1	300.61	NP_001605_T201t _1_1_201_201	NP_001605	0.811542	0.384318	0.050222	1.993	-1.2279	1.76712	-0.322827	0.112287	0.831018	-0.266487	-0.163633	1.29452	NA	NA	NA	0.319374	0.324854	0.537532
NP_001605_S233s_1_1_233_233	7	21	9		ACTG1	WHIM05_11_4_12_IR_P_BI_20140117_H-PM_f02.32892.32892.3	17.87	17.87	1.11	6	1	1	0	978.793	2838.38	95.9856	M227m S233s	iTRAQ	216	(K)	LCYVALDFEQEmATAASsSSLEK	(S)	LCY(0.0)VALDFEQEM(1.0)AT(0.0)AAS(0.0)S(0.99)S(0.0)S(0.0)LEK	42,134	HOMO SAPIENS|MUS MUSCULUS	NP_001605	NP_001077007|NP_001605|NP_001092|NP_031419|NP_033739	659.1	300.61	NP_001605_S233s_1_1_233_233	NP_001605	0.435389	-2.52303	-0.324048	1.05285	-1.75299	-1.73838	1.31069	0.436107	0.776097	0.0586411	-0.477301	2.54532	-1.75851	-1.07362	0.787446	NA	NA	NA
NP_001605_T148t _1_0_148_149	6	18	6		ACTG1	WHIM09_37_47_26_IR_P_BI_20140801_H-PM_f02.29326.29326.4	22.81	22.81	0	7	1	0	1	852.679	3327.72	79.9798	T148t	iTRAQ	148	(R)	tTGIVMDSGDGVTHTVPIYEGYALPHAILR	(L)	T(0.50)T(0.50)GIVMDS(0.0)GDGVT(0.0)HT(0.0)VPIY(0.0)EGY(0.0)ALPHAILR	42,134	HOMO SAPIENS|MUS MUSCULUS	NP_001605	NP_001605|NP_001092|NP_780706|NP_031419|NP_033739	659.1	300.61	NP_001605_T148t _1_0_148_149	NP_001605	NA	NA	NA	1.02479	-0.855473	1.11644	-0.360712	-0.415261	2.69832	-0.584598	-0.782133	0.952122	-0.515518	0.0981684	1.86645	-0.346125	0.280708	0.31798
NP_001605_T249t _1_1_249_249	6	6	7		ACTG1	WHIM05_11_4_12_IR_P_BI_20140117_H-PM_f01.30358.30358.3	11.19	11.19	11.2	3	1	1	0	672.329	1934.99	79.9794	T249t	iTRAQ	239	(K)	SYELPDGQVItIGNER	(F)	S(0.0)Y(0.0)ELPDGQVIT(0.99)IGNER	42,134	HOMO SAPIENS|MUS MUSCULUS	NP_001605	NP_001093241|NP_001077007|NP_001091|NP_001135417|NP_005150|NP_001606|NP_001017992|NP_001605|NP_001092|NP_001186822|NP_033738|NP_033736|NP_031418|NP_033740|NP_780706|NP_031419|NP_033739	659.1	300.61	NP_001605_T249t _1_1_249_249	NP_001605	NA	NA	NA	NA	NA	NA	NA	NA	NA	NA	NA	NA	-0.407165	-0.268757	1.0162	NA	NA	NA
NP_001605_S300s _1_1_300_300	5	15	6		ACTG1	WHIM08_17_43_35_IR_P_BI_20140423_H-PM_f01.29620.29620.3	21.55	21.55	2.15	6	1	1	0	813.72	2359.17	79.9745	S300s	iTRAQ	292	(K)	DLYANTVLsGGTTMYPGIADR	(M)	DLY(0.0)ANT(0.0)VLS(0.99)GGT(0.0)T(0.0)MY(0.0)PGIADR	42,134	HOMO SAPIENS|MUS MUSCULUS	NP_001605	NP_001605|NP_001092|NP_031419|NP_033739	659.1	300.61	NP_001605_S300s _1_1_300_300	NP_001605	0.510226	-0.320765	-0.837971	NA	NA	NA	0.207563	0.502586	0.904245	0.215358	0.518925	1.91642	0.0753125	0.358567	1.06799	NA	NA	NA
NP_001605_Y91y _1_1_91_91	5	15	6		ACTG1	WHIM08_17_43_35_IR_P_BI_20140423_H-PM_f09.19211.19211.3	13.7	13.7	4.18	2	1	1	0	580.615	1659.85	79.978	Y91y	iTRAQ	85	(K)	IWHHTFyNELR	(V)	IWHHT(0.0)FY(0.99)NELR	42,134	HOMO SAPIENS|MUS MUSCULUS	NP_001605	NP_001092|XP_003846703|NP_033738|NP_033736|NP_031419|NP_033739|NP_001077007|NP_001264012|XP_003960357|NP_001091|NP_005150|NP_001605	659.1	300.61	NP_001605_Y91y _1_1_91_91	NP_001605	NA	NA	NA	-0.777332	-1.99356	-1.00847	NA	NA	NA	-0.193976	-1.43597	3.49564	-1.03479	-0.815593	2.27	0.139382	0.708585	0.785067
NP_001605_Y53y _1_1_53_53	4	12	4		ACTG1	WHIM08_17_43_35_IR_P_BI_20140423_H-PM_fA.7161.7161.3	14.77	14.77	1.11	3	1	1	0	522.905	1486.73	79.9756	Y53y	iTRAQ	51	(K)	DSyVGDEAQSK	(R)	DS(0.0)Y(0.99)VGDEAQS(0.0)K	42,134	HOMO SAPIENS|MUS MUSCULUS	NP_001605	NP_001091|NP_001135417|NP_005150|NP_001606|NP_001605|NP_001092|NP_033738|NP_033736|NP_031418|NP_033740|NP_031419|NP_033739	659.1	300.61	NP_001605_Y53y _1_1_53_53	NP_001605	NA	NA	NA	NA	NA	NA	-1.0003	2.20318	1.72282	0.362718	-0.360228	0.258011	2.22193	0.235469	0.912611	NA	NA	NA
NP_001605_S155s _1_0_155_162	3	9	3		ACTG1	WHIM04_25_24_46_IR_P_BI_20140115_H-PM_f03.32413.32413.4	23.31	23.31	0	7	1	0	1	852.681	3327.72	79.9866	S155s	iTRAQ	148	(R)	TTGIVMDsGDGVTHTVPIYEGYALPHAILR	(L)	T(0.0)T(0.0)GIVMDS(0.33)GDGVT(0.33)HT(0.33)VPIY(0.0)EGY(0.0)ALPHAILR	42,134	HOMO SAPIENS|MUS MUSCULUS	NP_001605	NP_001605|NP_001092|NP_780706|NP_031419|NP_033739	659.1	300.61	NP_001605_S155s _1_0_155_162	NP_001605	NA	NA	NA	NA	NA	NA	NA	NA	NA	-0.895692	-0.837356	2.47544	-1.36599	1.09952	2.02615	NA	NA	NA
NP_001605_S271s _1_1_271_271	2	6	2		ACTG1	WHIM07_9_13_27_IR_P_BI_20140422_H-PM_f04.34607.34607.4	17.55	16.08	1.73	5	1	1	0	900.665	3519.67	79.9731	S271s	iTRAQ	257	(R)	CPEALFQPSFLGMEsCGIHETTFNSIMK	(C)	CPEALFQPS(0.0)FLGMES(0.99)CGIHET(0.0)T(0.0)FNS(0.0)IMK	42,134	HOMO SAPIENS|MUS MUSCULUS	NP_001605	NP_001605|NP_001092|NP_031419|NP_033739	659.1	300.61	NP_001605_S271s _1_1_271_271	NP_001605	NA	NA	NA	-0.552818	-1.30423	-0.51626	NA	NA	NA	NA	NA	NA	NA	NA	NA	NA	NA	NA
NP_001605_Y198y _1_0_198_199	2	6	2		ACTG1	WHIM05_11_4_12_IR_P_BI_20140117_H-PM_f07.11622.11622.2	10.39	6.96	1.04	5	1	0	1	678.808	1276.63	79.9797	Y198y	iTRAQ	197	(R)	GySFTTTAER	(E)	GY(0.50)S(0.50)FT(0.0)T(0.0)T(0.0)AER	42,134	HOMO SAPIENS|MUS MUSCULUS	NP_001605	NP_001605|NP_001092|NP_031419|NP_033739	659.1	300.61	NP_001605_Y198y _1_0_198_199	NP_001605	NA	NA	NA	NA	NA	NA	NA	NA	NA	-0.367066	-0.247573	0.455996	-0.0698395	-0.0604379	1.22768	NA	NA	NA
NP_001605_S368s _1_1_368_368	1	3	1		ACTG1	WHIM09_37_47_26_IR_P_BI_20140801_H-PM_f09.10190.10190.4	17.73	17.73	2.25	3	1	1	0	503.998	1933	79.9704	S368s	iTRAQ	360	(K)	QEYDESGPsIVHRK	(C)	QEY(0.0)DES(0.0)GPS(0.99)IVHRK	42,134	HOMO SAPIENS|MUS MUSCULUS	NP_001605	NP_001264335|NP_001093241|NP_001077007|NP_001264012|XP_003960357|NP_001605|NP_001092|XP_003846703|NP_031419|NP_033739	659.1	300.61	NP_001605_S368s _1_1_368_368	NP_001605	NA	NA	NA	NA	NA	NA	NA	NA	NA	NA	NA	NA	NA	NA	NA	NA	NA	NA
NP_001605_T297t _1_1_297_297	1	3	1		ACTG1	WHIM08_17_43_35_IR_P_BI_20140423_H-PM_f03.28731.28731.3	10.72	10.72	2.38	6	1	1	0	813.72	2359.17	79.9725	T297t	iTRAQ	292	(K)	DLYANtVLSGGTTMYPGIADR	(M)	DLY(0.0)ANT(0.99)VLS(0.0)GGT(0.0)T(0.0)MY(0.0)PGIADR	42,134	HOMO SAPIENS|MUS MUSCULUS	NP_001605	NP_001605|NP_001092|NP_031419	659.1	300.61	NP_001605_T297t _1_1_297_297	NP_001605	NA	NA	NA	NA	NA	NA	NA	NA	NA	NA	NA	NA	NA	NA	NA	NA	NA	NA
NP_004292_S233s _1_1_233_233	9	27	53		ACTL6A	WHIM09_37_47_26_IR_P_BI_20140801_H-PM_f09.11216.11216.3	16.2	10.86	99	1	1	1	0	571.289	1631.87	79.9768	S233s	iTRAQ	227	(K)	EAVREGsPANWK	(R)	EAVREGS(1.0)PANWK	47,974	HOMO SAPIENS|MUS MUSCULUS	NP_004292	NP_004292|NP_817126|NP_062647	2836.1	96.27	NP_004292_S233s _1_1_233_233	NP_004292	0.56143	-0.164575	1.3462	-0.753277	-1.2811	-0.989263	-1.54406	0.135876	0.982703	1.83866	0.203048	-1.61469	-0.227258	-0.597806	-0.444782	-0.426648	0.983649	-0.47413
NP_004292_S86s _1_1_86_86	7	21	10		ACTL6A	WHIM07_9_13_27_IR_P_BI_20140422_H-PM_f08.20199.20199.2	14.87	14.87	99	1	1	1	0	750.372	1419.78	79.9612	S86s	iTRAQ	80	(R)	ENMEAIsPLK	(N)	ENMEAIS(1.0)PLK	47,974	HOMO SAPIENS|MUS MUSCULUS	NP_004292	NP_004292|NP_817126|NP_062647	2836.1	96.27	NP_004292_S86s _1_1_86_86	NP_004292	-0.135733	-0.322996	0.737314	0.379314	-0.304935	-0.196924	-1.69783	1.11806	0.56426	NA	NA	NA	0.52099	-0.479443	-0.183662	NA	NA	NA
NP_004292_S51s _1_0_51_52	1	3	1		ACTL6A	WHIM01corr_2_8_21_IR_P_BI_20131220_H-PM_f06.36732.36732.4	18.21	18.21	0	3	1	0	1	795.38	3098.53	79.9726	S51s	iTRAQ	35	(K)	VDFPTAIGMVVERDDGsTLMEIDGDK	(G)	VDFPT(0.0)AIGMVVERDDGS(0.50)T(0.50)LMEIDGDK	47,974	HOMO SAPIENS	NP_004292	NP_004292	2836.1	96.27	NP_004292_S51s _1_0_51_52	NP_004292	-0.108162	-0.456872	1.15348	NA	NA	NA	NA	NA	NA	NA	NA	NA	NA	NA	NA	NA	NA	NA
NP_004292_S2s _1_1_2_2	1	0	1		ACTL6A	WHIM05_11_4_12_IR_P_BI_20140117_H-PM_f10.37642.37642.3	9.42	9.42	3.14	5	1	1	0	814.046	2360.14	79.9836	S2s	Acetyl	2	(M)	sGGVYGGDEVGALVFDIGSYTVR	(A)	S(0.99)GGVY(0.0)GGDEVGALVFDIGS(0.0)Y(0.0)T(0.0)VR	47,974	HOMO SAPIENS|MUS MUSCULUS	NP_004292	NP_004292|NP_062647	2836.1	96.27	NP_004292_S2s _1_1_2_2	NP_004292	NA	NA	NA	NA	NA	NA	NA	NA	NA	NA	NA	NA	NA	NA	NA	NA	NA	NA
NP_110439_S52s _1_1_52_52	9	27	37		ACTL8	WHIM09_37_47_26_IR_P_BI_20140801_H-PM_f09.26947.26947.3	23.38	20.71	23.38	4	1	1	0	867.088	2519.28	79.9653	S52s	iTRAQ	50	(R)	RVsLGIDICHPDTFSYPIER	(G)	RVS(0.99)LGIDICHPDT(0.0)FS(0.0)Y(0.0)PIER	41,759	HOMO SAPIENS	NP_110439	NP_110439	3463.1	76.01	NP_110439_S52s _1_1_52_52	NP_110439	-0.962876	-0.309608	4.5666	-0.187984	-1.51936	-2.50191	-6.28414	-5.25755	-1.13043	-3.27919	-3.69791	-3.02853	-1.28012	1.33388	-2.17983	-4.68963	-5.71637	-1.47503
NP_001123476_S6s _1_0_6_9	9	27	36		ACTN1	WHIM09_37_47_26_IR_P_BI_20140801_H-PM_f04.34053.34053.4	25.96	25.96	1.08	4	1	0	1	1038.19	4069.76	79.9817	S6s	Acetyl	1	(-)	MDHYDsQQTNDYMQPEEDWDRDLLLDPAWEK	(Q)	MDHY(0.0)DS(0.50)QQT(0.50)NDY(0.0)MQPEEDWDRDLLLDPAWEK	106,194	HOMO SAPIENS|MUS MUSCULUS	NP_001123476	NP_001123476|NP_001093|NP_001123477|NP_598917	688.3	296.3	NP_001123476_S6s _1_0_6_9	NP_001123476	-1.29767	-1.70416	2.60866	-2.08432	0.698987	-1.42145	1.15246	0.262402	-1.2795	0.891343	-1.74522	-3.90433	-1.40483	-1.23933	0.0688259	1.59116	-0.632777	0.270626
NP_001123476_S362s _1_1_362_362	9	27	11		ACTN1	WHIM07_9_13_27_IR_P_BI_20140422_H-PM_f12.32918.32918.3	21.01	21.01	99	1	1	1	0	787.702	2281.12	79.9715	S362s	iTRAQ	360	(R)	MVsDINNAWGCLEQVEK	(G)	MVS(1.0)DINNAWGCLEQVEK	106,194	HOMO SAPIENS	NP_001123476	NP_001123476|NP_001093|NP_001123477	688.3	296.3	NP_001123476_S362s _1_1_362_362	NP_001123476	-1.04953	1.82795	3.57227	-1.55712	0.567135	-0.934039	-0.325056	-0.370226	-0.209859	-0.460628	-1.54642	-1.03937	-0.145482	0.723125	1.95925	0.534891	0.192416	3.26902
NP_001123476_S348s _1_1_348_348	9	27	18		ACTN1	WHIM01corr_2_8_21_IR_P_BI_20131220_H-PM_f05.23118.23118.4	13.95	13.95	13.95	2	1	1	0	489.5	1875.01	79.9656	S348s	iTRAQ	345	(K)	LRLsNRPAFMPSEGR	(M)	LRLS(0.99)NRPAFMPS(0.0)EGR	106,194	HOMO SAPIENS|MUS MUSCULUS	NP_001123476	NP_001123476|NP_001093|NP_001123477|NP_068695|NP_598917	688.3	296.3	NP_001123476_S348s _1_1_348_348	NP_001123476	0.323134	0.507038	1.64785	0.521639	0.7013	-0.180116	-1.45492	-0.464584	0.961781	0.318276	-0.311631	-1.95942	1.16702	0.552682	2.35201	2.4035	0.4505	0.673138
NP_001123476_S91s _1_1_91_91	4	12	6		ACTN1	WHIM07_9_13_27_IR_P_BI_20140422_H-PM_f08.7107.7107.3	10.88	8.71	99	1	1	1	0	517.63	1470.91	79.9624	S91s	iTRAQ	87	(R)	VHKIsNVNK	(A)	VHKIS(1.0)NVNK	106,194	HOMO SAPIENS|MUS MUSCULUS	NP_001123476	NP_001123476|NP_001093|NP_001123477|NP_598917	688.3	296.3	NP_001123476_S91s _1_1_91_91	NP_001123476	NA	NA	NA	-1.53507	-0.457606	1.12604	NA	NA	NA	NA	NA	NA	-1.28012	-2.12705	1.42622	-0.132976	-0.0351066	0.554752
NP_001123476_S677s _1_1_677_677	4	12	4		ACTN1	WHIM06_13_TaxIR_HumIR_WhimIR_P_BI_20140124_H-PM_f08.10756.10756.3	9.39	9.39	5.95	2	1	1	0	487.614	1380.86	79.9709	S677s	iTRAQ	677	(K)	sIVNYKPK	(I)	S(0.99)IVNY(0.0)KPK	106,194	HOMO SAPIENS|MUS MUSCULUS	NP_001123476	NP_001123476|NP_001093|NP_001123477|NP_598917	688.3	296.3	NP_001123476_S677s _1_1_677_677	NP_001123476	NA	NA	NA	NA	NA	NA	NA	NA	NA	1.04806	-0.64297	-3.18226	NA	NA	NA	0.8333	-0.751631	1.47171
NP_001123476_S172s _1_1_172_172	3	9	4		ACTN1	WHIM03_30_16_6_IR_P_BI_20140114_H-PM_f02.27766.27766.3	11.83	11.83	99	1	1	1	0	623.323	1787.98	79.9749	S172s	iTRAQ	163	(K)	NVNIQNFHIsWK	(D)	NVNIQNFHIS(1.0)WK	106,194	HOMO SAPIENS|MUS MUSCULUS	NP_001123476	NP_001123476|NP_001093|NP_001123477|NP_598917	688.3	296.3	NP_001123476_S172s _1_1_172_172	NP_001123476	NA	NA	NA	NA	NA	NA	-0.095517	1.62202	-0.586457	NA	NA	NA	1.22631	0.824917	0.938507	-0.739266	-1.37986	6.84643
NP_001123476_Y193y _1_1_193_193	2	6	2		ACTN1	WHIM09_37_47_26_IR_P_BI_20140801_H-PM_f11.9370.9370.3	14.4	9.26	99	1	1	1	0	532.612	1515.85	79.9696	Y193y	iTRAQ	186	(R)	HRPELIDyGK	(L)	HRPELIDY(1.0)GK	106,194	HOMO SAPIENS|MUS MUSCULUS	NP_001123476	NP_001123476|NP_001093|NP_001123477|NP_598917	688.3	296.3	NP_001123476_Y193y _1_1_193_193	NP_001123476	NA	NA	NA	-1.09606	-0.737501	-0.386605	NA	NA	NA	NA	NA	NA	NA	NA	NA	NA	NA	NA
NP_001123476_T765t _1_0_763_765	2	6	4		ACTN1	WHIM04_25_24_46_IR_P_BI_20140115_H-PM_f06.20683.20683.4	11.13	8.93	0	3	1	0	1	665.564	2579.25	79.9817	T765t	iTRAQ	753	(R)	ASFNHFDRDHSGtLGPEEFK	(A)	AS(0.0)FNHFDRDHS(0.50)GT(0.50)LGPEEFK	106,194	HOMO SAPIENS|MUS MUSCULUS	NP_001123476	NP_001093|NP_598917|NP_001123476	688.3	296.3	NP_001123476_T765t _1_0_763_765	NP_001123476	NA	NA	NA	NA	NA	NA	NA	NA	NA	0.624691	-0.132708	-1.54248	NA	NA	NA	0.977768	0.844419	-0.338524
NP_001123476_S356s _1_1_356_356	2	3	2		ACTN1	WHIM09_37_47_26_IR_P_BI_20140801_H-PM_f06.17922.17922.3	10.82	10.82	7.5	2	1	1	0	562.605	1605.83	79.972	S356s	iTRAQ	347	(R)	LSNRPAFMPsEGR	(M)	LS(0.0)NRPAFMPS(0.99)EGR	106,194	HOMO SAPIENS|MUS MUSCULUS	NP_001123476	NP_001123476|NP_001093|NP_001123477|NP_068695|NP_598917	688.3	296.3	NP_001123476_S356s _1_1_356_356	NP_001123476	NA	NA	NA	NA	NA	NA	NA	NA	NA	NA	NA	NA	NA	NA	NA	NA	NA	NA
NP_001123476_T230t _1_1_230_230	1	3	1		ACTN1	WHIM09_37_47_26_IR_P_BI_20140801_H-PM_f09.21308.21308.3	15.61	15.61	99	1	1	1	0	710.014	2048.06	79.9699	T230t	iTRAQ	221	(K)	MLDAEDIVGtARPDEK	(A)	MLDAEDIVGT(1.0)ARPDEK	106,194	HOMO SAPIENS|MUS MUSCULUS	NP_001123476	NP_001123476|NP_001093|NP_001123477|NP_598917	688.3	296.3	NP_001123476_T230t _1_1_230_230	NP_001123476	NA	NA	NA	NA	NA	NA	NA	NA	NA	NA	NA	NA	NA	NA	NA	NA	NA	NA
NP_001094_T237t _1_1_237_237	3	6	4		ACTN2	WHIM03_30_16_6_IR_P_BI_20140114_H-PM_f08.22903.22903.3	16.19	16.19	99	1	1	1	0	737.695	2131.09	79.9771	T237t	iTRAQ	228	(K)	MLDAEDIVNtPKPDER	(A)	MLDAEDIVNT(1.0)PKPDER	104,423	HOMO SAPIENS|MUS MUSCULUS	NP_001094	NP_001094|NP_150371	688.6	296.3	NP_001094_T237t _1_1_237_237	NP_001094	-1.53794	3.12209	-3.34055	NA	NA	NA	-1.53515	2.34042	2.59109	NA	NA	NA	NA	NA	NA	NA	NA	NA
NP_001245300_S461s _1_1_461_461	6	18	9		ACTN3	WHIM02corr_18_14_20_IR_P_BI_20131220_H-PM_f05.15568.15568.3	12.85	12.85	12.85	2	1	1	0	432.205	1214.64	79.9613	S461s	iTRAQ	460	(K)	AsLHEAWTR	(G)	AS(0.99)LHEAWT(0.0)R	108,593	HOMO SAPIENS|MUS MUSCULUS	NP_001245300	NP_001245300|NP_001095|NP_038484	688.5	296.3	NP_001245300_S461s _1_1_461_461	NP_001245300	-4.10799	2.56204	-3.22324	-0.129851	-2.9998	-2.37946	-0.801961	2.09595	0.697639	0.877309	-2.13179	3.65403	0.490325	-1.70095	-0.533261	NA	NA	NA
NP_001245300_S364s _1_1_364_364	3	6	4		ACTN3	WHIM03_30_16_6_IR_P_BI_20140114_H-PM_f04.18826.18826.3	8.07	8.07	1.14	2	1	1	0	472.878	1336.65	79.9713	S364s	iTRAQ	358	(R)	VGEPSMsAMQR	(K)	VGEPS(0.0)MS(0.99)AMQR	108,593	HOMO SAPIENS|MUS MUSCULUS	NP_001245300	NP_001245300|NP_001095|NP_038484	688.5	296.3	NP_001245300_S364s _1_1_364_364	NP_001245300	NA	NA	NA	NA	NA	NA	NA	NA	NA	2.35091	-1.08917	-1.20708	NA	NA	NA	NA	NA	NA
NP_004915_S159s _1_1_159_159	9	27	23		ACTN4	WHIM07_9_13_27_IR_P_BI_20140422_H-PM_f03.23352.23352.2	18.05	18.05	5.09	3	1	1	0	953.476	1825.98	79.9653	S159s	iTRAQ	153	(R)	FAIQDIsVEETSAK	(E)	FAIQDIS(0.99)VEET(0.0)S(0.0)AK	105,309	MUS MUSCULUS|HOMO SAPIENS	NP_004915	NP_001245300|NP_001123476|NP_004915|NP_001095|NP_001094|NP_001265272|NP_001093|NP_001123477|NP_068695|NP_038484|NP_150371|NP_598917	688.1	296.3	NP_004915_S159s _1_1_159_159	NP_004915	-1.65413	-0.490342	1.24565	-0.59291	-0.0805564	1.54622	-1.01144	-0.192233	1.14485	0.259799	0.748653	-3.47575	-0.157748	-0.178801	-0.0455491	-0.64927	-0.659943	0.864708
NP_004915_S367s _1_1_367_367	9	27	28		ACTN4	WHIM05_11_4_12_IR_P_BI_20140117_H-PM_f06.18164.18164.3	7.73	7.73	5.85	2	1	1	0	553.272	1577.82	79.9777	S367s	Hydrogen	366	(R)	LsNRPAFMPSEGK	(M)	LS(0.99)NRPAFMPS(0.0)EGK	105,309	HOMO SAPIENS|MUS MUSCULUS	NP_004915	NP_001094|NP_001265272|NP_001265273|NP_150371|NP_004915	688.1	296.3	NP_004915_S367s _1_1_367_367	NP_004915	-0.937274	0.582902	-1.09493	-1.41679	1.73992	-0.420219	-1.38138	-1.05218	1.41422	-0.565886	-1.46027	-0.282371	1.68221	1.22025	-0.15345	1.79247	-0.768611	-0.435386
NP_004915_S656s _1_1_656_656	8	24	20		ACTN4	WHIM07_9_13_27_IR_P_BI_20140422_H-PM_f09.28483.28483.3	20.47	20.47	12.77	2	1	1	0	714.705	2062.13	79.969	S656s	iTRAQ	653	(R)	QFAsQANVVGPWIQTK	(M)	QFAS(0.99)QANVVGPWIQT(0.0)K	105,309	HOMO SAPIENS	NP_004915	NP_004915	688.1	296.3	NP_004915_S656s _1_1_656_656	NP_004915	-0.738366	-0.171269	-0.743007	-1.05196	0.717492	1.41897	-0.0932885	-1.02859	0.454419	1.16033	-0.777715	1.78599	NA	NA	NA	0.691201	0.599918	0.896995
NP_004915_S507s _1_1_507_507	8	24	9		ACTN4	WHIM09_37_47_26_IR_P_BI_20140801_H-PM_f04.26113.26113.3	19.68	19.68	1.18	3	1	1	0	661.638	1902.92	79.9747	S507s	iTRAQ	498	(K)	ICDQWDALGsLTHSR	(R)	ICDQWDALGS(0.99)LT(0.0)HS(0.0)R	105,309	HOMO SAPIENS	NP_004915	NP_004915	688.1	296.3	NP_004915_S507s _1_1_507_507	NP_004915	NA	NA	NA	-0.412497	0.23635	0.677051	1.58034	0.496153	0.420421	1.09016	0.505671	0.404753	-0.595249	0.0224161	-0.764169	-0.833999	-0.636172	0.707578
NP_004915_S191s _1_1_191_191	8	24	9		ACTN4	WHIM05_11_4_12_IR_P_BI_20140117_H-PM_f11.26561.26561.3	17.79	17.79	99	1	1	1	0	618.652	1773.96	79.9761	S191s	iTRAQ	182	(K)	NVNVQNFHIsWK	(D)	NVNVQNFHIS(1.0)WK	105,309	HOMO SAPIENS|MUS MUSCULUS	NP_004915	NP_004915|NP_068695	688.1	296.3	NP_004915_S191s _1_1_191_191	NP_004915	-1.71518	-2.65022	0.0641873	0.682006	1.96661	-0.458636	-2.87449	0.0651077	-0.989209	NA	NA	NA	1.27333	1.16107	-0.0455491	0.454368	-2.55483	4.49593
NP_004915_S423s _1_1_423_423	8	24	22		ACTN4	WHIM07_9_13_27_IR_P_BI_20140422_H-PM_f10.15793.15793.3	17.35	17.35	17.35	2	1	1	0	528.255	1502.78	79.965	S423s	iTRAQ	422	(K)	AsIHEAWTDGK	(E)	AS(0.99)IHEAWT(0.0)DGK	105,309	HOMO SAPIENS|MUS MUSCULUS	NP_004915	NP_001123476|NP_004915|NP_001093|NP_001123477|NP_068695|NP_598917	688.1	296.3	NP_004915_S423s _1_1_423_423	NP_004915	-0.454774	0.924287	-0.243049	-0.332314	-0.17771	1.21728	-0.56128	-0.781971	0.600874	0.334649	-0.0178443	-0.745888	NA	NA	NA	0.288586	0.742544	1.18758
NP_004915_S909s _1_1_909_909	8	21	8		ACTN4	WHIM02corr_18_14_20_IR_P_BI_20131220_H-PM_f04.32319.32319.2	11.73	11.73	2.32	5	1	1	0	757.329	1433.69	79.9589	S909s	iTRAQ	900	(K)	SFSTALYGEsDL	(-)	S(0.0)FS(0.0)T(0.0)ALY(0.0)GES(0.99)DL	105,309	HOMO SAPIENS|MUS MUSCULUS	NP_004915	NP_004915|NP_068695	688.1	296.3	NP_004915_S909s _1_1_909_909	NP_004915	-0.232233	-0.929903	0.0306706	-0.514731	0.902547	0.180038	0.907321	0.0458072	-0.0424818	1.01765	0.965128	0.779759	0.318595	0.697085	0.230677	NA	NA	NA
NP_004915_Y265y _1_1_265_265	7	21	9		ACTN4	WHIM08_17_43_35_IR_P_BI_20140423_H-PM_f01.33914.33914.3	26.23	26.23	2.14	6	1	1	0	792.719	2296.17	79.9763	Y265y	iTRAQ	256	(K)	AIMTYVSSFyHAFSGAQK	(A)	AIMT(0.0)Y(0.0)VS(0.0)S(0.0)FY(0.99)HAFS(0.0)GAQK	105,309	HOMO SAPIENS|MUS MUSCULUS	NP_004915	NP_001123476|NP_004915|NP_001093|NP_001123477|NP_068695|NP_598917	688.1	296.3	NP_004915_Y265y _1_1_265_265	NP_004915	-2.94014	-2.02323	-0.463701	-2.52333	-0.825402	0.0527832	0.907321	-1.30523	-0.27001	NA	NA	NA	-1.39256	-1.1186	4.61361	NA	NA	NA
NP_004915_S269s _1_1_269_269	7	21	13		ACTN4	WHIM05_11_4_12_IR_P_BI_20140117_H-PM_f06.37542.37542.3	23.05	23.05	2.42	6	1	1	0	792.721	2296.17	79.9824	S269s	iTRAQ	256	(K)	AIMTYVSSFYHAFsGAQK	(A)	AIMT(0.0)Y(0.0)VS(0.0)S(0.0)FY(0.0)HAFS(0.99)GAQK	105,309	HOMO SAPIENS|MUS MUSCULUS	NP_004915	NP_001123476|NP_004915|NP_001093|NP_001123477|NP_068695|NP_598917	688.1	296.3	NP_004915_S269s _1_1_269_269	NP_004915	-1.75063	-1.73762	-0.410633	-1.00986	0.17852	0.993986	0.178592	0.172333	0.289657	1.35915	2.04971	-0.0121797	-1.02048	-0.604907	1.28811	NA	NA	NA
NP_004915_Y265y _1_0_263_265	7	21	11		ACTN4	WHIM04_25_24_46_IR_P_BI_20140115_H-PM_f04.36384.36384.4	22.4	22.4	1.09	6	1	0	1	594.792	2296.17	79.9793	Y265y	iTRAQ	256	(K)	AIMTYVSSFyHAFSGAQK	(A)	AIMT(0.0)Y(0.0)VS(0.0)S(0.50)FY(0.50)HAFS(0.0)GAQK	105,309	HOMO SAPIENS|MUS MUSCULUS	NP_004915	NP_001123476|NP_004915|NP_001093|NP_001123477|NP_068695|NP_598917	688.1	296.3	NP_004915_Y265y _1_0_263_265	NP_004915	NA	NA	NA	NA	NA	NA	0.715668	-0.831294	-0.732912	0.0843706	-1.50887	-2.08985	0.146866	1.25576	0.800394	0.158328	0.161853	3.2109
NP_004915_S381s _1_1_381_381	7	21	11		ACTN4	WHIM08_17_43_35_IR_P_BI_20140423_H-PM_f07.28917.28917.3	19.68	19.68	99	1	1	1	0	789.712	2287.14	79.985	S381s	iTRAQ	379	(K)	MVsDINNGWQHLEQAEK	(G)	MVS(1.0)DINNGWQHLEQAEK	105,309	HOMO SAPIENS|MUS MUSCULUS	NP_004915	NP_004915|NP_068695	688.1	296.3	NP_004915_S381s _1_1_381_381	NP_004915	NA	NA	NA	NA	NA	NA	0.180821	0.845706	0.441343	0.477331	-0.795386	-0.680669	0.852182	0.323058	-0.455572	-0.1685	0.205999	0.00802388
NP_004915_S16s _1_0_16_31	4	12	5		ACTN4	WHIM09_37_47_26_IR_P_BI_20140801_H-PM_f11.33091.33091.5	20.35	20.35	0	8	1	0	1	1107.08	5451.36	79.9985	S16s	Acetyl	2	(M)	VDYHAANQSYQYGPsSAGNGAGGGGSMGDYMAQEDDWDRDLLLDPAWEK	(Q)	VDY(0.0)HAANQS(0.0)Y(0.0)QY(0.0)GPS(0.25)S(0.25)AGNGAGGGGS(0.25)MGDY(0.25)MAQEDDWDRDLLLDPAWEK	105,309	HOMO SAPIENS	NP_004915	NP_004915	688.1	296.3	NP_004915_S16s _1_0_16_31	NP_004915	-1.4887	-6.01944	-0.84635	-0.0697134	1.30504	1.77192	NA	NA	NA	NA	NA	NA	0.10189	0.37277	-0.582896	NA	NA	NA
NP_004915_S608s _1_0_606_608	4	12	4		ACTN4	WHIM09_37_47_26_IR_P_BI_20140801_H-PM_f09.25320.25320.3	15.44	15.44	1.1	7	1	0	1	763.401	2208.21	79.9778	S608s	iTRAQ	605	(K)	LSGsNPYTTVTPQIINSK	(W)	LS(0.50)GS(0.50)NPY(0.0)T(0.0)T(0.0)VT(0.0)PQIINS(0.0)K	105,309	HOMO SAPIENS|MUS MUSCULUS	NP_004915	NP_004915|NP_068695	688.1	296.3	NP_004915_S608s _1_0_606_608	NP_004915	NA	NA	NA	-0.0155896	-0.143012	1.37575	NA	NA	NA	NA	NA	NA	NA	NA	NA	NA	NA	NA
NP_004915_S164s _1_0_163_164	4	12	4		ACTN4	WHIM05_11_4_12_IR_P_BI_20140117_H-PM_f07.27203.27203.3	12.78	9.72	0	3	1	0	1	635.991	1825.98	79.979	S164s	iTRAQ	153	(R)	FAIQDISVEETsAK	(E)	FAIQDIS(0.0)VEET(0.50)S(0.50)AK	105,309	HOMO SAPIENS|MUS MUSCULUS	NP_004915	NP_001245300|NP_001123476|NP_004915|NP_001095|NP_001094|NP_001265272|NP_001093|NP_001123477|NP_068695|NP_038484|NP_150371|NP_598917	688.1	296.3	NP_004915_S164s _1_0_163_164	NP_004915	NA	NA	NA	-0.288213	0.0906193	0.770691	NA	NA	NA	NA	NA	NA	0.447392	-0.0770087	0.373106	-0.175605	-1.13536	3.04086
NP_004915_S696s _1_1_696_696	3	9	4		ACTN4	WHIM02corr_18_14_20_IR_P_BI_20131220_H-PM_f05.38249.38249.5	21.55	21.55	6.09	2	1	1	0	768.209	3757.05	79.9628	S696s	iTRAQ	696	(R)	sIVDYKPNLDLLEQQHQLIQEALIFDNK	(H)	S(0.99)IVDY(0.0)KPNLDLLEQQHQLIQEALIFDNK	105,309	HOMO SAPIENS	NP_004915	NP_004915	688.1	296.3	NP_004915_S696s _1_1_696_696	NP_004915	-1.30949	-1.17534	-1.22341	-0.821433	1.4739	2.35777	NA	NA	NA	NA	NA	NA	-0.470541	-0.417894	0.0213495	NA	NA	NA
NP_004915_T69t _1_1_69_69	3	6	3		ACTN4	WHIM07_9_13_27_IR_P_BI_20140422_H-PM_f09.27028.27028.3	10.19	10.19	99	1	1	1	0	763.705	2209.13	79.965	T69t	iTRAQ	67	(K)	AGtQIENIDEDFRDGLK	(L)	AGT(1.0)QIENIDEDFRDGLK	105,309	HOMO SAPIENS|MUS MUSCULUS	NP_004915	NP_004915|NP_068695	688.1	296.3	NP_004915_T69t _1_1_69_69	NP_004915	NA	NA	NA	NA	NA	NA	-0.844303	-1.44462	-0.921212	1.41295	-0.103992	-0.897288	NA	NA	NA	NA	NA	NA
NP_004915_T844t _1_1_844_844	1	3	1		ACTN4	WHIM02corr_18_14_20_IR_P_BI_20131220_H-PM_f11.28240.28240.3	13.3	13.3	1.2	5	1	1	0	703.998	2030.02	79.9639	T844t	iTRAQ	838	(R)	ETTDTDtADQVIASFK	(V)	ET(0.0)T(0.0)DT(0.0)DT(0.99)ADQVIAS(0.0)FK	105,309	HOMO SAPIENS|MUS MUSCULUS	NP_004915	NP_004915|NP_068695	688.1	296.3	NP_004915_T844t _1_1_844_844	NP_004915	NA	NA	NA	-0.516736	2.55416	0.948367	NA	NA	NA	NA	NA	NA	NA	NA	NA	NA	NA	NA
NP_004915_S773s _1_1_773_773	1	3	2		ACTN4	WHIM07_9_13_27_IR_P_BI_20140422_H-PM_f02.12409.12409.2	11.65	7.27	99	1	1	1	0	667.313	1253.65	79.9677	S773s	iTRAQ	772	(R)	AsFNHFDK	(D)	AS(1.0)FNHFDK	105,309	HOMO SAPIENS|MUS MUSCULUS	NP_004915	NP_004915|NP_068695	688.1	296.3	NP_004915_S773s _1_1_773_773	NP_004915	NA	NA	NA	NA	NA	NA	NA	NA	NA	NA	NA	NA	NA	NA	NA	NA	NA	NA
NP_004915_T613t _1_0_612_615	1	0	1		ACTN4	WHIM07_9_13_27_IR_P_BI_20140422_H-PM_f02.22346.22346.3	11.1	11.1	0	7	1	0	1	763.398	2208.21	79.9671	T613t	iTRAQ	605	(K)	LSGSNPYTtVTPQIINSK	(W)	LS(0.0)GS(0.0)NPY(0.0)T(0.33)T(0.33)VT(0.33)PQIINS(0.0)K	105,309	HOMO SAPIENS|MUS MUSCULUS	NP_004915	NP_004915|NP_068695	688.1	296.3	NP_004915_T613t _1_0_612_615	NP_004915	NA	NA	NA	NA	NA	NA	NA	NA	NA	NA	NA	NA	NA	NA	NA	NA	NA	NA
NP_004915_S128s _1_1_128_128	1	0	1		ACTN4	WHIM02corr_18_14_20_IR_P_BI_20131220_H-PM_f04.30407.30407.3	9.56	9.56	99	1	1	1	0	628.328	1803.01	79.9584	S128s	iTRAQ	126	(K)	LVsIGAEEIVDGNAK	(M)	LVS(1.0)IGAEEIVDGNAK	105,309	HOMO SAPIENS|MUS MUSCULUS	NP_004915	NP_004915|NP_068695	688.1	296.3	NP_004915_S128s _1_1_128_128	NP_004915	NA	NA	NA	NA	NA	NA	NA	NA	NA	NA	NA	NA	NA	NA	NA	NA	NA	NA
NP_004915_S121s _1_1_121_121	1	3	1		ACTN4	WHIM04_25_24_46_IR_P_BI_20140115_H-PM_f07.25997.25997.2	9.32	6.56	99	1	1	1	0	616.833	1152.69	79.9731	S121s	iTRAQ	115	(K)	ALDFIAsK	(G)	ALDFIAS(1.0)K	105,309	HOMO SAPIENS	NP_004915	NP_001245300|NP_001123476|NP_004915|NP_001095|NP_001093	688.1	296.3	NP_004915_S121s _1_1_121_121	NP_004915	NA	NA	NA	NA	NA	NA	NA	NA	NA	1.33576	1.09545	-1.36546	NA	NA	NA	NA	NA	NA
NP_060947_S201s _1_1_201_201	3	6	3		ACTR10	WHIM09_37_47_26_IR_P_BI_20140801_H-PM_f10.32686.32686.3	17.83	15.08	3.7	3	1	1	0	828.087	2402.27	79.9747	S201s	iTRAQ	192	(K)	EQSLPSVMGsVPEGVLEDIK	(A)	EQS(0.0)LPS(0.0)VMGS(0.99)VPEGVLEDIK	46,877	HOMO SAPIENS	NP_060947	NP_060947	5999.1	32.82	NP_060947_S201s _1_1_201_201	NP_060947	NA	NA	NA	NA	NA	NA	NA	NA	NA	NA	NA	NA	-0.165926	-0.609642	1.84272	NA	NA	NA
NP_060947_S241s _1_1_241_241	3	6	3		ACTR10	WHIM08_17_43_35_IR_P_BI_20140423_H-PM_f05.26181.26181.4	14.99	14.99	4.41	2	1	1	0	763.869	2972.46	79.9893	S241s	iTRAQ	231	(K)	FNIDGNNERPsPPPNVDYPLDGEK	(I)	FNIDGNNERPS(0.99)PPPNVDY(0.0)PLDGEK	46,877	HOMO SAPIENS	NP_060947	NP_060947	5999.1	32.82	NP_060947_S241s _1_1_241_241	NP_060947	NA	NA	NA	-0.262154	-0.841594	0.763488	NA	NA	NA	NA	NA	NA	NA	NA	NA	NA	NA	NA
NP_005727_S3s _1_1_3_3	8	24	9		ACTR1A	WHIM09_37_47_26_IR_P_BI_20140801_H-PM_f09.31733.31733.3	18.79	18.79	3.21	3	1	1	0	872.091	2534.29	79.9649	S3s	Acetyl	1	(-)	MEsYDVIANQPVVIDNGSGVIK	(A)	MES(0.99)Y(0.0)DVIANQPVVIDNGS(0.0)GVIK	42,727	HOMO SAPIENS|MUS MUSCULUS	NP_005727	NP_005727|NP_058556	6990.1	23.62	NP_005727_S3s _1_1_3_3	NP_005727	-0.496131	0.0987151	-0.223498	-0.167938	-0.214721	0.662644	1.29954	0.558343	-0.186321	NA	NA	NA	-0.47463	-0.0675397	1.01404	0.122803	0.521813	1.46094
NP_005726_S3s _1_1_3_3	4	9	4		ACTR1B	WHIM09_37_47_26_IR_P_BI_20140801_H-PM_f12.32597.32597.3	15.61	15.61	4.42	3	1	1	0	876.763	2548.31	79.9653	S3s	Acetyl	1	(-)	MEsYDIIANQPVVIDNGSGVIK	(A)	MES(0.99)Y(0.0)DIIANQPVVIDNGS(0.0)GVIK	42,407	HOMO SAPIENS|MUS MUSCULUS	NP_005726	NP_005726|NP_666219	8372.1	15.61	NP_005726_S3s _1_1_3_3	NP_005726	NA	NA	NA	NA	NA	NA	NA	NA	NA	NA	NA	NA	-0.650448	0.0271506	-0.449098	NA	NA	NA
NP_001005386_T122t _1_1_122_122	9	27	26		ACTR2	WHIM08_17_43_35_IR_P_BI_20140423_H-PM_f02.24703.24703.3	12.71	12.71	3.01	2	1	1	0	574.646	1641.95	79.9763	T122t	iTRAQ	112	(K)	ILLTEPPMNPtK	(N)	ILLT(0.0)EPPMNPT(0.99)K	45,661	HOMO SAPIENS|MUS MUSCULUS	NP_001005386	NP_001005386|NP_005713|NP_666355	6348.1	29.37	NP_001005386_T122t _1_1_122_122	NP_001005386	-1.51233	-0.900896	0.536214	-1.13615	-0.559386	0.763488	-0.213629	-0.293024	0.974857	-0.919082	-1.0958	3.29533	-1.82802	0.325425	0.780972	2.92927	1.54396	0.765695
NP_001005386_S212s _1_1_212_212	3	9	3		ACTR2	WHIM05_11_4_12_IR_P_BI_20140117_H-PM_f01.21259.21259.3	16.66	16.66	6.5	3	1	1	0	613.276	1757.84	79.9758	S212s	iTRAQ	206	(R)	GYAFNHsADFETVR	(M)	GY(0.0)AFNHS(0.99)ADFET(0.0)VR	45,661	HOMO SAPIENS|MUS MUSCULUS	NP_001005386	NP_001005386|NP_005713|NP_666355	6348.1	29.37	NP_001005386_S212s _1_1_212_212	NP_001005386	NA	NA	NA	NA	NA	NA	0.753553	0.277413	0.475341	0.0516239	0.229555	2.20292	-0.493029	0.339629	1.02699	NA	NA	NA
NP_005712_S418s _1_1_418_418	8	24	10		ACTR3	WHIM06_13_TaxIR_HumIR_WhimIR_P_BI_20140124_H-PM_f09.21241.21241.2	14.87	14.87	99	1	1	1	0	606.276	1131.57	79.9708	S418s	iTRAQ	410	(R)	HNPVFGVMs	(-)	HNPVFGVMS(1.0)	47,827	HOMO SAPIENS|MUS MUSCULUS	NP_005712	NP_005712|NP_065178|NP_001264069|NP_001035225|NP_076224|NP_001004365	3776.1	67.86	NP_005712_S418s _1_1_418_418	NP_005712	NA	NA	NA	-0.358374	-0.200842	-0.0192476	0.149621	0.101564	-0.0163291	-0.50507	-0.821893	1.79996	0.108023	-0.0628052	1.24495	-0.315336	0.239957	0.223271
NP_005712_Y202y _1_1_202_202	1	3	1		ACTR3	WHIM09_37_47_26_IR_P_BI_20140801_H-PM_f01.34552.34552.2	18.1	18.1	2.38	2	1	1	0	817.428	1553.88	79.9689	Y202y	iTRAQ	199	(R)	DITyFIQQLLR	(D)	DIT(0.0)Y(0.99)FIQQLLR	47,827	MUS MUSCULUS|HOMO SAPIENS	NP_005712	NP_001004365|NP_005712|NP_076224	3776.1	67.86	NP_005712_Y202y _1_1_202_202	NP_005712	NA	NA	NA	NA	NA	NA	NA	NA	NA	NA	NA	NA	NA	NA	NA	NA	NA	NA
NP_005712_T25t _1_1_25_25	1	3	1		ACTR3	WHIM04_25_24_46_IR_P_BI_20140115_H-PM_f06.37219.37219.3	16.41	16.41	5.91	3	1	1	0	854.115	2480.35	79.9846	T25t	iTRAQ	19	(K)	LGYAGNtEPQFIIPSCIAIK	(E)	LGY(0.0)AGNT(0.99)EPQFIIPS(0.0)CIAIK	47,827	HOMO SAPIENS|MUS MUSCULUS	NP_005712	NP_005712|NP_076224	3776.1	67.86	NP_005712_T25t _1_1_25_25	NP_005712	NA	NA	NA	NA	NA	NA	NA	NA	NA	-1.25123	-0.963265	1.93972	NA	NA	NA	NA	NA	NA
NP_005712_S268s _1_1_268_268	1	3	1		ACTR3	WHIM02corr_18_14_20_IR_P_BI_20131220_H-PM_f06.22580.22580.3	11.69	11.69	11.69	2	1	1	0	570.949	1630.87	79.9661	S268s	iTRAQ	265	(K)	KEFsIDVGYER	(F)	KEFS(0.99)IDVGY(0.0)ER	47,827	HOMO SAPIENS|MUS MUSCULUS	NP_005712	NP_005712|NP_001264069|NP_076224	3776.1	67.86	NP_005712_S268s _1_1_268_268	NP_005712	NA	NA	NA	-0.516736	-0.638034	0.624228	NA	NA	NA	NA	NA	NA	NA	NA	NA	NA	NA	NA
NP_075050_S412s _1_1_412_412	9	27	12		ACTR8	WHIM05_11_4_12_IR_P_BI_20140117_H-PM_f07.16405.16405.4	20.11	20.11	12.05	4	1	1	0	659.559	2555.23	79.9886	S412s	iTRAQ	412	(R)	sQGDPEDPHDEHYLLATQSK	(Q)	S(0.99)QGDPEDPHDEHY(0.0)LLAT(0.0)QS(0.0)K	71,338	HOMO SAPIENS|MUS MUSCULUS	NP_075050	NP_075050|NP_081769	4918.1	46.44	NP_075050_S412s _1_1_412_412	NP_075050	0.845021	-0.184657	0.728935	-1.44887	0.0466688	-0.955649	-1.04487	0.590511	-1.34227	-0.0489553	-0.693776	2.62917	0.37175	1.48538	-0.690796	1.03224	1.09911	-1.73117
NP_075050_S132s _1_1_132_132	7	21	17		ACTR8	WHIM08_17_43_35_IR_P_BI_20140423_H-PM_f02.10878.11027.3	10.45	10.45	99	1	1	1	0	459.579	1296.75	79.9728	S132s	iTRAQ	128	(R)	RIPVsPEQAR	(S)	RIPVS(1.0)PEQAR	71,338	HOMO SAPIENS	NP_075050	NP_075050	4918.1	46.44	NP_075050_S132s _1_1_132_132	NP_075050	NA	NA	NA	NA	NA	NA	0.174135	0.993677	0.255659	0.201323	0.218511	0.854294	-0.264057	0.0744958	-0.0822354	0.0185971	1.5949	-0.47413
NP_064733_S168s _1_1_168_168	9	24	17		ACVR1B	WHIM09_37_47_26_IR_P_BI_20140801_H-PM_f01.18525.18525.3	16.94	11.69	6.25	2	1	1	0	789.677	2287.04	79.9747	S168s	iTRAQ	160	(R)	QRLDMEDPsCEMCLSK	(D)	QRLDMEDPS(0.99)CEMCLS(0.0)K	62,465	HOMO SAPIENS|MUS MUSCULUS	NP_064733	NP_064733|NP_004293|NP_064732|NP_031421	6493.1	28.16	NP_064733_S168s _1_1_168_168	NP_064733	NA	NA	NA	0.788249	-0.756006	0.46576	-0.162373	1.13307	0.810095	0.432889	1.13521	0.234719	-0.262013	0.0460887	1.03562	-0.940574	-0.78559	-1.17584
NP_000011_S160s _1_0_160_161	1	3	1		ACVRL1	WHIM09_37_47_26_IR_P_BI_20140801_H-PM_f10.23049.23049.3	14.39	14.39	0	3	1	0	1	617.671	1771.02	79.9775	S160s	iTRAQ	152	(R)	GLHSELGEsSLILK	(A)	GLHS(0.0)ELGES(0.50)S(0.50)LILK	57,151	HOMO SAPIENS	NP_000011	NP_000011	7682.1	19.22	NP_000011_S160s _1_0_160_161	NP_000011	NA	NA	NA	NA	NA	NA	NA	NA	NA	NA	NA	NA	NA	NA	NA	NA	NA	NA
NP_001185824_S408s _1_1_408_408	1	3	1		ACY1	WHIM02corr_18_14_20_IR_P_BI_20131220_H-PM_f09.38838.38838.2	13.64	13.64	1.31	3	1	1	0	837.943	1594.92	79.9617	S408s	iTRAQ	394	(R)	LLPALASVPALPSDs	(-)	LLPALAS(0.0)VPALPS(0.0)DS(0.99)	46,112	HOMO SAPIENS	NP_001185824	NP_001185824	8750.1	13.64	NP_001185824_S408s _1_1_408_408	NP_001185824	NA	NA	NA	0.836359	-0.95494	1.58704	NA	NA	NA	NA	NA	NA	NA	NA	NA	NA	NA	NA
NP_542389_S316s _1_1_316_316	2	6	2		ACY3	WHIM09_37_47_26_IR_P_BI_20140801_H-PM_f06.35044.35044.2	10.84	10.84	2.32	5	1	1	0	1064.02	2047.07	79.9651	S316s	iTRAQ	301	(K)	FTFTVPAMPALTPAPsPAS	(-)	FT(0.0)FT(0.0)VPAMPALT(0.0)PAPS(0.99)PAS(0.0)	35,526	HOMO SAPIENS	NP_542389	NP_542389	9444.1	10.84	NP_542389_S316s _1_1_316_316	NP_542389	NA	NA	NA	NA	NA	NA	NA	NA	NA	1.1884	-0.95222	1.42961	NA	NA	NA	NA	NA	NA
NP_000013_T4t _1_1_4_4	3	6	3		ADA	WHIM01corr_2_8_21_IR_P_BI_20131220_H-PM_f12.13549.13549.2	14.46	14.46	99	1	1	1	0	756.89	1432.8	79.9695	T4t	Acetyl	2	(M)	AQtPAFDKPK	(V)	AQT(1.0)PAFDKPK	41,049	HOMO SAPIENS	NP_000013	NP_000013	8587.1	14.46	NP_000013_T4t _1_1_4_4	NP_000013	0.84896	0.0697085	-0.354771	NA	NA	NA	NA	NA	NA	NA	NA	NA	-1.30261	-1.45949	0.424899	NA	NA	NA
NP_001101_T719t _1_1_719_719	8	24	23		ADAM10	WHIM07_9_13_27_IR_P_BI_20140422_H-PM_f05.22757.22757.3	13.97	11.21	99	1	1	1	0	590.691	1690.1	79.959	T719t	iTRAQ	710	(K)	LPPPKPLPGtLK	(R)	LPPPKPLPGT(1.0)LK	86,195	HOMO SAPIENS|MUS MUSCULUS	NP_001101	NP_001101|NP_031425	5354.1	39.81	NP_001101_T719t _1_1_719_719	NP_001101	-1.76639	0.0206205	2.50811	-1.1141	-1.81313	-1.86564	-1.20087	-0.874184	-0.484462	0.168576	-2.30629	0.339534	-0.527784	1.39543	2.68003	0.264903	-1.04028	-0.764714
NP_001101_S740s_1_1_740_740	4	9	5		ADAM10	WHIM05_11_4_12_IR_P_BI_20140117_H-PM_f12.7996.7996.3	8.88	8.88	8.88	2	1	1	0	580.252	1675.79	62.9507	Q735q S740s	Hydrogen	735	(R)	qRPREsYQMGHMR	(R)	Q(1.0)RPRES(0.99)Y(0.0)QMGHMR	86,195	HOMO SAPIENS|MUS MUSCULUS	NP_001101	NP_001101|NP_031425	5354.1	39.81	NP_001101_S740s_1_1_740_740	NP_001101	NA	NA	NA	NA	NA	NA	1.43994	-0.0228168	0.187662	NA	NA	NA	NA	NA	NA	NA	NA	NA
NP_997080_S806s _1_1_806_806	9	27	37		ADAM15	WHIM02corr_18_14_20_IR_P_BI_20131220_H-PM_f04.20161.20161.5	17.94	11.64	17.16	2	1	1	0	672.569	3278.87	79.9466	S806s	iTRAQ	782	(K)	RLQAELADRPNPPTRPLPADPVVRsPK	(S)	RLQAELADRPNPPT(0.0)RPLPADPVVRS(0.99)PK	95,696	HOMO SAPIENS	NP_997080	NP_997080|NP_997079	3901.1	64.98	NP_997080_S806s _1_1_806_806	NP_997080	1.29207	-0.695619	1.39648	-0.817424	0.00734466	-0.859607	-1.43041	-0.299458	-0.698914	-0.853589	-0.331512	-2.61626	-1.75238	3.61591	-0.85049	-3.73283	-2.43937	-2.59647
NP_997078_S781s _1_1_781_781	9	27	17		ADAM15	WHIM08_17_43_35_IR_P_BI_20140423_H-PM_f09.17298.17298.5	17.88	11.86	15.22	2	1	1	0	593.128	2881.62	79.9849	S781s	iTRAQ	760	(K)	AELADRPNPPTRPLPADPVVRsPK	(S)	AELADRPNPPT(0.0)RPLPADPVVRS(0.99)PK	93,057	HOMO SAPIENS	NP_997078	NP_997078	3901.2	64.98	NP_997078_S781s _1_1_781_781	NP_997078	3.60413	0.19466	-0.703904	-3.05454	0.296493	-2.83565	1.4912	-1.83492	-1.53057	-0.713246	-2.0854	-4.2048	-1.94659	4.09647	-1.32525	-1.81212	-0.575047	-2.55557
NP_997080_S832s _1_1_832_832	4	9	15		ADAM15	WHIM08_17_43_35_IR_P_BI_20140423_H-PM_f05.36487.36487.4	14.74	14.74	11.01	6	1	1	0	897.475	3506.88	79.9948	S832s	iTRAQ	830	(R)	CPsGDLPGPGAGIPPLVVPSRPAPPPPTVSSLYL	(-)	CPS(0.99)GDLPGPGAGIPPLVVPS(0.0)RPAPPPPT(0.0)VS(0.0)S(0.0)LY(0.0)L	95,696	HOMO SAPIENS	NP_997080	NP_997080|NP_997079|NP_997077|NP_997078|NP_001248393|NP_003806	3901.1	64.98	NP_997080_S832s _1_1_832_832	NP_997080	-0.356305	-3.6409	-1.40775	-5.28965	-2.17168	-4.79009	NA	NA	NA	NA	NA	NA	NA	NA	NA	NA	NA	NA
NP_997080_S762s _1_1_762_762	2	3	2		ADAM15	WHIM08_17_43_35_IR_P_BI_20140423_H-PM_f05.27379.27379.4	11.35	11.35	1.17	4	1	1	0	657.605	2547.42	79.9821	S762s	iTRAQ	760	(K)	QAsALSFPAPPSRPLPPDPVSK	(R)	QAS(0.99)ALS(0.0)FPAPPS(0.0)RPLPPDPVS(0.0)K	95,696	HOMO SAPIENS	NP_997080	NP_997080|NP_997077	3901.1	64.98	NP_997080_S762s _1_1_762_762	NP_997080	NA	NA	NA	NA	NA	NA	NA	NA	NA	NA	NA	NA	NA	NA	NA	NA	NA	NA
NP_003174_S791s _1_1_791_791	9	27	46		ADAM17	WHIM09_37_47_26_IR_P_BI_20140801_H-PM_f10.16609.16609.3	22.88	16.28	6.43	3	1	1	0	547.588	1560.78	79.9709	S791s	iTRAQ	791	(K)	sFEDLTDHPVTR	(S)	S(0.99)FEDLT(0.0)DHPVT(0.0)R	95,016	HOMO SAPIENS|MUS MUSCULUS	NP_003174	NP_003174|NP_001264195|NP_033745	2130.1	130.29	NP_003174_S791s _1_1_791_791	NP_003174	0.88047	-0.338615	0.882553	0.198901	0.696674	0.785097	0.107279	-1.29665	0.412575	-1.85938	-3.8923	-2.24824	-1.70127	1.91149	1.90746	-1.47818	-3.00648	-2.75145
NP_003174_T735t _1_1_735_735	9	27	23		ADAM17	WHIM07_9_13_27_IR_P_BI_20140422_H-PM_f02.19369.19506.3	17.96	17.96	99	1	1	1	0	597.339	1710.03	79.971	T735t	iTRAQ	726	(R)	IIKPFPAPQtPGR	(L)	IIKPFPAPQT(1.0)PGR	95,016	HOMO SAPIENS|MUS MUSCULUS	NP_003174	NP_003174|NP_001264195|NP_033745	2130.1	130.29	NP_003174_T735t _1_1_735_735	NP_003174	-1.14406	-3.29282	-0.416219	-1.31657	-1.81082	-2.57874	3.27402	-1.82205	-1.39458	-1.61144	-0.39778	-0.592158	-0.769022	3.08091	0.865134	-0.971362	1.34701	0.32659
NP_003174_S785s _1_1_785_785	9	24	12		ADAM17	WHIM03_30_16_6_IR_P_BI_20140114_H-PM_f09.14023.14023.2	9.13	9.13	1.22	3	1	1	0	751.864	1422.75	79.9731	S785s	iTRAQ	780	(K)	DPFPNsSTAAK	(S)	DPFPNS(0.99)S(0.0)T(0.0)AAK	95,016	HOMO SAPIENS|MUS MUSCULUS	NP_003174	NP_003174|NP_001264195|NP_033745	2130.1	130.29	NP_003174_S785s _1_1_785_785	NP_003174	-0.411447	-1.17981	0.511077	1.45177	1.47853	0.643436	1.75639	-0.0506954	0.0228999	-0.0863801	-0.49939	-0.855361	0.551656	0.860425	0.806868	NA	NA	NA
NP_003174_S819s _1_1_819_819	6	18	8		ADAM17	WHIM05_11_4_12_IR_P_BI_20140117_H-PM_fA.5481.5481.2	8.99	8.99	1.12	2	1	1	0	668.293	1255.61	79.9705	S819s	iTRAQ	817	(R)	VDsKETEC	(-)	VDS(0.99)KET(0.0)EC	95,016	HOMO SAPIENS|MUS MUSCULUS	NP_003174	NP_003174|NP_001264195|NP_033745	2130.1	130.29	NP_003174_S819s _1_1_819_819	NP_003174	1.168	-1.82464	0.930035	-1.11009	-0.106001	0.0191688	-0.505566	-1.67837	0.32104	NA	NA	NA	-1.65016	1.70554	0.381738	NA	NA	NA
NP_003174_T761t _1_1_761_761	5	15	9		ADAM17	WHIM07_9_13_27_IR_P_BI_20140422_H-PM_f04.20161.20161.3	24.61	24.61	5.94	4	1	1	0	932.38	2715.16	79.9614	T761t	iTRAQ	759	(R)	MDtIQEDPSTDSHMDEDGFEK	(D)	MDT(0.99)IQEDPS(0.0)T(0.0)DS(0.0)HMDEDGFEK	95,016	HOMO SAPIENS	NP_003174	NP_003174	2130.1	130.29	NP_003174_T761t _1_1_761_761	NP_003174	-0.0884679	-1.80456	2.70363	-0.175956	0.659663	0.44175	NA	NA	NA	NA	NA	NA	-1.88117	2.07009	2.26569	NA	NA	NA
NP_003174_S767sT768t_2_2_767_768	4	12	4		ADAM17	WHIM09_37_47_26_IR_P_BI_20140801_H-PM_f04.20593.20593.3	15.02	15.02	1.19	4	2	2	0	959.041	2715.16	159.944	S767s T768t	iTRAQ	759	(R)	MDTIQEDPstDSHMDEDGFEK	(D)	MDT(0.0)IQEDPS(0.99)T(0.99)DS(0.0)HMDEDGFEK	95,016	HOMO SAPIENS	NP_003174	NP_003174	2130.1	130.29	NP_003174_S767sT768t_2_2_767_768	NP_003174	NA	NA	NA	1.17714	0.0929325	-0.480245	NA	NA	NA	NA	NA	NA	NA	NA	NA	NA	NA	NA
NP_003174_S718s _1_0_717_718	2	6	3		ADAM17	WHIM07_9_13_27_IR_P_BI_20140422_H-PM_f07.31812.31812.3	18.02	18.02	0	8	1	0	1	1013.46	2958.41	79.9633	S718s	iTRAQ	701	(K)	QYESLSLFHPSNVEMLSsMDSASVR	(I)	QY(0.0)ES(0.0)LS(0.0)LFHPS(0.0)NVEMLS(0.50)S(0.50)MDS(0.0)AS(0.0)VR	95,016	HOMO SAPIENS	NP_003174	NP_003174	2130.1	130.29	NP_003174_S718s _1_0_717_718	NP_003174	NA	NA	NA	NA	NA	NA	NA	NA	NA	NA	NA	NA	-0.578894	2.33996	2.00025	NA	NA	NA
NP_003174_S770s _1_0_767_770	2	6	3		ADAM17	WHIM07_9_13_27_IR_P_BI_20140422_H-PM_f04.20633.20633.3	13.57	13.57	0	4	1	0	1	932.382	2715.16	79.9677	S770s	iTRAQ	759	(R)	MDTIQEDPSTDsHMDEDGFEK	(D)	MDT(0.0)IQEDPS(0.33)T(0.33)DS(0.33)HMDEDGFEK	95,016	HOMO SAPIENS	NP_003174	NP_003174	2130.1	130.29	NP_003174_S770s _1_0_767_770	NP_003174	NA	NA	NA	NA	NA	NA	NA	NA	NA	NA	NA	NA	0.545523	0.604762	1.42838	NA	NA	NA
NP_003174_S767sT768tS770s_3_3_767_770	1	3	1		ADAM17	WHIM02corr_18_14_20_IR_P_BI_20131220_H-PM_f03.23641.23641.3	11.88	11.88	11.88	4	3	3	0	985.686	2715.16	239.878	S767s T768t S770s	iTRAQ	759	(R)	MDTIQEDPstDsHMDEDGFEK	(D)	MDT(0.0)IQEDPS(0.99)T(0.99)DS(0.99)HMDEDGFEK	95,016	HOMO SAPIENS	NP_003174	NP_003174	2130.1	130.29	NP_003174_S767sT768tS770s_3_3_767_770	NP_003174	NA	NA	NA	-0.0276171	1.35131	0.429745	NA	NA	NA	NA	NA	NA	NA	NA	NA	NA	NA	NA
NP_150377_T779t _1_1_779_779	2	6	3		ADAM19	WHIM04_25_24_46_IR_P_BI_20140115_H-PM_f03.26391.26391.2	8.76	8.76	99	1	1	1	0	639.853	1198.73	79.9706	T779t	iTRAQ	776	(K)	VINtPEILR	(K)	VINT(1.0)PEILR	103,642	HOMO SAPIENS	NP_150377	NP_150377	6208.1	30.69	NP_150377_T779t _1_1_779_779	NP_150377	NA	NA	NA	NA	NA	NA	NA	NA	NA	-0.465306	-0.477301	4.73014	NA	NA	NA	NA	NA	NA
NP_150377_S802s _1_1_802_802	1	3	3		ADAM19	WHIM08_17_43_35_IR_P_BI_20140423_H-PM_f07.17576.17716.3	16.38	16.38	9.06	2	1	1	0	527.612	1500.84	79.9822	S802s	iTRAQ	800	(R)	GGsPPAPLPAHLSR	(A)	GGS(0.99)PPAPLPAHLS(0.0)R	103,642	HOMO SAPIENS	NP_150377	NP_150377	6208.1	30.69	NP_150377_S802s _1_1_802_802	NP_150377	NA	NA	NA	NA	NA	NA	NA	NA	NA	NA	NA	NA	NA	NA	NA	NA	NA	NA
NP_068368_S798s _1_1_798_798	8	24	12		ADAM22	WHIM08_17_43_35_IR_P_BI_20140423_H-PM_f03.13079.13079.2	12.1	12.1	2.73	2	1	1	0	815.387	1549.8	79.9711	S798s	iTRAQ	796	(R)	SNsWQGNLGGNK	(K)	S(0.0)NS(0.99)WQGNLGGNK	102,891	HOMO SAPIENS	NP_068368	NP_068369|NP_068368|NP_057435|NP_004185|NP_068367	6037.1	32.48	NP_068368_S798s _1_1_798_798	NP_068368	-1.11255	-0.572899	0.740108	1.75646	-1.88715	-0.744358	NA	NA	NA	1.60241	1.27438	2.68973	-0.143438	-1.47369	-1.67485	-1.0211	-0.54788	0.264168
NP_068368_T822t _1_0_819_822	4	9	4		ADAM22	WHIM05_11_4_12_IR_P_BI_20140117_H-PM_f02.30489.30489.3	14.3	14.3	0	4	1	0	1	618.636	1773.9	79.9882	T822t	iTRAQ	819	(R)	SNStEYLNPWFK	(R)	S(0.33)NS(0.33)T(0.33)EY(0.0)LNPWFK	102,891	HOMO SAPIENS	NP_068368	NP_068368	6037.1	32.48	NP_068368_T822t _1_0_819_822	NP_068368	0.644144	-1.10171	2.30143	NA	NA	NA	NA	NA	NA	3.752	1.06674	-0.0541059	-0.552317	-1.65124	-2.66754	NA	NA	NA
NP_068369_T858t _1_0_857_858	2	6	2		ADAM22	WHIM08_17_43_35_IR_P_BI_20140423_H-PM_f06.10289.10289.3	10.25	5.79	0	5	1	0	1	501.585	1422.77	79.9729	T858t	iTRAQ	855	(R)	SNStETLSPAK	(S)	S(0.0)NS(0.50)T(0.50)ET(0.0)LS(0.0)PAK	103,055	HOMO SAPIENS|MUS MUSCULUS	NP_068369	NP_068369|NP_057435|NP_001091695	6037.2	32.48	NP_068369_T858t _1_0_857_858	NP_068369	NA	NA	NA	NA	NA	NA	-2.25496	-1.25376	-0.489692	NA	NA	NA	NA	NA	NA	NA	NA	NA
NP_003807_S758sT761t_2_2_758_761	9	27	24		ADAM9	WHIM07_9_13_27_IR_P_BI_20140422_H-PM_f04.21303.21303.4	15.31	15.31	15.31	3	2	2	0	559.775	2076.15	159.931	S758s T761t	iTRAQ	756	(R)	HVsPVtPPREVPIYANR	(F)	HVS(0.99)PVT(0.99)PPREVPIY(0.0)ANR	93,065	HOMO SAPIENS	NP_003807	NP_003807	3268.1	82.24	NP_003807_S758sT761t_2_2_758_761	NP_003807	-0.610355	0.355312	2.79301	-2.01617	-3.23805	-1.20295	0.72681	-0.130042	0.538108	-2.67103	-4.06239	-0.95086	-1.84437	3.11642	0.932033	-2.42551	-0.625985	-1.69674
NP_003807_S758s _1_1_758_758	9	27	37		ADAM9	WHIM01corr_2_8_21_IR_P_BI_20131220_H-PM_f11.7821.7984.2	11.19	11.19	3.75	2	1	1	0	607.315	1133.65	79.9686	S758s	iTRAQ	756	(R)	HVsPVTPPR	(E)	HVS(0.99)PVT(0.0)PPR	93,065	HOMO SAPIENS	NP_003807	NP_003807	3268.1	82.24	NP_003807_S758s _1_1_758_758	NP_003807	-0.527641	2.33668	3.0751	-1.45689	-3.57809	0.0551843	0.769152	-0.402394	-0.507999	-2.53537	-2.11632	-3.51534	-1.1043	1.51142	2.19447	-3.00812	-2.12356	-2.65459
NP_003807_T761t _1_1_761_761	8	24	28		ADAM9	WHIM08_17_43_35_IR_P_BI_20140423_H-PM_f12.17506.17640.4	20.63	20.63	2.83	3	1	1	0	539.787	2076.15	79.9801	T761t	iTRAQ	756	(R)	HVSPVtPPREVPIYANR	(F)	HVS(0.0)PVT(0.99)PPREVPIY(0.0)ANR	93,065	HOMO SAPIENS	NP_003807	NP_003807	3268.1	82.24	NP_003807_T761t _1_1_761_761	NP_003807	-0.584753	0.971144	1.79309	-0.957745	-3.05531	-0.924435	-0.057632	-0.41955	0.124895	-1.90382	-3.01094	-3.13335	-0.392854	1.64162	1.69381	-2.80681	-1.36288	-3.00113
NP_003807_S799s _1_0_798_799	8	24	9		ADAM9	WHIM06_13_TaxIR_HumIR_WhimIR_P_BI_20140124_H-PM_f03.28894.28894.3	12.76	12.76	0	6	1	0	1	854.119	2480.36	79.9785	S799s	iTRAQ	797	(K)	VSsQGNLIPARPAPAPPLYSSLT	(-)	VS(0.50)S(0.50)QGNLIPARPAPAPPLY(0.0)S(0.0)S(0.0)LT(0.0)	93,065	HOMO SAPIENS	NP_003807	NP_003807	3268.1	82.24	NP_003807_S799s _1_0_798_799	NP_003807	-0.30707	1.25005	2.15898	NA	NA	NA	-0.0464894	-2.16303	-0.931673	-2.33421	-1.03837	-0.096032	-1.93228	-0.701965	0.606172	-0.291653	-0.109815	0.348115
NP_003807_Y769y _1_1_769_769	3	9	3		ADAM9	WHIM01corr_2_8_21_IR_P_BI_20131220_H-PM_f08.13710.13710.2	11.9	4.67	99	1	1	1	0	593.293	1105.61	79.966	Y769y	iTRAQ	765	(R)	EVPIyANR	(F)	EVPIY(1.0)ANR	93,065	HOMO SAPIENS	NP_003807	NP_003807	3268.1	82.24	NP_003807_Y769y _1_1_769_769	NP_003807	-1.10664	4.05477	1.05293	-1.48896	-2.63431	-0.621906	NA	NA	NA	NA	NA	NA	NA	NA	NA	NA	NA	NA
NP_003807_T819t _1_1_819_819	3	9	5		ADAM9	WHIM01corr_2_8_21_IR_P_BI_20131220_H-PM_f02.29943.29943.3	11.16	11.16	1.14	6	1	1	0	854.113	2480.36	79.9609	T819t	iTRAQ	797	(K)	VSSQGNLIPARPAPAPPLYSSLt	(-)	VS(0.0)S(0.0)QGNLIPARPAPAPPLY(0.0)S(0.0)S(0.0)LT(0.99)	93,065	HOMO SAPIENS	NP_003807	NP_003807	3268.1	82.24	NP_003807_T819t _1_1_819_819	NP_003807	-0.464621	0.730166	1.25682	NA	NA	NA	NA	NA	NA	NA	NA	NA	-0.229302	1.77655	1.83624	NA	NA	NA
NP_003807_S752s _1_1_752_752	2	6	2		ADAM9	WHIM09_37_47_26_IR_P_BI_20140801_H-PM_f08.4779.4779.3	11.62	6.05	2.13	2	1	1	0	577.955	1651.87	79.9748	S752s	iTRAQ	742	(K)	NQANPSRQPGsVPR	(H)	NQANPS(0.0)RQPGS(0.99)VPR	93,065	HOMO SAPIENS	NP_003807	NP_003807	3268.1	82.24	NP_003807_S752s _1_1_752_752	NP_003807	NA	NA	NA	NA	NA	NA	NA	NA	NA	NA	NA	NA	NA	NA	NA	-1.15846	-1.8417	-1.02301
NP_003807_T735t _1_1_735_735	1	3	1		ADAM9	WHIM09_37_47_26_IR_P_BI_20140801_H-PM_f02.3367.3367.2	13.11	11.17	2.62	4	1	1	0	691.81	1302.64	79.9705	T735t	iTRAQ	733	(R)	SQtYESDGK	(N)	S(0.0)QT(0.99)Y(0.0)ES(0.0)DGK	93,065	HOMO SAPIENS	NP_003807	NP_003807	3268.1	82.24	NP_003807_T735t _1_1_735_735	NP_003807	NA	NA	NA	NA	NA	NA	NA	NA	NA	NA	NA	NA	NA	NA	NA	NA	NA	NA
NP_008919_S639s _1_1_639_639	1	3	1		ADAMTS1	WHIM05_11_4_12_IR_P_BI_20140117_H-PM_f06.32103.32103.3	15.62	10.2	2.05	2	1	1	0	605.313	1733.95	79.9786	S639s	iTRAQ	635	(K)	ASFGsGPAVEWIPK	(Y)	AS(0.0)FGS(0.99)GPAVEWIPK	108,037	HOMO SAPIENS	NP_008919	NP_008919	8369.1	15.62	NP_008919_S639s _1_1_639_639	NP_008919	NA	NA	NA	NA	NA	NA	NA	NA	NA	NA	NA	NA	-0.713824	5.98317	0.660123	NA	NA	NA
NP_112219_S234s _1_1_234_234	2	6	2		ADAMTS10	WHIM09_37_47_26_IR_P_BI_20140801_H-PM_f06.30746.30746.4	8.17	0.66	6.27	5	1	1	0	791.905	3084.63	79.9655	S234s	iTRAQ	234	(R)	sVSRERYVETLVVADKMMVAYHGR	(R)	S(0.99)VS(0.0)RERY(0.0)VET(0.0)LVVADKMMVAY(0.0)HGR	124,629	HOMO SAPIENS|MUS MUSCULUS	NP_112219	NP_112219|NP_766207	10174.1	8.17	NP_112219_S234s _1_1_234_234	NP_112219	NA	NA	NA	NA	NA	NA	NA	NA	NA	NA	NA	NA	NA	NA	NA	NA	NA	NA
NP_598377_S1073s _1_1_1073_1073	3	3	3		ADAMTS19	WHIM01corr_2_8_21_IR_P_BI_20131220_H-PM_f08.19373.19373.3	5.17	-0.51	5.17	2	1	1	0	495.606	1404.83	79.9674	S1073s	iTRAQ	1069	(K)	KCVLsTRPR	(E)	KCVLS(0.99)T(0.0)RPR	137,982	HOMO SAPIENS|MUS MUSCULUS	NP_598377	NP_598377|NP_780715	11710.1	5.17	NP_598377_S1073s _1_1_1073_1073	NP_598377	NA	NA	NA	NA	NA	NA	NA	NA	NA	NA	NA	NA	0.161177	0.0484559	-0.567789	NA	NA	NA
NP_061905_T198t _1_1_198_198	3	9	3		ADAMTSL4	WHIM09_37_47_26_IR_P_BI_20140801_H-PM_f02.9432.9432.4	6.91	0.86	2.73	6	1	1	0	588.306	2270.21	79.9909	T198t	iTRAQ	181	(R)	SELSLISSRGEEAIPSPtPR	(A)	S(0.0)ELS(0.0)LIS(0.0)S(0.0)RGEEAIPS(0.0)PT(0.99)PR	119,909	HOMO SAPIENS	NP_061905	NP_061905|NP_079284	9331.1	11.26	NP_061905_T198t _1_1_198_198	NP_061905	NA	NA	NA	NA	NA	NA	NA	NA	NA	NA	NA	NA	0.110067	-1.61573	0.517694	-2.54866	0.929316	-1.73333
NP_001102_S614s _1_1_614_614	9	27	47		ADAR	WHIM08_17_43_35_IR_P_BI_20140423_H-PM_f06.30172.30290.3	22.33	22.33	5.44	3	1	1	0	595.299	1703.91	79.9757	S614s	iTRAQ	614	(K)	sPVTTLLECMHK	(L)	S(0.99)PVT(0.0)T(0.0)LLECMHK	137,163	HOMO SAPIENS|MUS MUSCULUS	NP_001102	NP_001102|NP_056655|NP_056656|NP_001020278|NP_001139768|NP_062629|NP_001033676	976.1	241.68	NP_001102_S614s _1_1_614_614	NP_001102	1.86319	0.884124	-0.0866378	-0.3263	0.414465	-0.58589	0.711211	1.62845	0.0595137	-0.736636	0.209675	-1.12555	-0.924396	-0.0130928	-1.95108	-1.01636	1.1093	0.285693
NP_001102_T601t _1_1_601_601	9	27	33		ADAR	WHIM09_37_47_26_IR_P_BI_20140801_H-PM_f12.22352.22352.2	19.07	19.07	1.57	8	1	1	0	1106.53	2132.07	79.9724	T601t	iTRAQ	596	(K)	TAESQtPTPSATSFFSGK	(S)	T(0.0)AES(0.0)QT(0.99)PT(0.0)PS(0.0)AT(0.0)S(0.0)FFS(0.0)GK	137,163	HOMO SAPIENS	NP_001102	NP_001102|NP_056655|NP_056656|NP_001020278	976.1	241.68	NP_001102_T601t _1_1_601_601	NP_001102	-0.0746822	0.167885	1.00266	-1.08203	1.31661	-0.0816743	1.40428	-0.265146	0.0490526	-0.633718	-0.183514	0.68426	-0.789466	-0.226146	-1.39647	-0.135344	0.715377	1.76875
NP_001102_S825s _1_1_825_825	9	27	137		ADAR	WHIM07_9_13_27_IR_P_BI_20140422_H-PM_f04.22028.22028.3	17.59	11.38	1.14	3	1	1	0	647.016	1859.07	79.9659	S825s	iTRAQ	818	(R)	TMLLLSRsPEAQPK	(T)	T(0.0)MLLLS(0.0)RS(0.99)PEAQPK	137,163	HOMO SAPIENS	NP_001102	NP_001102|NP_001020278	976.1	241.68	NP_001102_S825s _1_1_825_825	NP_001102	-1.00423	0.828342	0.0781526	-0.957745	0.224784	-0.39861	1.31069	-1.96788	0.404729	-0.191637	0.30245	1.3411	-1.00413	-0.0107255	-1.29288	-0.732161	1.13646	-0.0393305
NP_001102_T808t _1_1_808_808	9	27	27		ADAR	WHIM08_17_43_35_IR_P_BI_20140423_H-PM_f01.26232.26232.2	16.55	16.55	2.94	4	1	1	0	895.441	1709.9	79.9741	T808t	iTRAQ	802	(R)	MGFTEVtPVTGASLR	(R)	MGFT(0.0)EVT(0.99)PVT(0.0)GAS(0.0)LR	137,163	HOMO SAPIENS	NP_001102	NP_001102|NP_001020278	976.1	241.68	NP_001102_T808t _1_1_808_808	NP_001102	2.06604	1.375	0.332321	-1.54308	-0.0319795	-1.13573	-0.122259	1.14594	0.7081	0.699541	-0.238737	-1.05335	-1.07977	0.725492	-2.80565	0.129908	1.14325	-0.728122
NP_001102_S814s _1_0_811_814	9	27	9		ADAR	WHIM06_13_TaxIR_HumIR_WhimIR_P_BI_20140124_H-PM_f08.21434.21434.3	16.45	12.78	0	4	1	0	1	649.329	1866	79.9712	S814s	iTRAQ	802	(R)	MGFTEVTPVTGAsLRR	(T)	MGFT(0.0)EVT(0.0)PVT(0.50)GAS(0.50)LRR	137,163	HOMO SAPIENS	NP_001102	NP_001102|NP_001020278	976.1	241.68	NP_001102_S814s _1_0_811_814	NP_001102	-0.6911	1.22105	0.918863	-0.801387	-0.607963	-1.21016	0.414816	1.32607	0.300118	-1.34011	-1.34099	-0.554891	-0.572761	0.742063	1.65065	1.2075	1.5168	1.69126
NP_001102_T603t _1_1_603_603	7	21	12		ADAR	WHIM02corr_18_14_20_IR_P_BI_20131220_H-PM_f10.25688.25688.3	17.06	17.06	1.84	8	1	1	0	738.015	2132.07	79.9553	T603t	iTRAQ	596	(K)	TAESQTPtPSATSFFSGK	(S)	T(0.0)AES(0.0)QT(0.0)PT(0.99)PS(0.0)AT(0.0)S(0.0)FFS(0.0)GK	137,163	HOMO SAPIENS	NP_001102	NP_001102|NP_056655|NP_056656|NP_001020278	976.1	241.68	NP_001102_T603t _1_1_603_603	NP_001102	1.03605	1.20989	0.27646	-0.0216034	0.858597	-0.569083	1.48228	-0.202955	-0.892444	-0.458289	0.947456	0.80771	-1.12884	-0.372916	-1.84102	-0.372176	1.23155	0.763542
NP_001102_T191t _1_1_191_191	7	18	10		ADAR	WHIM02corr_18_14_20_IR_P_BI_20131220_H-PM_f02.20749.20749.2	14.53	12.71	99	1	1	1	0	683.847	1286.73	79.9523	T191t	iTRAQ	188	(K)	EAGtPPLWK	(I)	EAGT(1.0)PPLWK	137,163	HOMO SAPIENS	NP_001102	NP_001102|NP_056655|NP_056656	976.1	241.68	NP_001102_T191t _1_1_191_191	NP_001102	-0.125886	2.67138	-0.458115	-2.40305	-2.17168	-1.73118	1.89679	0.865007	2.06281	-1.33543	-0.198976	0.0530387	NA	NA	NA	-1.09688	3.53393	-0.471978
NP_001102_T601tT603t_2_1_599_603	7	21	11		ADAR	WHIM08_17_43_35_IR_P_BI_20140423_H-PM_f03.25489.25489.3	11.31	11.31	0	8	2	1	1	764.678	2132.07	159.945	T601t T603t	iTRAQ	596	(K)	TAESQtPtPSATSFFSGK	(S)	T(0.0)AES(0.50)QT(0.50)PT(0.99)PS(0.0)AT(0.0)S(0.0)FFS(0.0)GK	137,163	HOMO SAPIENS	NP_001102	NP_001102|NP_056655|NP_056656|NP_001020278	976.1	241.68	NP_001102_T601tT603t_2_1_599_603	NP_001102	1.22905	1.41963	1.12834	-1.8999	0.597207	-0.669926	2.04164	0.301003	0.977473	-0.395135	-0.927922	-0.620109	-1.26581	0.164452	-0.626056	NA	NA	NA
NP_001102_S629s _1_1_629_629	6	18	7		ADAR	WHIM07_9_13_27_IR_P_BI_20140422_H-PM_f10.14508.14508.2	11.8	7.27	99	1	1	1	0	603.759	1126.54	79.9667	S629s	iTRAQ	626	(K)	LGNsCEFR	(L)	LGNS(1.0)CEFR	137,163	HOMO SAPIENS|MUS MUSCULUS	NP_001102	NP_001102|NP_056655|NP_056656|NP_001020278|NP_001139768|NP_062629|NP_001033676	976.1	241.68	NP_001102_S629s _1_1_629_629	NP_001102	0.524011	-0.282833	1.09203	1.27937	0.312685	-1.11652	2.99991	-0.243701	-1.87055	NA	NA	NA	NA	NA	NA	NA	NA	NA
NP_001102_S112s _1_1_112_112	5	15	6		ADAR	WHIM09_37_47_26_IR_P_BI_20140801_H-PM_f12.5394.5394.2	9.41	6.64	99	1	1	1	0	575.272	1069.57	79.9701	S112s	iTRAQ	107	(R)	GFQHPsPR	(G)	GFQHPS(1.0)PR	137,163	HOMO SAPIENS	NP_001102	NP_001102|NP_056655|NP_056656	976.1	241.68	NP_001102_S112s _1_1_112_112	NP_001102	0.297532	1.29914	-0.634077	NA	NA	NA	NA	NA	NA	NA	NA	NA	NA	NA	NA	-0.533222	0.396167	-0.32561
NP_001102_T349t _1_0_348_349	4	9	5		ADAR	WHIM03_30_16_6_IR_P_BI_20140114_H-PM_f12.22381.22381.3	12.75	12.75	0	3	1	0	1	621.323	1781.98	79.9747	T349t	iTRAQ	346	(R)	QGTtPPIWHLTDK	(K)	QGT(0.50)T(0.50)PPIWHLT(0.0)DK	137,163	HOMO SAPIENS	NP_001102	NP_001102|NP_056655|NP_056656|NP_001020278	976.1	241.68	NP_001102_T349t _1_0_348_349	NP_001102	NA	NA	NA	-0.183975	0.664289	-0.449032	0.512872	0.560488	-0.123555	0.62937	0.558685	-0.666694	NA	NA	NA	NA	NA	NA
NP_001102_S35s _1_0_34_35	4	12	4		ADAR	WHIM09_37_47_26_IR_P_BI_20140801_H-PM_f06.25987.25987.3	12.02	12.02	0	5	1	0	1	687.683	1981.06	79.9718	S35s	iTRAQ	27	(R)	YQQPGPGSsPSSFLLK	(Q)	Y(0.0)QQPGPGS(0.50)S(0.50)PS(0.0)S(0.0)FLLK	137,163	HOMO SAPIENS	NP_001102	NP_001102|NP_056655|NP_056656	976.1	241.68	NP_001102_S35s _1_0_34_35	NP_001102	NA	NA	NA	-0.147892	-0.59177	0.720269	3.50133	-0.344492	0.328886	0.177933	0.757489	-1.19776	NA	NA	NA	NA	NA	NA
NP_001102_S701s _1_0_699_701	3	9	3		ADAR	WHIM08_17_43_35_IR_P_BI_20140423_H-PM_f06.30959.30959.4	18.61	18.61	0	6	1	0	1	1004.95	3936.8	79.978	S701s	iTRAQ	679	(K)	ALHGEATNSMASDNQPEGMISEsLDNLESMMPNK	(V)	ALHGEAT(0.0)NS(0.0)MAS(0.0)DNQPEGMIS(0.50)ES(0.50)LDNLES(0.0)MMPNK	137,163	HOMO SAPIENS	NP_001102	NP_001102|NP_056655|NP_001020278	976.1	241.68	NP_001102_S701s _1_0_699_701	NP_001102	0.388124	0.988994	-0.176016	NA	NA	NA	NA	NA	NA	NA	NA	NA	NA	NA	NA	0.0991201	-0.0622734	1.07135
NP_001102_S1089s _1_1_1089_1089	3	9	3		ADAR	WHIM09_37_47_26_IR_P_BI_20140801_H-PM_f02.19763.19763.4	14.43	14.43	99	1	1	1	0	626.817	2424.27	79.9779	S1089s	iTRAQ	1087	(R)	DGsAFEDGLRHPFIVNHPK	(V)	DGS(1.0)AFEDGLRHPFIVNHPK	137,163	HOMO SAPIENS	NP_001102	NP_001102|NP_056655|NP_056656	976.1	241.68	NP_001102_S1089s _1_1_1089_1089	NP_001102	NA	NA	NA	2.01105	-0.568638	0.737076	NA	NA	NA	NA	NA	NA	NA	NA	NA	0.951716	0.447105	0.879776
NP_001102_S588s _1_0_588_593	2	6	2		ADAR	WHIM08_17_43_35_IR_P_BI_20140423_H-PM_f03.3873.3873.4	12.9	6.83	0	7	1	0	1	568.013	2189.06	79.9749	S588s	iTRAQ	581	(K)	SEESSHYsTEKESEK	(T)	S(0.0)EES(0.0)S(0.0)HY(0.0)S(0.33)T(0.33)EKES(0.33)EK	137,163	HOMO SAPIENS	NP_001102	NP_001102|NP_056655|NP_056656|NP_001020278	976.1	241.68	NP_001102_S588s _1_0_588_593	NP_001102	NA	NA	NA	NA	NA	NA	NA	NA	NA	0.149864	0.00424493	0.646993	NA	NA	NA	NA	NA	NA
NP_056648_S26s _1_1_26_26	9	27	18		ADARB1	WHIM01corr_2_8_21_IR_P_BI_20131220_H-PM_f07.10643.10643.2	11.71	6.49	99	1	1	1	0	627.821	1174.67	79.9684	S26s	iTRAQ	21	(R)	NLDNVsPK	(D)	NLDNVS(1.0)PK	81,161	HOMO SAPIENS	NP_056648	NP_056648|NP_056649|NP_001103|NP_001153702	4467.1	53.78	NP_056648_S26s _1_1_26_26	NP_056648	0.646113	-0.0909433	-1.96916	-0.520745	1.40913	1.46939	-0.608079	-1.24304	-1.63256	0.650421	0.810503	-2.74437	-4.47551	1.43093	0.243625	-0.59243	-1.38326	0.772152
NP_056648_T740t _1_1_740_740	4	12	4		ADARB1	WHIM09_37_47_26_IR_P_BI_20140801_H-PM_f02.28877.28877.3	18.47	18.47	1.2	3	1	1	0	848.092	2462.28	79.9806	T740t	iTRAQ	722	(K)	AGLGAWVEKPTEQDQFSLtP	(-)	AGLGAWVEKPT(0.0)EQDQFS(0.0)LT(0.99)P	81,161	HOMO SAPIENS	NP_056648	NP_056648|NP_001103	4467.1	53.78	NP_056648_T740t _1_1_740_740	NP_056648	NA	NA	NA	NA	NA	NA	1.55582	-0.232978	-1.62733	0.266817	2.12923	0.451337	-2.50267	-1.56128	1.20826	NA	NA	NA
NP_056648_T163t _1_0_158_163	1	3	1		ADARB1	WHIM09_37_47_26_IR_P_BI_20140801_H-PM_f04.34427.34427.3	16.25	13.84	0	7	1	0	1	1164.2	3410.62	79.982	T163t	iTRAQ	158	(R)	TLSVNtDFTSDQADFPDTLFNGFETPDK	(A)	T(0.33)LS(0.33)VNT(0.33)DFT(0.0)S(0.0)DQADFPDT(0.0)LFNGFET(0.0)PDK	81,161	HOMO SAPIENS|MUS MUSCULUS	NP_056648	NP_056648|NP_056649|NP_001103|NP_001153702|NP_001020008|NP_570965	4467.1	53.78	NP_056648_T163t _1_0_158_163	NP_056648	NA	NA	NA	NA	NA	NA	NA	NA	NA	NA	NA	NA	NA	NA	NA	NA	NA	NA
NP_036223_S227s _1_1_227_227	9	27	16		ADAT1	WHIM09_37_47_26_IR_P_BI_20140801_H-PM_f06.28051.28051.3	22.39	22.39	2.76	6	1	1	0	864.429	2511.3	79.9736	S227s	iTRAQ	223	(K)	SGPIsPGIHSCDLTVEGLATVTR	(I)	S(0.0)GPIS(0.99)PGIHS(0.0)CDLT(0.0)VEGLAT(0.0)VT(0.0)R	56,190	HOMO SAPIENS	NP_036223	NP_036223	3843.1	66.4	NP_036223_S227s _1_1_227_227	NP_036223	1.1424	-0.209201	-0.438563	0.243002	2.99598	1.21248	1.34188	-0.280157	0.553799	-2.84412	-0.245364	1.77434	0.786762	-3.67524	-1.37057	0.407002	0.09054	1.0326
NP_036223_S191s _1_1_191_191	9	27	32		ADAT1	WHIM08_17_43_35_IR_P_BI_20140423_H-PM_f07.5168.5168.3	18.61	14.74	6.2	2	1	1	0	687.361	1980.09	79.9773	S191s	iTRAQ	185	(R)	KCEDPDsPVTKK	(M)	KCEDPDS(0.99)PVT(0.0)KK	56,190	HOMO SAPIENS	NP_036223	NP_036223	3843.1	66.4	NP_036223_S191s _1_1_191_191	NP_036223	0.659899	-0.131106	-2.63949	-0.719199	2.01519	0.672248	-0.155687	-1.75772	1.57375	-2.4418	-1.51329	2.10043	1.69447	-0.370549	-1.41373	-0.194552	-0.120003	-1.1414
NP_612431_S34s_1_1_34_34	9	27	35		ADAT3	WHIM07_9_13_27_IR_P_BI_20140422_H-PM_f12.35087.35087.3	22.48	22.48	9.84	2	1	1	0	904.766	2649.34	62.9481	C29c S34s	Hydrogen	29	(K)	cLEAGsPEPEPAPWQALPVLSEK	(Q)	C(1.0)LEAGS(0.99)PEPEPAPWQALPVLS(0.0)EK	40,528	HOMO SAPIENS	NP_612431	NP_612431	7150.1	22.48	NP_612431_S34s_1_1_34_34	NP_612431	0.567338	-1.38508	0.860209	-1.46891	2.5079	-0.823592	-0.307227	-0.213678	-0.866291	0.348683	0.238391	-1.32354	0.118245	2.02512	-0.345514	-0.381649	0.542188	-0.344982
NP_777582_S41s _1_0_41_44	7	21	8		ADCK5	WHIM06_13_TaxIR_HumIR_WhimIR_P_BI_20140124_H-PM_f10.24924.24924.3	9.03	9.03	0	3	1	0	1	438.885	1234.67	79.9696	S41s	iTRAQ	40	(R)	FsSPTPLWR	(K)	FS(0.33)S(0.33)PT(0.33)PLWR	66,283	HOMO SAPIENS	NP_777582	NP_777582	8288.1	16.02	NP_777582_S41s _1_0_41_44	NP_777582	0.878501	-1.48103	-2.57525	-1.22636	-0.341946	0.391328	-0.00637584	-0.756237	-3.0082	NA	NA	NA	NA	NA	NA	1.00856	-2.55143	-1.34373
NP_777582_S527s _1_0_526_527	6	18	8		ADCK5	WHIM06_13_TaxIR_HumIR_WhimIR_P_BI_20140124_H-PM_f10.17710.17864.2	6.99	2.47	0	3	1	0	1	595.311	1109.64	79.9703	S527s	iTRAQ	522	(R)	GVYGTsLLR	(H)	GVY(0.0)GT(0.50)S(0.50)LLR	66,283	HOMO SAPIENS	NP_777582	NP_777582	8288.1	16.02	NP_777582_S527s _1_0_526_527	NP_777582	NA	NA	NA	NA	NA	NA	-0.380769	-0.475307	-0.670146	NA	NA	NA	0.600722	0.178655	-1.0814	0.788302	-0.962174	0.765695
NP_066939_S551s _1_0_550_554	2	3	2		ADCY1	WHIM09_37_47_26_IR_P_BI_20140801_H-PM_f01.15500.15500.3	13.96	13.96	0	8	1	0	1	704.343	2031.04	79.9764	S551s	iTRAQ	548	(R)	NRSsFSTNVVYTTPGTR	(V)	NRS(0.25)S(0.25)FS(0.25)T(0.25)NVVY(0.0)T(0.0)T(0.0)PGT(0.0)R	125,378	HOMO SAPIENS|MUS MUSCULUS	NP_066939	NP_066939|NP_033752	7474.1	20.4	NP_066939_S551s _1_0_550_554	NP_066939	NA	NA	NA	NA	NA	NA	NA	NA	NA	NA	NA	NA	NA	NA	NA	NA	NA	NA
NP_065433_S472s _1_1_472_472	6	18	16		ADCY2	WHIM09_37_47_26_IR_P_BI_20140801_H-PM_f05.10552.10552.3	11.82	11.82	99	1	1	1	0	454.571	1281.73	79.9697	S472s	iTRAQ	472	(R)	sPQHLFRPR	(H)	S(1.0)PQHLFRPR	125,256	HOMO SAPIENS|MUS MUSCULUS	NP_065433	NP_065433|NP_705762	6414.1	28.89	NP_065433_S472s _1_1_472_472	NP_065433	NA	NA	NA	NA	NA	NA	0.671097	2.4069	0.60872	0.968532	-0.947802	-3.47575	NA	NA	NA	2.90321	-1.24403	-1.11341
NP_065433_S1085s _1_0_1085_1087	4	12	4		ADCY2	WHIM07_9_13_27_IR_P_BI_20140422_H-PM_f07.11730.11730.2	7.52	7.52	0	4	1	0	1	558.756	1036.54	79.9652	S1085s	iTRAQ	1083	(R)	SLsQSNVAS	(-)	S(0.0)LS(0.50)QS(0.50)NVAS(0.0)	125,256	HOMO SAPIENS	NP_065433	NP_065433	6414.1	28.89	NP_065433_S1085s _1_0_1085_1087	NP_065433	NA	NA	NA	NA	NA	NA	0.316761	-0.393816	-0.991824	NA	NA	NA	NA	NA	NA	NA	NA	NA
NP_004027_S525s _1_1_525_525	5	15	7		ADCY3	WHIM01corr_2_8_21_IR_P_BI_20131220_H-PM_f09.15304.15304.2	7.36	7.36	1.11	4	1	1	0	700.865	1320.76	79.962	S525s	iTRAQ	523	(K)	SSsPALIETK	(E)	S(0.0)S(0.0)S(0.99)PALIET(0.0)K	130,156	HOMO SAPIENS	NP_004027	NP_004027	8603.1	14.4	NP_004027_S525s _1_1_525_525	NP_004027	-1.19723	-1.01692	1.45792	-1.14217	-1.64658	-1.84883	NA	NA	NA	NA	NA	NA	0.0405578	4.2101	0.547906	NA	NA	NA
NP_899200_T664t _1_0_664_666	5	15	7		ADCY5	WHIM09_37_47_26_IR_P_BI_20140801_H-PM_f09.16868.16868.5	21.46	21.46	0	4	1	0	1	697.343	3402.71	79.9801	T664t	iTRAQ	664	(R)	tNSIGHNPPHWGAERPFYNHLGGNQVSK	(E)	T(0.50)NS(0.50)IGHNPPHWGAERPFY(0.0)NHLGGNQVS(0.0)K	140,845	HOMO SAPIENS|MUS MUSCULUS	NP_899200	NP_899200|NP_001186571|NP_001012783	3549.1	73.85	NP_899200_T664t _1_0_664_666	NP_899200	-1.73291	-1.05485	-3.80978	NA	NA	NA	NA	NA	NA	NA	NA	NA	NA	NA	NA	-0.104556	-1.2712	2.26812
NP_899200_S53s _1_1_53_53	2	6	3		ADCY5	WHIM07_9_13_27_IR_P_BI_20140422_H-PM_f02.3852.3852.3	11.62	11.62	1.1	3	1	1	0	712.714	2056.15	79.976	S53s	Hydrogen	52	(R)	GsTKKPGGAVTPQQQQR	(L)	GS(0.99)T(0.0)KKPGGAVT(0.0)PQQQQR	140,845	HOMO SAPIENS	NP_899200	NP_899200	3549.1	73.85	NP_899200_S53s _1_1_53_53	NP_899200	NA	NA	NA	NA	NA	NA	NA	NA	NA	NA	NA	NA	NA	NA	NA	NA	NA	NA
NP_899200_S155s _1_1_155_155	2	6	2		ADCY5	WHIM07_9_13_27_IR_P_BI_20140422_H-PM_f04.16997.16997.2	8.3	3.58	99	1	1	1	0	621.299	1161.62	79.9672	S155s	iTRAQ	155	(R)	sVEVGLEER	(R)	S(1.0)VEVGLEER	140,845	HOMO SAPIENS	NP_899200	NP_899200	3549.1	73.85	NP_899200_S155s _1_1_155_155	NP_899200	NA	NA	NA	NA	NA	NA	NA	NA	NA	NA	NA	NA	NA	NA	NA	NA	NA	NA
NP_899200_T62t _1_1_62_62	1	3	1		ADCY5	WHIM09_37_47_26_IR_P_BI_20140801_H-PM_f11.3514.3514.3	18.6	18.6	99	1	1	1	0	588.311	1682.95	79.9655	T62t	iTRAQ	56	(K)	KPGGAVtPQQQQR	(L)	KPGGAVT(1.0)PQQQQR	140,845	HOMO SAPIENS	NP_899200	NP_899200	3549.1	73.85	NP_899200_T62t _1_1_62_62	NP_899200	NA	NA	NA	NA	NA	NA	NA	NA	NA	NA	NA	NA	NA	NA	NA	NA	NA	NA
NP_056085_S54s _1_1_54_54	9	27	19		ADCY6	WHIM08_17_43_35_IR_P_BI_20140423_H-PM_f05.12718.12879.2	18.66	10.48	2.11	2	1	1	0	806.881	1532.78	79.9732	S54s	iTRAQ	49	(R)	DAEPPsPTPAGPPR	(C)	DAEPPS(0.99)PT(0.0)PAGPPR	132,382	HOMO SAPIENS	NP_056085	NP_056085|NP_066193	4433.1	54.48	NP_056085_S54s _1_1_54_54	NP_056085	-0.665498	0.435638	0.728935	0.391341	-0.64266	-0.285762	0.105051	1.56411	-1.02844	-0.898031	-1.28135	-3.66674	2.97222	1.37649	-1.07924	-0.457436	-2.53785	-1.4492
NP_056085_S576s _1_1_576_576	9	27	39		ADCY6	WHIM07_9_13_27_IR_P_BI_20140422_H-PM_f03.19617.19757.2	14.03	10.62	99	1	1	1	0	665.295	1249.61	79.967	S576s	iTRAQ	574	(R)	ANsMEGLMPR	(W)	ANS(1.0)MEGLMPR	132,382	HOMO SAPIENS|MUS MUSCULUS	NP_056085	NP_056085|NP_066193|NP_031431	4433.1	54.48	NP_056085_S576s _1_1_576_576	NP_056085	-1.54384	0.540508	0.849037	1.27937	-0.836968	-1.35902	0.0359662	2.33399	-0.51846	-0.224384	-0.342556	-3.96489	2.20148	-0.529155	-1.74391	0.129908	-1.94018	-1.45781
NP_056085_S2s _1_1_2_2	9	24	9		ADCY6	WHIM09_37_47_26_IR_P_BI_20140801_H-PM_f09.34415.34415.2	11.74	8.79	3.07	2	1	1	0	700.363	1319.75	79.9704	S2s	Acetyl	2	(M)	sWFSGLLVPK	(V)	S(0.99)WFS(0.0)GLLVPK	132,382	HOMO SAPIENS|MUS MUSCULUS	NP_056085	NP_056085|NP_066193|NP_031431	4433.1	54.48	NP_056085_S2s _1_1_2_2	NP_056085	-2.90075	0.498113	-0.606147	0.599818	-1.89872	0.432146	-1.73349	0.230234	-0.753835	NA	NA	NA	3.15008	-0.150394	0.649333	2.09325	-2.64652	-0.125429
NP_056085_T614t _1_1_614_614	1	3	1		ADCY6	WHIM07_9_13_27_IR_P_BI_20140422_H-PM_f06.32363.32363.3	10.05	10.05	10.05	2	1	1	0	882.059	2564.2	79.9643	T614t	iTRAQ	610	(K)	DNRGtQDALNPEDEVDEFLSR	(A)	DNRGT(0.99)QDALNPEDEVDEFLS(0.0)R	132,382	HOMO SAPIENS	NP_056085	NP_056085|NP_066193	4433.1	54.48	NP_056085_T614t _1_1_614_614	NP_056085	NA	NA	NA	NA	NA	NA	NA	NA	NA	NA	NA	NA	NA	NA	NA	NA	NA	NA
NP_001106_S614s _1_1_614_614	3	9	6		ADCY8	WHIM01corr_2_8_21_IR_P_BI_20131220_H-PM_f08.36077.36077.4	17.79	17.79	1.14	5	1	1	0	706.089	2741.37	79.9665	S614s	iTRAQ	613	(R)	NsGATFTEGSWSPELPFDNIVGK	(Q)	NS(0.99)GAT(0.0)FT(0.0)EGS(0.0)WS(0.0)PELPFDNIVGK	141,432	HOMO SAPIENS|MUS MUSCULUS	NP_001106	NP_001106|NP_033753	5519.1	38.11	NP_001106_S614s _1_1_614_614	NP_001106	-2.23116	-2.29098	5.84861	-2.18856	-2.17168	-2.52832	NA	NA	NA	-2.59618	-1.66791	-2.97962	NA	NA	NA	NA	NA	NA
NP_001107_S1257s _1_1_1257_1257	8	24	15		ADCY9	WHIM09_37_47_26_IR_P_BI_20140801_H-PM_f04.23001.23001.3	18.55	18.55	2.32	2	1	1	0	609.662	1747	79.9742	S1257s	iTRAQ	1250	(R)	VIPQHQLsISPDIR	(V)	VIPQHQLS(0.99)IS(0.0)PDIR	152,923	HOMO SAPIENS	NP_001107	NP_001107	2856.1	95.71	NP_001107_S1257s _1_1_1257_1257	NP_001107	-0.612325	1.19204	0.161944	2.70864	-2.46082	1.30852	0.312304	0.440396	-3.32987	-3.73998	-3.30031	-6.63418	-0.296767	0.616598	1.0982	NA	NA	NA
NP_001107_S688s _1_0_688_691	8	21	11		ADCY9	WHIM09_37_47_26_IR_P_BI_20140801_H-PM_f12.27180.27180.3	12.14	10	0	4	1	0	1	711.359	2052.09	79.9748	S688s	iTRAQ	685	(K)	LTNsQTSLCEILQEK	(G)	LT(0.0)NS(0.33)QT(0.33)S(0.33)LCEILQEK	152,923	HOMO SAPIENS|MUS MUSCULUS	NP_001107	NP_001107|NP_033754	2856.1	95.71	NP_001107_S688s _1_0_688_691	NP_001107	-2.13466	-0.47026	-0.564251	1.94489	-1.76224	0.888341	-0.844303	-0.987843	-1.20628	NA	NA	NA	-1.12066	1.51852	3.78493	NA	NA	NA
NP_001107_S38s _1_0_38_39	8	21	16		ADCY9	WHIM07_9_13_27_IR_P_BI_20140422_H-PM_f07.3055.3055.2	11.98	6.37	1.05	3	1	0	1	683.34	1285.71	79.9618	S38s	iTRAQ	36	(K)	QLsSNSHPK	(H)	QLS(0.50)S(0.50)NS(0.0)HPK	152,923	HOMO SAPIENS	NP_001107	NP_001107	2856.1	95.71	NP_001107_S38s _1_0_38_39	NP_001107	-0.891978	1.12064	0.432871	2.83493	-1.97968	-0.617104	-0.83316	0.672002	-1.28735	-1.22784	1.59467	-2.58598	-0.711779	1.53509	2.8203	NA	NA	NA
NP_001107_S14s _1_0_14_15	6	0	9		ADCY9	WHIM08_17_43_35_IR_P_BI_20140423_H-PM_f12.8825.8825.4	19.83	16.5	0	8	1	0	1	798.599	3111.39	79.9813	S14s	Acetyl	2	(M)	ASPPHQQLLHHHsTEVSCDSSGDSNSVR	(V)	AS(0.0)PPHQQLLHHHS(0.50)T(0.50)EVS(0.0)CDS(0.0)S(0.0)GDS(0.0)NS(0.0)VR	152,923	HOMO SAPIENS	NP_001107	NP_001107	2856.1	95.71	NP_001107_S14s _1_0_14_15	NP_001107	NA	NA	NA	NA	NA	NA	NA	NA	NA	NA	NA	NA	NA	NA	NA	NA	NA	NA
NP_001107_S688sS691s_2_0_688_691	5	15	5		ADCY9	WHIM07_9_13_27_IR_P_BI_20140422_H-PM_f12.29073.29073.3	10.79	10.79	0	4	2	0	2	738.013	2052.09	159.936	S688s S691s	iTRAQ	685	(K)	LTNsQTsLCEILQEK	(G)	LT(0.0)NS(0.33)QT(0.33)S(0.33)LCEILQEK	152,923	HOMO SAPIENS|MUS MUSCULUS	NP_001107	NP_001107|NP_033754	2856.1	95.71	NP_001107_S688sS691s_2_0_688_691	NP_001107	NA	NA	NA	1.64421	-0.529314	0.127215	NA	NA	NA	NA	NA	NA	-1.77282	0.832018	3.26053	NA	NA	NA
NP_001107_S706s _1_1_706_706	4	12	4		ADCY9	WHIM01corr_2_8_21_IR_P_BI_20131220_H-PM_f07.37122.37122.3	14.4	14.4	2.46	2	1	1	0	617.328	1770	79.9676	S706s	iTRAQ	702	(R)	WAGVsLDQSALLPLR	(F)	WAGVS(0.99)LDQS(0.0)ALLPLR	152,923	HOMO SAPIENS|MUS MUSCULUS	NP_001107	NP_001107|NP_033754	2856.1	95.71	NP_001107_S706s _1_1_706_706	NP_001107	-2.52854	-0.597443	-0.0251906	4.49874	-0.74444	0.11521	NA	NA	NA	NA	NA	NA	-0.865109	-0.0604379	3.09868	-0.381649	-3.07439	0.421299
NP_001107_S611s _1_0_610_611	3	9	3		ADCY9	WHIM08_17_43_35_IR_P_BI_20140423_H-PM_f02.18075.18075.3	12.66	12.66	0	5	1	0	1	696.682	2008.05	79.9762	S611s	iTRAQ	605	(R)	GQGTASsGNVSDLAQTVK	(T)	GQGT(0.0)AS(0.50)S(0.50)GNVS(0.0)DLAQT(0.0)VK	152,923	HOMO SAPIENS	NP_001107	NP_001107	2856.1	95.71	NP_001107_S611s _1_0_610_611	NP_001107	-0.00772305	0.183504	0.363045	NA	NA	NA	NA	NA	NA	NA	NA	NA	NA	NA	NA	NA	NA	NA
NP_001107_S14sS27s_2_0_14_27	1	0	1		ADCY9	WHIM02corr_18_14_20_IR_P_BI_20131220_H-PM_f10.11588.11588.4	13.24	13.24	0	8	2	0	2	818.584	3111.39	159.92	S14s S27s	Acetyl	2	(M)	ASPPHQQLLHHHsTEVSCDSSGDSNsVR	(V)	AS(0.0)PPHQQLLHHHS(0.25)T(0.25)EVS(0.0)CDS(0.0)S(0.0)GDS(0.25)NS(0.25)VR	152,923	HOMO SAPIENS	NP_001107	NP_001107	2856.1	95.71	NP_001107_S14sS27s_2_0_14_27	NP_001107	NA	NA	NA	NA	NA	NA	NA	NA	NA	NA	NA	NA	NA	NA	NA	NA	NA	NA
NP_001107_S27s _1_0_25_27	1	0	1		ADCY9	WHIM07_9_13_27_IR_P_BI_20140422_H-PM_f03.9195.9195.4	11.28	11.28	0	8	1	0	1	798.595	3111.39	79.9653	S27s	Acetyl	2	(M)	ASPPHQQLLHHHSTEVSCDSSGDSNsVR	(V)	AS(0.0)PPHQQLLHHHS(0.0)T(0.0)EVS(0.0)CDS(0.0)S(0.0)GDS(0.50)NS(0.50)VR	152,923	HOMO SAPIENS	NP_001107	NP_001107	2856.1	95.71	NP_001107_S27s _1_0_25_27	NP_001107	NA	NA	NA	NA	NA	NA	NA	NA	NA	NA	NA	NA	NA	NA	NA	NA	NA	NA
NP_001107_S1257sS1259s_2_2_1257_1259	1	3	1		ADCY9	WHIM05_11_4_12_IR_P_BI_20140117_H-PM_f06.27192.27192.3	8.61	8.61	99	2	2	2	0	636.317	1747	159.938	S1257s S1259s	iTRAQ	1250	(R)	VIPQHQLsIsPDIR	(V)	VIPQHQLS(1.0)IS(1.0)PDIR	152,923	HOMO SAPIENS	NP_001107	NP_001107	2856.1	95.71	NP_001107_S1257sS1259s_2_2_1257_1259	NP_001107	NA	NA	NA	NA	NA	NA	NA	NA	NA	NA	NA	NA	-1.13292	3.94733	0.422741	NA	NA	NA
NP_054908_S423s _1_0_419_427	9	27	38		ADD1	WHIM08_17_43_35_IR_P_BI_20140423_H-PM_f12.25019.25019.4	23	22.93	0	10	1	0	1	855.9	3340.59	79.9889	S423s	iTRAQ	406	(K)	KYSDVEVPASVTGYSFAsDGDSGTCSPLR	(H)	KY(0.0)S(0.0)DVEVPAS(0.0)VT(0.0)GY(0.25)S(0.25)FAS(0.25)DGDS(0.25)GT(0.0)CS(0.0)PLR	84,872	HOMO SAPIENS	NP_054908	NP_789771|NP_054909|NP_054908|NP_001110	285.1	450.23	NP_054908_S423s _1_0_419_427	NP_054908	-1.48279	-2.36908	-0.19836	0.152796	0.782262	-0.0912784	1.17252	0.354616	-1.25335	0.224714	0.0351699	-1.46329	-1.42732	-0.439199	1.19531	1.77826	0.352021	1.87637
NP_054908_S512s _1_0_511_514	9	27	39		ADD1	WHIM09_37_47_26_IR_P_BI_20140801_H-PM_f04.30779.30779.3	22.73	22.73	0	5	1	0	1	756.737	2188.22	79.9747	S512s	iTRAQ	511	(R)	TsTSAVPNLFVPLNTNPK	(E)	T(0.25)S(0.25)T(0.25)S(0.25)AVPNLFVPLNT(0.0)NPK	84,872	HOMO SAPIENS|MUS MUSCULUS	NP_054908	NP_054908|NP_001110|NP_789771|NP_054909|NP_001019629|NP_001095914|NP_038485	285.1	450.23	NP_054908_S512s _1_0_511_514	NP_054908	-1.81168	-1.1508	-0.458115	0.427424	0.296493	-0.364996	1.14355	0.500442	0.347193	-0.593954	-0.713656	0.0320757	-0.00237451	0.176288	1.64418	1.81142	0.460688	2.43817
NP_054908_S355s _1_1_355_355	9	27	47		ADD1	WHIM07_9_13_27_IR_P_BI_20140422_H-PM_f06.11331.11331.2	21.67	21.67	2.11	4	1	1	0	789.369	1497.77	79.9634	S355s	Hydrogen	355	(R)	sPGSPVGEGTGSPPK	(W)	S(0.99)PGS(0.0)PVGEGT(0.0)GS(0.0)PPK	84,872	HOMO SAPIENS	NP_054908	NP_054908|NP_001110|NP_789771|NP_054909	285.1	450.23	NP_054908_S355s _1_1_355_355	NP_054908	-0.0668046	-0.182426	0.0697734	-0.729222	0.22941	-0.163309	0.653269	-0.479596	-0.0817108	-1.15767	-0.777715	0.542177	-0.67498	-0.320836	0.373106	0.55147	0.09054	0.0941228
NP_054908_S358s _1_1_358_358	9	27	41		ADD1	WHIM08_17_43_35_IR_P_BI_20140423_H-PM_f07.10552.10552.2	19.47	19.47	2.78	4	1	1	0	861.425	1641.87	79.9749	S358s	iTRAQ	355	(R)	SPGsPVGEGTGSPPK	(W)	S(0.0)PGS(0.99)PVGEGT(0.0)GS(0.0)PPK	84,872	HOMO SAPIENS	NP_054908	NP_054908|NP_001110|NP_789771|NP_054909	285.1	450.23	NP_054908_S358s _1_1_358_358	NP_054908	-1.8944	-1.29137	0.849037	0.649933	0.756817	-0.240142	0.352417	1.00226	0.0908969	0.0890487	-1.14219	-1.69854	-1.70127	-0.612009	0.59754	1.18144	-0.00114804	0.421299
NP_054908_T11t _1_0_11_12	9	27	40		ADD1	WHIM04_25_24_46_IR_P_BI_20140115_H-PM_f04.14571.14738.3	15.81	15.81	0	4	1	0	1	614.666	1762.01	79.9746	T11t	iTRAQ	7	(R)	AAVVtSPPPTTAPHK	(E)	AAVVT(0.50)S(0.50)PPPT(0.0)T(0.0)APHK	84,872	HOMO SAPIENS|MUS MUSCULUS	NP_054908	NP_054908|NP_001110|NP_789771|NP_054909|NP_001019629|NP_001095914|NP_038485	285.1	450.23	NP_054908_T11t _1_0_11_12	NP_054908	-0.669437	-0.463566	0.318356	0.216942	0.449163	0.0960017	0.0738512	-0.0163833	-0.306624	-0.488697	0.359882	0.244036	0.0814457	0.34673	0.442163	1.42775	0.74594	1.12946
NP_054908_S617s_1_1_617_617	9	27	49		ADD1	WHIM09_37_47_26_IR_P_BI_20140801_H-PM_f03.8428.8428.3	15.59	15.59	99	1	1	1	0	704.67	2049.05	62.9511	Q614q S617s	Hydrogen	614	(K)	qKGsEENLDEAREQK	(E)	Q(1.0)KGS(1.0)EENLDEAREQK	84,872	HOMO SAPIENS	NP_054908	NP_054908|NP_001110|NP_789771|NP_054909	285.1	450.23	NP_054908_S617s_1_1_617_617	NP_054908	-1.41387	-0.387703	-0.583802	1.55801	1.92266	0.823513	-2.52907	1.7657	-0.426926	-3.96921	-1.82254	-3.17528	-2.66009	1.08295	0.994616	-0.710846	-1.98772	1.24354
NP_054908_S465s _1_0_464_465	9	27	24		ADD1	WHIM06_13_TaxIR_HumIR_WhimIR_P_BI_20140124_H-PM_f03.12485.12485.3	15.16	15.16	0	4	1	0	1	858.392	2493.18	79.977	S465s	iTRAQ	447	(R)	WLNSGRGDEASEEGQNGSsPK	(S)	WLNS(0.0)GRGDEAS(0.0)EEGQNGS(0.50)S(0.50)PK	84,872	HOMO SAPIENS	NP_054908	NP_054908|NP_001110|NP_789771|NP_054909	285.1	450.23	NP_054908_S465s _1_0_464_465	NP_054908	-1.49658	-1.27352	0.494318	1.6422	2.04989	0.192043	-5.22113	0.388928	0.205969	-4.568	0.996053	-0.270724	-4.04005	0.995359	0.29326	1.3046	-0.378088	0.813049
NP_054908_S427s _1_1_427_427	9	27	27		ADD1	WHIM07_9_13_27_IR_P_BI_20140422_H-PM_f11.29699.29699.3	15.01	15.01	1.12	10	1	1	0	1050.13	3068.39	79.9747	S427s	iTRAQ	407	(K)	YSDVEVPASVTGYSFASDGDsGTCSPLR	(H)	Y(0.0)S(0.0)DVEVPAS(0.0)VT(0.0)GY(0.0)S(0.0)FAS(0.0)DGDS(0.99)GT(0.0)CS(0.0)PLR	84,872	HOMO SAPIENS	NP_054908	NP_054908|NP_001110|NP_789771|NP_054909	285.1	450.23	NP_054908_S427s _1_1_427_427	NP_054908	-1.40796	-2.67922	0.284839	0.130745	1.21945	0.276079	1.37754	0.717036	-0.800909	0.306581	0.768533	-1.46562	-1.49887	-1.11387	0.843554	1.48696	0.00903952	0.307218
NP_054908_S355sS358s_2_2_355_358	9	27	22		ADD1	WHIM04_25_24_46_IR_P_BI_20140115_H-PM_f03.11069.11069.2	12.58	12.58	5.79	4	2	2	0	829.356	1497.77	159.938	S355s S358s	Hydrogen	355	(R)	sPGsPVGEGTGSPPK	(W)	S(0.99)PGS(0.99)PVGEGT(0.0)GS(0.0)PPK	84,872	HOMO SAPIENS	NP_054908	NP_054908|NP_001110|NP_789771|NP_054909	285.1	450.23	NP_054908_S355sS358s_2_2_355_358	NP_054908	0.116348	0.259367	-0.527941	-0.358374	0.157702	0.156027	0.610927	0.631256	-0.0895566	0.470314	0.0727216	0.0600264	-0.783333	0.242571	0.588908	2.1193	0.630481	1.66543
NP_054908_T755t _1_1_755_755	9	27	19		ADD1	WHIM02corr_18_14_20_IR_P_BI_20131220_H-PM_f11.22829.22829.3	10.67	10.67	4.75	2	1	1	0	455.25	1283.77	79.9645	T755t	iTRAQ	753	(K)	FRtPSFLK	(K)	FRT(0.99)PS(0.0)FLK	84,872	HOMO SAPIENS|MUS MUSCULUS	NP_054908	NP_054908|NP_001110|NP_001608|NP_058432|NP_001112|NP_001019629|NP_001258786|NP_001264029|NP_001157573	285.1	450.23	NP_054908_T755t _1_1_755_755	NP_054908	-2.38083	-2.07901	-0.511183	0.752166	0.666602	-0.360194	2.9286	1.01083	0.247813	-0.626701	-1.69663	-1.6473	-2.38614	0.110005	1.05504	-0.443226	1.68659	0.244796
NP_054908_S366s _1_0_364_366	8	21	12		ADD1	WHIM07_9_13_27_IR_P_BI_20140422_H-PM_f04.33736.33736.4	25.77	25.77	0	4	1	0	1	835.652	3259.63	79.9574	S366s	iTRAQ	355	(R)	SPGSPVGEGTGsPPKWQIGEQEFEALMR	(M)	S(0.0)PGS(0.0)PVGEGT(0.50)GS(0.50)PPKWQIGEQEFEALMR	84,872	HOMO SAPIENS	NP_054908	NP_054908|NP_001110|NP_789771|NP_054909	285.1	450.23	NP_054908_S366s _1_0_364_366	NP_054908	-1.60096	-0.639837	-1.35469	0.970666	2.01288	1.64707	0.83378	2.32327	-0.411234	0.103083	-0.921295	-0.589829	-1.3987	-1.74829	0.785288	NA	NA	NA
NP_054908_T429t _1_0_429_431	7	21	12		ADD1	WHIM02corr_18_14_20_IR_P_BI_20131220_H-PM_f01.26554.26554.4	23.35	22.51	0	10	1	0	1	855.889	3340.59	79.9471	T429t	iTRAQ	406	(K)	KYSDVEVPASVTGYSFASDGDSGtCSPLR	(H)	KY(0.0)S(0.0)DVEVPAS(0.0)VT(0.0)GY(0.0)S(0.0)FAS(0.0)DGDS(0.0)GT(0.50)CS(0.50)PLR	84,872	HOMO SAPIENS	NP_054908	NP_054908|NP_001110|NP_789771|NP_054909	285.1	450.23	NP_054908_T429t _1_0_429_431	NP_054908	-0.220417	-0.403322	0.0362567	0.243002	1.67052	-0.103284	0.0114524	0.303147	-0.243857	-0.944812	0.69343	-0.221811	-4.15045	-0.585969	-0.235455	0.916191	-0.0928361	-1.29853
NP_054908_S631s _1_1_631_631	7	18	7		ADD1	WHIM03_30_16_6_IR_P_BI_20140114_H-PM_f06.18449.18449.4	17.16	17.16	13.99	3	1	1	0	658.607	2551.42	79.9814	S631s	iTRAQ	629	(K)	EKsPPDQPAVPHPPPSTPIK	(L)	EKS(0.99)PPDQPAVPHPPPS(0.0)T(0.0)PIK	84,872	HOMO SAPIENS	NP_054908	NP_054908|NP_001110|NP_789771|NP_054909	285.1	450.23	NP_054908_S631s _1_1_631_631	NP_054908	0.226634	0.0563209	-0.0140183	-0.145888	0.104498	0.607421	0.205334	0.288136	-0.128786	NA	NA	NA	NA	NA	NA	1.07487	0.341833	0.658071
NP_054908_S353s _1_1_353_353	7	21	9		ADD1	WHIM08_17_43_35_IR_P_BI_20140423_H-PM_f08.8248.8248.4	12.48	12.48	1.1	5	1	1	0	492.001	1885	79.982	S353s	iTRAQ	353	(K)	sRSPGSPVGEGTGSPPK	(W)	S(0.99)RS(0.0)PGS(0.0)PVGEGT(0.0)GS(0.0)PPK	84,872	HOMO SAPIENS	NP_054908	NP_054908|NP_001110|NP_789771|NP_054909	285.1	450.23	NP_054908_S353s _1_1_353_353	NP_054908	NA	NA	NA	0.844377	0.773009	0.585811	-0.0398038	0.545476	0.540723	-1.8009	0.0417967	-1.59373	-1.38439	0.386974	0.802552	0.726726	0.321458	0.813049
NP_054908_S423sS427s_2_0_417_436	6	18	10		ADD1	WHIM08_17_43_35_IR_P_BI_20140423_H-PM_f10.24395.24395.4	15.54	14.36	0	11	2	0	2	1068.75	4112	159.968	S423s S427s	iTRAQ	406	(K)	KYSDVEVPASVTGYSFAsDGDsGTCSPLRHSFQK	(Q)	KY(0.0)S(0.0)DVEVPAS(0.0)VT(0.13)GY(0.13)S(0.13)FAS(0.13)DGDS(0.13)GT(0.13)CS(0.13)PLRHS(0.13)FQK	84,872	HOMO SAPIENS	NP_054908	NP_054908|NP_001110|NP_789771|NP_054909	285.1	450.23	NP_054908_S423sS427s_2_0_417_436	NP_054908	NA	NA	NA	0.595809	0.761443	-0.25935	NA	NA	NA	0.117117	0.770742	-1.23736	-1.00822	-1.03101	-0.134028	2.62612	-0.398463	1.62023
NP_054908_S59s _1_1_59_59	5	15	13		ADD1	WHIM09_37_47_26_IR_P_BI_20140801_H-PM_f08.33885.33885.5	28.89	28.89	7.65	3	1	1	0	708.965	3460.8	79.9971	S59s	iTRAQ	57	(K)	RVsMILQSPAFCEELESMIQEQFKK	(G)	RVS(0.99)MILQS(0.0)PAFCEELES(0.0)MIQEQFKK	84,872	HOMO SAPIENS|MUS MUSCULUS	NP_054908	NP_054908|NP_001110|NP_789771|NP_054909|NP_001019629|NP_001095914|NP_038485	285.1	450.23	NP_054908_S59s _1_1_59_59	NP_054908	NA	NA	NA	-0.745259	0.641157	-0.535469	1.35303	1.26174	0.255659	NA	NA	NA	-0.936663	-1.67491	1.79956	1.93931	1.22136	0.89269
NP_054908_S408s _1_1_408_408	4	9	4		ADD1	WHIM09_37_47_26_IR_P_BI_20140801_H-PM_f01.25097.25097.4	21.02	21.02	3.57	10	1	1	0	855.897	3340.59	79.9786	S408s	iTRAQ	406	(K)	KYsDVEVPASVTGYSFASDGDSGTCSPLR	(H)	KY(0.0)S(0.99)DVEVPAS(0.0)VT(0.0)GY(0.0)S(0.0)FAS(0.0)DGDS(0.0)GT(0.0)CS(0.0)PLR	84,872	HOMO SAPIENS	NP_054908	NP_054908|NP_001110|NP_789771|NP_054909	285.1	450.23	NP_054908_S408s _1_1_408_408	NP_054908	0.33495	0.272755	-0.354771	NA	NA	NA	NA	NA	NA	NA	NA	NA	NA	NA	NA	0.624888	-0.639568	1.88713
NP_054908_T702t _1_0_700_709	3	9	3		ADD1	WHIM09_37_47_26_IR_P_BI_20140801_H-PM_f04.21924.21924.4	26.7	19.33	0	7	1	0	1	1381.89	5444.54	79.9836	T702t	iTRAQ	692	(K)	EEEAHRPPSPtEAPTEASPEPAPDPAPVAEEAAPSAVEEGAAADPGSDGSPGK	(S)	EEEAHRPPS(0.25)PT(0.25)EAPT(0.25)EAS(0.25)PEPAPDPAPVAEEAAPS(0.0)AVEEGAAADPGS(0.0)DGS(0.0)PGK	84,872	HOMO SAPIENS	NP_054908	NP_054908|NP_001110	285.1	450.23	NP_054908_T702t _1_0_700_709	NP_054908	-1.84516	-0.00838612	-1.64516	NA	NA	NA	NA	NA	NA	NA	NA	NA	NA	NA	NA	NA	NA	NA
NP_054908_S563s _1_1_563_563	2	6	2		ADD1	WHIM06_13_TaxIR_HumIR_WhimIR_P_BI_20140124_H-PM_f08.27739.27739.4	15.69	15.69	6.22	5	1	1	0	825.429	3218.71	79.983	S563s	iTRAQ	547	(K)	TAGPQSQVLCGVVMDRsLVQGELVTASK	(A)	T(0.0)AGPQS(0.0)QVLCGVVMDRS(0.99)LVQGELVT(0.0)AS(0.0)K	84,872	HOMO SAPIENS	NP_054908	NP_054908	285.1	450.23	NP_054908_S563s _1_1_563_563	NP_054908	NA	NA	NA	NA	NA	NA	-0.844303	0.815683	-0.884598	NA	NA	NA	NA	NA	NA	0.745672	1.5168	2.27458
NP_789771_S644s _1_0_644_645	2	6	2		ADD1	WHIM09_37_47_26_IR_P_BI_20140801_H-PM_f02.18087.18087.4	15.28	15.28	0	3	1	0	1	805.147	3137.59	79.9734	S644s	iTRAQ	631	(K)	SPPDQPAVPHPPPsTPIKLEEGDGCAR	(E)	S(0.0)PPDQPAVPHPPPS(0.50)T(0.50)PIKLEEGDGCAR	73,959	HOMO SAPIENS	NP_789771	NP_789771|NP_054909	285.4	450.23	NP_789771_S644s _1_0_644_645	NP_789771	NA	NA	NA	NA	NA	NA	NA	NA	NA	NA	NA	NA	NA	NA	NA	NA	NA	NA
NP_054908_S700sS738s_2_1_700_738	1	3	1		ADD1	WHIM09_37_47_26_IR_P_BI_20140801_H-PM_f04.22470.22470.6	22.48	22.48	0	7	2	1	1	934.921	5444.54	159.947	S700s S738s	iTRAQ	692	(K)	EEEAHRPPsPTEAPTEASPEPAPDPAPVAEEAAPSAVEEGAAADPGsDGSPGK	(S)	EEEAHRPPS(0.50)PT(0.50)EAPT(0.0)EAS(0.0)PEPAPDPAPVAEEAAPS(0.0)AVEEGAAADPGS(0.99)DGS(0.0)PGK	84,872	HOMO SAPIENS	NP_054908	NP_054908|NP_001110	285.1	450.23	NP_054908_S700sS738s_2_1_700_738	NP_054908	NA	NA	NA	NA	NA	NA	NA	NA	NA	NA	NA	NA	NA	NA	NA	NA	NA	NA
NP_001608_S455s _1_1_455_455	9	24	12		ADD2	WHIM04_25_24_46_IR_P_BI_20140115_H-PM_f10.3956.3956.3	10.3	10.3	3.55	2	1	1	0	409.879	1147.65	79.9734	S455s	iTRAQ	452	(R)	SMGsPRPK	(T)	S(0.0)MGS(0.99)PRPK	81,309	HOMO SAPIENS	NP_001608	NP_001608|NP_059522|NP_001171984|NP_059516	285.6	450.23	NP_001608_S455s _1_1_455_455	NP_001608	-1.06331	-4.60258	-3.12549	-6.59865	-5.47028	-6.53084	4.86519	-2.33245	0.40996	-1.12492	-3.75535	-3.08444	-3.61073	-2.5792	-5.52691	NA	NA	NA
NP_001608_S592s _1_1_592_592	8	24	18		ADD2	WHIM04_25_24_46_IR_P_BI_20140115_H-PM_f03.8757.8757.2	16.53	13.86	6.31	2	1	1	0	790.88	1500.78	79.9737	S592s	iTRAQ	584	(K)	ETAPEEPGsPAK	(S)	ET(0.0)APEEPGS(0.99)PAK	81,309	HOMO SAPIENS	NP_001608	NP_001608	285.6	450.23	NP_001608_S592s _1_1_592_592	NP_001608	1.8435	-3.60074	-1.90492	-6.36211	-6.20356	-6.42039	-1.45492	-3.12162	1.91635	-1.17404	-4.95921	-5.18307	-0.826265	-2.44663	-5.50965	4.79787	-2.54125	-1.06606
NP_001608_S596sS600s_2_2_596_600	8	24	11		ADD2	WHIM09_37_47_26_IR_P_BI_20140801_H-PM_f05.10015.10015.2	11.27	11.27	4.96	3	2	2	0	794.377	1427.81	159.936	S596s S600s	iTRAQ	596	(K)	sAPAsPVQSPAK	(E)	S(0.99)APAS(0.99)PVQS(0.0)PAK	81,309	HOMO SAPIENS	NP_001608	NP_001608	285.6	450.23	NP_001608_S596sS600s_2_2_596_600	NP_001608	2.35554	-3.75916	-2.8797	-5.01102	-5.23896	-6.13707	1.06109	-0.644722	1.71236	-0.33432	-2.38581	-2.32976	NA	NA	NA	3.8316	-1.95037	-0.769019
NP_001608_S530s _1_1_530_530	8	24	14		ADD2	WHIM07_9_13_27_IR_P_BI_20140422_H-PM_f11.10836.10836.2	7.15	7.15	1.12	6	1	1	0	903.438	1725.9	79.9646	S530s	iTRAQ	528	(K)	SRsPSTESQLMSK	(G)	S(0.0)RS(0.99)PS(0.0)T(0.0)ES(0.0)QLMS(0.0)K	81,309	HOMO SAPIENS|MUS MUSCULUS	NP_001608	NP_001608|NP_059522|NP_001258786	285.6	450.23	NP_001608_S530s _1_1_530_530	NP_001608	-0.0727128	-0.744707	-0.963658	-1.17023	-0.217034	-1.64955	0.37916	-0.123608	0.674102	-0.299234	-0.35581	-1.44	0.416726	-0.304266	-0.315301	4.24842	0.929316	-1.50301
NP_001608_S697s _1_1_697_697	6	18	17		ADD2	WHIM07_9_13_27_IR_P_BI_20140422_H-PM_f09.12329.12329.3	23.87	23.87	1.59	7	1	1	0	811.721	2353.19	79.9576	S697s	iTRAQ	682	(K)	DKTESVTSGPMSPEGsPSK	(S)	DKT(0.0)ES(0.0)VT(0.0)S(0.0)GPMS(0.0)PEGS(0.99)PS(0.0)K	81,309	HOMO SAPIENS	NP_001608	NP_001608	285.6	450.23	NP_001608_S697s _1_1_697_697	NP_001608	0.297532	-3.29729	-2.97466	NA	NA	NA	0.998691	-1.75772	1.40115	0.126474	-5.96206	-5.90513	NA	NA	NA	2.4106	-0.211691	-1.2275
NP_001608_S11s _1_1_11_11	5	0	7		ADD2	WHIM06_13_TaxIR_HumIR_WhimIR_P_BI_20140124_H-PM_f11.27216.27216.4	11.42	11.42	1.12	6	1	1	0	948.405	3710.62	79.9774	S11s	Acetyl	2	(M)	SEETVPEAAsPPPPQGQPYFDRFSEDDPEYMR	(L)	S(0.0)EET(0.0)VPEAAS(0.99)PPPPQGQPY(0.0)FDRFS(0.0)EDDPEY(0.0)MR	81,309	HOMO SAPIENS	NP_001608	NP_001608|NP_059522|NP_059516	285.6	450.23	NP_001608_S11s _1_1_11_11	NP_001608	NA	NA	NA	NA	NA	NA	NA	NA	NA	NA	NA	NA	NA	NA	NA	NA	NA	NA
NP_001608_S613sS617s_2_2_613_617	5	15	7		ADD2	WHIM01corr_2_8_21_IR_P_BI_20131220_H-PM_f05.13720.13720.3	8.28	8.28	1.11	4	2	2	0	655.663	1805.04	159.936	S613s S617s	iTRAQ	608	(K)	EAETKsPLVsPSK	(S)	EAET(0.0)KS(0.99)PLVS(0.99)PS(0.0)K	81,309	HOMO SAPIENS	NP_001608	NP_001608	285.6	450.23	NP_001608_S613sS617s_2_2_613_617	NP_001608	0.506287	-4.27905	-0.793282	NA	NA	NA	-0.0219755	-1.57115	1.48222	-0.310929	-4.89736	-4.19548	NA	NA	NA	3.5924	0.0192271	-1.25763
NP_001608_S600s _1_1_600_600	4	12	5		ADD2	WHIM07_9_13_27_IR_P_BI_20140422_H-PM_f09.8817.8817.2	13.4	13.4	3.84	3	1	1	0	754.388	1427.81	79.9597	S600s	iTRAQ	596	(K)	SAPAsPVQSPAK	(E)	S(0.0)APAS(0.99)PVQS(0.0)PAK	81,309	HOMO SAPIENS	NP_001608	NP_001608	285.6	450.23	NP_001608_S600s _1_1_600_600	NP_001608	NA	NA	NA	NA	NA	NA	0.474987	-3.19668	1.19454	NA	NA	NA	0.884893	-2.89878	-5.14495	3.44082	-0.788986	-0.904625
NP_001608_S592sS596sS600s_3_3_592_600	4	12	4		ADD2	WHIM06_13_TaxIR_HumIR_WhimIR_P_BI_20140124_H-PM_f04.13123.13123.4	9.03	9.03	3.71	5	3	3	0	752.102	2765.47	239.917	S592s S596s S600s	iTRAQ	584	(K)	ETAPEEPGsPAKsAPAsPVQSPAK	(E)	ET(0.0)APEEPGS(0.99)PAKS(0.99)APAS(0.99)PVQS(0.0)PAK	81,309	HOMO SAPIENS	NP_001608	NP_001608	285.6	450.23	NP_001608_S592sS596sS600s_3_3_592_600	NP_001608	0.275869	-1.97191	-0.00284609	NA	NA	NA	-0.131173	-1.24304	1.49791	NA	NA	NA	NA	NA	NA	4.27447	-0.530901	-1.13709
NP_001608_S701s _1_0_699_701	3	9	5		ADD2	WHIM06_13_TaxIR_HumIR_WhimIR_P_BI_20140124_H-PM_f01.9294.9294.5	16.54	16.68	0	9	1	0	1	596.105	2896.51	79.9903	S701s	iTRAQ	682	(K)	DKTESVTSGPMSPEGSPSKsPSK	(K)	DKT(0.0)ES(0.0)VT(0.0)S(0.0)GPMS(0.0)PEGS(0.0)PS(0.50)KS(0.50)PS(0.0)K	81,309	HOMO SAPIENS	NP_001608	NP_001608	285.6	450.23	NP_001608_S701s _1_0_699_701	NP_001608	0.415695	-2.28206	-0.865901	NA	NA	NA	NA	NA	NA	NA	NA	NA	NA	NA	NA	3.5995	-1.94697	-0.0242632
NP_001608_S596s _1_1_596_596	3	6	4		ADD2	WHIM03_30_16_6_IR_P_BI_20140114_H-PM_f12.9959.9959.2	13.49	13.49	4.1	3	1	1	0	754.395	1427.81	79.9742	S596s	iTRAQ	596	(K)	sAPASPVQSPAK	(E)	S(0.99)APAS(0.0)PVQS(0.0)PAK	81,309	HOMO SAPIENS	NP_001608	NP_001608	285.6	450.23	NP_001608_S596s _1_1_596_596	NP_001608	NA	NA	NA	NA	NA	NA	1.75193	-1.87138	1.58683	NA	NA	NA	NA	NA	NA	1.99615	0.708585	0.158697
NP_001608_S613s _1_1_613_613	3	9	5		ADD2	WHIM07_9_13_27_IR_P_BI_20140422_H-PM_f09.11102.11102.3	13.43	13.43	1.47	4	1	1	0	629.003	1805.04	79.9549	S613s	iTRAQ	608	(K)	EAETKsPLVSPSK	(S)	EAET(0.0)KS(0.99)PLVS(0.0)PS(0.0)K	81,309	HOMO SAPIENS	NP_001608	NP_001608	285.6	450.23	NP_001608_S613s _1_1_613_613	NP_001608	NA	NA	NA	NA	NA	NA	0.829323	-1.9207	1.40899	NA	NA	NA	NA	NA	NA	4.59183	-0.717673	-1.5353
NP_001608_S697sS701s_2_1_697_701	3	9	3		ADD2	WHIM07_9_13_27_IR_P_BI_20140422_H-PM_f08.12279.12279.3	8.25	8.25	0	9	2	1	1	1019.48	2896.51	159.917	S697s S701s	iTRAQ	682	(K)	DKTESVTSGPMSPEGsPSKsPSK	(K)	DKT(0.0)ES(0.0)VT(0.0)S(0.0)GPMS(0.0)PEGS(0.99)PS(0.50)KS(0.50)PS(0.0)K	81,309	HOMO SAPIENS	NP_001608	NP_001608	285.6	450.23	NP_001608_S697sS701s_2_1_697_701	NP_001608	0.380246	-2.68368	-2.66184	NA	NA	NA	2.57649	-1.77702	0.307964	NA	NA	NA	NA	NA	NA	NA	NA	NA
NP_001608_S396s _1_1_396_396	1	3	1		ADD2	WHIM06_13_TaxIR_HumIR_WhimIR_P_BI_20140124_H-PM_f07.31525.31525.4	14.76	14.76	5.26	3	1	1	0	820.178	3197.71	79.9795	S396s	iTRAQ	394	(K)	HKsEVEIPATVTAFVFEEDGAPVPALR	(Q)	HKS(0.99)EVEIPAT(0.0)VT(0.0)AFVFEEDGAPVPALR	81,309	HOMO SAPIENS	NP_001608	NP_001608	285.6	450.23	NP_001608_S396s _1_1_396_396	NP_001608	NA	NA	NA	NA	NA	NA	NA	NA	NA	NA	NA	NA	NA	NA	NA	1.60774	0.314666	0.593497
NP_001608_S62s _1_1_62_62	1	3	1		ADD2	WHIM06_13_TaxIR_HumIR_WhimIR_P_BI_20140124_H-PM_f05.34586.34586.4	14.69	14.69	1.25	3	1	1	0	769.399	2994.59	79.9839	S62s	iTRAQ	54	(R)	VTMILQSPsFREELEGLIQEQMK	(K)	VT(0.0)MILQS(0.0)PS(0.99)FREELEGLIQEQMK	81,309	HOMO SAPIENS|MUS MUSCULUS	NP_001608	NP_001608|NP_059522|NP_001171984|NP_059516|NP_001258786	285.6	450.23	NP_001608_S62s _1_1_62_62	NP_001608	NA	NA	NA	NA	NA	NA	NA	NA	NA	NA	NA	NA	NA	NA	NA	4.75998	-0.303379	-0.29978
NP_001608_T675t _1_0_672_675	1	3	1		ADD2	WHIM07_9_13_27_IR_P_BI_20140422_H-PM_f09.17081.17081.3	13.69	13.69	0	7	1	0	1	708.989	2044.99	79.9591	T675t	iTRAQ	665	(K)	GLSQMTTSADtDVDTSK	(D)	GLS(0.0)QMT(0.0)T(0.0)S(0.50)ADT(0.50)DVDT(0.0)S(0.0)K	81,309	HOMO SAPIENS	NP_001608	NP_001608	285.6	450.23	NP_001608_T675t _1_0_672_675	NP_001608	NA	NA	NA	NA	NA	NA	NA	NA	NA	NA	NA	NA	NA	NA	NA	NA	NA	NA
NP_058432_S423s _1_1_423_423	9	27	33		ADD3	WHIM02corr_18_14_20_IR_P_BI_20131220_H-PM_f05.34192.34192.4	24.66	21.68	2.73	6	1	1	0	864.697	3375.8	79.9617	S423s	iTRAQ	400	(R)	HKSDVEIPATVTAFSFEDDTVPLsPLK	(Y)	HKS(0.0)DVEIPAT(0.0)VT(0.0)AFS(0.0)FEDDT(0.0)VPLS(0.99)PLK	79,496	HOMO SAPIENS	NP_058432	NP_058432|NP_001112	285.3	450.23	NP_058432_S423s _1_1_423_423	NP_058432	-0.133764	-0.938828	0.55018	-0.264158	1.51323	0.223256	0.263276	0.44254	-1.32135	-1.15065	-2.12516	0.0716726	-4.45915	0.25204	1.16726	1.19329	-0.221878	1.29305
NP_058432_S402s _1_1_402_402	9	27	14		ADD3	WHIM09_37_47_26_IR_P_BI_20140801_H-PM_f06.32218.32218.5	22.21	22.21	9.15	6	1	1	0	691.963	3375.8	79.9813	S402s	iTRAQ	400	(R)	HKsDVEIPATVTAFSFEDDTVPLSPLK	(Y)	HKS(0.99)DVEIPAT(0.0)VT(0.0)AFS(0.0)FEDDT(0.0)VPLS(0.0)PLK	79,496	HOMO SAPIENS	NP_058432	NP_058432|NP_001112	285.3	450.23	NP_058432_S402s _1_1_402_402	NP_058432	-1.18542	-0.695619	-0.139706	0.122727	3.53264	0.408135	0.749096	1.14379	-0.453079	-0.360049	-2.10749	-0.843715	-2.95244	0.704186	1.12625	-0.400596	-1.64814	5.8649
NP_058432_T11t _1_0_11_12	9	27	41		ADD3	WHIM08_17_43_35_IR_P_BI_20140423_H-PM_f05.21555.21694.3	20.7	20.7	0	6	1	0	1	767.369	2220.11	79.9826	T11t	Acetyl	2	(M)	SSDASQGVItTPPPPSMPHK	(E)	S(0.0)S(0.0)DAS(0.0)QGVIT(0.50)T(0.50)PPPPS(0.0)MPHK	79,496	HOMO SAPIENS	NP_058432	NP_058432|NP_001112	285.3	450.23	NP_058432_T11t _1_0_11_12	NP_058432	-0.0530189	-0.177963	-0.569837	-0.0376401	0.00734466	-0.420219	0.920692	0.301003	-0.615225	0.147525	-0.0730675	0.38379	-1.08795	0.734961	-0.228981	0.475683	0.562563	1.17682
NP_058432_S677s _1_1_677_677	9	27	81		ADD3	WHIM02corr_18_14_20_IR_P_BI_20131220_H-PM_f02.22345.22345.3	17.51	15.88	1.43	4	1	1	0	775.732	2245.23	79.953	S677s	iTRAQ	664	(K)	SPEKIEEVLSPEGsPSK	(S)	S(0.0)PEKIEEVLS(0.0)PEGS(0.99)PS(0.0)K	79,496	HOMO SAPIENS	NP_058432	NP_058432|NP_001112	285.3	450.23	NP_058432_S677s _1_1_677_677	NP_058432	-2.36902	-1.51896	-0.164843	0.451479	1.89953	0.777894	0.945206	1.45475	-1.73718	-1.65354	-2.54265	-3.13335	-4.53889	-0.00362374	1.5298	0.38095	-0.500338	1.42005
NP_058432_T654t _1_1_654_654	9	27	28		ADD3	WHIM08_17_43_35_IR_P_BI_20140423_H-PM_f03.31219.31219.3	16.65	15.03	1.25	6	1	1	0	677.706	1951.12	79.9824	T654t	iTRAQ	649	(R)	LSTSTtIENIEITIK	(S)	LS(0.0)T(0.0)S(0.0)T(0.0)T(0.99)IENIEIT(0.0)IK	79,496	HOMO SAPIENS	NP_058432	NP_058432|NP_001112	285.3	450.23	NP_058432_T654t _1_1_654_654	NP_058432	-0.923488	-1.39178	-0.0782587	0.746153	1.37906	-0.052862	0.929607	1.21885	0.831018	-1.17872	-1.68779	-1.14419	-2.67235	-0.919753	1.56002	1.27618	-0.123399	2.31117
NP_058432_S42s _1_1_42_42	9	27	17		ADD3	WHIM09_37_47_26_IR_P_BI_20140801_H-PM_f08.24676.24676.3	15.8	15.8	99	1	1	1	0	745.99	2155.98	79.9742	S42s	iTRAQ	40	(R)	NMsPDLRQDFNMMEQR	(K)	NMS(1.0)PDLRQDFNMMEQR	79,496	HOMO SAPIENS|MUS MUSCULUS	NP_058432	NP_058432|NP_001112|NP_001264029|NP_001157573	285.3	450.23	NP_058432_S42s _1_1_42_42	NP_058432	-1.35084	-0.26052	0.173117	-0.370401	2.14704	-0.276158	2.54975	-0.556798	-0.973517	-1.40093	-0.585538	-1.24667	-3.27545	1.9754	1.14783	0.444895	0.348625	0.432061
NP_058432_S442s _1_1_442_442	9	27	16		ADD3	WHIM08_17_43_35_IR_P_BI_20140423_H-PM_f05.26581.26581.2	12.13	9.84	4.25	3	1	1	0	811.395	1541.8	79.9806	S442s	iTRAQ	439	(R)	WLNsPNTYMK	(V)	WLNS(0.99)PNT(0.0)Y(0.0)MK	79,496	HOMO SAPIENS|MUS MUSCULUS	NP_058432	NP_058432|NP_001112|NP_001264029|NP_001157573	285.3	450.23	NP_058432_S442s _1_1_442_442	NP_058432	-2.30403	-1.71308	0.047429	0.238993	2.29046	0.924356	2.38706	0.779227	-0.800909	-0.717924	-2.00146	-1.08828	-2.26961	0.204695	0.541432	-0.102187	1.26211	0.457891
NP_058432_S673sS677s_2_2_673_677	9	27	29		ADD3	WHIM09_37_47_26_IR_P_BI_20140801_H-PM_f05.21636.21636.3	11.2	11.2	3.73	3	2	2	0	607.288	1659.9	159.944	S673s S677s	iTRAQ	668	(K)	IEEVLsPEGsPSK	(S)	IEEVLS(0.99)PEGS(0.99)PS(0.0)K	79,496	HOMO SAPIENS	NP_058432	NP_058432|NP_001112	285.3	450.23	NP_058432_S673sS677s_2_2_673_677	NP_058432	-2.57383	-2.4918	0.0893248	-0.490676	1.56412	-0.0336538	2.6634	2.22462	-1.04674	-1.36584	-2.03901	-1.7032	-4.44484	0.659209	1.78661	-0.571115	-0.510526	-0.0651602
NP_058432_S618s _1_1_618_618	8	24	12		ADD3	WHIM03_30_16_6_IR_P_BI_20140114_H-PM_f12.31883.31883.4	18.67	18.67	1.6	2	1	1	0	887.438	3466.73	80.0026	S618s	iTRAQ	618	(K)	sFISMEVPVMVVNGKDDMHDVEDELAK	(R)	S(0.99)FIS(0.0)MEVPVMVVNGKDDMHDVEDELAK	79,496	HOMO SAPIENS	NP_058432	NP_058432|NP_001112	285.3	450.23	NP_058432_S618s _1_1_618_618	NP_058432	-0.862437	-1.05709	1.20376	1.26935	1.18013	-0.340985	2.24667	0.410373	-1.08859	NA	NA	NA	-3.60869	0.0697613	0.875925	0.364372	0.134686	2.34346
NP_058432_S681s _1_1_681_681	8	24	12		ADD3	WHIM02corr_18_14_20_IR_P_BI_20131220_H-PM_f06.17414.17414.3	13.58	13.58	1.36	5	1	1	0	852.462	2475.42	79.9554	S681s	iTRAQ	668	(K)	IEEVLSPEGSPSKsPSKK	(K)	IEEVLS(0.0)PEGS(0.0)PS(0.0)KS(0.99)PS(0.0)KK	79,496	HOMO SAPIENS	NP_058432	NP_058432|NP_001112	285.3	450.23	NP_058432_S681s _1_1_681_681	NP_058432	-10.1048	-4.39284	-2.42163	-0.751272	1.74686	-1.18135	NA	NA	NA	-2.22895	-3.84591	-0.839057	-7.18229	-3.64683	-1.55616	-0.57822	3.63581	-1.18014
NP_058432_S673sS677sS681s_3_2_673_681	8	24	9		ADD3	WHIM08_17_43_35_IR_P_BI_20140423_H-PM_f05.22101.22101.4	7.87	7.87	0	5	3	2	1	611.54	2203.22	239.919	S673s S677s S681s	iTRAQ	668	(K)	IEEVLsPEGsPSKsPSK	(K)	IEEVLS(0.99)PEGS(0.99)PS(0.50)KS(0.50)PS(0.0)K	79,496	HOMO SAPIENS	NP_058432	NP_058432|NP_001112	285.3	450.23	NP_058432_S673sS677sS681s_3_2_673_681	NP_058432	NA	NA	NA	1.11901	1.5086	-1.02288	-0.367398	0.76636	-0.643993	-1.2676	-2.65751	0.77743	-3.25501	1.46881	1.17373	0.752777	-0.860299	0.888386
NP_058432_S621s _1_1_621_621	7	21	9		ADD3	WHIM07_9_13_27_IR_P_BI_20140422_H-PM_f10.34803.34803.3	18.57	18.57	2.37	2	1	1	0	669.009	1925.05	79.9642	S621s	iTRAQ	618	(K)	SFIsMEVPVMVVNGK	(D)	S(0.0)FIS(0.99)MEVPVMVVNGK	79,496	HOMO SAPIENS	NP_058432	NP_058432|NP_001112	285.3	450.23	NP_058432_S621s _1_1_621_621	NP_058432	-1.01014	-3.23258	1.97743	2.36385	0.407526	-0.0768723	0.617612	-0.0678514	-2.71005	NA	NA	NA	-1.92002	-0.0367654	0.148673	NA	NA	NA
NP_058432_T481t _1_1_481_481	6	18	9		ADD3	WHIM07_9_13_27_IR_P_BI_20140422_H-PM_f02.9857.9857.2	9.13	3.02	1.12	2	1	1	0	563.809	1046.64	79.9668	T481t	iTRAQ	477	(K)	VSGGtPIK	(I)	VS(0.0)GGT(0.99)PIK	79,496	HOMO SAPIENS	NP_058432	NP_058432|NP_001112	285.3	450.23	NP_058432_T481t _1_1_481_481	NP_058432	NA	NA	NA	-0.61897	2.74153	-0.163309	2.44724	-0.614699	-1.43903	-0.755349	-2.63984	-0.554891	NA	NA	NA	NA	NA	NA
NP_058432_S596s _1_0_585_600	5	15	7		ADD3	WHIM09_37_47_26_IR_P_BI_20140801_H-PM_f11.27502.27502.4	24.86	19.05	0	7	1	0	1	1046.25	4101.99	79.9831	S596s	iTRAQ	573	(K)	QQGLEDAEQELLSDDASSVSQIQsQTQSPQNVPEK	(L)	QQGLEDAEQELLS(0.14)DDAS(0.14)S(0.14)VS(0.14)QIQS(0.14)QT(0.14)QS(0.14)PQNVPEK	79,496	HOMO SAPIENS	NP_058432	NP_058432	285.3	450.23	NP_058432_S596s _1_0_585_600	NP_058432	-0.151488	-0.497035	0.854623	-0.37441	3.7894	1.40216	-0.585794	0.744915	-2.27592	NA	NA	NA	NA	NA	NA	NA	NA	NA
NP_058432_S673s _1_1_673_673	5	15	9		ADD3	WHIM04_25_24_46_IR_P_BI_20140115_H-PM_f08.21531.21531.2	14.9	14.9	4.06	3	1	1	0	870.443	1659.9	79.9742	S673s	iTRAQ	668	(K)	IEEVLsPEGSPSK	(S)	IEEVLS(0.99)PEGS(0.0)PS(0.0)K	79,496	HOMO SAPIENS	NP_058432	NP_058432|NP_001112	285.3	450.23	NP_058432_S673s _1_1_673_673	NP_058432	-2.77077	-2.24189	-0.279359	-0.258144	1.4739	-0.0864764	NA	NA	NA	0.0492849	2.53567	0.439691	NA	NA	NA	NA	NA	NA
NP_058432_T411t _1_0_409_419	3	9	3		ADD3	WHIM08_17_43_35_IR_P_BI_20140423_H-PM_fA.28514.28514.3	19.28	19.88	0	6	1	0	1	1016.19	2966.55	79.9958	T411t	iTRAQ	402	(K)	SDVEIPATVtAFSFEDDTVPLSPLK	(Y)	S(0.0)DVEIPAT(0.25)VT(0.25)AFS(0.25)FEDDT(0.25)VPLS(0.0)PLK	79,496	HOMO SAPIENS	NP_058432	NP_058432|NP_001112	285.3	450.23	NP_058432_T411t _1_0_409_419	NP_058432	0.0415116	-0.376546	0.969138	1.09295	0.349696	0.717868	NA	NA	NA	NA	NA	NA	NA	NA	NA	NA	NA	NA
NP_058432_S64s _1_1_64_64	3	9	3		ADD3	WHIM01corr_2_8_21_IR_P_BI_20131220_H-PM_f11.36668.36668.4	18.62	12.06	3.21	2	1	1	0	750.875	2920.5	79.9765	S64s	Hydrogen	58	(R)	VTQILQsPAFREDLECLIQEQMK	(K)	VT(0.0)QILQS(0.99)PAFREDLECLIQEQMK	79,496	HOMO SAPIENS|MUS MUSCULUS	NP_058432	NP_058432|NP_001112|NP_001264029|NP_001157573	285.3	450.23	NP_058432_S64s _1_1_64_64	NP_058432	-0.813202	-0.82057	0.349079	NA	NA	NA	NA	NA	NA	NA	NA	NA	NA	NA	NA	NA	NA	NA
NP_058432_S180s _1_0_180_182	2	6	2		ADD3	WHIM08_17_43_35_IR_P_BI_20140423_H-PM_f11.26416.26416.3	13.96	11.02	0	4	1	0	1	597.98	1711.95	79.9793	S180s	iTRAQ	178	(R)	GLsFSEATASNLVK	(V)	GLS(0.50)FS(0.50)EAT(0.0)AS(0.0)NLVK	79,496	HOMO SAPIENS	NP_058432	NP_058432|NP_001112	285.3	450.23	NP_058432_S180s _1_0_180_182	NP_058432	NA	NA	NA	1.91683	-0.420595	1.05881	NA	NA	NA	NA	NA	NA	NA	NA	NA	NA	NA	NA
NP_058432_S673sS679s_2_0_679_681	1	3	1		ADD3	WHIM09_37_47_26_IR_P_BI_20140801_H-PM_f12.16167.16167.3	9.44	9.44	0	5	2	0	2	879.127	2475.42	159.95	S673s S679s	iTRAQ	668	(K)	IEEVLsPEGSPsKSPSKK	(K)	IEEVLS(0.0)PEGS(0.0)PS(0.50)KS(0.50)PS(0.0)KK	79,496	HOMO SAPIENS	NP_058432	NP_058432|NP_001112	285.3	450.23	NP_058432_S673sS679s_2_0_679_681	NP_058432	NA	NA	NA	NA	NA	NA	NA	NA	NA	NA	NA	NA	NA	NA	NA	NA	NA	NA
NP_000658_S23s _1_1_23_23	1	0	1		ADH1A	WHIM01corr_2_8_21_IR_P_BI_20131220_H-PM_f08.25107.25107.3	8.33	8.33	99	1	1	1	0	694.713	2002.16	79.9669	S23s	iTRAQ	20	(K)	KPFsIEEVEVAPPK	(A)	KPFS(1.0)IEEVEVAPPK	40,771	HOMO SAPIENS	NP_000658	NP_000658|NP_000660	8836.1	13.25	NP_000658_S23s _1_1_23_23	NP_000658	NA	NA	NA	NA	NA	NA	NA	NA	NA	NA	NA	NA	NA	NA	NA	NA	NA	NA
NP_000662_S351s _1_1_351_351	8	24	20		ADH5	WHIM01corr_2_8_21_IR_P_BI_20131220_H-PM_f06.29691.29691.4	24.89	24.89	6.91	2	1	1	0	665.848	2580.4	79.9656	S351s	iTRAQ	340	(K)	IKVDEFVTHNLsFDEINK	(A)	IKVDEFVT(0.0)HNLS(0.99)FDEINK	40,579	HOMO SAPIENS	NP_000662	NP_000662	4028.1	62.42	NP_000662_S351s _1_1_351_351	NP_000662	1.51855	0.596289	0.575317	-0.232085	-0.917929	-0.825993	1.21486	0.46613	-1.18797	-1.65354	-0.742372	-0.585171	-1.39052	0.226	0.901821	0.800144	0.963274	0.71834
NP_000662_S21s _1_1_21_21	1	3	1		ADH5	WHIM01corr_2_8_21_IR_P_BI_20131220_H-PM_f01.30920.30920.4	17.9	13.34	99	1	1	1	0	705.134	2737.55	79.9634	S21s	iTRAQ	10	(K)	AAVAWEAGKPLsIEEIEVAPPK	(A)	AAVAWEAGKPLS(1.0)IEEIEVAPPK	40,579	HOMO SAPIENS|MUS MUSCULUS	NP_000662	NP_000662|NP_031436	4028.1	62.42	NP_000662_S21s _1_1_21_21	NP_000662	1.31374	1.68069	1.44675	NA	NA	NA	NA	NA	NA	NA	NA	NA	NA	NA	NA	NA	NA	NA
NP_057083_S7s _1_1_7_7	4	12	4		ADIPOR1	WHIM06_13_TaxIR_HumIR_WhimIR_P_BI_20140124_H-PM_f12.5282.5282.3	4.37	4.37	1.11	4	1	1	0	697.338	2010.02	79.9761	S7s	Acetyl	2	(M)	SSHKGsVVAQGNGAPASNR	(E)	S(0.0)S(0.0)HKGS(0.99)VVAQGNGAPAS(0.0)NR	43,014	HOMO SAPIENS	NP_057083	NP_057083	7650.1	19.36	NP_057083_S7s _1_1_7_7	NP_057083	NA	NA	NA	NA	NA	NA	0.749096	-1.25162	-3.11542	1.24688	-1.24601	-0.0284843	NA	NA	NA	0.385687	-0.116607	-0.0608553
NP_078827_S65s _1_1_65_65	6	18	11		ADIPOR2	WHIM09_37_47_26_IR_P_BI_20140801_H-PM_f12.24824.24824.5	28.71	28.71	2.23	5	1	1	0	823.754	4034.77	79.9663	S65s	iTRAQ	58	(K)	SSEEHEYsDEAPQEDEGFMGMSPLLQAHHAMEK	(M)	S(0.0)S(0.0)EEHEY(0.0)S(0.99)DEAPQEDEGFMGMS(0.0)PLLQAHHAMEK	44,568	HOMO SAPIENS	NP_078827	NP_078827	4133.1	60.04	NP_078827_S65s _1_1_65_65	NP_078827	NA	NA	NA	NA	NA	NA	-0.764076	2.55702	0.158894	NA	NA	NA	0.768362	-1.50683	-3.06246	-0.336651	-0.462984	0.320133
NP_078827_T14t _1_1_14_14	3	9	4		ADIPOR2	WHIM04_25_24_46_IR_P_BI_20140115_H-PM_f10.12623.12623.3	9.54	4.08	1.35	2	1	1	0	542.261	1544.8	79.9715	T14t	iTRAQ	9	(R)	LGCSRtPEPDIR	(L)	LGCS(0.0)RT(0.99)PEPDIR	44,568	HOMO SAPIENS	NP_078827	NP_078827	4133.1	60.04	NP_078827_T14t _1_1_14_14	NP_078827	NA	NA	NA	NA	NA	NA	NA	NA	NA	0.92409	3.02385	-0.988128	NA	NA	NA	NA	NA	NA
NP_006820_T64t _1_1_64_64	8	24	13		ADIRF	WHIM09_37_47_26_IR_P_BI_20140801_H-PM_f12.14375.14375.3	9.61	9.61	1.56	4	1	1	0	588.954	1684.87	79.9717	T64t	iTRAQ	57	(K)	TANQASDtFSGIGK	(K)	T(0.0)ANQAS(0.0)DT(0.99)FS(0.0)GIGK	7,855	HOMO SAPIENS	NP_006820	NP_006820	3663.1	70.77	NP_006820_T64t _1_1_64_64	NP_006820	NA	NA	NA	-2.10236	0.268735	2.52824	-1.76914	4.45705	0.289657	-1.1717	3.76163	-2.31113	1.17111	-2.97453	-1.29936	-0.0121911	-0.812757	1.00892
NP_006820_S62s _1_1_62_62	7	21	11		ADIRF	WHIM09_37_47_26_IR_P_BI_20140801_H-PM_f02.14937.14937.2	16.8	16.8	2.64	4	1	1	0	882.926	1684.87	79.9705	S62s	iTRAQ	57	(K)	TANQAsDTFSGIGK	(K)	T(0.0)ANQAS(0.99)DT(0.0)FS(0.0)GIGK	7,855	HOMO SAPIENS	NP_006820	NP_006820	3663.1	70.77	NP_006820_S62s _1_1_62_62	NP_006820	NA	NA	NA	-0.272176	-0.0319795	2.27133	-0.886645	2.4069	-0.832293	-0.865284	3.37507	-1.27928	1.16293	-0.943425	-1.5389	1.07961	0.987045	2.60606
NP_006820_T50t _1_1_50_50	5	15	5		ADIRF	WHIM04_25_24_46_IR_P_BI_20140115_H-PM_f03.7829.7829.2	9.77	5.31	1.56	3	1	1	0	652.323	1223.67	79.9662	T50t	iTRAQ	49	(K)	TtQETIDK	(T)	T(0.0)T(0.99)QET(0.0)IDK	7,855	HOMO SAPIENS	NP_006820	NP_006820	3663.1	70.77	NP_006820_T50t _1_1_50_50	NP_006820	NA	NA	NA	NA	NA	NA	-3.05278	5.12828	-1.22197	0.400143	2.73448	-2.40663	2.7412	-3.08343	-4.76513	NA	NA	NA
NP_006820_S22s _1_1_22_22	4	12	4		ADIRF	WHIM09_37_47_26_IR_P_BI_20140801_H-PM_f02.31894.31894.4	28.07	26.66	7.03	3	1	1	0	853.172	3329.68	79.983	S22s	iTRAQ	11	(K)	QQVEGTAQEAVsAAGAAAQQVVDQATEAGQK	(A)	QQVEGT(0.0)AQEAVS(0.99)AAGAAAQQVVDQAT(0.0)EAGQK	7,855	HOMO SAPIENS	NP_006820	NP_006820	3663.1	70.77	NP_006820_S22s _1_1_22_22	NP_006820	NA	NA	NA	-0.394456	0.423718	1.45979	NA	NA	NA	-1.23719	2.6152	-0.112337	NA	NA	NA	NA	NA	NA
NP_006820_T53t _1_1_53_53	1	3	2		ADIRF	WHIM09_37_47_26_IR_P_BI_20140801_H-PM_f04.6555.6555.3	10.75	7.65	3.92	3	1	1	0	435.219	1223.67	79.9706	T53t	iTRAQ	49	(K)	TTQEtIDK	(T)	T(0.0)T(0.0)QET(0.99)IDK	7,855	HOMO SAPIENS	NP_006820	NP_006820	3663.1	70.77	NP_006820_T53t _1_1_53_53	NP_006820	NA	NA	NA	NA	NA	NA	NA	NA	NA	NA	NA	NA	NA	NA	NA	NA	NA	NA
NP_006820_S66s _1_1_66_66	1	3	1		ADIRF	WHIM03_30_16_6_IR_P_BI_20140114_H-PM_f01.16069.16069.2	8.6	8.6	1.27	4	1	1	0	882.922	1684.87	79.9631	S66s	iTRAQ	57	(K)	TANQASDTFsGIGK	(K)	T(0.0)ANQAS(0.0)DT(0.0)FS(0.99)GIGK	7,855	HOMO SAPIENS	NP_006820	NP_006820	3663.1	70.77	NP_006820_S66s _1_1_66_66	NP_006820	NA	NA	NA	NA	NA	NA	-1.86943	4.17397	-1.40242	NA	NA	NA	NA	NA	NA	NA	NA	NA
NP_001115_S153s _1_1_153_153	2	6	2		ADM	WHIM04_25_24_46_IR_P_BI_20140115_H-PM_f06.12113.12113.2	8.33	2.72	99	1	1	1	0	554.274	1027.57	79.9744	S153s	iTRAQ	153	(R)	sLPEAGPGR	(T)	S(1.0)LPEAGPGR	20,534	HOMO SAPIENS	NP_001115	NP_001115	10130.1	8.33	NP_001115_S153s _1_1_153_153	NP_001115	NA	NA	NA	-2.09434	-1.18857	-1.04929	NA	NA	NA	0.839884	-2.47417	-3.60618	NA	NA	NA	NA	NA	NA
NP_056154_S1071s _1_1_1071_1071	9	27	34		ADNP	WHIM09_37_47_26_IR_P_BI_20140801_H-PM_f02.28850.28850.4	29.81	29.81	1.13	6	1	1	0	1179.54	4635.15	79.9796	S1071s	iTRAQ	1057	(R)	LSNPQIEWQNSTIDsEDGEQFDNMTDGVAEPMHGSLAGVK	(L)	LS(0.0)NPQIEWQNS(0.0)T(0.0)IDS(0.99)EDGEQFDNMT(0.0)DGVAEPMHGS(0.0)LAGVK	124,930	HOMO SAPIENS	NP_056154	NP_056154	358.1	403.54	NP_056154_S1071s _1_1_1071_1071	NP_056154	-0.0805904	-1.78894	0.868588	0.455488	-0.013474	0.600218	2.31798	-0.365937	0.789173	0.708897	0.457075	-0.0704105	0.0242026	-0.458137	-1.53242	0.605941	0.00224781	1.42435
NP_056154_S98s _1_1_98_98	9	27	20		ADNP	WHIM09_37_47_26_IR_P_BI_20140801_H-PM_f03.5671.5671.3	19.59	19.59	99	1	1	1	0	490.878	1390.65	79.9719	S98s	iTRAQ	95	(R)	NVHsEDFENR	(I)	NVHS(1.0)EDFENR	124,930	HOMO SAPIENS|MUS MUSCULUS	NP_056154	NP_056154|NP_033758	358.1	403.54	NP_056154_S98s _1_1_98_98	NP_056154	0.315256	-0.0797869	1.39089	-0.442566	-0.415968	-0.907628	-1.21647	-1.10365	1.1527	1.6913	-1.64803	-2.95633	0.768362	0.124208	-1.15693	1.63616	-0.116607	-1.79144
NP_056154_S953s _1_1_953_953	9	27	60		ADNP	WHIM08_17_43_35_IR_P_BI_20140423_H-PM_f09.23811.23811.3	19.47	19.47	1.16	2	1	1	0	862.391	2505.18	79.9768	S953s	iTRAQ	948	(K)	LMHNAsDSEVDQDDVVEWK	(D)	LMHNAS(0.99)DS(0.0)EVDQDDVVEWK	124,930	HOMO SAPIENS	NP_056154	NP_056154	358.1	403.54	NP_056154_S953s _1_1_953_953	NP_056154	1.40039	-0.262751	0.485939	0.603827	-0.594083	-0.168111	-2.23936	0.914331	0.846709	0.346344	0.565312	-1.68457	-0.0718839	-0.638049	-0.677848	0.151223	-1.88245	1.16175
NP_056154_S921s _1_1_921_921	9	27	36		ADNP	WHIM02corr_18_14_20_IR_P_BI_20131220_H-PM_f06.20425.20425.3	17.52	11.21	2.13	2	1	1	0	777.054	2249.19	79.9591	S921s	iTRAQ	915	(K)	VIPEDAsESEEKLDQK	(E)	VIPEDAS(0.99)ES(0.0)EEKLDQK	124,930	HOMO SAPIENS	NP_056154	NP_056154	358.1	403.54	NP_056154_S921s _1_1_921_921	NP_056154	-0.893947	-0.932134	1.08645	-1.2424	-0.4391	0.0551843	-0.784133	-0.149342	0.642718	-0.418525	-0.057605	-0.992786	-0.87942	-1.26774	-1.63601	-0.220604	-0.768611	-1.38032
NP_056154_S953sS955s_2_2_953_955	9	27	73		ADNP	WHIM09_37_47_26_IR_P_BI_20140801_H-PM_f10.24119.24119.2	17.45	17.45	99	2	2	2	0	1333.06	2505.18	159.94	S953s S955s	iTRAQ	948	(K)	LMHNAsDsEVDQDDVVEWK	(D)	LMHNAS(1.0)DS(1.0)EVDQDDVVEWK	124,930	HOMO SAPIENS	NP_056154	NP_056154	358.1	403.54	NP_056154_S953sS955s_2_2_953_955	NP_056154	1.00848	-0.923209	0.801555	1.14507	-0.580204	-0.506656	-1.34795	0.929342	0.258274	0.301902	0.777369	-1.64031	-0.245657	-1.06416	-1.431	0.658044	-1.16593	-0.11682
NP_056154_S709s _1_1_709_709	9	27	56		ADNP	WHIM02corr_18_14_20_IR_P_BI_20131220_H-PM_f01.14841.14841.3	17.05	17.05	4.04	2	1	1	0	559.98	1597.96	79.9618	S709s	iTRAQ	706	(R)	LNQsPSLAPVKR	(T)	LNQS(0.99)PS(0.0)LAPVKR	124,930	HOMO SAPIENS	NP_056154	NP_056154	358.1	403.54	NP_056154_S709s _1_1_709_709	NP_056154	-0.702917	-0.27837	0.388182	-0.687126	0.308059	0.035976	-0.160144	-0.258712	1.49006	1.59306	-0.371272	-0.401161	-0.699513	-0.567031	-0.429676	0.210431	-0.82634	0.0682931
NP_056154_S608s _1_1_608_608	9	27	30		ADNP	WHIM07_9_13_27_IR_P_BI_20140422_H-PM_f12.13458.13458.2	16.36	11.33	1.33	3	1	1	0	708.365	1335.75	79.9715	S608s	iTRAQ	607	(K)	SsPQAAVPYK	(K)	S(0.0)S(0.99)PQAAVPY(0.0)K	124,930	HOMO SAPIENS|MUS MUSCULUS	NP_056154	NP_056154|NP_033758	358.1	403.54	NP_056154_S608s _1_1_608_608	NP_056154	0.161644	0.585133	1.20655	-1.09406	0.00503147	0.127215	-0.844303	-0.2244	0.862401	0.991923	-0.58112	-0.811106	0.314507	-0.50785	-1.52163	0.260166	0.256937	-0.605431
NP_056154_S736s _1_0_736_738	8	24	19		ADNP	WHIM09_37_47_26_IR_P_BI_20140801_H-PM_f07.27619.27619.5	25.09	20.57	1.04	3	1	0	1	772.601	3778.99	79.9881	S736s	iTRAQ	730	(K)	RKLDDDsDSPSFFEEKPEEPVVLALDPK	(G)	RKLDDDS(0.50)DS(0.50)PS(0.0)FFEEKPEEPVVLALDPK	124,930	HOMO SAPIENS	NP_056154	NP_056154	358.1	403.54	NP_056154_S736s _1_0_736_738	NP_056154	-0.9806	-1.51003	0.726142	0.655946	-0.240166	1.13084	-0.505566	-0.335914	0.239967	0.0890487	1.54387	0.271986	0.181621	-1.01444	-1.07061	0.317006	0.273916	-0.355744
[truncated: 56,070 more rows]
[truncated: 9 more columns]
