# Supplementary material for: Proteogenomic integration reveals therapeutic targets in breast cancer xenografts
Source: Nat Commun. 2017 Mar 28;8:14864. doi: 10.1038/ncomms14864 (PMC5379071; doi:10.1038/ncomms14864)
Supplement: Supplementary Data 6 — PAM50 gene markers used for the hierarchical clustering analysis in the resulting order. [file ncomms14864-s7.xlsx]

## Sheet: S6.mRNA_clus_marker
	WHIM43	WHIM18	WHIM37	WHIM16	WHIM20	WHIM27	WHIM24	WHIM26	WHIM35	WHIM9	WHIM11	WHIM17	WHIM12	WHIM47	WHIM8	WHIM4	WHIM13	WHIM30	WHIM21	WHIM2	WHIM14	WHIM6	WHIM25
FOXA1	6.25454	6.27126	5.99618	6.69028	6.80897	5.92071	5.86443	5.21727	5.94009	5.82438	6.01883	-3.95634	-7.02042	5.47306	5.91672	-5.06789	-1.49337	-1.94611	0.030524	0.51607	-0.219577	-5.37227	-0.413444
ESR1	7.63206	3.88235	7.06179	6.15688	4.84526	6.62821	7.14157	5.88088	-0.088913	4.66354	4.43684	-1.85118	-6.70375	-0.746901	0.733744	-1.45004	-2.87714	0.088913	0.203702	-4.21395	-4.98035	-0.579861	0.559035
PGR	9.17512	9.78348	9.47491	5.58598	8.75917	4.86813	6.78438	0.410898	-2.2054	-0.76873	NA	-3.73163	0.985595	-0.46474	2.75209	-3.19113	3.83894	5.06788	NA	NA	-4.7005	-1.68824	0.400214
MLPH	4.32148	3.7988	2.80411	3.27435	3.40959	5.28075	3.68952	5.63976	4.20297	4.60759	2.23771	-6.95453	0.572056	3.4723	2.03297	-1.39236	-3.02844	-2.44674	-3.74454	-0.795315	-4.92324	-2.61824	-0.074521
FGFR4	2.38777	3.78615	-0.66169	3.39093	1.87035	2.16635	1.53275	5.96732	2.63286	-0.724169	3.67824	-4.47428	-2.03894	5.04402	-1.37735	-0.162587	1.72449	-0.004364	-3.03235	0.140687	-1.33149	0.004364	-1.18664
TMEM45B	-0.462399	-0.593055	3.63327	3.46956	3.77498	2.25363	-1.09719	0.904528	5.19111	3.30389	2.96103	-4.79657	-7.72318	4.16981	4.39861	-4.25605	1.65802	-2.99567	-3.61369	-2.52711	2.2943	-0.267673	0.267673
GPR160	1.83772	1.00428	0.745377	2.51094	1.81158	2.56081	1.88539	1.48476	2.67083	2.05606	2.1394	-0.251013	-5.41528	0.565911	-0.034603	-3.3957	-1.27284	-2.75745	-2.02832	-2.03735	1.08889	-0.715537	-0.132705
MAPT	1.46756	4.99863	4.00788	-0.36095	-0.684755	2.20464	4.56924	3.30764	-0.161359	2.82942	-3.5953	-7.55674	-2.96491	-0.750899	1.03791	-3.26129	-2.06175	0.129154	1.14452	2.92703	-0.542443	0.046477	-0.606002
ERBB2	0.243537	0.177	0.129126	-0.938715	1.02539	0.302697	0.326861	1.2018	4.22731	-0.12442	-0.761351	-5.51213	-3.06042	0.240287	3.42043	0.424492	-1.27276	0.042556	-1.385	0.271677	-0.311633	0.499069	0.073687
GRB7	-0.170584	-0.451961	0.001284	-0.184627	0.348365	1.58882	-0.399079	1.50439	4.05335	-0.546464	-0.048405	-6.89497	-7.34756	0.958362	2.5573	0.51901	-1.13213	-0.484389	-0.001284	0.840863	-0.035022	0.562629	0.457232
NAT1	4.35766	5.28697	0.945959	0.812016	4.14425	4.53343	5.70087	0.076748	0.321662	3.20809	1.34382	0.249524	0.041933	1.1545	-2.15312	-2.21792	-1.98396	-2.64352	-0.853226	-1.08953	-2.82671	1.02521	0.923609
SLC39A6	3.09825	1.58974	4.18713	-0.555487	4.52051	3.45848	0.291371	0.238748	-0.835458	3.6287	0.597145	-0.719666	0.002336	-0.753651	-0.671445	-0.135547	-0.563215	0.845218	-0.748695	-0.002336	0.703714	-2.39729	-0.891661
BLVRA	-0.013686	1.60181	-0.156567	0.3541	2.43967	1.68817	0.82482	-1.88924	1.1278	0.9668	-0.271943	1.39743	0.407238	0.542304	2.08019	-4.71906	-2.82283	-1.34168	-0.570853	0.128093	0.013686	-3.01849	-1.65423
CXXC5	1.13281	2.18263	2.07326	0.555017	1.29701	1.01768	1.10785	0.02706	1.38069	0.229778	1.20223	0.74508	0.598759	0.150461	-2.9434	-1.87675	-1.65858	1.45782	-1.57521	-3.91487	-1.5005	-4.06411	-1.83682
BCL2	4.36172	1.34005	1.042	1.59608	2.16483	1.57252	3.08488	-3.12608	-2.28292	-0.085964	0.156656	3.70834	-2.64488	-7.12487	-3.48765	0.503484	-1.99259	-1.88806	-0.542531	0.272568	0.402519	-2.21056	-1.41347
MMP11	-1.15813	-2.40911	2.4704	-1.34767	-2.95474	-5.21696	0.524538	-1.60291	-0.352929	-1.29427	-0.284897	-4.28611	-2.30574	0.778505	-2.62211	-0.658115	0.447951	0.329483	-1.94524	1.35315	1.75843	3.1958	1.1166
MYC	-0.511854	-1.1387	1.04832	-0.388571	-2.9839	-1.23056	-1.5877	-2.0577	-1.10523	-4.32939	-4.21042	0.24195	0.202957	-1.49694	-6.23119	2.53873	-0.315534	0.118333	1.33328	-0.066591	0.066022	-0.860991	-1.23951
BAG1	0.704473	2.14925	-0.220041	0.073775	2.39416	-0.380696	-0.811082	-1.03191	0.911673	1.9726	-0.271573	0.25759	-1.52762	-0.290496	-0.104243	-0.27167	-0.789136	-1.41375	0.96188	-0.666144	1.43226	0.034652	0.267975
MDM2	3.07146	1.30778	0.254232	-0.387437	-0.001535	-0.435013	0.258971	0.087986	-0.682357	0.631148	0.086992	1.544	-1.49798	-0.678025	-0.877235	-0.482287	0.677497	0.001535	-0.389483	-0.316322	0.27283	-0.264019	0.176627
ACTR3B	-1.31543	0.27181	-0.663121	-1.89651	-1.74995	-0.328844	-1.91015	-0.033223	-1.98796	-1.23045	-1.38274	-1.2133	-0.712744	-0.349541	-0.720743	0.181395	-0.255137	0.783234	1.01095	2.14425	0.997242	0.942447	2.23344
CCNE1	0.040818	-1.60946	-2.65557	-3.25036	-1.15978	-3.41757	-2.08289	-0.38114	-1.17563	0.035963	-1.62737	0.515527	-0.768146	-0.315937	0.645637	0.689423	-1.2554	-0.277645	2.01416	0.337868	0.714819	0.159191	2.08676
RRM2	-0.9511	-1.31592	-1.2513	-4.85694	-3.80489	0.623912	-1.33458	-3.73073	0.432394	0.090622	0.88513	1.34149	1.40108	1.54572	0.682991	-1.22696	-2.01228	-0.813171	-0.739586	-0.125113	-1.94425	-0.19008	-0.090622
PTTG1	-0.876322	0.633866	-1.48954	-0.752405	-2.39188	0.304816	1.2359	-3.12978	-0.961933	-1.31821	0.748932	1.41979	1.68721	0.07161	1.20687	0.126561	0.139073	0.109063	-0.07161	-0.243678	-1.50355	1.46088	1.22568
CCNB1	-0.833775	-0.182338	-0.44422	-0.974711	-1.56797	-0.276077	0.235157	-2.33635	-0.399718	-0.581921	0.893121	0.579909	2.4299	1.08913	1.38001	-0.256533	-0.613934	-0.889108	0.593606	0.12091	-1.9226	0.978228	0.060785
MKI67	-0.824999	-0.095198	-1.2483	-1.6523	-2.41782	-1.63316	0.111	-2.57266	0.033247	-1.25866	-0.075239	1.318	2.26863	-0.044208	1.0369	-0.215125	0.420482	0.522574	-1.36309	0.075587	-0.257876	0.562673	0.593445
BIRC5	1.10196	-0.430228	-1.11939	-2.70342	-3.00992	0.309946	-0.003312	-3.08595	-1.24236	-1.55707	-0.188289	-0.112452	1.11334	0.161059	-0.22309	0.277789	1.52713	0.250655	0.003312	-0.274023	-0.877523	2.21654	1.22037
CDC20	-1.68944	-0.645229	-0.560129	-1.06733	-3.31486	-0.026676	-0.130728	-3.24654	-0.727235	-0.802824	-0.093185	0.176605	1.05785	0.654162	1.09076	2.50853	0.869172	-0.240168	0.920672	-0.076131	0.026676	2.44895	0.638057
KIF2C	-0.924195	-1.17507	-1.12675	-1.10856	-3.37556	0.187114	-0.122778	-3.29561	-1.29817	-1.06651	0.151088	0.95787	0.861145	0.197154	0.965479	1.06982	1.01094	-0.714806	0.405234	-0.409257	-0.654252	1.21147	0.526436
MYBL2	-2.10702	-1.17842	0.512149	-3.45709	-3.03165	-1.04627	-0.830605	-3.44849	-1.82863	-1.34489	0.206238	1.20606	0.041437	0.164421	0.391758	-0.80334	0.584193	-0.533374	1.22302	0.513987	-1.8187	0.08312	-1.02308
NDC80	-0.165401	-1.12275	-1.0241	-1.25757	-2.30621	-1.11434	-0.045073	-3.12914	-2.60742	-1.69497	0.182833	1.07492	0.620208	-0.938674	1.3664	0.486602	0.337014	-0.498469	1.07034	-0.656246	-1.04172	1.9878	0.231524
TYMS	0.45214	-0.777764	-0.507074	-2.47836	-3.293	-1.19527	0.59696	-2.11964	-3.06013	-1.35358	0.537809	1.47277	0.704115	-1.7088	0.960456	0.432507	0.953253	-0.374523	0.432338	-2.06034	-1.35272	0.331611	0.933038
ANLN	-0.92663	-0.215883	-1.67175	-1.02258	-1.39555	-0.923955	-0.716621	-2.44917	0.05087	0.497251	-0.05087	-1.24773	2.30452	0.152056	1.86549	0.263941	0.221202	-0.705261	-0.162164	0.748285	0.675788	-0.375178	-0.088607
CDC6	-0.493308	-0.373616	0.100124	-2.87788	-1.75113	-0.655482	-0.413492	-1.60659	-0.807556	-0.801149	0.331914	0.608371	0.579884	1.14756	2.34821	-0.969197	-0.363199	-0.217744	-0.723931	-0.071123	-1.85721	0.186513	0.592529
UBE2T	-0.904447	0.842012	-0.850153	-1.34274	-2.11817	0.978484	-0.069837	-2.25992	-0.427414	-0.3625	1.10578	-0.329565	0.010668	0.653004	1.29635	1.66814	-0.344225	-1.29004	0.210297	1.18878	-1.76303	0.468462	0.581721
UBE2C	-1.81433	-0.316768	0.168805	-1.42061	-3.62617	1.11353	0.174544	-2.94392	-1.53534	-0.386872	0.006	-0.01234	0.40546	0.137805	0.574441	-0.713951	0.199969	-1.03139	0.030091	-0.006	-1.50814	1.51693	0.562264
NUF2	-1.51123	-0.524197	-1.66431	-2.44286	-3.11067	-0.451239	0.490646	-1.66895	-0.047284	-0.92239	-0.494555	0.618274	-0.029513	0.333748	0.818198	-0.769797	0.936632	-1.12087	0.179312	0.033106	-0.351181	1.33368	0.586464
CEP55	-0.700581	-0.219285	-0.999364	-1.83971	-1.69283	-0.789885	-0.24282	-1.60632	-0.341679	-0.718393	0.218018	1.03939	2.08509	0.269514	0.108823	-0.484266	1.01533	-0.712073	0.431418	-0.160047	-1.34375	0.40387	0.398826
MELK	-0.444201	-1.12405	-1.58474	-1.86583	-1.86555	-1.30248	-0.352072	-2.77663	-0.017245	-0.076418	0.16185	1.02948	1.1327	-0.168882	0.135752	-0.342468	-0.294712	-1.07359	1.25641	0.164657	-0.599938	0.665393	1.24692
CENPF	-0.654711	-0.034127	-1.13907	-1.49376	-2.36937	-2.03951	0.39256	-2.65645	-1.11998	-0.318595	-1.12986	-0.237767	0.424091	-0.623686	0.658788	0.428876	0.034127	-0.836453	0.667984	1.00769	-0.727398	0.373366	0.776157
EXO1	-1.94453	-0.338613	-1.35459	-2.34957	-3.473	-1.98032	-0.880916	-2.59251	-0.55178	0.100513	-0.779906	0.22614	0.321558	0.543741	0.80459	0.103363	0.505855	-0.649755	0.562362	0.535603	-1.48875	-0.818526	0.821737
MIA	-0.386486	-2.1944	-4.75182	-2.42535	-2.89062	0.155642	-0.096373	-4.98752	-4.18589	-2.5695	-2.5016	0	NA	0.633026	-1.20863	6.20317	6.93436	7.01852	-1.31715	3.15284	7.38567	7.4153	8.67971
KRT14	-5.66502	-5.20227	-5.97227	-3.84745	-2.14464	2.06263	-0.314595	-3.21161	-4.78347	-1.19485	-7.04898	0	NA	-0.474712	-5.39591	0.840484	3.07534	4.02782	1.30542	6.71709	7.98309	8.72718	10.0082
KRT5	-7.18709	-6.72421	-8.49433	-1.93653	-1.33656	0	-0.847227	-5.14869	-4.30553	-4.16437	-7.57104	0.732867	-8.02153	1.75504	-0.283727	-4.41691	7.39321	8.90794	7.26539	5.49399	9.02788	8.10249	8.49546
KRT17	-8.39645	-8.93358	-4.74956	-2.15932	-4.4204	-2.59351	-4.5002	-6.62112	-1.13216	-3.56639	-4.53236	-2.41679	-8.23089	1.64267	1.67091	2.27075	4.04009	3.80941	3.71494	-0.50924	2.673	3.06382	4.9701
PHGDH	-1.89112	-8.77493	-1.87304	1.91472	-4.00113	-4.08475	-1.36601	-4.68626	-1.67434	-0.225797	-1.1443	-1.83906	-0.278076	0.941812	1.97329	0.371534	0.646812	0.831156	0.745492	0.72155	-1.80231	1.24954	2.14971
CDH3	-5.97864	-6.85696	-4.63309	-1.23313	-1.80489	-3.63675	-2.21603	-4.48782	0.900451	0.027068	1.18026	-8.64908	-6.38859	0.647106	1.77326	3.00329	-0.22395	2.37551	1.71165	2.27964	1.13566	-0.027068	-0.977959
FOXC1	-7.08944	-3.21171	-4.45827	-4.85691	-0.614536	-2.61671	-4.42213	-3.69754	-0.627503	-0.941309	-4.88842	-3.95011	-0.575199	-3.40358	-3.03613	2.4221	4.01136	2.61851	3.78452	4.48132	3.36628	2.56337	4.29061
SFRP1	-7.02971	-4.70024	-8.83952	-6.16214	-2.25041	-4.10947	-5.13692	-8.07884	-2.09047	-2.65309	-6.33115	-6.0251	2.14197	-2.60831	1.754	4.94168	3.2366	7.58707	5.61441	5.86687	3.82445	3.90319	3.73677
EGFR	-10.3092	NA	-10.6168	-7.81385	-4.42663	-8.12618	-8.05711	-1.93729	-4.33605	-7.16131	-4.88606	-7.53935	3.12179	-6.56219	2.58585	-1.15974	-1.00906	2.42318	1.26344	2.25233	1.88741	0	1.10499
