# Supplementary material for: Proteogenomic integration reveals therapeutic targets in breast cancer xenografts
Source: Nat Commun. 2017 Mar 28;8:14864. doi: 10.1038/ncomms14864 (PMC5379071; doi:10.1038/ncomms14864)
Supplement: Supplementary Data 7 — iTRAQ protein markers used for the hierarchical clustering analysis in the resulting order. [file ncomms14864-s8.xlsx]

## Sheet: S7.iTRAQ_pro_clus_marker
	WHIM27	WHIM24	WHIM18	WHIM20	WHIM11	WHIM43	WHIM8	WHIM35	WHIM9	WHIM16	WHIM37	WHIM47	WHIM26	WHIM13	WHIM6	WHIM14	WHIM25	WHIM30	WHIM4	WHIM12	WHIM2	WHIM21	WHIM17	WHIM46
PITPNM1	-0.234828	NA	-1.33718	3.99751	NA	-1.42691	2.47997	1.94548	4.00898	NA	2.48707	4.121	0.225958	NA	NA	-1.60981	NA	NA	NA	NA	-3.85517	-2.83811	2.53114	NA
ACOT4	-2.63824	-0.202818	-1.78344	3.3697	-0.80055	-0.352329	1.37521	3.4257	3.5333	3.60426	0.603831	0.82025	3.75308	-0.583864	0.0323461	-2.51534	-0.14153	-0.630572	0.0183827	-3.38529	-1.10723	-3.07181	1.14755	-3.47826
PPM1H	-2.27292	-4.34177	3.28261	2.28398	-2.16053	1.45594	-1.01339	2.989	2.72647	3.3964	2.73392	1.72008	-0.308984	-0.366557	-2.44535	-1.22983	-4.34394	-1.29899	1.50957	-1.8325	-4.0929	1.93613	-2.62522	-5.35952
ZNF624	0.851515	-2.41449	NA	NA	-0.691243	2.09708	-1.84322	0.726785	2.26392	1.60985	3.38489	3.9585	4.08054	NA	0.584926	NA	-0.565724	3.94297	-0.992552	-2.35695	0.168321	-1.22889	0.256064	0.281378
UBE2E2	2.13494	-5.21781	NA	NA	-2.74773	-1.95743	0.220007	0.396721	-0.335281	-1.35545	NA	NA	NA	NA	2.34071	NA	0.0270936	2.04866	2.73182	1.20625	-3.69924	-1.02523	1.4352	-0.339905
COL9A2	-0.0930265	-4.02944	-3.06482	-1.47052	-1.62925	-0.523901	-1.63891	2.17907	0.384821	-0.0819755	0.054388	-0.0775533	3.80557	2.9937	3.14284	-0.395852	0.243142	-0.450293	2.84468	-0.439098	-1.77952	-4.68437	0.719637	-2.01214
MOB3C	0.786623	-0.79192	NA	NA	-0.0582822	-1.3479	NA	-0.476681	1.41767	-3.46037	NA	NA	NA	-0.808033	-1.36396	NA	-0.589436	-6.08055	0.136045	1.85924	NA	NA	4.16672	4.13682
ANXA6	-0.328561	0.80018	1.54222	2.54741	0.872094	-1.18761	-0.00952053	0.576987	-0.92135	-0.576631	-2.48579	-2.63487	2.17575	-1.40963	-0.511322	-3.29257	-2.0122	-5.30119	-1.89543	2.71791	-3.88074	-5.54239	1.69908	2.83328
LMO7	-0.725124	-3.08993	-0.499926	-0.749166	-0.655655	-0.0972295	2.59599	-0.430979	-0.040933	-4.24971	-3.84745	-0.973325	-1.0764	1.2438	2.90517	0.398648	-0.165243	1.52723	-4.73133	-0.976406	-2.96816	-2.80472	1.31158	2.18297
FAM169A	-2.30176	1.30041	1.60384	1.29427	-1.02679	3.18746	NA	1.05685	0.98403	-2.91046	-3.95495	-2.71003	2.18575	0.418037	-1.62539	-0.139243	-1.75926	2.09303	-2.86074	1.60987	NA	NA	1.72761	3.24844
SERPINB8	-0.655425	-1.52068	-0.655053	-0.857493	-0.818344	3.74733	0.320898	1.67636	1.6174	-1.85537	-2.44597	-0.355832	-2.31377	2.33263	-0.965863	-0.215732	0.306376	-1.50423	-2.92798	-0.881284	-3.2698	-2.31394	2.92101	3.53295
SARM1	-0.585726	-1.64256	NA	NA	-1.01408	1.67267	1.13812	-1.27645	-0.93449	-4.04975	-1.80894	-3.6972	-0.926417	2.64372	-4.07635	NA	-1.30082	-2.30024	-2.99761	0.936307	-3.95998	-3.17197	2.13175	3.97424
CCDC126	1.95709	-1.2693	0.239581	2.3086	-3.96281	1.46046	-2.40569	1.04923	2.93409	NA	NA	NA	NA	-2.44813	NA	-0.462472	-3.24789	NA	-1.95306	2.84902	-2.17318	2.99113	-0.283582	4.1252
ERO1L	-1.3428	-2.63794	-1.13743	1.93438	-2.59521	-2.20575	0.802654	3.15911	3.18113	-3.22094	-1.94829	0.722751	-2.50875	-1.6521	-2.51962	0.277746	1.70016	-2.21703	-2.7839	3.44803	-2.25753	2.23326	0.736278	1.95071
CPPED1	-3.63806	2.37958	1.63784	-0.749166	-4.00603	-0.456175	-3.59368	-1.21806	3.08126	2.43603	-5.55152	-0.961138	-2.37376	-4.45651	-0.591535	-1.40255	-0.789677	-1.72334	-1.35034	2.36827	-2.55406	2.5304	-0.789946	0.333636
STON2	-0.10985	1.01855	-0.540302	1.29427	-4.81184	-1.13795	0.474757	3.74053	4.10622	0.349533	-0.964868	-1.87113	0.58092	-0.821758	0.923604	1.22029	1.8398	-6.01676	-2.2124	2.74876	-1.97891	-1.93	-1.67905	-1.40247
ENO2	-0.631391	1.74478	0.573209	0.905275	-1.27082	2.35218	-1.04366	-0.636635	0.513598	-5.76262	0.0802676	-3.19143	-1.62884	0.420324	-0.754932	-0.844918	2.37992	-3.7397	-3.18251	3.83366	-4.56325	-4.42729	0.168104	-0.2441
BLVRA	1.83451	1.60766	1.13846	3.37709	-2.99176	-0.749653	2.32359	1.44023	1.2994	-0.18459	-1.99408	-1.40395	-1.24888	-3.77027	-5.11616	-0.751157	-3.98562	-4.21952	-5.9896	-0.35426	-1.56224	-2.73127	0.51519	1.7533
SERPINB1	1.63262	2.76555	1.52522	0.868346	-0.40908	1.55528	-1.90123	3.33683	0.390077	0.352164	-3.35574	-2.33019	-1.16639	-0.117225	-3.14648	-2.74481	-2.0122	-2.47219	-1.19426	-0.541932	-4.5019	-2.60774	2.51687	3.82618
SH3BGRL	1.4067	2.59288	1.32972	3.30569	0.691611	-0.372647	-2.43848	3.37238	2.90518	1.61248	-2.40218	-3.86783	-0.931417	0.806902	-2.97417	-1.39021	-3.28741	-3.38746	-1.75616	-0.212863	-2.76111	-4.9815	0.363043	-0.673772
SOX15	-1.64323	NA	-3.39845	0.892966	NA	-3.56704	2.9819	-0.0628306	-2.64539	-0.863426	3.3172	1.09853	3.85057	2.49732	3.12204	-4.14876	NA	-1.32395	NA	NA	-4.24116	-1.23557	-3.81624	NA
CAMK2B	-3.84476	-1.04077	-0.612552	3.30077	2.05667	-3.02749	-0.862051	-4.02614	2.36379	2.65179	1.91373	0.864937	3.84807	-1.80307	0.971138	-2.4734	-2.09124	-1.60963	-4.05177	-4.32108	-3.76315	-3.95655	-4.95497	-4.19244
MSI1	-1.52546	0.239009	1.77597	-1.42128	-2.11477	0.363305	-2.56711	-2.37328	1.05762	-1.60015	1.95355	-1.45879	3.81057	3.71882	2.35259	2.00492	0.00865035	-0.564007	-4.04217	-4.60645	-2.12972	-4.63095	-3.15536	-3.72503
USP29	0.60877	NA	0.477583	2.00577	-5.60495	0.336214	NA	-3.02833	3.02607	0.267967	NA	NA	NA	NA	2.33476	-0.556233	NA	-3.73138	-1.79458	-5.93301	NA	NA	-2.0832	NA
RAB38	NA	1.94284	-1.39668	-4.04328	0.86701	-2.53535	NA	1.76776	NA	0.517926	4.15132	-1.48723	-2.51375	NA	-0.142935	2.20971	0.596198	-2.37789	-1.63129	-1.54971	NA	NA	-2.0927	2.98135
PTP4A3	-3.07807	0.558953	-2.72907	-3.1422	0.564511	NA	-5.00616	NA	-1.79125	-0.902894	3.35104	0.174319	-0.286486	1.47941	-0.330099	0.976018	2.14016	-0.120243	0.959681	-2.50349	0.59521	2.17651	NA	1.03621
PPTC7	-2.31138	2.9306	0.00795343	0.678774	-1.76651	1.8781	-4.34784	-2.13716	0.521482	1.1915	-0.301953	-1.79394	-2.16128	-2.85987	-1.81553	-0.158982	-2.89747	-1.01887	1.02692	-0.369685	-2.25242	1.62563	2.3362	2.87974
PRKCD	-0.222811	-0.611634	-0.285299	0.442426	3.34547	-1.62557	-1.35894	-2.01275	-0.937118	1.01258	-0.292	-3.36611	-1.56135	-2.3452	-1.94625	-2.49807	-1.9595	-3.56774	-0.128095	-0.6859	-3.06019	1.6657	3.21818	3.65198
TYMS	-0.624181	-1.65526	-2.13832	-3.64936	-3.38323	-0.991207	-0.0599661	-2.83791	-1.41281	-0.900263	1.69077	-1.54207	-0.0565113	2.15192	1.3217	-4.12408	2.11118	-0.860775	0.251306	0.080214	-3.24424	2.05298	3.13259	3.07425
APOBEC3B	-0.540061	-0.103788	-1.83869	-4.08759	-1.1971	-2.65951	-0.125545	-2.67796	0.710706	-0.692402	-3.34579	-2.04785	0.165965	0.834352	1.00679	-2.06874	1.01512	-5.21799	2.87349	0.450417	-3.23401	3.39844	1.63014	-0.929253
GMPR	3.68274	3.60857	-0.102548	-1.77827	0.170499	-4.26461	-2.45865	0.224072	-0.50348	1.12835	-3.96889	-1.48926	-0.628949	-0.677649	0.133355	3.20901	-0.202129	-4.07807	-3.06005	-2.57033	-3.28769	-0.434297	-3.37169	-0.0263602
CLYBL	-4.45282	0.749395	-1.44981	-0.586676	-1.98259	-3.27356	-0.347506	-1.80456	-2.29585	2.88859	-0.379592	-2.448	-3.32616	0.626194	-0.154818	2.55762	2.61441	-0.275561	-2.05391	-3.4727	-4.45077	-1.62952	-2.5016	-2.66827
CYP27A1	-1.38366	2.85696	-4.19321	-2.82707	0.689069	-2.9417	-3.46757	-5.06204	0.934096	-1.13443	-2.10954	-3.99376	-5.05597	2.66659	-2.91772	-0.691939	0.227334	1.00858	-1.02857	-2.56519	-3.17266	1.44201	-5.25451	-2.80472
CES3	-0.655425	-0.842705	-4.14008	-3.4204	-2.57233	-0.146895	NA	0.386565	4.01161	-1.34756	NA	NA	NA	-1.02077	1.73465	0.467735	4.12675	0.464971	2.05706	-1.23606	NA	NA	-2.69178	-2.05859
ACE	-1.46057	-0.591321	NA	NA	0.358608	-3.02072	NA	-0.410668	2.2718	-0.863426	0.767071	1.16353	-2.43375	-0.997891	2.85169	NA	1.48674	0.0822244	1.44954	0.131631	NA	NA	-5.09998	-2.8802
CNTFR	NA	0.840808	-3.91696	-5.59432	-4.13059	NA	-1.26562	NA	NA	-4.19709	2.21633	-0.233958	-0.911419	-2.50532	1.57125	-3.47022	2.27453	-3.95326	1.58401	-2.6706	2.336	1.80592	NA	-2.76407
KCNN4	-1.19619	-4.02944	NA	NA	1.36016	NA	-2.0904	NA	0.574045	-2.59472	NA	NA	NA	-1.36388	3.53796	NA	-1.59327	-1.30177	1.43994	-2.23355	2.36156	1.61228	NA	-1.20506
PAX6	-2.88579	-2.15041	-4.18046	-1.34496	-1.31149	NA	-1.61621	NA	-1.54158	-3.40248	NA	NA	NA	-0.709673	1.28902	-1.33099	0.770091	-1.05215	2.89991	-1.00726	1.92956	3.08461	NA	-1.3386
SIRPA	-3.33523	-2.58462	-2.46557	-1.39666	-1.28353	-4.10433	-1.70701	-2.518	-3.40228	-2.68418	-4.06444	-1.56644	-4.63602	-0.634188	0.938459	-0.0331454	1.24434	1.56329	0.86363	-0.0688954	3.99243	-0.000275344	-2.85819	-1.36183
MACC1	1.86095	-2.23421	-0.519051	-0.515279	-2.5037	-2.96202	-0.173469	3.73037	1.33882	-0.629254	-1.62181	3.31054	1.60581	-2.78439	-1.7264	-1.72084	0.290568	-3.99763	0.342554	-2.95339	2.47148	2.89097	-1.97622	0.667503
YBX2	2.57236	-1.89903	1.78234	0.417806	-4.50935	-4.51971	0.674017	0.0565004	-0.348422	0.0390573	-0.837461	2.8596	0.260954	-2.66086	1.82972	2.264	0.943984	-2.30578	-2.20039	-4.21054	1.16014	-0.818238	-4.58649	-3.72503
EHF	-4.10192	-1.92442	-1.96831	-1.54438	-5.55157	-3.68669	-0.566944	-0.326882	0.0326541	-1.87379	3.17387	0.0646327	-2.9212	-4.74244	-2.07994	3.14979	3.36004	-2.55817	0.119236	-4.59874	-0.447729	3.58207	-4.01356	-3.65535
TTC39B	-0.554482	-0.52784	0.0334537	0.289784	-3.69336	-2.04547	-1.33876	2.50152	3.78034	1.46514	-0.479129	-0.60161	-1.38637	-4.44278	0.237335	1.93583	1.55524	3.24405	-0.0512541	-2.24384	-1.28106	0.330248	-2.25674	-2.11085
TPD52L1	1.88498	-0.629409	-2.52294	2.0624	-3.73403	-3.65734	-2.24931	-0.372583	-0.379959	2.13871	-0.497045	-1.22317	-3.33366	-2.20795	0.578984	0.393714	0.696318	0.334615	0.93807	-2.54977	-0.813269	2.76411	-5.0881	-3.65245
RASAL1	-2.29936	-3.62825	NA	NA	-5.10163	-4.56938	-4.1284	1.89471	2.90255	0.410049	NA	NA	NA	0.99676	2.49222	NA	3.70256	-0.306069	0.78679	-4.17454	1.21126	-0.357508	-4.45336	-4.92985
FAM83B	-4.04905	-2.47035	-1.47956	2.21997	-4.48393	-1.53075	-1.27571	-0.0425189	0.0168854	-3.83662	-1.77112	-3.68298	-1.32637	-1.19232	0.914692	2.51074	2.07429	-1.42935	-0.661177	-4.80183	1.45154	-1.33573	-4.01594	-3.80341
EPB41	2.51948	0.297412	0.811211	-1.40405	-3.62727	3.10168	0.545381	-0.931154	-3.65984	-3.40775	0.376887	-2.72628	-5.52842	-0.526678	1.33061	3.90975	0.701588	-2.51102	-0.565126	-5.02807	-2.40324	1.77587	-0.858888	-5.21146
MACROD2	1.41632	-1.47497	2.4836	1.46168	-0.602273	0.981865	0.161995	-0.00951247	-3.71503	-3.96818	NA	NA	NA	-3.85948	0.721586	-2.15264	4.12939	-3.37082	-4.75054	-4.86353	-0.925743	2.9711	-3.73779	-5.67307
HSD11B2	-2.31138	1.64067	-3.34958	-1.61578	-6.06506	-2.58953	-2.68566	-3.82557	-1.80965	-3.07885	0.868598	-1.58676	-2.0488	1.77907	3.08342	2.5132	-0.407639	-0.647213	-5.85032	-5.83789	3.27669	-0.931752	-5.57307	-3.89922
CA9	-4.78449	-2.48305	-2.45069	-2.13525	-4.25514	-4.90575	-0.0952781	-1.30692	-4.92922	-1.42912	-1.58	3.24757	-1.73133	-2.29716	2.67047	1.85934	2.52483	-1.94522	-3.69398	0.514688	-0.227894	2.33008	-5.59446	-2.64794
PLEKHG4B	-1.6264	-1.02553	-3.5727	-3.11758	-5.29228	NA	1.80148	NA	-0.955515	-2.4579	NA	NA	NA	-0.961292	0.843391	1.16601	3.70256	2.21507	-5.91036	-4.81469	1.43365	0.744238	NA	-1.86698
PALMD	-2.34503	1.15567	-3.2157	-1.55915	-4.26785	-4.14722	1.29702	0.490662	-3.83855	0.191664	-4.01069	-1.90972	-4.98598	-2.24684	-2.6949	-0.270015	1.03883	0.179298	-2.39009	-2.44436	2.83446	2.15314	-4.21563	-2.87439
LPHN2	-2.87618	-2.37386	-1.12893	-2.32482	-3.37561	-2.58502	0.777431	-1.9899	-2.82673	-2.09743	-2.29269	-1.88535	-2.88621	-0.286496	0.876071	2.23686	2.50902	-1.31563	-1.78497	-2.09216	0.354925	3.60544	-3.01747	-3.86728
PXDN	-0.934221	-2.89695	-2.40182	-1.29818	-3.73403	-3.23518	0.989302	-2.92931	-3.1421	-2.51316	-5.04587	-2.70393	-4.10857	1.31014	2.10601	0.667594	-0.0677572	0.578686	-3.42504	-1.5857	3.19233	0.200042	-4.30359	-4.34341
TUBB3	-2.97712	0.792562	-2.99257	0.792025	0.91785	3.18746	-0.213825	-1.30692	0.1772	-2.56315	0.297258	-1.04036	0.48593	3.42831	-0.835145	2.77968	-4.69437	-2.49161	-2.12835	3.22179	-3.95487	-5.22856	-3.58327	-5.35952
CEP85L	-1.28752	3.58064	0.588084	-4.46674	-3.16716	3.9031	NA	-1.91373	-3.00807	-2.7026	1.56137	2.88195	0.273453	NA	-1.50656	0.724344	-4.25173	0.20426	-0.524305	-2.23869	NA	NA	-6.09845	-2.8802
TUSC3	-4.78689	-0.776685	2.50273	1.73003	-1.60637	-0.336527	-0.453442	-1.345	-0.979168	-2.69207	3.23359	2.50414	2.18325	-3.48206	-0.404371	1.06238	1.50255	0.811662	-0.658776	1.34507	-3.29281	0.947894	-5.60635	-3.98051
SLC26A2	-3.91205	-1.80507	2.23922	-0.75409	-3.03752	0.388137	0.568082	-3.24922	-1.71504	-1.55805	-1.00866	-1.06067	2.23574	-0.819471	-2.67411	3.88261	2.26926	-1.1409	-1.72014	0.0133718	-3.13176	-2.83143	-1.41993	-3.98631
PFN2	1.52687	-2.9909	-0.164173	0.740324	-1.52502	1.6388	0.126683	-3.50312	-2.05932	-2.12375	0.349017	0.535878	0.155966	0.470648	-0.552914	2.06167	-1.60118	2.37316	-2.63262	1.94922	-3.60722	-1.58278	-4.7315	-4.54953
PRAF2	NA	2.5878	1.59534	-0.906732	0.973775	-0.810606	1.37521	-2.76428	NA	-0.145123	0.251471	1.43571	3.17064	0.9167	-1.58974	-0.430396	0.032363	0.853265	-5.37247	1.41963	-4.58114	-1.4025	-3.02698	-3.6989
SMARCA1	-4.57539	-0.256142	-0.465926	0.841264	0.966149	-0.462948	1.7132	-3.10196	-5.14209	-0.0925001	0.456516	2.38633	0.545924	0.488948	-2.0532	1.41275	2.48531	1.00581	-1.6577	0.841186	-3.28769	-3.43238	-4.24653	-3.98922
DNAH10	-2.83052	NA	-2.05544	-0.872264	-1.35725	0.990895	-4.57232	0.61761	-5.31555	1.9098	1.16522	0.972592	0.573421	-1.17174	-0.823262	-2.4808	NA	1.77685	0.313739	-5.316	-1.02288	0.831042	-1.72185	NA
BRCA2	-3.58999	-5.84246	-2.9607	-2.77536	0.935645	NA	-2.46622	NA	-3.23146	0.975746	-1.28936	-0.648329	1.24085	-6.03942	0.305665	-2.89285	-3.77221	-0.539046	-0.625158	0.257603	-0.905293	2.71403	NA	-2.47665
TSPAN6	-3.96012	-3.21943	3.71824	-0.470964	-2.96126	-0.438115	0.424312	-1.17997	-0.871415	-1.33966	-1.31922	3.92194	-1.0489	-1.86026	-0.939125	1.41028	1.74231	-2.76619	1.03892	-1.02525	1.79408	-0.380879	-5.78465	-5.83565
PADI2	-4.11153	-3.82123	-0.308674	-0.675307	0.625519	-5.40014	1.81409	-3.71893	-1.98311	-3.89977	-2.72468	3.90366	0.505928	-0.972729	-1.56598	2.54035	1.05201	-0.769248	0.0568031	-3.17705	1.16014	1.40862	-5.77276	-5.90532
SLC7A5	-1.1289	-2.72682	-0.41705	-1.49022	-1.06492	-4.37523	-1.56072	1.5621	-2.93711	1.01258	-1.06241	3.85288	2.18075	-1.4691	0.332403	-0.489613	-0.85818	3.23018	0.539459	-3.28246	-0.263681	1.69241	-3.68074	-4.31147
EFNA5	-3.12613	-1.5156	3.94774	-2.49224	1.18985	-4.01854	-1.74989	-0.809284	-1.57049	-2.40791	NA	NA	NA	-2.07756	-1.31048	-0.316896	0.314281	3.0499	1.96581	-1.53942	-2.43391	1.88939	-3.96839	-2.48827
SCML2	-3.1045	-0.741135	1.58684	0.792025	-3.42645	-2.27348	-0.148246	-0.98955	-1.4312	-1.91062	-4.46259	-3.90236	2.87567	0.0131591	0.864187	0.998225	-0.352309	0.562045	-1.29031	-2.95082	-1.63382	2.47031	-3.8733	-2.82213
AGPAT4	-2.80648	-2.55923	NA	NA	-1.60128	-2.86269	0.401611	-0.227863	-3.06851	-0.534533	-2.09959	-1.91785	3.43811	NA	-1.66996	NA	0.664701	0.614742	1.32467	2.18574	1.56913	2.44694	-2.16402	-2.49407
GNAI1	-4.34226	-1.77968	-0.3533	-0.160756	-2.20628	-4.0524	3.90001	1.86678	-4.35366	-2.09743	-2.14338	-1.36332	1.6783	-2.10501	-1.87792	0.211127	-1.90681	0.944791	0.818006	0.21904	0.968419	1.72245	-3.43112	-1.66086
TDRP	-3.37609	-2.70396	3.13811	-2.38637	-1.56061	-1.84681	-0.211303	1.22442	3.86181	-0.913418	0.165869	-3.30315	-2.44375	-0.334532	-1.09658	1.09199	-1.53267	-2.49161	2.39084	-0.71675	1.05533	2.41689	-3.55236	-4.31147
NQO2	-2.08305	-3.01883	1.66972	-2.13525	-1.87074	0.975092	-3.81564	0.988298	-0.506108	-0.216164	-4.05648	-0.0206789	-1.72633	-1.73902	-1.8185	1.19562	-0.468238	-4.15018	4.16538	1.13169	-2.01725	-1.59948	-3.41686	-5.76597
DEPTOR	0.606367	-0.761449	-2.00869	-2.15002	-0.642945	-0.241711	-1.21769	-3.5996	-1.21307	0.460041	-0.409453	-4.3086	-3.37365	-3.43859	-0.172643	2.58229	-0.726443	-3.7286	1.33908	-2.36209	-0.312249	3.09129	-4.60551	-4.36373
PDK3	-4.48406	-0.334858	-1.13531	-0.0622774	-1.32929	-1.97549	-2.98329	-1.91627	-1.71241	-2.87889	-1.23959	-0.498018	-2.23128	-3.80001	-3.49704	0.600975	-3.5825	-2.30856	4.03811	-0.269422	-0.378711	3.3083	-3.23381	-2.39827
CDH3	-2.19121	-4.47889	-3.83408	-3.35639	-0.823428	-2.93267	0.0787593	-1.24091	0.030026	-1.20284	-2.68685	-1.14801	-3.34366	0.109232	1.52372	0.882257	-4.01197	1.15003	3.0656	-1.9996	-1.67472	3.3684	-2.65137	-6.01565
OLFM4	-1.8355	-4.14625	-2.31469	-1.55177	-1.61654	-3.93276	-2.28966	-3.27715	2.91569	-0.837115	-4.49643	-3.63017	-4.47603	-2.56708	-1.5333	3.84066	-3.94873	-1.29899	2.99836	-1.12809	-1.45744	3.1614	-4.23465	-3.99502
DCX	NA	3.61619	-4.43334	-3.34408	-2.89771	-2.79948	-3.07409	-3.70877	NA	-3.49721	-0.803618	-0.607704	-0.708941	0.845789	-2.8583	1.45716	0.174639	-1.21856	0.54186	-0.948127	1.89888	0.246783	-1.87399	-1.66086
ARMCX1	-1.3428	0.99824	-2.11494	0.119908	1.11359	-0.264286	-3.15228	-2.10161	0.169316	-4.21288	-0.688156	0.631346	-2.42126	-0.352832	-3.55645	2.26893	-2.02537	1.36082	2.6982	2.31943	1.25983	-1.89995	-4.10627	-2.50569
PCSK1N	-3.34244	0.36851	-2.31682	-1.2711	1.26865	-2.68435	-1.28075	-3.14513	-3.45747	-2.97887	-1.9901	0.275881	-2.17878	-1.63151	-3.01576	2.33802	-1.54848	2.47578	1.66806	-1.90191	3.27158	-3.82968	-2.90099	-1.93085
PLTP	-3.04442	NA	-3.61095	-2.63257	-1.18948	-1.06345	-1.23787	-1.01494	-3.68875	-2.71312	1.65693	-2.22862	-3.42615	0.456923	-2.20471	2.83396	NA	1.54387	3.80038	1.72813	-2.17062	-2.86148	-1.74086	NA
IMPA2	-1.05199	-1.67811	-3.4452	-3.81185	-1.68771	-3.7973	-1.75242	-5.08489	-2.70321	-1.61857	1.80623	0.00978955	-1.15139	0.882388	-0.220177	1.72857	0.804343	3.17748	3.48342	-0.467377	-0.884843	-0.420942	-4.00643	-3.4318
MOS	0.310747	-0.804616	-4.70534	-3.52873	NA	NA	-2.8824	NA	-2.48245	-1.36861	NA	NA	NA	-0.949855	-0.050838	1.25237	0.801708	3.09705	NA	NA	-0.815825	-0.587873	NA	-4.05018
MDK	-2.40992	1.67876	-4.06996	-2.18203	-5.12197	2.21447	-3.19264	-0.0272852	0.56616	-0.305623	-0.897183	3.23335	-0.383976	2.4287	2.45657	0.719409	-0.992552	-0.245052	0.69314	-2.15386	0.209221	1.57556	-3.67123	-5.04017
CDKN2B	-3.00837	-2.84362	-4.12308	-4.67108	-2.49099	-0.345557	-2.42839	-0.834674	-1.68087	-2.98413	-3.6862	0.20885	-2.09129	2.34635	2.36447	0.660192	-0.494586	-2.65247	1.82654	-0.642195	-0.570428	2.18986	-2.57292	-3.40277
ITGB4	-0.338175	-1.58162	-3.57695	0.371029	0.0128942	0.135295	-1.65405	-2.35043	-0.140801	-2.01587	-4.49842	-1.00786	0.890886	1.53888	0.382908	3.84313	1.79764	2.13186	-2.29884	-2.45979	-3.60211	0.627386	-3.48342	-2.63343
TINAGL1	-2.17198	-2.27737	-3.05845	-2.63011	-0.0786183	-2.71144	-3.10436	2.86967	-0.540274	-0.989722	-4.52231	-2.66331	-2.80371	0.939574	1.29793	0.795899	0.891289	3.01939	1.31747	-1.99703	0.222002	1.02134	-2.44692	-4.43921
SOX9	-4.05145	-1.24136	-3.2157	-2.13279	-1.13355	-2.12448	-3.75006	-1.59382	-0.495596	-0.934467	-3.83551	-0.030835	-3.80861	0.0291712	1.28011	2.9598	0.0982316	1.6354	0.400185	-1.2592	1.01187	1.42198	-4.01594	-4.23309
CBLC	-2.3306	0.426913	-2.56545	0.801873	-1.84023	-2.51729	NA	-1.15458	0.76064	-0.350353	-2.21704	-2.81565	-2.82871	NA	3.07451	0.423322	1.3471	1.49395	2.15071	-2.71944	NA	NA	-3.54048	-2.94407
NINJ1	-1.8331	-1.01791	-1.37118	-0.145984	-0.353156	-2.45634	-2.78403	-0.311648	-0.274835	0.52582	-1.87065	-2.29769	-0.0990067	1.68528	1.11968	0.86992	-0.966205	2.63664	2.44127	-4.97408	-0.700795	-1.42587	-3.8947	-5.14179
AGRN	-1.95087	-1.60194	-2.21694	0.348871	-2.3588	-2.88752	-2.77646	-0.0171293	-2.30899	0.381107	-3.41546	-2.78518	-2.68623	2.16336	1.80298	1.03277	-0.821294	2.70875	-0.759629	-3.49584	0.25012	-2.53095	-4.57698	-4.35792
NR1D2	-3.1045	-1.14487	-5.63185	-5.47122	1.07291	2.36121	3.42582	-3.23399	-1.28928	3.25432	0.0762861	0.470879	0.0309792	-0.968154	-0.282565	-5.02962	-1.44836	-3.34308	1.81934	1.14969	2.63252	-5.26862	-4.27031	-2.23859
TNNI2	-2.28013	0.465001	NA	NA	2.87266	NA	3.09541	NA	4.00898	3.25169	-5.11555	-3.75205	3.5531	-4.63264	2.74177	NA	2.15597	-2.64138	-0.0992796	-2.93025	-3.06275	-4.78452	NA	-2.29375
PRODH	-2.52528	1.1836	-2.12982	-3.4401	2.7481	-4.75449	3.86722	-5.06965	3.11543	3.76476	-1.8169	4.08444	1.27834	-2.63113	1.85943	-2.60664	-0.0756614	-2.74123	-1.88583	-3.06394	-0.792819	-2.54765	-5.47322	-1.81763
SCGN	NA	3.95391	1.9226	-2.78275	-5.92016	NA	NA	NA	NA	3.83843	-2.27676	2.16289	-2.26377	-2.17593	-3.77333	-1.3606	-0.589436	-2.80779	-4.91143	-5.72477	NA	NA	NA	-1.63763
GPT	-4.67874	3.92598	0.964212	1.13916	-6.08031	-5.43401	-2.90258	-3.76717	-1.03173	3.0412	-2.52361	-3.57533	-4.88599	-3.3471	-2.77809	1.43742	-2.22825	-0.93566	-0.0656618	-4.4162	0.976087	-2.06021	-4.81471	-2.29666
RNASE4	-4.59702	1.15059	NA	NA	1.10596	-1.29823	3.34007	3.804	2.07995	-2.96834	-2.6132	-1.81425	-5.60841	-1.60864	-5.06268	NA	1.82135	-4.483	-2.81031	2.04949	0.794596	0.176672	-3.40973	-2.50859
ENPP1	-2.14314	0.579267	1.42747	0.927433	-1.28099	-4.19237	2.02848	-1.44148	-2.74	1.78351	-1.75718	-0.183177	-2.63873	-2.32461	-1.88683	2.14803	-2.74729	-3.18499	-3.31698	0.0287969	1.66882	-2.58771	-5.30919	-3.76567
2016-09-03	-3.0324	2.53194	-1.95769	-3.77246	-0.238765	-3.21261	2.57582	-2.29457	-3.62567	-3.03939	-2.28871	-2.64706	-2.35626	-0.503803	-2.53448	-1.53825	1.88722	-1.58467	-0.226547	-2.74001	3.0952	-2.65782	-5.01678	-2.5173
CRYZ	2.92085	2.08757	0.619959	-5.01083	-4.74321	2.75176	0.121638	-1.73093	-1.27089	-2.15006	-0.13075	-1.62941	-1.27388	0.79089	-0.930213	-1.88862	0.659432	-1.19082	-1.56165	-1.03811	0.0481785	-0.0637092	1.32109	3.50973
MYH10	-0.691477	NA	1.20859	-4.30917	-3.82554	3.93019	NA	0.10728	1.78297	NA	1.48772	-1.21707	-2.87621	-0.02344	NA	-3.16427	NA	NA	-3.06485	-3.36473	NA	NA	-2.77499	NA
BCAT2	2.33442	1.90983	2.8576	-2.30759	2.94638	3.5148	-1.51784	0.330708	-0.535018	-0.745025	1.08758	-1.39379	-2.38876	-0.341395	1.41974	-3.07791	-0.676383	-5.68949	-0.171318	-1.60626	-3.89096	-0.0203071	-1.28442	-1.09183
DACH1	1.81528	3.98692	NA	NA	2.12022	2.80143	1.07002	0.0971237	3.37824	-4.01028	0.16786	-4.22329	-4.72351	-1.3067	-2.94446	NA	-1.29818	-4.13076	0.241701	-1.20007	-2.39301	-0.387556	-1.6006	-0.70861
DIRAS1	NA	1.27502	-2.88845	-3.64936	0.86701	0.277519	3.27449	0.142825	NA	NA	NA	NA	NA	-1.35702	NA	-3.05077	0.878116	NA	-0.351413	-1.41088	-3.33626	1.3118	-2.58243	-2.02956
SUB1	-1.38847	-0.789381	1.86735	-1.59116	-0.894604	3.57576	-1.06131	-0.397973	-3.65721	-2.06586	-2.2469	-2.24894	-4.85349	-2.57394	-0.544001	2.21218	1.355	-0.572328	-1.99628	0.88232	-0.562759	-1.04526	2.50974	1.2075
FUCA1	-0.941432	1.5975	2.13085	0.883118	-0.256559	1.88939	1.24153	3.13879	2.25078	-1.10023	-3.20046	-3.35189	-5.16846	-1.22206	-1.66699	1.74338	-0.128356	1.4052	-2.46693	-3.45471	-1.43187	-0.300752	-2.19968	-1.51279
PRKAR2B	-1.08083	1.72192	1.09171	-0.638378	0.330646	3.46288	1.01957	-0.156772	-1.02122	-1.56594	-1.93236	-1.54207	-3.77361	-1.10311	-3.06923	2.96474	2.47477	1.24433	-1.35514	-3.51127	-3.13943	-0.557826	-3.15773	-3.71922
SORBS3	0.286713	-1.7289	3.05523	-0.020424	NA	NA	1.77878	NA	2.1877	NA	-4.0724	-4.72704	-3.58113	0.317389	NA	-1.74058	-0.465603	NA	NA	NA	-0.445173	-0.347492	NA	-0.0641017
DNAH5	1.43074	-0.502447	-0.3788	-1.03229	3.13957	-0.336527	NA	-4.19625	1.53068	-1.75012	-3.38759	-2.65518	-3.95359	0.294515	-2.01161	-0.538961	1.16003	-3.98099	-0.529107	-1.81965	NA	NA	1.23076	-2.00634
SRI	-0.4968	2.14851	0.18433	-2.17711	-1.48181	1.74716	3.1509	0.221533	1.27312	-2.46843	-1.58399	-3.75611	-1.75883	-1.49198	-4.91117	-3.03103	-1.34561	-0.128564	-0.850877	0.113635	0.188771	0.236767	3.18965	2.62135
CHAD	-2.75841	3.58572	-1.71544	-0.0672014	NA	NA	3.36781	NA	-1.29717	-1.38439	-2.53357	-3.28283	-4.36355	-0.485504	-4.23975	-2.21185	-0.823928	-1.01055	NA	NA	-1.82298	-1.70297	NA	-1.81182
FA2H	-0.470362	NA	NA	NA	0.638229	-0.216878	NA	3.97665	2.99453	0.357426	0.65758	3.77772	3.28063	-1.2335	1.49698	NA	NA	-2.45555	-0.171318	0.558392	NA	NA	-2.94853	NA
PKD1	0.341991	-0.484673	-3.80433	-3.46225	-0.116748	NA	NA	NA	1.83554	NA	0.747163	1.98618	2.6182	0.834352	NA	-3.90448	-0.586802	NA	0.69314	1.66129	NA	NA	NA	-1.26312
DHCR24	0.721731	1.89459	-5.06022	-0.426648	0.41199	-2.57373	-1.17481	3.14895	1.2337	1.78088	1.69077	1.73024	-0.00901648	0.909837	1.26228	-5.90307	3.19669	-2.05617	-0.44026	-1.18722	-0.411942	-3.41569	-1.9049	-1.98601
GGT6	-2.42434	0.718925	-2.6292	-2.80245	NA	1.22342	NA	3.27336	1.32568	0.0206392	2.01327	1.52102	1.05337	NA	-0.306332	-0.368711	3.94232	0.600874	NA	NA	NA	NA	-1.63389	-2.38375
RAB36	0.327571	2.22723	NA	NA	-5.3838	1.13538	NA	3.92079	0.27444	-0.742394	NA	NA	NA	NA	1.05135	NA	2.95429	-0.98281	-0.058458	-0.0200492	NA	NA	-1.49838	-0.801513
AUTS2	-3.60922	1.97838	-4.92634	-4.07528	-2.74265	-1.32306	-1.01087	0.576987	0.807946	2.60706	0.90045	1.02947	-1.35387	-1.03449	-1.07876	-4.736	0.672606	-1.04937	-1.06219	-2.09216	0.77159	0.0464654	-2.38036	1.92168
JARID2	-0.559289	2.66144	-5.9421	-4.35595	0.178125	-0.582596	-2.38046	-1.24345	-0.222273	-0.0398772	NA	NA	NA	-6.08974	0.935488	-4.7582	1.99525	0.390086	0.902051	-1.8942	0.17599	2.25997	-1.11564	-0.772481
APOBEC3F	-2.06863	1.47562	-2.73332	-1.42374	2.3185	-1.22599	NA	-2.094	2.3743	2.28606	-2.55746	-2.31597	1.13086	0.0428959	-0.009246	-2.72754	1.73968	1.51891	-0.541113	-1.26691	NA	NA	3.20629	3.05393
ERO1LB	-5.53676	0.266941	-1.00993	2.20273	-2.25204	-0.320724	1.29954	-1.09619	-1.91477	0.294279	-0.126769	-0.837233	0.453434	-1.524	0.956284	-1.13854	0.572485	-0.347672	0.193676	0.653514	-0.869506	-5.99644	3.16588	3.38199
FUOM	-4.49848	-1.82539	NA	NA	NA	NA	0.865711	NA	0.263928	1.30464	0.360961	2.00243	-0.556457	1.03565	-0.119168	NA	0.245777	4.07888	NA	NA	2.03181	-2.3106	NA	0.136219
CBR1	-4.436	0.817955	-4.84984	0.0140435	-2.26221	2.57116	-1.47244	-2.42914	0.936724	2.75703	-0.208389	-2.54347	-2.34376	-0.485504	-1.68481	0.837844	0.604102	1.92939	0.774783	2.54309	-0.987092	-2.33064	-1.91441	-1.2428
SLC1A4	-1.7658	2.77063	-0.310799	0.954515	1.43388	2.39959	1.40043	0.884201	-0.640142	3.33852	0.564016	0.927905	2.45322	-0.84692	-0.995572	-3.147	0.258951	-2.07003	-1.86902	-2.45465	-3.3516	-4.33381	0.764806	0.632664
MFSD3	-2.4003	0.985544	0.817586	0.329175	-2.76807	NA	NA	NA	-2.19073	4.16733	3.26544	0.322599	2.55821	-3.53009	-0.847029	-1.4741	2.538	-0.910698	-0.159311	-2.84541	NA	NA	NA	-1.9744
IRX3	-0.713107	NA	1.32334	0.201153	1.68554	-0.846726	NA	-3.43203	-3.4785	-0.121443	1.28665	2.08367	4.06554	0.264778	-0.769786	-2.32289	NA	0.58978	1.87697	-1.67311	NA	NA	-5.01202	NA
THNSL2	-4.42638	1.76001	3.04886	1.33366	2.39476	1.16247	-1.72467	-1.85026	-3.89637	-0.0872378	0.143971	0.279943	1.05337	-2.99254	-0.710369	-1.2397	-1.42992	-1.01332	-0.351413	-1.53171	-4.61182	-5.41552	-2.55628	-2.0644
PON3	-2.77043	2.68175	-2.19144	3.45341	NA	-2.85818	1.94525	0.315474	-2.33264	-3.05254	-1.582	-2.67956	3.12314	-2.34977	-2.50774	-1.20022	2.55381	-0.181261	NA	NA	-2.05559	-2.85146	-3.74017	-1.7015
CDKN1B	-4.70998	0.96523	3.15936	1.33366	-0.574311	-5.25792	-1.13698	-3.06134	-0.314256	-1.02393	0.599849	-3.2483	0.748402	-2.53277	-2.91178	-1.32359	3.0307	-0.92734	-1.85221	-5.22345	-2.94516	-3.32221	-2.37798	-2.35182
CERS4	0.250662	0.0841159	-0.927055	-3.72322	-3.5205	4.0408	-1.32363	3.12864	2.43475	1.54671	1.68878	-2.25097	-0.25649	-2.22167	-4.51307	1.72364	-0.889797	-1.97573	2.6886	-2.77343	0.178546	4.13628	-2.25198	-2.53762
PLCB1	2.98094	-2.39164	-1.12468	-2.443	-2.64605	-0.738365	-2.1358	1.89217	3.46234	-3.19989	-1.75519	-4.80016	-2.0113	3.15382	-2.68005	0.0285394	0.685779	1.79072	1.68486	-2.25926	-1.31429	2.22993	-2.24485	-0.615708
GSR	2.97373	-1.21089	1.9991	-0.564519	1.14917	3.32743	3.84705	1.50371	3.76983	0.225869	-2.19315	-1.39988	-1.30388	-2.50532	-3.71688	-1.77019	1.21009	-4.13631	-0.120891	0.414425	-1.63382	-0.113789	-0.659195	-1.23118
ALCAM	0.976493	-1.26168	2.75773	1.79651	-1.75635	3.25745	2.04614	2.77826	1.27312	-0.910787	0.896469	0.661814	0.720905	0.500385	-3.6129	-3.1766	-1.63279	-3.82568	0.0568031	-1.37746	-0.0591829	0.95791	-1.59585	-2.76988
TCEA3	2.75021	1.09473	0.779335	1.33858	-3.54084	2.08805	2.50267	1.96326	0.6634	0.267967	-0.226305	0.00369586	1.02837	-0.281921	-3.28016	-0.385983	0.417035	-3.62321	-3.03844	-3.31331	-0.100082	2.41021	-3.40259	-3.47245
CABLES2	0.209804	-5.2305	NA	NA	NA	1.52818	1.19613	0.328169	0.610838	NA	-0.656304	-0.252239	1.81079	NA	NA	NA	0.751648	NA	NA	NA	0.00472266	0.076513	0.607904	-4.28534
PRDM11	NA	-3.3667	NA	NA	0.86701	0.277519	3.27449	0.142825	NA	NA	-0.544823	-0.105991	0.0734746	0.39745	NA	NA	-0.800216	NA	-0.351413	-1.41088	-3.33626	1.3118	-2.58243	-6.03597
CKAP4	-1.84271	-2.99344	1.10659	1.00375	-2.65622	-3.12682	0.507547	3.38507	3.86444	-0.942361	0.739201	2.60164	-0.913919	-0.759997	-0.350895	-2.28587	-0.900336	1.84619	-0.032044	3.19094	2.10594	-1.08533	-4.46287	-5.36823
MBOAT2	1.92584	-0.710665	1.97572	2.6582	-2.50624	-1.49463	1.84436	3.15149	2.38481	-0.723976	1.33841	-0.394425	-0.1615	-2.69975	-1.39664	0.36904	2.70399	-2.32797	0.198478	0.553251	0.661672	-2.05353	-2.94853	-3.38535
SH2D4A	2.07485	-2.57192	1.92685	0.959439	-3.67302	-3.01846	3.00965	2.38726	3.86969	0.717893	-0.994729	-1.09114	-4.12357	-1.15801	2.19513	-1.48644	1.10207	-1.5181	-0.356216	0.393858	-0.273906	-1.07865	-3.01034	-3.86438
DECR2	0.837095	-0.568467	2.0586	-0.158294	-2.54183	-1.44948	2.89615	-0.768661	2.14828	-0.221426	0.566007	-1.50348	-0.351479	-2.47101	-0.701457	-1.83928	-1.41938	-2.19484	-0.802852	-0.567641	1.46433	2.23326	-3.98265	-5.80371
MAGED1	-3.29197	-4.96134	-0.833554	2.82315	-1.31149	-0.149152	2.9819	2.07243	2.24552	-1.06339	-2.75255	2.33555	-3.06619	-0.334532	0.63246	-0.0553519	-0.818659	-0.306069	-0.1377	1.12655	0.398381	-5.00153	-3.8519	-4.99663
FKBP9	-1.01834	-1.79492	-2.04482	1.66602	-1.63433	-1.4382	1.67284	-0.128843	-0.285347	-2.04481	-3.24227	-1.99097	-2.99869	-0.986454	-0.948038	1.39794	-2.49962	0.697947	0.0351916	3.62285	0.674453	-2.4141	-4.7006	-5.09824
TPPP	NA	2.11804	-2.38694	2.05255	-1.04967	3.15134	0.424312	2.60561	NA	-0.768705	-1.60987	2.62195	-1.44636	-1.78248	-0.671748	-5.0987	-3.22945	-1.31009	-0.658776	-1.26434	3.46329	0.98128	-2.16165	-1.46925
PRSS8	0.757782	0.363432	1.10234	1.991	1.55081	-0.709017	-0.400474	0.637922	2.47154	-0.103025	0.994015	0.438379	-0.193996	-3.82746	-2.68005	-1.81707	-3.54298	-1.97851	2.46528	-2.49064	2.14684	-0.995185	-3.92798	-5.22017
CLDN3	-0.112254	0.096812	-1.22456	-0.438958	1.46693	-1.52398	-0.067533	1.84393	0.78955	-3.0999	1.93165	-0.0470849	1.6608	-1.75046	-5.99553	-2.07861	-1.73028	-3.44016	2.46288	-0.598491	3.21534	1.68573	-2.75359	-4.26212
RBPMS	2.72377	-0.471977	-2.42944	-0.527589	0.73991	-1.23276	-1.15464	-1.25614	1.67785	-0.0398772	-1.86269	-3.9897	-3.18367	-1.69099	-1.81256	-1.73565	-2.7025	-2.10332	3.03198	-1.22064	3.71891	2.5304	-3.79723	-5.1592
NME4	2.82231	-0.121562	-2.9777	1.36566	-1.44876	1.91196	-0.049877	-1.86041	0.492573	-2.97361	-1.9682	-2.65112	-2.14379	-3.7291	-2.63252	-3.32711	-4.03568	-1.35446	-1.52083	-1.69624	4.01799	-0.1839	-2.90812	-4.32599
HSPB8	-2.88579	-1.23121	-0.650803	3.07919	-1.2937	-1.04765	NA	-0.47922	2.77377	2.13082	1.01392	-1.37754	3.93306	NA	-1.91951	-2.58196	2.81202	-1.92858	0.455414	2.76675	NA	NA	-2.29002	-1.23699
SLC22A18	-3.61643	-0.212975	-0.608302	2.40215	-0.533638	0.778688	NA	0.158059	2.83159	3.42798	0.193739	1.35649	0.773399	-3.58042	-0.716311	-1.27424	1.00722	-1.21024	0.772382	0.24989	NA	NA	-3.59516	-4.47405
NUCB2	-3.14536	-1.14741	0.541333	3.13582	-0.836138	1.18504	1.59969	3.26574	3.11017	1.00206	1.00795	-0.961138	-0.0515119	-2.06613	-3.49407	-0.497015	1.73441	-0.971716	-0.66598	1.05971	-1.051	-4.00329	-1.86448	-3.89632
C1orf106	-1.31877	-1.34547	NA	NA	NA	-1.75199	1.20117	3.36984	2.00899	1.80193	-0.437323	1.12087	3.36812	NA	0.338345	NA	2.00315	-0.0481314	NA	NA	2.86002	-2.68453	-1.74086	-2.83084
PSPH	-1.67688	-3.10008	0.517958	0.68616	-1.3725	-1.58719	0.616005	1.03146	3.3283	3.33852	-2.5913	0.314474	3.39562	-1.78248	-1.00151	-1.33346	-0.34177	0.0406215	-2.06592	-2.77343	3.23068	-1.82316	-1.66004	-1.18183
IRX2	-0.821261	-1.73905	-1.51356	0.98652	-2.59267	-2.14254	-0.882229	-0.616323	1.97745	3.9621	-2.77245	-1.02614	-1.55885	1.57777	-0.912388	-3.90695	2.11644	1.41629	-1.52804	-0.840151	0.232227	-3.64605	-3.28373	-3.30987
SLC39A7	-0.835681	-0.703047	-1.17356	-0.197686	-0.8641	-0.609687	3.69571	3.79638	1.60689	2.22028	2.90114	2.68289	2.77318	-2.93993	-1.92842	1.00316	0.857038	1.28316	0.16486	-0.377398	0.260345	-1.87658	-2.31379	-3.4289
ANO10	-1.70812	-0.332319	-0.612552	0.430116	-1.17423	-0.821893	-0.756115	2.76049	3.48336	1.22571	0.488368	2.33352	3.23813	-2.99254	-2.37108	-1.77019	0.361706	-0.444746	0.71235	2.20631	3.20511	0.914508	-3.59278	-3.80922
BZW2	-0.604954	-0.738596	-0.614677	1.87529	-0.617525	-2.36829	1.11794	2.12067	2.21398	1.92559	0.0364714	3.09116	1.06587	-1.97234	-1.42635	0.507214	-1.99902	-2.93815	0.546662	0.584101	1.65093	0.904492	-4.59124	-4.7934
THEM6	1.51245	0.729081	-1.56881	-0.847645	0.170499	-1.88744	-1.79025	2.11306	2.16931	2.03347	2.61049	2.03289	2.6532	-1.1054	-2.82562	-2.87558	1.14686	-2.49161	3.05599	-1.95847	0.400937	2.56045	-4.29884	-3.9747
FAM210B	-0.626584	0.162832	0.294831	-1.54931	0.155247	-3.00492	-0.531632	-0.205012	0.463664	0.544238	-0.196444	1.00306	3.78807	0.80004	-1.45903	1.20302	1.01512	-1.31563	0.275319	-0.809301	2.03948	0.640741	-5.89162	-4.52921
SYNGR1	-0.744352	0.812876	-0.402175	-1.06922	-1.08017	-1.76779	-1.10923	-1.67253	-0.0698422	2.27553	0.566007	1.47227	3.43561	-2.37265	-0.802466	-1.26437	3.44172	-1.97573	2.39324	-0.135738	0.924963	-1.41919	-6.03188	-2.90923
DHRS7	-0.453539	1.93776	-0.644428	1.10469	-0.437042	0.241398	-3.02617	3.83193	3.27048	0.404787	-0.385564	0.55619	1.35584	-2.95366	-5.4786	-0.810374	-0.220572	-2.08113	0.515446	1.13169	1.7813	1.31514	-0.97062	0.0607356
FAHD2B	-0.934221	2.12566	-1.61556	0.74771	0.124743	-2.46763	-2.64783	-0.667102	3.88021	1.86507	1.213	-0.772234	-0.216494	-2.1073	-4.12092	2.27387	-0.565724	1.43848	2.5061	-2.91997	0.597766	-1.02189	-2.76786	-1.02506
GGCT	-0.333368	0.221235	-0.3958	1.71034	-0.561601	0.568739	1.11542	2.03943	3.13908	3.52007	-0.923062	4.1474	-0.541459	-2.35206	-2.65925	2.07648	-0.634227	-2.24476	-1.32153	-3.83262	0.976087	-1.72634	-2.77499	-2.88891
CKMT1A	0.846708	0.134901	0.250206	1.87037	2.14564	0.0811146	-0.049877	2.51421	0.821087	1.673	0.430637	-0.00239782	2.77818	-5.35776	-3.05438	0.692268	0.427574	-1.77327	-1.41037	-3.6321	0.950525	0.95791	-3.62368	-5.14759
METTL7A	-1.19619	1.23439	0.0802041	0.0657448	-1.38775	-0.241711	-0.912497	1.30059	1.82765	-0.692402	1.5554	1.88461	-0.846426	-3.0726	-3.65152	0.52942	0.509251	-1.19915	-0.61075	-3.7375	-1.03566	3.95933	-3.78772	-4.83114
ITGA2	2.42575	-4.97912	2.33697	0.277474	-2.48336	0.629692	-1.06636	-0.471603	-1.0948	-1.8238	-2.26084	-0.999731	1.95077	-3.07718	-1.95813	-1.32853	-3.54562	-2.25309	1.92739	1.58159	0.792039	3.1614	-3.69976	-5.63242
EPPK1	-1.29233	-1.52576	-1.24581	2.00331	-0.635319	-2.2509	-2.16859	3.42824	1.85919	-0.405607	-1.03255	0.369317	3.95805	1.95291	-3.08112	-1.42722	-2.38633	-2.41672	1.91539	-2.08187	1.71484	2.31005	-3.25758	-5.49017
STEAP3	-2.80648	-4.22243	-0.795304	-0.77871	-1.93429	-3.93501	-2.24174	0.406877	1.41767	0.220606	-1.92241	-0.23802	2.84817	-1.91287	-1.53033	1.12653	-2.43376	0.96698	-0.0776681	2.6125	1.97557	3.59876	-3.95413	-3.98051
TJP1	-0.739545	-0.416113	1.09809	-1.90137	0.811086	-1.11537	-3.54323	2.83412	2.06418	2.26501	-1.55811	-3.61392	0.535925	-1.69327	-0.0805467	-0.0208084	-1.85938	2.53402	0.726758	3.02641	-2.84802	1.15823	-4.2608	-3.89922
TKTL2	0.769799	0.543717	-0.650803	0.415344	-0.121832	-2.61436	-2.83447	0.358636	0.0852163	0.973115	-1.9463	-2.253	-0.313983	-1.37532	0.133355	-2.2538	-2.69987	-3.68977	3.58667	3.4943	-3.41295	1.77921	-4.36302	-3.63793
ABLIM1	0.575123	0.551335	-1.67719	1.2598	0.241675	-4.35717	0.941379	1.7246	0.282324	2.88596	-4.41481	-5.4014	1.18835	-2.45957	-2.01755	-2.54002	-3.45867	-1.55138	1.54319	1.76155	-1.64915	2.46363	-3.98979	-2.90633
LAMP2	-0.662636	-1.57654	0.320331	-0.581752	-1.73601	-0.681927	-2.78403	1.58749	0.471548	2.98068	-0.100889	1.34634	-0.228993	-1.71157	-2.81968	0.164246	-3.01076	-1.68174	3.6491	2.51224	-0.358261	-2.84478	-3.24332	-4.60469
ARHGAP29	1.35383	-1.40134	-2.66745	-2.89108	-0.134543	-0.779	-1.21265	0.257078	-0.605976	0.644221	-0.97084	0.0321331	-0.121504	0.349413	-3.97237	-2.54248	-2.66825	-0.774796	4.10535	2.27572	1.1448	-1.05862	-3.89707	-4.6076
STBD1	1.06542	-1.30992	0.77721	-0.485736	3.60476	-1.85132	-3.16742	0.470351	0.361168	-0.84764	-0.501027	-1.09926	2.26324	-1.29068	-3.52972	-3.09024	-3.49819	1.2055	0.0856183	2.00835	-0.0873014	-1.78978	-3.32414	-3.73083
IFITM3	0.147315	0.457383	1.42959	-3.58289	-0.721747	-4.12916	-0.710714	0.896895	0.702822	2.12556	-0.471166	-1.74722	0.815894	-3.09319	-1.64619	-3.01869	-2.05962	0.462198	2.27798	1.30908	0.605435	-4.2036	-3.98979	-2.47956
JMJD7	3.61544	0.612277	1.22134	-0.633454	1.12375	3.02492	-0.730893	3.31906	2.63448	3.01225	2.48109	-1.42629	3.05065	1.20034	0.270015	-1.09906	1.49728	2.9445	-4.81057	-2.67317	-3.62256	-3.62268	-0.854133	-0.023457
ATP6V1B1	2.91845	3.05248	-1.35418	1.7645	-0.724289	2.33412	-3.72988	-0.717882	-0.561299	0.275861	-0.387555	0.909624	3.24813	-0.908681	-1.17085	1.78039	1.45776	0.370671	-3.60033	-4.50876	-4.55047	-3.56593	-2.0095	-1.39376
CNOT8	1.37306	1.29279	-2.28494	0.924971	0.605183	3.41096	-5.01877	2.9306	-1.22621	0.704738	1.73059	1.36665	2.40072	1.12486	-2.53745	-0.37858	-0.945127	2.96669	1.61043	-0.850434	-5.09494	-1.03191	0.177614	0.667503
OCIAD2	1.1207	-1.21089	0.352207	-1.04706	0.0484823	1.68621	-2.668	3.59581	-0.577067	0.0548442	1.72262	-1.05864	1.48582	2.75123	0.0264043	-0.719081	-0.428717	1.30535	-1.10061	2.37855	-4.12358	-3.97658	-2.64899	-2.80181
KIF5A	3.38712	NA	1.31272	2.94132	NA	-2.58502	-4.13597	1.87439	2.86576	3.67004	NA	NA	NA	-1.84425	1.40785	-3.59606	NA	1.00858	NA	NA	-3.49986	-2.50091	-5.52552	NA
HEBP1	-0.150708	3.03979	1.75897	1.58724	-1.19965	-0.975405	-2.33506	-2.07369	2.41109	1.54407	0.408739	-3.53877	-3.18617	-2.04554	-1.63134	-1.38774	1.01776	0.930924	-1.94346	-0.151163	-1.56991	-2.8114	-5.14753	-2.86278
ST3GAL1	1.18559	1.23947	-3.79796	0.114984	-0.114206	-1.44723	-4.18389	-0.870219	-0.416753	2.14134	2.69808	-0.918482	-1.27888	0.909837	-1.45308	-2.32042	2.7119	1.7297	0.830012	-1.4006	-3.60978	-0.173884	-3.61655	-1.64634
NEBL	3.66591	-0.563389	0.832461	-1.51238	2.53203	0.792233	-2.59234	1.42246	0.531995	-0.231951	1.86197	1.58602	0.0834735	-0.302508	-0.612331	1.9235	0.51979	0.6924	1.3703	-2.39809	-2.44414	-0.828254	-5.66103	-3.51019
SPTBN2	0.589543	1.60512	0.169455	-1.75857	-3.26376	-3.8402	-0.715759	0.726785	1.24684	0.912598	3.43266	1.00712	0.870888	-0.0531768	2.15354	0.171648	1.7792	0.758965	-0.726011	-3.39301	-0.427279	-0.0370002	-4.38204	-3.37084
TRPS1	-0.616971	0.835729	0.560458	-0.64084	-0.843764	-2.38861	-3.12706	-2.06353	-1.27877	2.57548	1.71864	-1.36942	0.0584762	1.2804	0.573043	0.1223	0.546138	0.77838	0.0880196	-3.70922	-1.64148	-0.0603706	-5.62061	-4.94146
CD63	0.822674	-0.1952	1.83547	0.604915	0.333188	-1.76328	0.81022	3.59327	2.74223	2.8728	0.169851	1.96993	-0.25149	-0.201861	-2.82562	-1.50865	0.73057	-2.21148	1.32227	2.13689	-2.35723	-3.09852	-2.85819	-3.30116
PRKG2	NA	0.292333	1.70584	0.506437	1.75417	NA	NA	NA	NA	1.04679	-1.1082	-0.628016	-1.17389	-1.22435	-0.630156	0.571366	0.327454	-2.09777	1.01491	2.7539	NA	NA	NA	-6.03016
KIAA1755	0.452548	NA	1.03221	1.51584	NA	-2.52181	2.41439	2.60815	0.647632	1.09941	-2.22102	1.28134	0.178463	-2.09815	-1.16194	-0.119504	NA	-5.15697	NA	NA	-0.378711	-4.454	0.0611261	NA
RAB4B	2.93768	-1.44704	2.10747	3.41156	-1.90632	0.142068	-1.16472	1.15587	2.77903	1.33621	0.589895	-0.0328663	-0.858925	NA	0.255161	-0.260146	-0.410274	-2.36957	-1.91704	-0.395394	-4.02388	-5.78611	2.05092	-1.72763
ASAH1	1.8249	-0.0352282	2.54735	3.16536	-0.355698	-1.05893	0.719418	1.40215	3.29939	-1.29493	-1.85274	-1.82441	-3.8611	-3.41114	-0.585593	-1.00283	-1.86992	-3.62321	1.07494	-2.26954	-2.56684	-3.9098	-2.14025	-2.73794
LIN7A	3.67793	3.19976	1.96085	1.56508	-1.23523	3.48545	-3.05391	-0.738193	2.3559	-3.38144	-2.18718	-0.331457	2.88817	-1.92659	-3.25046	-2.57209	-0.576263	-4.33878	-0.245757	2.62536	-2.25242	-4.63429	-1.81456	-1.56796
STUB1	2.54592	0.96523	2.81085	2.66558	0.124743	0.340729	-1.23535	-2.20063	0.999798	2.25448	1.17318	2.77429	2.93067	-4.50226	-2.68302	-1.32112	-2.24932	-2.67466	0.172064	0.864324	-0.0336207	-3.22873	-1.87875	-0.557644
WWP1	2.8151	3.9082	2.73648	0.309479	-0.360782	-0.144637	-1.64396	-0.281181	1.83291	2.19134	0.980079	0.980717	3.07065	-1.77105	-0.81732	-2.76702	-0.942492	-0.566781	-0.687591	-0.732175	-3.45385	-4.3672	-2.14263	-1.00764
CXXC5	1.87297	3.77362	2.82573	1.17117	2.05413	1.04508	-1.9315	-0.273564	-0.230157	-0.466123	1.8341	-0.0694284	3.45061	-1.24036	-2.89395	-1.97252	-1.19806	-1.19915	-1.37195	0.0493637	-3.17011	-3.90313	-1.86924	-1.07151
BAG3	2.26472	-0.240906	3.38461	3.38694	-2.52658	0.126265	-2.31993	-1.00478	-0.548158	0.189033	0.0364714	-0.98145	3.5831	-1.1054	-2.22848	-1.61968	-0.426082	-0.31439	-1.47041	1.86181	-3.25957	-3.6761	-3.79723	-4.05889
NOL3	-0.0233275	-0.502447	-0.952555	2.31844	2.26003	2.88947	0.373866	1.2168	2.45314	1.20202	0.199712	-0.690984	0.85339	-0.611313	-1.66402	-3.67008	-1.61699	2.58117	1.59122	1.22681	-0.818381	-5.82284	-2.82253	-4.25921
ZC2HC1A	0.226628	-2.2469	1.08321	-0.365099	3.23617	-0.311694	-1.79529	-2.65257	2.92883	2.98594	1.40212	0.586659	2.56321	-0.373419	-0.959922	-1.40995	-0.336501	0.234768	1.12537	1.71013	-3.41295	-4.40058	-1.63151	-0.691191
RMDN1	0.68568	1.45784	-0.221549	0.57291	2.06684	-0.485523	-1.44974	-0.954005	0.453152	3.6753	1.39415	1.84399	1.40833	-1.12828	-1.52141	-3.78358	-0.24692	0.0711303	0.690739	-0.133167	-4.61182	-4.84128	-1.39378	-0.467645
H2AFY	NA	2.36435	3.84361	-0.192762	-2.57233	1.15118	-1.28832	1.74237	NA	2.03084	-0.751859	-2.33222	-1.72633	-1.45309	-2.04726	-2.32535	-0.489316	1.16945	-0.447464	3.86965	-4.32552	-1.42253	-1.34861	-0.0757144
PNPLA4	1.45958	2.74269	0.388332	2.14857	2.33629	1.95034	-1.97438	0.947675	2.87364	2.17029	-0.913109	1.04978	-1.86382	-2.42297	-3.36038	-1.52839	-1.44573	-0.711004	0.738764	0.262744	-3.06019	-3.81632	-0.873151	-2.2473
SERPINB6	2.16138	1.95807	2.30085	2.13872	1.82535	1.44691	-2.38803	3.45109	2.76063	-0.755549	-2.70477	-0.280676	-0.358979	-1.99064	-4.40909	-1.63695	-2.8237	-0.0203961	-1.34074	2.39912	-4.52235	-1.8265	-1.13465	-0.665062
SFXN3	-0.893363	2.95853	-0.531801	2.58434	0.366234	0.469408	-4.93806	1.94041	-0.243297	1.94664	-1.26945	-1.7066	-0.948915	0.484373	-2.93257	-1.86642	-1.71447	-1.16032	-1.48721	2.54566	-4.31018	-3.73953	-4.42245	-1.58247
SORD	2.46421	2.94583	0.634834	1.70049	-0.520928	3.58704	-5.69726	0.08189	-0.109264	1.52566	3.12211	-1.25567	-2.30627	-1.80765	-0.0775758	-0.309493	-0.476142	-0.849681	1.25744	-1.53171	-0.578096	-2.29725	-2.07131	-1.90182
ATP6V1G2	0.642418	3.98946	-1.59219	2.70743	NA	2.26414	NA	-1.88834	-3.42857	NA	-0.465194	-2.02956	-1.1039	-1.34787	NA	-0.499483	0.253681	NA	NA	NA	NA	NA	-1.72422	-1.1557
THSD4	1.39709	0.825572	1.33609	2.62619	-1.68263	3.44256	-1.05627	0.358636	-0.721613	1.02837	-0.964868	-4.53407	-1.44386	-2.6906	3.60332	-0.874526	-1.80405	-1.3822	-1.89063	0.388716	-3.79382	-3.94987	-1.24876	-1.58247
CLSTN2	-0.857312	2.90013	0.71346	3.1432	NA	1.17375	NA	-1.53543	-0.810969	2.62284	-1.44264	-3.06549	-3.73611	-0.496941	-0.454875	-2.00706	-1.10585	-4.35265	NA	NA	NA	NA	-1.56257	-1.59989
NCAM2	-1.73937	0.266941	-0.128048	4.13784	0.938187	1.65912	-4.55215	-1.09111	1.168	NA	-3.55282	-1.46488	-3.40115	-1.91516	NA	-1.31125	-1.83567	NA	-3.52829	-2.10244	-5.06427	-4.35718	-2.41126	-1.53312
ATPIF1	1.49082	3.20484	-0.735803	0.777253	2.14056	2.03613	-0.725848	1.98103	0.60821	1.68879	0.343044	2.00852	1.81329	-4.17744	-2.16609	-0.687004	-4.79712	-0.491896	0.102427	-1.86849	-1.95846	-0.297413	1.19272	1.97975
SDSL	1.06782	0.454844	3.56099	-2.36175	2.34646	3.0046	-2.28966	1.12032	3.11805	3.26221	-0.833479	0.826344	2.38322	-2.32918	-3.07815	-2.07615	-1.42728	0.115507	-1.55925	-1.13066	-2.11183	0.139947	-1.72898	-2.2444
ZNF703	0.709714	3.53748	3.83511	0.644307	-4.68729	1.90293	-0.327328	1.57226	1.31254	1.77298	-1.60987	-1.78988	-1.63634	-1.47139	-0.29742	-2.47586	-1.35351	-0.84136	-4.73854	-1.31319	-3.82961	-2.32062	-2.95091	-1.13828
IRS1	3.28137	3.24546	3.44836	0.639383	-1.35725	2.7495	-2.97572	-1.29676	0.298093	0.144303	0.9542	-2.28347	-2.55874	0.189292	-2.92069	-1.53825	-1.38776	-2.00624	-3.42984	-2.08958	-4.88533	-3.91982	-1.11088	-1.58537
ACADSB	0.380446	1.73462	3.53124	2.49817	-0.492966	-0.230423	1.15325	-0.172006	0.876277	2.47813	3.28535	-1.97066	-2.46375	-0.993316	-4.94682	-0.334167	-4.49149	-2.71072	-0.759629	-3.49584	-4.55814	-3.4858	-3.28135	-2.83665
IGF1R	2.54592	1.99108	2.3816	0.755095	-3.3146	3.44933	0.890933	-0.413207	-1.19993	0.644221	1.65295	-2.63081	-2.28627	-0.723398	-2.56419	2.02219	-0.281171	-3.56219	1.16379	-2.2207	-2.99373	-2.51426	-2.19968	-2.30537
ACSS1	2.62523	2.51416	1.37009	-1.32773	-1.13864	1.25728	1.12298	1.20157	1.67259	3.90684	0.699386	-0.607704	-1.89381	0.0726327	-1.85712	0.24567	0.0745189	0.451104	-2.07072	-3.25418	-4.28718	-4.19359	-1.95007	-1.75666
SYBU	3.85338	4.06564	1.22559	-0.384795	-0.477714	0.00887394	-1.8407	1.05685	0.905186	3.11224	0.247489	-0.672703	-3.38865	-1.28382	-1.30751	-1.37047	0.0481715	-2.76064	0.640312	-2.85313	-3.02696	-1.90329	-2.85106	-1.3357
ACACB	1.85614	NA	3.51849	1.94176	NA	-3.73409	NA	1.04669	2.3559	0.310066	-0.570702	-0.595517	2.6107	-0.679937	-2.49586	-0.775831	NA	-0.195128	NA	NA	NA	NA	-3.59516	NA
OSBPL6	0.760185	0.698611	1.29997	1.84575	3.30734	-2.72273	1.11794	-1.37039	3.8329	0.389	0.958181	0.389629	2.02326	-2.99941	-1.2065	-1.63448	-1.69866	-0.564007	-1.36475	2.28086	-3.70436	-4.53079	-3.03411	-3.17632
MISP	1.07263	-0.819852	1.19159	3.29338	2.70488	-2.42473	2.60608	4.04266	1.12069	1.1573	-0.493064	-0.357863	3.69808	-3.57127	-2.68599	-0.114569	-4.3176	-3.53168	-1.6409	-1.8325	-2.60518	-0.965138	-3.31226	-5.49597
EFHD1	2.47622	0.50309	-0.414925	3.70453	0.640771	-3.81988	-1.79025	2.40504	1.23107	-0.929205	0.583923	0.535878	3.64309	-1.4691	-0.0538089	0.899529	-4.22011	-2.03675	-1.93385	-3.17963	-2.27032	-3.74621	-4.56985	-4.89792
CORO2A	0.123281	1.26486	-2.11494	2.1855	2.40493	-2.86721	0.883367	2.95853	3.84341	-0.700295	-0.64436	0.286037	1.95077	-1.40277	0.983022	-0.307026	-1.29291	1.02245	-3.23774	-4.26195	-3.01929	1.08478	-4.31072	-4.41308
CRIP2	-0.741948	0.353275	0.435082	2.71236	-0.124374	0.0856296	-1.35642	2.04197	3.25997	0.239025	-2.42009	0.332755	-0.0590111	-1.13056	-0.903475	1.0303	-1.97004	-0.0592255	-2.38529	-3.91489	0.311469	-0.030323	-5.33058	-5.60339
IRF6	-2.06383	-0.59386	2.00122	0.366105	3.18787	-0.0904569	0.800131	-1.46434	2.19296	-0.0582952	-1.95028	-0.603642	0.110971	-0.849207	-1.35208	1.64468	-1.0795	-0.78589	-0.620355	-3.21819	-1.72584	-0.915058	-5.35673	-5.74275
GCHFR	0.810657	2.55987	1.52522	3.20229	3.25904	1.39725	0.146861	0.688701	0.939352	-0.652935	-5.48184	-2.76893	-2.85371	-0.432893	-2.18392	-2.11069	-1.93316	-1.41548	-3.36741	-3.53697	-0.000389784	-1.01856	-0.792323	-2.11666
SMOC2	-0.0233275	NA	1.38922	-0.667921	2.59304	-0.546476	NA	2.54722	2.57929	NA	-4.73134	-1.50754	-0.263989	-0.74856	NA	-0.272482	NA	NA	-2.81272	-2.44179	NA	NA	-2.7108	NA
CAPN13	1.04619	3.14135	0.220455	0.26024	4.02165	-1.58945	NA	3.03216	1.65945	2.957	-2.69283	-3.32955	-3.96859	-1.48283	-1.09361	-2.49807	-1.53531	-1.31563	-1.60007	-2.08701	NA	NA	-2.46119	-1.88731
GPRC5A	0.274696	-0.0301497	-0.363925	3.53219	3.99877	-1.32984	-1.16977	2.20954	4.01687	1.28359	-0.990747	-3.76627	-3.60113	-5.2594	-2.46912	-2.18224	0.933445	-2.32797	-0.694795	-2.5112	-0.849056	-3.56593	-4.9312	-5.36823
CST6	-2.79206	2.1155	-1.86631	2.60649	3.87421	-3.37515	NA	-2.04576	2.56352	1.38357	-1.38889	-0.719422	-3.13618	-3.14809	-3.3782	-0.953483	0.251047	-2.08945	-1.61928	-2.95082	NA	NA	-4.1039	-3.18794
FAM174B	0.570316	0.739238	-0.33205	2.1338	2.84978	2.79465	2.61617	3.41554	1.13909	NA	-0.0451487	2.78242	2.95566	-5.85642	NA	-0.186124	-0.810755	NA	-2.25082	-1.58827	0.523636	-2.6044	-1.83596	-0.467645
RALGPS1	1.70232	1.76255	3.40373	1.66602	0.90514	-0.313951	1.67788	3.82685	2.60032	-0.910787	0.13999	1.26915	2.77818	-2.1439	-1.56598	-0.0232758	-1.23231	-4.63832	-3.25455	-0.92756	-2.19874	-2.69121	0.220405	0.0346069
TM7SF2	-1.94846	-1.6705	4.09862	2.62127	NA	-0.652579	3.29214	2.70463	1.31254	1.9598	1.46582	2.98148	4.01555	-4.20946	-2.62955	-1.21009	-0.734347	-5.47315	NA	NA	-1.83576	-3.49915	-2.88434	-2.05279
FAM83E	-1.28272	4.04278	1.16396	2.28644	NA	0.0630544	NA	1.68397	0.6634	NA	-1.18584	3.19679	2.28824	NA	NA	-3.80826	0.245777	NA	NA	NA	NA	NA	-3.75919	-0.406678
PTPLAD1	1.4067	4.03263	0.77721	1.72019	-0.947986	1.62526	1.25414	2.75287	1.26787	3.26221	1.41207	0.582596	3.42811	-2.72949	-2.68896	-2.67326	-1.22441	-3.23491	-1.84741	-1.48029	-1.06122	-0.37754	-2.78212	-2.18634
STMND1	0.7001	3.8371	-0.612552	0.851112	NA	-0.758683	NA	1.12032	1.66734	2.66231	NA	NA	NA	NA	-3.0217	-1.61474	-0.560454	-4.33046	NA	NA	NA	NA	-1.71947	-0.319583
NEDD4	3.04824	1.2674	-0.3278	2.50063	3.94284	0.943487	0.318376	2.64116	2.09046	1.93348	NA	NA	NA	NA	-2.02349	-3.47763	-1.29291	-2.44723	-1.70573	2.09319	-1.38331	-4.84796	-4.43196	-2.39537
FUNDC1	0.678469	1.23439	0.492458	0.920047	2.12022	0.144325	NA	2.39742	3.55432	3.63057	-0.397509	0.107289	1.17586	-2.21939	-2.37108	-3.27777	-3.15568	0.276371	1.07254	1.82325	NA	NA	-4.14193	-1.18764
ERGIC1	1.63984	1.06934	1.05559	2.76406	0.340814	1.00896	1.4988	1.68905	-0.916093	3.56743	-0.433342	1.55352	2.5707	-2.30631	-3.51486	-2.40184	-3.3928	-0.0203961	-0.867686	1.51732	-2.65375	-3.09852	-2.07844	-2.43311
ECI2	0.130491	1.81587	2.20522	2.67297	1.39829	0.733538	-1.30597	2.65132	0.602954	2.91753	0.0105919	1.8054	1.13336	-4.99177	-2.79888	-1.19035	-3.21364	-1.06879	-0.601145	0.563534	-4.01877	-3.30551	-2.73695	-1.68699
TFAP2A	-0.29251	2.49131	NA	NA	2.89045	2.72467	NA	-0.0501358	-0.908209	NA	0.862626	2.22992	3.08065	NA	NA	NA	-1.87783	NA	-0.538712	-2.33382	NA	NA	-2.65375	-3.6118
PCMTD2	0.183366	2.26786	3.49724	0.0362012	2.58541	3.91438	-1.76755	-0.0145904	0.989286	-1.80538	0.11411	-0.412706	3.26563	-0.151537	-0.306332	0.13217	-0.900336	-2.79947	-0.958935	-3.61153	-0.565315	-2.44081	-0.609271	-2.37214
LMX1B	4.06969	1.70415	1.9991	2.34306	0.704321	3.26422	-2.12571	0.137747	1.12332	0.683689	1.72063	-0.516299	2.02076	0.18243	-0.214235	-1.92317	-0.50249	-2.08113	0.921261	-3.3493	-0.312249	-3.51919	-2.15214	-2.02085
SLC9A3R1	2.46421	1.71177	1.87372	3.28107	1.57877	4.13788	-2.42334	0.742019	0.655516	-1.4607	-0.895192	0.0280706	2.50821	-2.15076	-1.05796	-1.71344	0.153561	0.63693	-0.317795	-3.56782	-2.28054	-2.41076	-2.58005	-3.1502
ALDH4A1	1.31778	2.61827	0.624209	2.2175	3.2743	2.09482	-2.29975	1.16602	3.9827	-0.410869	-0.992738	1.57993	1.87328	-2.72949	-1.48576	-0.49208	-1.74609	-2.84107	-0.312993	-2.44436	-0.488628	-3.02507	-1.78128	-1.95989
CD9	-0.672249	1.40452	1.84397	0.356257	0.401822	2.92785	0.557992	0.109819	0.715962	-1.20548	1.43198	1.93743	-0.193996	-3.42487	2.37041	-0.0849606	2.04794	-1.26016	-0.548317	-3.7992	-1.08678	-3.97992	-4.77429	-3.63503
BCAM	0.88276	2.48115	2.51123	-0.0327338	3.37598	3.34549	-1.6717	-0.430979	0.529367	-0.513484	0.936283	-0.959107	0.0484773	-1.23807	-1.9819	-1.17061	2.04267	-2.37789	-3.02403	-3.24904	-2.93238	-4.84128	-3.0983	-2.49988
CISD3	1.14473	1.50101	4.07312	-0.109055	-4.3797	0.972835	-0.334895	2.62593	0.13515	1.94138	2.28998	-1.56848	2.23074	-2.79125	-1.41149	0.124768	-2.56022	-1.33782	0.299331	-1.04582	-2.27798	-1.61617	-4.06824	-3.63503
CYB5R1	-0.340578	2.54717	3.76499	-1.31788	-0.841222	-0.444888	-2.79412	3.4257	2.05893	0.486352	0.19573	-0.422862	1.10336	-1.7985	-3.38117	-1.55799	-2.45747	-1.33505	3.65391	-1.39545	-1.07145	-4.25702	-3.23381	-3.20826
IGSF8	-0.626584	1.15567	2.41135	0.053435	-3.07057	2.09256	-1.29841	2.35172	-1.89638	-2.34476	-0.0809819	2.72961	1.28834	-0.574714	-1.462	1.53858	-1.25076	-0.26724	-0.0464516	-2.06902	3.33037	-3.97324	-1.93818	-3.44342
NOS1AP	-0.179549	3.52732	2.92561	0.437502	-4.59832	0.769658	-0.0397879	0.736941	0.871021	-3.15516	-1.03255	-2.08847	1.82579	0.681093	-1.13223	-0.751157	-1.80142	-0.974489	-1.03097	-3.42643	-0.253456	-2.58771	-4.47713	-1.75376
RTN2	2.56755	-1.79746	3.32086	1.60201	2.60829	-0.201075	-1.09158	-1.29423	1.45709	2.57022	-0.100889	-1.9666	4.05054	-5.66885	-1.17679	-0.980624	0.132483	-1.60963	-0.0872732	-2.07159	-1.81786	-3.63938	-1.79792	-5.36823
MYH14	1.85855	-1.00522	-0.87393	0.782177	0.775498	2.71338	-0.950331	0.678545	1.44658	0.0285327	-0.714035	-0.404581	2.49821	-2.54649	2.63779	0.620714	3.65513	-3.04909	-0.860483	-1.4263	-2.65631	-3.06847	-1.09424	-3.91083
SULT2B1	2.99055	-0.675115	1.19159	2.20027	0.518755	-0.566794	-0.844395	0.627766	2.56615	0.749467	-0.176537	-0.398487	2.45322	-3.45232	-1.67293	-0.968287	3.9713	-4.05865	-3.26896	-3.75807	-1.6875	-4.51743	-3.18388	-1.99763
SIGIRR	0.916407	3.02201	2.38798	1.09731	1.69316	1.71104	-1.04366	1.74999	2.74223	2.46234	1.14531	-0.0897407	2.6582	-4.8225	-2.21065	-1.79486	-0.3971	-2.06449	0.306535	-2.11529	-1.34241	-2.82809	-3.04838	-1.90763
SYT17	1.29374	NA	2.28172	2.63111	1.31949	NA	NA	NA	1.06287	2.38604	1.6848	-1.1927	0.958379	NA	-3.44059	-1.49878	NA	-2.52766	-2.51016	-2.38266	NA	NA	NA	NA
HID1	2.09408	1.71684	1.39772	3.32785	2.89045	2.35444	0.406656	2.69956	1.31254	1.23097	0.777024	0.950249	1.88328	-2.80497	-2.65628	-1.69617	-1.05315	-2.80779	-1.42958	-2.88141	-1.73095	-4.44398	-2.64424	-3.12407
SPR	2.2503	3.01439	1.38497	2.97579	0.46283	1.33178	-2.47379	1.26758	1.96957	2.49655	-0.311907	-1.66191	2.50321	-1.45081	-2.27007	-2.22419	-1.30082	0.453877	-1.21587	-2.92768	-1.69261	-3.01171	-3.91609	-2.00634
SSH3	3.00497	3.75331	0.613584	3.38201	0.419616	1.29115	-1.65405	1.07208	2.56615	-0.368771	0.996005	-1.54207	1.95827	-1.79392	-3.00982	-2.00459	-1.75926	-2.41672	-0.711604	-1.99703	-1.82809	-1.96339	-3.7164	-2.0673
EML2	3.34626	3.00424	1.65272	2.06486	-0.165047	1.35661	-0.254182	1.53163	1.03396	0.536344	-1.25352	-3.01268	0.0434778	-3.43402	-3.77927	-1.73811	0.166735	-0.150752	-0.994954	-3.16677	-3.72736	-4.65432	0.151463	1.13782
ISOC1	2.45219	3.83203	-0.200298	3.04226	1.50506	-1.91905	-0.723326	-0.872758	1.28363	-1.08181	0.191749	0.950249	-0.433971	-3.27619	-3.22372	-2.24886	-0.997821	-2.00347	-2.46213	-2.75029	-3.30047	-3.47578	-2.28764	-0.984414
ZNF385A	2.25992	2.11043	0.0972042	3.16044	3.65814	-0.295891	1.42818	3.23528	2.99191	0.231131	0.498322	-0.126303	0.505928	-0.410018	-0.665806	-1.64189	0.237873	-2.61919	-4.13822	-3.24647	-1.8102	-3.83302	-1.39378	-3.02536
DAK	3.15639	2.10535	2.30935	1.96392	0.714489	3.27099	-0.715759	1.3793	3.3283	0.749467	-0.094917	-0.664579	0.265954	-0.906393	-0.030042	-0.714146	-1.64597	-1.59576	-2.5918	-2.95339	-2.72021	-3.81298	-0.01257	0.0200909
PRR15	0.28431	1.91744	2.69185	2.3923	0.582305	1.65686	1.48871	1.93279	2.20873	3.15434	-1.27741	-1.34504	0.520926	-2.46186	0.00263745	-2.01446	-2.72885	-1.90917	-3.01682	-2.98167	-3.95231	-4.454	-1.87162	-2.26762
MYOF	1.60859	2.50655	3.15936	2.05501	0.101865	NA	0.17965	NA	0.518854	1.80982	0.406748	-0.410675	-1.0989	-2.35892	1.19989	-1.27671	-1.8831	-3.06573	-2.33726	-6.02042	-4.76008	-2.34065	NA	-5.38565
CAB39L	0.909197	0.272019	1.36159	3.86456	-0.492966	-0.587111	-0.708192	3.9995	3.54644	2.93595	0.571979	0.564315	-1.73883	-3.35167	-3.6337	0.304887	0.258951	0.168204	-1.90744	-2.16671	-3.66857	-1.1955	-3.14109	-2.57246
EPS8L1	-0.20118	0.0790374	1.14059	2.52771	-2.04868	-0.934769	-1.10419	3.29875	1.87233	3.29905	-0.598573	0.304318	1.81829	-1.27696	-1.70858	-1.64929	2.45896	-0.414237	-1.92665	-3.87633	-1.63637	-2.768	-2.71318	-2.65956
2016-03-02	-2.37627	3.46892	0.67946	1.51092	-0.594647	-0.354587	-0.347506	3.87255	1.7015	3.65425	0.297258	-0.15474	-0.126504	-1.64753	-1.80959	-0.0800258	-1.15064	-2.04507	-3.79484	-3.00995	-1.18392	-1.59614	-2.96993	-2.35762
CSAD	1.10868	2.7757	1.82059	2.12395	-1.31404	-2.01838	1.04984	1.90486	2.42423	0.820508	0.0742954	-0.53458	-0.296485	-3.09319	0.163064	0.282681	-0.694826	1.04186	-3.51629	-3.5344	-2.87103	-2.78803	-3.36931	-2.20375
ST6GAL1	NA	-0.868097	NA	NA	-3.73912	-1.92582	3.72345	1.27012	NA	NA	-1.70741	-1.36129	-1.00641	-1.42107	NA	NA	-0.349675	NA	-1.34794	-3.35187	-0.529528	0.777624	4.11917	3.80005
TNFAIP8L2	-0.60976	-1.87363	NA	NA	NA	-0.964117	NA	0.274851	-1.06064	-0.247738	-2.81625	-3.17518	-2.88371	-0.910968	2.65562	NA	-0.410274	2.66993	NA	NA	NA	NA	4.03597	3.73037
HLA-F	-1.7634	-2.08439	NA	NA	-4.65932	-1.21696	NA	1.56972	-1.41806	-0.539795	-2.76648	-2.60846	-2.15878	-3.62159	3.23493	NA	-2.02274	3.71277	0.683535	-2.8557	NA	NA	3.19916	3.95682
ZNF806	-0.544868	-3.2626	-0.714553	-0.914118	-4.17126	-4.43618	2.02596	1.69921	-0.563927	-2.41317	-3.05315	-1.52176	-3.09118	-0.968154	0.953313	-0.54883	-0.0624877	0.900415	0.717153	-0.1126	-2.89403	2.95775	2.20545	2.73748
SLFN5	-3.58038	-2.83093	-4.15708	-3.84878	-2.68672	-2.33443	2.90624	2.31617	-1.75183	-2.34739	-4.68157	-1.13379	-4.70601	-1.65896	1.12562	-1.22736	-0.0335055	0.706268	0.714751	0.224182	-2.37001	2.20656	2.08658	2.56909
RGS14	NA	0.955073	NA	NA	-3.44678	-0.792546	NA	0.0565004	NA	0.48109	-1.48445	-2.49675	-3.70112	NA	0.0353169	NA	-0.349675	0.9753	-3.22333	0.365578	NA	NA	2.75223	3.19909
IFIT5	1.1255	0.906828	-1.06731	-3.05849	-3.07565	-0.959602	2.94659	1.64081	-1.9358	1.51513	-2.75852	-3.06143	-0.81143	-0.268197	0.0947341	-4.95806	-2.18082	0.869906	-0.0848719	2.56366	-4.06478	-0.367524	2.61672	2.49651
ACSL5	-2.13112	-1.83555	-2.71845	-0.150908	-2.83924	-1.9484	0.590782	0.990837	-1.06064	0.267967	-1.32519	-0.229895	-1.57885	-2.39552	-0.686602	-4.0846	2.4774	1.36082	-0.747623	3.38119	-2.28565	-1.49264	3.0066	3.45457
TAP2	-2.21524	-2.56685	-3.5047	-4.24516	-1.52248	-2.69112	0.704285	1.40469	-0.984424	1.57302	-4.4168	-3.49408	-2.14129	-2.69975	1.56234	-1.84174	-1.53267	3.24682	-0.0560567	1.42734	-1.88688	-3.38898	3.3727	3.55618
TAP1	-3.09249	-2.18088	-3.24333	-3.4007	-2.36897	-1.78811	0.67654	1.28282	-2.29848	1.02574	-3.93703	-2.80346	-2.23128	-2.46872	1.04541	-1.94784	-1.63543	3.61015	-0.365821	1.30137	-1.57247	-3.21203	2.86396	3.97424
CTSZ	-3.05403	-4.92579	-1.55181	-1.95799	-1.32929	-2.3412	0.454579	0.312935	0.574045	-1.27125	-3.16065	-4.93422	-1.1314	-0.288784	1.28011	0.534355	-2.86849	2.11245	0.808401	3.56372	2.38712	-1.57277	0.484285	-0.810222
DOCK11	-3.42656	-2.12502	-2.61432	-2.49224	-1.51486	-2.05676	1.3172	-0.438596	2.54775	-2.61051	-4.82888	-3.36814	-4.11107	-0.602163	0.858245	-0.595711	-1.17171	-1.11317	-1.49922	4.00333	2.23375	-2.64113	3.74594	3.60553
MMP1	NA	-2.29007	NA	NA	-1.47672	-2.38635	NA	-1.89342	NA	0.510033	-3.43935	-3.7358	-4.09857	-0.355119	3.28247	NA	-3.46921	-3.42906	-0.870088	3.65884	NA	NA	1.85361	2.58071
TNXB	1.70713	NA	-0.0324219	-0.542361	-1.90632	-1.9484	NA	-0.928615	2.65288	NA	-3.87333	-4.10954	-5.00598	-0.448905	NA	-0.385983	NA	NA	-1.33834	0.841186	NA	NA	0.203764	NA
CTSC	-0.665039	-2.17326	-2.41457	-2.63749	-3.73149	0.0856296	0.404133	3.90556	-4.69794	3.29116	-1.3013	-1.49738	-4.21606	-0.663924	0.451237	-0.997896	-4.67592	0.989168	2.62376	1.26795	1.38253	-0.227302	0.762429	0.824275
TXNDC5	0.378043	-3.01121	-1.72819	2.32337	-4.46867	-2.00935	2.9138	4.11883	0.158803	-0.805541	-1.17389	0.304318	-2.45875	1.75619	-2.4097	-1.59994	-1.84621	-0.189581	-0.627559	1.82582	1.57936	-1.35576	1.94632	-2.55214
SHC1	-0.0834128	NA	-3.22633	1.21056	-3.45695	-1.14698	NA	2.54722	-0.692704	-0.574	-0.192463	-1.62332	-2.64873	2.73064	-1.15303	-3.27777	NA	3.06654	-2.75509	3.80281	NA	NA	-0.238413	NA
GLRX	-2.4676	-2.02091	-2.94582	-3.82662	-1.08271	-1.73167	2.32359	2.6894	1.90912	-1.91062	-4.66166	-2.87659	-5.25595	-1.38676	-5.7846	-0.943613	-0.336501	0.428915	1.48556	2.939	-3.22123	0.246783	2.72132	3.50973
STAT6	1.02696	0.538639	-1.46256	0.888042	1.23814	-0.248483	-0.975554	1.19903	2.32174	-1.0555	-0.843433	-5.46031	-6.10836	0.415749	-1.22136	-2.17731	-0.86345	1.05019	0.93807	-0.598491	-3.90885	0.360296	2.20782	3.12651
PARP4	-0.0401514	-0.388182	-0.334175	-0.655611	-2.42235	0.363305	-1.62882	2.0115	2.03527	-0.947623	-3.35574	-2.52315	-2.22628	-1.51028	-0.030042	-1.5654	-1.62489	-0.905151	0.909254	3.99562	-2.73299	0.300201	2.55253	3.90747
MICAL1	0.241048	0.0790374	0.976962	-0.798405	-0.780214	-0.171728	0.209918	0.609993	1.52279	-1.24231	-2.98148	-3.50017	-3.77611	-0.933843	-1.18868	-1.27424	0.627815	-1.50423	-1.04058	2.84902	-2.24731	-1.87324	4.01457	3.85811
CASP4	-0.304527	-2.48305	-2.58457	0.215925	-0.82597	-2.50149	-2.01221	3.01946	1.62792	-1.6212	-2.86005	-1.56441	-3.8786	-0.597589	0.347257	-0.886863	-2.42849	0.587006	0.486631	3.92364	-0.110307	-1.47929	1.352	3.55908
TMSB4X	-1.58555	-2.39672	-3.4282	-1.94322	-0.602273	-2.82431	-3.05139	-0.179623	0.208737	-0.626623	-2.33449	-0.877858	-2.63123	-1.40734	0.917663	-3.42088	-2.55495	-1.14367	0.366567	3.37862	-4.30251	1.67571	2.9543	3.38779
LXN	-0.309334	-5.78913	-6.04623	-2.78029	3.34801	2.43345	0.469713	-0.522382	0.337515	1.16519	-5.44203	-4.1847	-4.54353	2.21139	0.130384	-6.10293	0.933445	1.42739	0.0279878	-1.68339	-4.92368	-0.0470161	0.512812	-1.56505
MMRN2	-1.05199	-0.0326889	-2.04907	-0.89196	2.82182	-1.31855	NA	2.70209	-0.00151135	0.670533	-4.21176	-4.35735	-4.70101	-0.721111	0.362112	0.487474	0.593563	1.18331	1.26704	-0.277134	NA	NA	-1.83833	-1.55344
ADAMTS4	-1.42452	0.703689	NA	NA	NA	NA	-1.08906	NA	-0.868787	2.1545	-5.94568	-5.74265	-4.14107	1.68757	2.78633	NA	-0.344405	2.96115	NA	NA	0.889176	-1.95671	NA	-1.90473
TNS1	0.00551349	0.56657	-1.36693	-0.650687	-0.54889	-1.25534	-2.4183	-1.32977	1.08127	1.75457	-4.77712	-4.09939	-4.7735	0.905262	1.4138	-1.78746	0.943984	2.50906	-0.735616	-0.0637537	-0.34548	-3.1486	-3.29086	-3.35052
LAMA2	-0.922204	NA	NA	NA	-1.92158	0.169158	-0.536677	0.37387	-0.821481	NA	-4.69949	-4.6011	-4.86599	3.86064	NA	NA	NA	NA	3.72114	0.746064	0.490405	1.76252	0.298856	NA
ALDH1B1	-0.508817	-3.99897	-1.19481	0.932357	-1.33437	-1.15375	-3.24308	-0.519843	0.482061	2.65705	-5.23499	-5.56187	-4.40854	-0.876657	0.0887924	-2.60417	-0.70273	-1.85924	3.71874	-1.06381	-2.01981	2.60385	-0.178981	0.371377
SPTB	-2.52768	-0.324701	-0.550927	0.87327	0.429784	1.32727	1.21379	0.838499	-2.96339	1.31516	-5.27083	-5.32219	-5.7109	-0.53354	0.991934	-1.0053	0.311646	-0.256146	2.03545	2.39655	-1.18648	-1.63954	0.693487	-1.6115
SPTA1	-0.244442	0.307569	0.543458	1.117	0.564511	2.44925	-0.21887	-0.857524	0.179828	0.328484	-5.60129	-5.61672	-6.00587	-0.357407	0.519567	0.874855	0.509251	0.797794	0.457815	-0.7476	-0.974311	-0.688032	-1.13941	0.0607356
HTRA3	-1.89318	0.376128	NA	NA	NA	0.65001	NA	-0.0425189	-0.692704	1.24412	-5.11356	-4.32688	-4.90099	-0.558702	3.39239	NA	0.696318	-0.949528	NA	NA	NA	NA	0.512812	2.00587
ZNF227	0.0704057	-1.1982	0.384082	0.545828	NA	-0.659352	3.60491	-0.415746	0.639747	NA	-6.03527	-6.10015	-5.97587	NA	NA	-0.0504171	1.82662	NA	NA	NA	-0.828606	-0.147175	-0.428597	1.43685
IQGAP2	-2.80888	-2.0463	-2.59307	-2.20173	3.17262	-2.2509	2.1773	2.28824	4.05366	2.25185	-4.76717	-2.35253	-2.25627	-0.366557	0.0739381	3.89988	-1.8989	-1.62904	-2.0179	-2.35952	-2.12205	-3.76958	2.35046	-0.946672
RIPK3	0.873146	2.50655	-3.25395	-0.17799	2.67438	-1.77231	NA	-0.994628	3.27574	3.71214	-5.14939	-5.06422	-5.17596	-1.8168	-1.41149	0.0532134	-0.0545835	-1.95632	-2.25562	-2.87626	NA	NA	2.14839	2.12491
CYBA	-4.57539	-3.42765	-4.32921	-1.21202	NA	1.18956	NA	1.68397	-1.07115	0.428467	NA	NA	NA	-1.11226	0.917663	-0.906602	-1.1401	1.22214	NA	NA	NA	NA	3.25384	2.67651
ADPRH	-3.39532	-0.482133	-3.6237	-0.914118	-3.72386	0.433288	-1.25553	-0.100915	-1.0291	-1.49227	-5.41615	-5.61468	-5.82339	0.37	-1.25404	1.0229	0.0718842	1.50504	-1.30232	-0.0457578	-3.15477	0.670788	3.66511	3.97714
PPFIBP2	-5.38054	-2.2596	-4.71809	0.0263534	-3.26376	-2.12674	-2.49649	-0.471603	0.99717	-0.926574	-4.53624	-4.14814	-4.66101	-2.61054	0.781003	2.33062	3.42328	0.675759	0.990898	-1.42888	1.60747	-0.254011	2.5145	0.841694
APOM	-2.36666	-1.62987	-3.5472	-0.470964	-1.20727	-1.30049	0.762297	-0.255791	-0.174967	0.154828	-5.88596	-6.07984	-4.91349	-0.178986	1.393	-0.494548	3.03597	-0.36154	-2.47654	-1.84792	-0.0770765	1.97953	-1.69807	0.403312
FAM126A	-3.60441	-5.77644	-1.70056	-1.80289	NA	-3.31645	1.41557	-3.23399	-4.52712	1.9519	-4.60791	-5.37703	-5.38593	0.347126	1.50886	1.35353	-0.362848	-2.92983	NA	NA	-1.28873	-1.34574	1.54218	1.64878
ECHDC1	-1.14572	-4.40017	-1.53694	1.06038	-2.13765	-0.801576	1.40043	-4.13024	-2.3379	-1.39492	-3.03125	-1.60707	-5.06597	-1.64066	-1.71749	3.54457	-2.30202	-3.32089	-0.512298	-0.0149075	-1.92778	1.42866	2.69755	2.13652
AIM1	-1.52546	-4.2402	-3.72358	-3.60997	-1.70296	-2.2509	2.92389	-3.47265	-0.605976	0.483721	-2.74857	-2.33628	-5.7459	-2.66544	-2.7365	0.322159	0.0270936	-1.60685	3.04398	1.4659	-2.57706	0.777624	-1.18933	0.240734
ALDH2	2.01717	-2.74459	-3.46433	-1.0446	-4.79913	-5.09312	-0.909974	-0.875297	2.05104	4.10418	-4.19583	-1.73301	0.888386	1.07682	2.06441	-1.78499	-4.15951	2.30659	0.0183827	-4.05114	-4.79586	-5.31537	-4.62452	-4.95308
SIL1	0.529458	0.757013	-0.969555	1.79651	-1.55553	-1.6504	0.800131	3.38507	0.0904725	0.149565	0.452535	-0.193333	0.7634	-1.78248	-1.27483	-2.15017	-3.20047	3.97071	2.76544	2.28343	-4.16448	-2.4141	-1.19646	-1.20215
GOLM1	0.498213	3.0728	-0.757054	1.21548	-4.36445	-5.00734	0.570604	3.09055	-5.3208	3.26484	1.95753	0.53994	0.39594	-2.04783	-0.451904	-0.948548	-3.29532	0.570365	1.35589	0.625234	-3.48452	-1.46259	-4.6483	-3.46955
TST	-5.82998	-0.624331	-1.80469	0.464583	-2.43252	-1.305	1.99317	1.83377	0.626607	2.95437	0.808876	0.639471	1.36334	-2.19651	-0.463788	1.29678	-0.0124276	-0.680496	3.12323	-1.6474	-4.2335	-1.66625	-3.26709	-3.44051
EPHX1	-1.9076	3.15151	-2.12132	-1.99492	-2.18595	-2.9417	-1.57081	2.9306	2.78428	2.72809	-0.114824	0.389629	1.25085	-2.23082	-0.974776	1.31652	-0.0572182	-0.0980548	3.57947	-1.19236	-1.98913	-4.88802	-3.7473	-3.26923
SELM	-3.03961	3.11596	-3.46645	-1.59116	-2.04868	-1.60074	0.204873	-0.199934	1.84342	2.9149	-1.05843	-2.86643	-0.686443	-0.492366	-2.23442	0.788496	-0.631592	1.73525	1.27665	1.73327	-3.28769	-5.48564	-3.75919	-2.80181
OAS3	3.04583	0.688454	-1.32231	-4.58737	-1.31404	-1.03862	-5.81329	-2.7262	0.418986	2.93332	-2.89787	-1.88128	0.883387	-0.243035	1.33061	-5.13078	-2.53915	3.45761	-0.0488529	-2.53691	-5.29688	-4.02332	0.149086	1.76491
IFIT1	0.462162	-1.35055	-4.96884	-5.84297	-5.99134	NA	-1.29336	NA	-2.70321	3.58848	-2.67292	-3.39252	-3.58613	0.187005	-0.835145	-4.9704	-3.4534	3.49644	1.09415	0.406712	-5.79279	-1.98342	NA	2.56909
DDX58	0.104053	1.64067	-2.50169	-2.57348	-4.2704	-0.806091	1.23649	2.54468	0.421614	3.81475	-2.01996	-4.17251	-3.05869	-1.44166	0.189802	-0.662331	0.0613452	2.83079	-1.74655	-2.61661	-3.69669	-1.98008	-1.71471	-0.0118442
USP18	NA	0.487854	NA	NA	-3.72132	-0.582596	1.53159	2.45835	NA	2.19397	1.1254	-0.305051	-1.90131	0.303665	0.463121	NA	-1.72238	2.23171	1.78332	-2.74515	-3.23912	-3.09184	3.96465	2.17136
ISG15	2.00756	0.426913	-2.73545	-5.18071	-2.87483	-0.528416	0.663928	2.86459	-1.93054	3.9963	-2.7406	-2.4805	-2.54374	-0.878944	1.45836	-1.80967	-1.66705	2.65606	1.1758	-1.11523	-4.31274	-4.07006	2.54778	1.86071
IRF9	1.3322	1.55433	0.262956	-4.47166	-1.67246	-0.295891	-0.488754	0.472889	-0.3931	3.93579	-0.166583	-3.14674	-0.743937	-1.03449	2.0763	-2.43639	-0.188955	0.437236	-0.512298	-0.89928	-5.1205	-2.43413	1.98674	2.09587
PARP10	2.30558	1.70415	-1.20968	-5.31858	-0.96578	-2.03418	-0.973031	-0.740732	-0.682192	2.79124	0.414711	-3.15893	0.530925	-2.04325	-0.306332	-4.85196	0.203621	2.45636	1.0005	0.540396	-3.87307	-1.96339	0.993026	1.29459
PARP14	0.786623	0.482776	-1.07581	-4.90743	-1.71822	-0.038534	-0.110412	0.386565	-1.35762	1.47566	-1.74723	-3.6647	-2.18628	-2.14161	1.3722	-3.45789	-2.70777	3.32448	-0.149706	1.06228	-3.79382	-1.3858	2.44555	3.11489
PARP9	1.49563	0.0714197	NA	NA	-1.28099	-0.1785	-0.123023	1.50117	-1.2157	1.8335	-2.3982	-5.94171	-2.63873	-2.3818	0.581955	NA	-0.960935	2.9972	0.0544018	-0.26428	-2.63074	-0.948445	1.91542	2.14523
DTX3L	2.44017	0.762092	-0.980181	-4.07528	-1.43859	-0.440373	0.283064	1.19395	-1.40755	2.32552	-2.19912	-4.60719	-2.18628	-2.45042	1.68117	-2.12549	-1.60118	2.55344	0.337752	0.172765	-3.53053	-1.92666	2.25062	2.95522
HOXB6	2.90884	NA	-2.7482	2.38984	NA	-1.05668	3.44096	-1.12919	-2.03304	1.15993	NA	NA	NA	NA	-1.77394	-3.19881	NA	0.315201	NA	NA	-2.05048	-3.18532	-1.7789	NA
NARR	2.49785	-0.411035	-2.49532	3.44602	-0.139627	0.365562	NA	-3.43457	0.31649	-1.05287	0.110129	-3.06549	-3.62113	1.49085	0.52848	0.408518	0.849133	-0.999451	1.5624	3.16524	NA	NA	-5.56356	-1.34151
RAB34	1.18559	-1.10932	-2.75457	0.87327	0.610267	1.25728	0.691673	-2.25395	-1.24198	-0.902894	0.747163	-3.71752	-3.74611	3.29107	-0.36872	-1.39515	-0.426082	-1.54861	-0.581935	3.1421	-1.75652	-1.30902	-4.19899	-3.7947
GM2A	-1.45096	-0.769067	1.83122	-3.05603	0.696695	-2.14932	-0.304627	-0.326882	-1.44172	0.465303	-3.84546	-2.43987	-2.62623	-1.2518	-4.07338	-0.00353666	-1.54321	2.00983	0.227293	1.62272	-0.989648	-5.38548	-1.04669	2.65909
MSRA	-3.58999	-2.56431	-0.0324219	-3.92756	3.98352	-2.53535	-1.91636	-3.5996	-0.424637	0.575811	-4.59796	-0.3538	-4.7785	-1.77105	0.25219	-2.32535	2.06902	-1.30454	1.40151	1.33736	-0.754476	-1.70631	-1.49125	-0.127972
FGD3	-1.12409	-0.421192	2.90648	1.95161	-1.0878	-2.83109	-1.9315	-1.9442	0.910443	-3.53404	-3.13079	-3.60174	-4.14107	-0.668499	-0.445963	0.739149	1.23644	-0.719325	-0.111286	-0.0997456	-3.9702	-4.17022	1.01918	0.548472
MFAP5	0.128088	-0.616713	0.545583	-0.0376578	0.231507	-3.66637	-4.25956	-1.75632	0.539879	2.20975	-5.62319	-4.77172	-6.02587	-0.776009	-0.457846	-0.469874	3.44962	-1.49314	0.431401	1.22424	-4.5837	-5.17848	-3.52621	1.06814
FKBP7	-2.32339	0.510707	-1.71969	0.252854	-2.18595	-3.30517	1.71572	2.50406	3.89072	-0.7345	-4.07439	-1.02004	-5.6984	-0.313945	-2.21065	0.0285394	1.47357	2.08194	1.26704	2.64592	-0.808156	-3.42237	-3.0674	-1.77989
SPATS2L	-2.98433	NA	-0.975931	-1.56654	0.124743	-1.43594	-0.592167	3.56788	1.44132	-1.40807	-3.99676	0.294162	-3.72611	-1.39591	-1.37881	-2.15757	NA	3.93743	1.52398	3.40175	-5.43236	-0.691371	-1.94531	NA
ANXA2	-0.643408	-0.0276105	-5.16647	-1.70687	-3.70353	-2.32089	0.12416	2.67924	-0.579695	-0.763443	-2.10755	-2.69987	-2.09879	-0.0897759	0.971138	-2.44379	0.406497	1.89334	1.00531	3.78224	-1.56735	1.06808	-2.76548	-2.48827
FMNL3	-2.20082	-1.5867	NA	NA	-1.02425	NA	NA	NA	0.597698	0.0206392	-2.71074	-1.69035	-3.92109	3.15382	-0.261769	NA	-0.339136	0.661892	-0.795648	2.99813	NA	NA	NA	2.12781
HSPA12A	-3.46021	0.419295	0.148205	-0.197686	-2.29271	-3.79505	NA	0.145364	-0.474571	-0.0109345	-2.23297	-3.04721	-4.60102	0.740566	0.433412	0.443061	-0.644766	1.90998	-1.38396	2.84645	NA	NA	-5.77514	-0.186036
PALM2-AKAP2	-1.62881	-4.21989	-1.65381	-0.34048	-2.90025	-2.86946	NA	-2.2895	-1.04487	-1.19232	-2.79037	-2.14128	-3.30366	1.98494	-1.78285	0.0556808	2.02159	4.13712	0.465019	2.69991	NA	NA	-1.7789	-2.59569
TNFAIP2	-1.64804	-2.34847	-2.44432	-1.71426	-2.04614	-3.10876	2.62878	-3.00548	-1.37076	-0.27668	-4.30731	-3.02284	-1.81882	-0.389431	1.93073	-0.859722	-0.597341	2.06252	-1.24469	3.19351	-3.21867	0.744238	-2.87008	-0.0815208
ZYX	0.623191	0.693532	-2.84382	-1.22186	-1.5962	-2.33895	-1.1168	-1.90357	-0.519249	-3.10516	-4.90254	-3.99376	-4.44854	0.854939	-1.52736	-1.77019	-0.881893	2.06252	-0.291381	3.45831	-0.762144	0.563952	-1.37001	0.940403
LRP1	-1.3428	-0.888411	-1.84081	-1.56408	-0.515844	1.26857	-0.0120428	-1.57605	-0.679564	-2.05797	-3.84347	-4.65391	-5.13346	1.8637	-0.258798	-1.90836	1.27596	2.64219	-1.468	3.14467	0.735802	-1.49932	-2.56579	-1.29796
LPP	-0.0713958	1.727	-1.75581	-0.532513	-2.13511	0.593572	-0.511454	-1.02256	-0.190735	0.462672	-3.36569	-4.29642	-5.79839	0.223604	-1.53033	-1.01023	1.08099	2.54512	-0.939725	1.88495	-2.43647	0.256799	-3.76394	-3.19374
FHL2	-3.8039	-1.55623	-2.6547	-0.783634	-4.53985	3.34775	0.217485	1.4123	2.81845	0.217975	1.29462	-2.97205	-5.6884	1.09055	-0.933184	-1.30139	1.1574	1.30812	-2.18598	2.92358	-3.91652	2.62722	-4.57698	-5.49017
DNM1	-1.68889	NA	-3.75333	-2.79014	0.750078	2.49666	0.109027	-1.25868	-1.20781	0.165352	-1.55014	-1.59082	-3.79111	2.35779	3.19631	-3.84527	NA	0.817209	-0.701999	1.52503	-0.723801	-0.744789	-4.02307	NA
CDH11	-0.924608	-2.08439	NA	NA	-1.29116	1.43111	NA	-1.06064	-0.540274	-4.15762	NA	NA	NA	3.96358	3.27653	NA	1.86878	1.23601	-1.59287	0.398999	NA	NA	-1.29631	-2.23279
PRTFDC1	-2.20803	-2.23928	-3.27095	-5.03791	-4.06449	1.22342	-1.26562	-1.42117	-3.07114	-2.77627	0.145962	-3.53064	-4.48603	2.51334	2.58729	-0.541428	4.16101	-1.35724	-1.2735	1.89009	-3.67879	-3.0885	-2.15451	-1.50699
STON1	-1.73215	-1.42673	-1.89819	-1.35973	-1.33946	NA	NA	NA	-0.219644	1.73878	-0.88922	-3.83533	-5.07347	-0.460342	0.394791	4.15155	0.946619	3.61292	-0.524305	0.802623	NA	NA	NA	-3.9689
PRCP	1.9691	-2.79792	-0.669928	-1.32773	-1.88853	-0.758683	-2.21904	0.470351	0.821087	2.3913	-1.0664	-3.90236	-2.33127	-1.27696	-1.85712	3.64574	0.280029	2.89458	1.62003	0.355295	-0.685458	-4.84128	-3.41924	-4.20696
LY75-CD302	-1.92683	NA	1.33822	0.24793	-2.36135	-0.420055	-0.539199	0.427188	3.08389	NA	0.681469	-2.98627	-2.30377	NA	NA	3.50016	NA	NA	0.162459	0.0287969	-3.78871	-5.2753	-1.89301	NA
IFI27	-0.554482	-4.59823	NA	NA	-1.32675	-2.129	-2.10806	2.32125	-0.803085	3.65952	-2.32255	-2.77706	-3.10118	-1.86483	1.12265	NA	-2.81316	2.75868	-0.0704643	1.36307	-3.72481	-4.76449	-1.7266	-3.25181
CPNE8	-1.41971	-2.25706	-2.64832	-2.20419	-2.26475	-2.6866	-1.99203	-1.36532	-0.424637	-0.721344	-5.71277	-3.40064	-5.29095	2.85874	-1.09361	1.06731	-1.26657	1.1639	1.50957	2.7976	-1.56224	-4.4106	0.25131	1.51233
UPP1	-2.4676	-2.15295	-1.76006	-0.724546	-2.57487	-3.26453	-4.52188	-3.13751	-0.372075	-1.69487	-5.93772	-3.55502	-2.78622	1.73332	-0.410312	3.69755	-2.77627	-2.18929	-1.52563	3.45831	-3.07041	-1.55274	-1.00153	0.144928
FERMT2	-1.17937	-3.21435	-1.78981	1.08254	-1.93683	-1.46303	1.00191	-4.15055	0.89993	0.681057	-4.02861	-5.84421	-4.02858	2.38295	-1.94625	2.07154	0.332724	0.64525	-2.67104	3.74882	-1.79741	-3.35559	-2.9723	-4.27663
CD109	-3.46742	-3.25498	-2.07882	2.20273	-3.12395	-0.345557	-1.96681	-2.57386	-1.58889	-0.36614	-3.44134	-0.971294	-3.47864	1.91174	-0.475671	1.35106	1.48938	-0.555687	-1.19186	4.0239	-3.52542	-3.09184	-4.65781	-3.79761
PHLDB1	-1.30675	-1.3988	-0.100423	-0.20261	-0.945444	-1.58719	-3.18255	-1.8401	-1.77023	0.699475	-2.74857	-4.07298	-4.70851	2.28688	0.688906	0.420855	1.04937	0.997488	-1.79458	3.17552	-0.910405	-3.16529	-3.98741	-4.36663
FHL3	-2.59979	-1.81269	-0.580677	-0.626068	-1.94191	-3.78376	-2.16859	-2.68303	-1.83068	-1.6633	-4.06842	-4.68844	-5.6634	1.87743	0.439354	0.892127	-0.244285	1.99318	-1.34554	3.21151	0.324251	-1.24558	-4.2917	-6.11726
ADD3	NA	NA	0.847336	0.920047	-2.84433	-3.75893	-0.695581	2.81889	NA	NA	-1.20177	-4.94235	-5.89338	0.445486	NA	2.00492	NA	NA	0.575478	3.18066	-1.41654	-1.13207	-0.0815116	NA
CLIC2	-1.67688	-0.408496	0.343706	-0.367561	-1.17168	-3.74312	-2.99338	0.417032	-2.71635	-4.29444	-5.34647	-5.13328	-5.83589	-0.961292	0.246248	2.28127	2.58279	0.606421	-0.850877	3.99048	-4.5428	1.7091	-0.119548	-1.18764
CTSL	0.911601	-0.532918	-0.287424	-0.0622774	0.653481	-1.04539	-1.61117	1.37422	0.65026	-0.439812	-4.51833	-2.82784	-4.8135	-1.14886	0.4958	0.0655503	-1.31926	1.41629	0.364166	3.78738	-2.16295	-3.03842	-3.5904	-4.78179
CTSK	0.772203	-0.532918	0.494583	-1.22433	0.734826	-2.04547	-1.35894	0.955291	0.442639	-1.7396	-4.51833	-2.97409	-5.44843	-1.04593	-0.0924301	0.438127	1.90303	-1.40716	0.86363	3.91849	-2.18596	-3.98659	-2.74408	-3.82083
TAGLN3	-2.00614	-0.883333	-1.01206	-0.456192	-1.41063	-1.93937	1.41052	1.71444	-1.01071	1.26517	-3.24824	-3.32752	-5.40343	1.22093	1.23852	3.09057	-0.299615	-0.419784	-0.493088	0.743494	-0.790263	-0.698048	-4.06111	-4.63953
CTHRC1	-2.047	-2.06662	-1.62194	-1.37697	-1.74364	-4.86511	2.2908	0.20376	1.05236	2.46761	-2.42408	-4.27204	-5.7009	1.61894	-0.136993	0.847714	0.791169	-1.20747	0.544261	2.46596	-2.04281	-1.12873	-4.8266	-3.80341
PSAP	-1.10006	-0.167268	0.864336	-0.483274	-0.846306	-1.3637	-0.196169	-2.06353	-1.21833	1.81771	-5.15934	-3.78861	-4.56102	0.491235	-1.53627	0.897062	0.06398	-4.2944	1.7593	0.774344	-0.907849	-2.04685	-2.83442	-4.31147
TNS3	-2.91944	-0.52784	-2.13407	0.993906	-2.28	-0.490038	-0.703148	-0.489375	-1.27089	2.26764	-3.72004	-3.71955	-5.7434	-1.30898	-0.71334	-1.38774	0.0903274	0.811662	2.76304	1.39135	0.495517	-1.08533	-3.0983	-4.09373
ACTG2	NA	NA	NA	NA	-0.739541	-2.52858	-2.60495	1.40215	NA	1.77825	-3.31991	-3.53064	-5.82589	-1.45309	0.757236	NA	NA	-2.41672	0.306535	1.2808	-0.611327	0.904492	-2.98657	NA
GLS	-4.24132	-4.58808	-3.76821	-3.58289	-1.70042	-5.77263	-3.33641	-5.96591	-3.4601	-4.28918	-3.63643	-4.2111	-3.73861	-0.0806261	0.270015	1.38561	-5.09748	2.9445	3.32974	2.7359	-2.50549	-2.05019	1.21649	2.52264
PSAT1	-5.18346	-5.09592	-4.60121	-1.89398	-0.419248	-4.41361	1.21126	-1.34247	0.0563071	-3.31303	-1.98014	0.326661	-3.21867	-0.366557	0.935488	0.815638	0.348532	3.73496	2.10989	-0.0611829	-3.0423	0.644079	-0.288336	-1.39957
HERC5	-4.9287	-2.80045	-1.12681	-3.13727	-2.87737	-3.06813	1.08767	-2.41898	-4.80832	-1.87642	-2.40019	-1.41816	-2.23628	-0.975017	-0.552914	1.18821	0.490808	3.50476	1.0029	-2.29782	-2.12972	-1.85989	3.27523	3.00167
CDCA7L	-0.970273	-1.42673	-0.818679	0.0829786	NA	-4.50391	-1.75242	-3.69354	-4.70057	NA	NA	NA	NA	NA	NA	3.70249	2.44579	NA	NA	NA	1.67905	0.513873	2.35284	1.10298
TUBA4A	-2.3282	-1.89395	-4.38446	-3.41794	-2.56725	-5.04346	-1.87853	-0.786434	-2.79782	0.360057	-4.58004	-3.37424	-5.50842	0.697105	2.29614	0.635518	-0.426082	2.75313	0.172064	-2.81199	-1.69261	1.98954	0.990649	2.43845
UBASH3B	-3.57798	-2.55923	-3.36658	-2.78767	-4.09246	-5.07506	-3.94932	-4.23688	-3.79913	-1.55016	NA	NA	NA	1.97121	-1.11738	1.40534	2.35884	1.60766	-0.243356	1.1137	-0.8465	0.0064019	-1.94056	0.708147
ACAA2	-2.86897	-2.06154	-4.14858	-3.16682	-2.03088	2.00452	-1.54559	-1.76393	-3.15787	-4.96539	0.850682	-3.48189	-3.15368	2.59568	-0.674719	0.154376	1.76602	-4.31104	1.16139	-0.300272	0.538973	1.90274	0.458135	1.65168
ME2	-4.25093	-1.81015	-0.34055	-2.76552	-2.4071	0.340729	-2.86979	-2.8049	-4.99755	-5.53371	-0.962877	-3.29096	-3.34616	1.69672	-1.8185	2.29607	-1.28764	-0.968942	2.35962	-0.590778	1.78897	-0.404249	2.01526	3.00748
TES	-4.82775	-3.32862	0.148205	1.15886	-1.85803	0.110462	1.92255	1.62812	-5.19203	-1.28441	-1.28936	0.797906	-1.70383	-0.407731	-1.17679	-0.284819	-0.133626	-0.461387	1.26224	-4.04857	-0.665008	1.2684	1.74187	2.67361
MBP	-6.08714	-1.61971	0.541333	-0.392181	-2.50116	0.719993	1.11037	-1.45418	-5.31292	-2.10796	0.860635	-4.12376	-4.15357	-2.8736	-2.35028	-0.304559	-1.12165	-2.6497	2.25397	-0.310555	-0.557646	1.59225	2.11273	3.16425
YBX3	-4.32304	-4.65664	-1.02481	0.00911959	-4.10008	-0.860271	-0.314716	-1.25106	-5.56259	-2.69997	-0.77973	-2.43987	-3.8511	-1.41649	-0.341982	1.05744	2.95429	0.747871	0.733962	0.856611	0.237339	1.67238	1.31396	-4.85437
GLDC	-5.08492	-3.77552	-2.81407	-2.37406	-2.8062	0.232368	-2.08031	-1.90611	-4.77416	-1.27389	0.418692	-3.53267	-2.99869	-2.81641	-2.00566	2.77228	0.57512	1.59657	-0.0176363	-2.794	1.53334	3.40846	-0.454747	0.0258973
ECHDC3	-3.06845	-0.258681	-1.16293	-3.34162	-3.48746	-5.28727	-1.55063	-5.8415	2.04316	0.712631	-0.120797	3.86303	0.698407	1.16603	0.73644	-4.62003	-4.31496	1.70474	3.35135	-1.60112	0.646335	1.86935	-5.85596	-3.43471
PALD1	-1.66246	-1.80507	NA	NA	NA	-4.41812	-0.902408	-4.58979	-1.70978	-1.31862	-1.89454	-1.65379	-1.50385	2.60026	2.86952	NA	-1.40094	1.77685	NA	NA	-1.91756	-2.28723	-3.9779	2.04942
TLR2	-3.21987	0.584345	-4.86259	-4.9025	-1.21744	-4.76352	-1.8861	-4.93001	-3.66772	-1.4949	NA	NA	NA	1.58006	-0.808408	-2.0268	-0.607879	2.67825	4.10535	0.540396	1.79408	-1.45925	-5.75136	0.780727
C10orf35	0.873146	-0.604017	-1.28406	-0.901808	-3.28155	NA	-0.647657	NA	-0.269578	-1.02656	1.77239	1.12697	2.98066	3.51066	0.163064	-0.0824932	-0.607879	3.50198	0.301733	-1.12294	0.3447	-1.11204	NA	-5.17372
AIF1L	2.0388	-2.55161	-3.0287	-1.15047	-3.36798	-5.0728	-2.95302	0.904512	2.05104	-0.574	-1.12811	1.50274	0.598418	2.51105	-1.05796	1.73598	0.427574	1.22769	2.37163	-2.95339	1.21382	1.31848	-5.04531	-5.80081
MPZL1	-3.16219	-1.55877	-1.79831	-1.52222	-0.960696	-1.98677	-0.392907	1.52402	-1.35499	-1.49227	0.450544	1.12697	-0.771434	-0.487791	-2.47209	2.8537	0.609372	0.534309	1.50717	-2.85827	4.00777	-1.36911	-5.56356	-4.39276
FZD7	-0.886153	NA	-1.34568	-1.06676	-2.49861	-3.74538	-1.82304	-2.3809	-0.456174	-2.62103	NA	NA	NA	0.877813	-1.38475	2.62177	NA	2.20952	1.39911	-2.93025	3.35082	-1.99677	-3.80674	NA
PEG3	-3.11412	-3.45304	-1.05243	-3.96449	-4.86268	-5.057	-3.01356	-3.77986	-3.97258	-0.968672	0.426655	-0.231927	2.91317	2.36465	-3.73471	1.72117	2.55381	4.05114	0.40979	-3.44185	-2.00447	0.123254	-5.48035	-4.4305
GPT2	-3.00116	-2.96297	-2.02357	-3.53365	-2.10969	-2.18092	1.30963	-0.976855	-3.22095	1.12572	0.349017	1.0315	2.92817	0.351701	-2.89098	-0.812841	-0.671113	3.21076	2.8879	-1.58313	2.09827	-1.11538	-3.58565	-4.6076
PVR	-3.53472	-2.71412	-1.43281	-1.94814	-0.526012	-2.06353	-2.9505	-3.10196	-3.79387	-0.921312	0.112119	-0.0552098	0.798396	1.62809	-1.26295	-0.230537	-0.539376	3.90137	2.76544	1.9338	-1.02544	0.280169	-4.59362	-3.82083
FOLH1	NA	-1.46482	-2.98832	-1.89152	-1.69534	-4.81545	0.583215	-4.65073	NA	-2.53684	-1.61186	3.12569	-1.0614	NA	0.748324	1.90129	3.55238	-1.81209	2.73902	-0.876143	-0.235562	-2.57769	-6.06992	-1.50118
C8orf47	-2.13112	-3.25498	-3.91696	-3.81431	-3.10615	-4.04789	2.68175	-2.85314	-2.10663	-3.79979	NA	NA	NA	3.28878	-0.0983718	1.87908	1.05201	1.44403	0.37137	-2.33896	-1.8741	-1.55941	-3.09117	-2.13117
COL9A3	-3.02038	-1.52322	-0.689053	-1.73395	-5.4626	NA	1.00948	NA	-1.12371	-0.966041	NA	NA	NA	2.15192	3.19334	0.625648	3.76579	2.4841	-0.449865	-3.08193	-2.39046	-0.968476	NA	-1.32989
CAND2	-2.19842	-1.82031	-2.6037	-1.69702	-3.65777	-0.984435	3.446	-1.36785	-1.81491	-1.91852	1.47378	2.60367	1.38583	1.56633	2.88734	1.63975	1.81081	0.520442	-2.13316	-1.09209	-2.60007	-2.09025	-2.0832	-3.17052
HMGB3	-2.70794	-3.37686	-1.81106	-2.42577	-3.26376	-1.39982	3.615	0.00572127	-2.03041	-1.80801	-0.678202	3.6335	1.58831	0.516397	-1.32831	1.63234	1.67908	-1.24352	-1.29031	-2.29011	-0.797931	1.43533	-3.45014	-3.47826
TMPRSS11B	-1.84031	-4.20211	-1.20118	-1.48037	-2.70706	-1.62783	0.53277	1.77284	-1.52319	-0.589787	NA	NA	NA	-0.0554642	1.76733	1.47196	1.97417	1.58548	1.38471	-1.98675	-0.767257	-0.968476	-4.56985	-4.71792
CXADR	-1.11928	-1.72382	-3.56633	-0.953509	-2.55454	-0.702245	-1.55316	-1.57859	-3.15261	-1.84748	1.43198	1.92321	-0.603952	0.491235	1.26525	-0.109635	3.50759	-2.11996	2.46528	-2.05616	-3.22634	2.71069	-6.06754	-2.91213
NDRG1	-2.10468	-1.25914	-2.7992	-3.38593	-2.87737	-3.36612	-1.85583	-2.15747	-3.2262	-1.96325	1.41008	0.12557	-2.45875	-0.917831	-0.701457	1.10926	3.74735	0.503801	2.6958	-0.241142	-1.75907	1.7692	-4.8789	-3.61761
CHST3	-2.37146	-2.57446	-4.11671	-4.16145	-2.62063	NA	-3.0186	NA	-2.38521	-1.5791	NA	NA	NA	0.925849	2.93191	1.47443	-0.816024	3.15252	1.03652	0.730639	-3.70436	-0.173884	NA	-2.71762
MFI2	-2.20803	-3.15849	-2.59945	-2.27312	-1.2632	-2.51503	-3.84086	-3.37617	-2.05144	-3.10516	1.08957	1.14728	0.778398	0.617044	2.17434	3.12512	2.49321	2.61723	1.34869	-1.61141	-3.29536	-2.53763	-2.96279	-3.99212
DSC3	-2.93386	-3.68157	-2.40607	-2.50701	-1.9775	-3.56478	-3.5962	-2.94709	-2.46405	-2.67366	-0.580656	-0.252239	3.83807	0.859513	3.30921	3.21148	1.6659	0.73955	2.83507	-1.61912	-3.98299	0.336926	-3.58802	-4.37244
PALLD	-3.39772	-1.80254	-0.570052	-2.98217	-2.613	3.32743	0.0686701	-0.816901	-4.98441	-0.795017	-3.66032	-4.80422	-5.23845	-0.716536	-2.7365	-0.536493	-1.65387	0.883774	0.757974	1.24224	2.39735	1.53883	-3.2766	-3.36793
SPG20	-0.0569753	-1.53592	-0.714553	-2.65473	-2.8367	-0.749653	-1.1168	-0.281181	-3.64407	-3.1078	-5.39226	-3.83126	-3.8936	0.0703452	-1.05796	1.49911	2.23501	1.89611	1.48076	2.26287	1.00932	0.480487	-2.36372	-4.18663
MPP1	-3.52751	-2.318	-0.706053	-4.51844	-1.67246	-2.51278	-1.96681	-2.96486	-4.71897	-2.09743	-5.12152	-4.46095	-3.62113	1.20949	-1.41446	-0.403254	0.535599	1.25265	-0.375426	4.09331	0.173433	0.987957	-1.34623	-1.57376
PDLIM5	2.47622	-5.51744	-0.771929	0.371029	-3.15191	1.79683	-1.24544	-0.352272	-0.619117	-0.937099	0.38485	-3.70127	-2.44375	0.223604	-0.395458	-1.01764	-1.59327	3.49644	2.44607	-0.655049	1.54357	-0.130482	-2.51111	-4.11115
ENG	-0.991903	-4.40017	-3.12008	-2.20911	-1.34454	-2.61888	-1.25805	-0.0475968	-0.343166	-0.800279	-2.65102	-2.24894	0.0059819	0.241904	-1.10549	-2.73988	-2.79999	3.69058	2.6862	2.93129	0.0507347	0.430407	-2.25674	-4.11986
PIR	-1.36924	-3.90756	-3.11157	-2.6178	-1.54282	-0.505841	-0.36264	-1.30692	-0.195991	-1.64225	-0.952923	-1.34301	-1.34637	-1.57433	0.317549	-0.38845	-4.21221	2.51461	2.73902	2.37341	2.13661	-0.127143	-3.09117	-5.87339
RDX	-0.967869	-1.59178	-1.25431	-0.92889	-5.01775	-5.8381	2.12433	0.434805	-4.35366	-0.805541	-1.28936	-1.33082	-1.72383	0.724554	-1.52736	-1.29892	-0.217938	2.59781	1.33668	1.59959	0.582429	-1.33906	-1.44846	0.118799
ARHGEF6	1.5437	-0.969667	-1.10768	-2.43808	-3.60185	-4.38877	-2.16355	-3.4955	-2.24329	0.225869	-2.36834	-4.58079	-3.91609	-0.437467	-2.17797	0.285148	0.0244588	3.85145	0.320943	2.09319	2.66831	-3.46243	-1.21073	-0.151197
LTBP1	-2.14074	-3.48351	-3.09245	-0.419263	-2.75027	-3.49028	-1.8861	0.655694	-0.429893	1.02574	-2.52958	-2.42769	-3.42115	1.89344	0.302694	3.30524	-1.21914	-1.12426	-1.86421	2.17546	3.18978	-0.577857	-4.27269	-4.18373
ARAP3	NA	-1.95997	-4.46734	-3.2456	-4.11788	-2.31411	-2.48388	0.140286	NA	-0.0240903	NA	NA	NA	1.68986	0.4245	3.43354	1.72123	2.5368	-2.22921	2.70505	1.59981	-1.40584	-2.88434	-3.90212
FBLIM1	-2.53009	-3.03406	-3.90846	-3.2456	-3.19767	-0.898649	-0.665313	0.612532	0.526739	-2.68155	-4.0525	-1.57051	-4.53103	2.90449	0.674052	0.788496	-0.157338	2.02647	-0.130496	1.27309	1.86565	-0.637953	-4.33687	-4.38986
KRT23	-3.1045	-3.79076	-5.06447	-5.35551	-3.7747	-6.12707	-1.51028	-0.471603	0.07996	-3.73401	-4.92643	-2.383	-0.90392	2.77182	-4.07338	0.0951591	2.16124	2.76423	1.88657	-3.24904	-0.266237	3.35504	-5.87974	-5.71662
LAMB3	-2.55653	-2.61255	-4.24421	-2.28297	-3.49	-4.09755	0.0938929	-1.06064	-0.117148	-1.60015	-4.70347	-1.95644	-4.44854	2.39439	3.36565	-2.90026	2.94375	2.9556	0.421796	-2.12558	-3.83984	-2.91823	-3.7473	-2.74955
LAMC2	-2.68631	-3.61555	-4.44821	-1.71426	-4.1255	-4.65742	0.53277	-4.4273	-1.7676	-2.18426	-4.92245	-2.52315	-5.41343	2.89534	2.96459	-1.01023	1.95573	1.68255	0.721955	-3.50612	-3.75804	-2.3106	-4.47951	-5.5163
THBS3	-4.22209	-5.18987	-4.58634	-2.66211	-5.09401	-2.32314	-0.874663	-2.17524	-3.70452	-1.82906	-3.38162	-4.25173	-4.796	0.884675	-1.74126	-0.109635	-0.357579	2.68934	-2.83193	1.84639	4.12791	-1.29566	-2.0095	-4.74695
EGFR	-3.69574	-4.81661	-3.07545	-2.67196	-3.88655	-5.71168	2.23026	-5.49366	-3.51267	-2.87889	-5.66101	-5.52531	-5.19096	-0.201861	0.974109	1.57559	0.57512	2.58672	-2.01069	2.02635	0.232227	0.844397	-4.78618	-4.47986
PTK7	-3.72699	-1.61971	-3.0202	-1.44836	-3.65269	-4.60098	-1.60612	-4.77006	-3.68349	-0.952886	-0.791674	-0.384269	-2.86871	0.825202	3.14284	2.61683	0.838594	1.08901	-1.11982	-1.41859	1.87843	-2.33731	-5.23074	-4.72953
C1orf116	-4.59462	-3.31084	-3.97646	-3.21606	-4.12804	-5.057	0.434401	-0.418285	-5.38388	-2.5763	-3.08898	-2.42362	-4.37104	-0.940705	-1.55112	2.19491	1.62638	2.04033	0.527452	-3.45985	3.9183	-0.801545	-5.20221	-4.78179
PPP1R1B	-5.62569	-2.69635	-3.0967	-2.80737	-3.57388	-4.91252	-0.670358	-4.07692	-5.38651	-1.72381	-3.81958	-3.71752	-5.42343	-0.579289	0.272986	1.77792	1.88459	-1.49037	2.47488	-2.29782	3.51953	0.0331109	-4.92644	-3.63503
CBS	-4.859	-3.47589	-4.56084	-4.69816	0.378944	-5.13376	0.0459696	-4.61772	-3.34972	3.16749	-0.0929263	-1.3491	-1.96381	-1.16487	-1.82444	-4.00565	0.68051	1.26652	2.72702	-1.61141	-3.5561	3.56871	-5.90113	-3.76858
RDH10	-4.78689	-3.29814	-4.42696	-3.85371	-2.49607	-5.48367	1.02209	-2.61956	-3.88586	0.499508	-1.35306	-1.76754	-1.93381	-1.84882	0.00263745	-1.83928	0.957158	-0.428105	4.07413	-0.986689	-2.69209	3.40512	-5.17844	-5.36533
METTL7B	-2.90021	-2.68365	-4.58421	-3.76507	1.69062	0.480696	NA	-2.37074	-2.87141	-3.61298	-3.04519	0.806031	-2.9637	0.00400933	-2.0532	-1.65916	1.56051	3.99567	-1.59047	3.36576	NA	NA	-3.80911	-3.82664
LEPREL2	-3.7318	-1.6705	-4.98797	-4.59476	-1.63433	-4.6371	-0.680447	-4.72182	-3.28665	-2.5763	0.153925	-2.66737	-3.72361	-1.92888	-3.23263	-4.74587	0.754283	3.59351	2.30439	4.13188	-2.82246	-3.74621	-4.87176	-2.10505
MMP24	-3.6621	NA	NA	NA	-1.61908	-2.82657	-0.940242	-1.63698	-0.616489	-2.34739	NA	NA	NA	-0.176699	0.133355	NA	NA	2.1069	2.22515	3.84651	-0.636889	0.824365	-4.92644	NA
COLGALT2	NA	-5.04006	-6.02073	-3.93495	-1.90124	-3.79505	NA	-3.83064	NA	-2.14216	-2.19514	-0.493955	-2.20378	-1.02763	1.68414	-4.72366	-0.55255	0.63693	1.43513	2.93129	NA	NA	-3.89945	-2.30537
CDC42EP1	-2.93386	-1.48513	-3.60458	-3.01171	-1.59112	-3.39095	-2.43595	-0.816901	-1.05538	0.223238	-3.75588	-2.56378	-1.48386	-0.638763	-0.246915	-0.978157	2.57489	-0.389275	3.62269	0.0596471	0.799708	1.11149	-3.90896	-3.55955
ITGB8	-4.59462	-2.69127	-2.51232	-2.88861	-1.30641	-2.48343	-3.33136	-2.67542	-0.669051	-1.43439	NA	NA	NA	-0.490079	1.56531	0.549159	3.46807	-0.88019	3.04158	-0.379968	0.152984	0.570629	-5.18319	-4.32308
SPHK1	-1.24186	-3.97866	-2.67807	-2.84922	-1.19202	-5.583	-1.74989	-4.25465	-0.535018	-2.87625	-4.18588	-2.82581	-2.28127	1.15459	-0.659865	-0.0282106	2.8489	1.35805	3.54345	3.3272	0.469955	-0.874995	-6.04615	-5.6992
MRAS	-2.95069	NA	-1.47531	-1.25141	-1.30895	-3.47674	-2.14841	-3.47519	-2.56129	-3.67612	-3.27014	-3.38643	-1.45136	-0.423743	-2.71867	1.38067	NA	-1.41548	3.80519	1.63558	1.89633	-1.57277	-5.11187	NA
CNN3	-4.91187	-1.87871	-2.35082	-3.48687	0.38657	-5.51076	-2.46622	-2.65765	-0.537646	0.720525	-4.64574	-4.18876	-3.70112	1.98265	0.00857917	-0.50195	2.22447	0.96698	-0.058458	2.11119	-4.17726	2.67396	-5.87261	-5.44081
SASH1	-1.15293	-2.04122	0.373457	-2.18449	-0.495508	-5.91712	-0.998254	0.736941	-3.38389	2.70178	-2.55546	-3.25643	-0.986411	-0.222448	1.41083	-1.00777	0.951888	0.847718	0.971687	-0.00976584	-1.2376	1.20163	-5.97007	-4.02696
CDCP1	-0.70109	-0.185043	-3.34108	-1.70687	-0.581937	-3.90115	-1.15211	-1.03271	1.17851	1.30727	-3.50903	-1.28613	-0.00401702	0.157268	0.0501712	-0.770896	1.31812	-1.22133	1.22622	2.8773	-2.20641	1.85934	-5.13327	-4.43921
CSTB	-1.23465	-1.32516	-2.14257	-2.85415	-0.312483	-2.31637	-0.402996	-0.0653695	-0.818853	0.475828	-3.7718	-1.2516	-3.09868	-1.33643	-1.18274	-0.415591	3.13082	-3.20718	2.03545	0.586672	0.848276	2.03962	-5.98672	-4.44792
SH3PXD2B	-2.13833	-0.152033	-3.13495	-2.84676	-2.90025	0.270746	0.230096	-2.53578	-2.02516	-1.04234	-2.7844	-0.0450536	-2.73372	0.353988	0.748324	-0.38845	2.41944	0.91983	-0.428254	2.74104	0.239895	1.37858	-4.55321	-4.36954
DBN1	-3.97214	1.38166	-2.48257	0.494127	-3.8408	0.110462	-0.536677	-3.32793	-1.83856	0.449516	-0.586628	-0.916451	-2.61873	0.747429	-0.267711	-0.835048	-1.07686	1.16945	-1.11021	3.04441	0.262901	1.20831	-5.96532	-4.92985
LAMB2	-1.43173	-1.09155	-1.56669	1.94669	-1.09797	-1.02733	-2.44857	-1.73346	-1.49428	-1.14233	-3.60458	-4.80016	-2.64873	1.97121	-2.61172	-2.45859	2.11644	2.08748	2.40525	-1.03554	-2.32911	-0.193916	-3.86379	-3.6089
SOD2	-0.979886	-0.0530028	-0.797429	-2.33713	-1.84786	-1.37047	-3.87113	-1.58367	-1.23147	1.29148	-3.41745	-5.44	-4.13107	1.50915	-0.870796	-1.56293	-1.4589	2.35097	3.4426	0.712643	-3.01162	0.363635	-4.44385	-3.32439
PLEKHA4	-1.7658	1.56703	-1.47744	-3.22344	-2.53674	NA	NA	NA	0.0247697	-0.192484	-0.182509	-2.82987	-3.13118	2.56137	0.270015	-0.561167	1.87141	3.17471	0.196077	-0.374827	NA	NA	NA	-3.7018
APBA1	-2.68871	NA	-3.84046	-1.13816	-1.66992	-1.73619	NA	-2.33774	-1.75972	1.54144	NA	NA	NA	2.62542	-0.876737	2.30101	NA	2.79473	2.89751	0.21904	NA	NA	-4.73626	NA
PALM2	-2.61661	-2.54907	-2.81407	-1.58623	-1.97496	-2.83786	-1.02348	-2.80998	-1.44434	1.82298	-3.43736	-3.94501	-4.23356	1.91631	-0.998543	1.07471	1.75812	2.92786	-0.697196	1.17283	-1.04844	-0.220625	-4.00167	-4.71211
TGFB2	-1.77301	-2.20881	-3.0202	-2.34206	-2.4859	-3.56704	-1.68179	-0.364967	-0.918721	-0.492435	-1.30727	-2.05394	-2.9462	2.50647	-3.06329	2.1431	1.19165	-0.358766	2.29719	-1.49058	1.12435	1.99956	-5.18794	-3.90212
DHRS3	-4.09231	-1.48767	-1.66019	-1.38435	-1.94446	-5.0728	1.17091	-1.57859	-2.03567	0.0732622	-1.84477	-3.2158	-3.48864	-1.15115	-1.75908	-0.237939	0.627815	1.2166	3.60348	-1.48801	-2.17829	3.36506	-5.10236	-2.67407
