# Supplementary material for: Proteogenomic integration reveals therapeutic targets in breast cancer xenografts
Source: Nat Commun. 2017 Mar 28;8:14864. doi: 10.1038/ncomms14864 (PMC5379071; doi:10.1038/ncomms14864)
Supplement: Supplementary Data 8 — LFQ protein markers used for the hierarchical clustering analysis in the resulting order. [file ncomms14864-s9.xlsx]

## Sheet: S8.LFQ_pro_clus_marker
	WHIM12	WHIM2	WHIM21	WHIM4	WHIM25	WHIM14	WHIM13	WHIM6	WHIM27	WHIM43	WHIM20	WHIM16	WHIM24	WHIM8	WHIM18	WHIM47	WHIM11	WHIM9
GGCT	1.03057	3.7144	2.53573	2.09022	2.87135	4.19591	1.85834	1.55711	3.17838	3.45315	4.2836	4.4105	3.27244	3.65833	3.89857	6.07954	3.53504	4.923
CRIP2	0.767418	3.69681	2.57847	1.43987	1.80914	3.63386	3.00374	3.23111	2.56756	3.07868	4.26009	3.42188	3.54854	3.30167	3.0094	3.99546	3.98967	4.40489
SORD	1.74789	3.19449	2.36262	3.80965	2.58493	3.03135	2.62364	3.50068	4.82231	5.26684	3.74496	3.97712	4.83865	2.02802	3.92281	2.93666	3.3116	3.23347
CYB5R1	0.937976	3.56919	1.74755	5.27153	2.40499	1.9663	2.44854	1.49857	2.99816	2.98751	2.94729	3.71928	4.62826	2.00106	5.57972	2.68751	3.08052	4.26131
MYH14	1.729	2.59191	1.58945	3.64543	5.27286	4.81239	1.22488	5.13218	4.72332	5.66823	3.60716	4.1023	3.12562	2.74523	3.1157	2.45059	5.00124	4.15557
CD9	-0.364885	2.77978	1.62187	2.30066	4.57903	3.07203	1.67678	4.73618	2.33581	4.37763	3.08073	2.88437	3.99244	3.78713	4.70316	2.5174	3.684	2.9252
SLC9A3R1	1.00731	3.22422	3.52036	3.54533	3.96981	2.86596	2.88289	4.07631	5.18333	6.33396	5.43448	3.23713	4.75593	4.34258	5.49054	4.94368	5.22074	3.99519
GSR	3.37453	2.59447	2.95711	2.72031	3.70883	1.6506	2.24989	2.52478	5.32713	5.21421	3.03968	3.70872	2.50842	4.98634	5.13628	3.42466	4.34128	5.50492
MYOF	5.48694	2.80648	4.39551	3.12219	2.79951	2.7087	1.28107	4.90275	5.36817	4.54882	4.90508	3.79965	5.25219	4.02788	5.35507	3.84932	4.18424	4.01088
CKMT1A	-3.01358	4.90161	4.42858	2.85956	3.38028	4.64724	-0.635204	2.5923	4.92752	4.18306	5.17177	4.72655	4.43751	4.3154	4.65985	3.84065	5.76698	4.78423
CSTB	4.2222	4.91219	5.24789	5.67319	5.48189	4.63967	3.95501	4.47419	3.64277	3.69861	2.3818	4.73212	4.95213	3.7262	3.91094	5.81541	4.3204	4.05209
NDRG1	4.47067	4.77779	5.46557	6.28415	6.1641	5.33124	4.72295	5.58357	3.54283	3.2034	1.9696	3.96136	4.1575	4.02905	3.3903	4.29148	3.11329	3.47309
EPHX1	2.73205	3.73566	2.40981	5.80048	4.47069	5.36473	3.29046	4.63339	2.87987	1.48459	2.98536	5.88893	5.75576	3.42589	2.91315	3.53515	3.35297	5.61174
EPPK1	1.30046	6.23424	5.69125	5.95491	3.27861	4.24279	5.9863	3.62847	2.70269	2.55231	5.28076	4.645	4.15441	3.32653	4.07276	5.11477	5.14232	5.63894
CKAP4	6.33421	5.71649	4.47544	4.61208	5.00129	3.45845	4.92312	5.99834	3.91361	2.64768	5.30467	4.18288	2.90573	5.60977	5.62026	6.02197	3.18827	6.79697
TMSB4X	6.94472	2.57145	6.16604	5.24921	3.68863	3.75777	5.02574	5.89231	4.49133	2.53553	5.09804	3.12974	3.72836	5.12723	4.54638	5.89248	5.89259	5.45738
CTSD	5.07836	6.08364	4.28794	6.08037	4.36423	5.32431	4.50472	4.77669	5.8934	4.74408	6.49575	5.14918	6.04654	3.85545	6.39972	4.82674	3.84467	7.61504
ANXA2	8.9364	7.31792	7.40815	8.14573	7.00421	7.24708	7.69157	8.65668	8.16536	6.72445	6.36032	7.40052	7.68218	7.17637	5.60898	7.26936	6.52967	7.77336
SRI	3.4233	3.16626	3.40361	2.75463	1.81238	1.68463	2.65127	3.40943	2.66942	3.73414	2.42852	1.75355	4.12111	4.67619	3.40997	1.41366	2.9365	3.45404
PTPLAD1	2.23001	2.84559	2.86055	1.55698	2.86387	1.40338	2.08159	2.25441	3.38377	3.77984	4.15524	4.02017	4.38174	3.50897	2.63099	2.56013	2.73541	3.37469
ALCAM	2.13181	2.64132	2.65652	1.97995	1.32905	NA	3.1828	0.72405	3.37278	4.39183	3.84546	1.93504	1.54522	3.75284	4.03244	2.93465	1.63518	3.22279
KIAA1598	0.69241	2.46758	2.33854	2.13556	1.43972	2.05583	2.64332	3.23	2.20902	3.54117	3.7632	3.16766	1.64444	3.80411	3.7867	2.74688	1.87317	2.56812
UGDH	4.39765	3.28736	2.87796	1.6452	2.64641	2.50041	4.12251	1.86326	2.96997	2.07351	5.5088	3.16811	4.01339	3.84061	4.90149	1.89377	3.45182	3.12781
SH3BGRL	2.48466	1.8847	1.7477	1.82363	1.28143	2.32034	3.99223	2.56339	4.06496	2.64668	5.23549	3.95442	4.06395	2.47009	4.07565	2.6688	3.77703	4.23075
TXNDC5	3.96726	4.61587	2.14144	3.06132	2.20325	2.35003	5.04774	3.32372	3.64134	2.16207	4.47817	3.62692	2.03159	4.74796	2.54484	4.79053	2.19299	3.84624
PDLIM5	2.87438	4.42482	3.52215	4.27016	2.82679	2.77503	3.92963	3.90028	4.47977	3.90025	3.96194	2.71988	-0.328136	3.37434	3.10508	2.22657	2.44383	2.95908
CRYZ	2.30484	3.33884	3.42625	2.21847	3.36212	1.99768	3.9477	2.88704	4.49974	4.52261	NA	1.7842	4.16265	3.03645	3.51602	2.71559	-1.4789	2.54657
CNN3	3.69235	0.818364	3.09813	2.56164	3.20773	2.33522	3.58344	3.82767	0.75172	0.0420953	1.90658	2.42347	1.6853	2.52571	1.72432	2.2945	3.08287	2.8826
ERO1L	3.59487	1.84265	3.00851	1.10502	2.36967	2.87318	1.61861	2.1527	1.35461	0.452992	2.25401	1.39243	0.48623	2.58953	1.77922	3.40772	1.38574	3.63478
LAMP2	4.18633	2.53818	0.921815	3.82583	0.96709	2.18232	1.47969	2.24796	1.91766	2.54063	2.50447	3.49606	1.7973	0.0206007	2.12791	2.05025	1.53694	2.60262
THEM6	0.081758	3.16688	3.5785	4.17294	2.89901	0.696538	1.96289	1.20793	3.26428	1.43566	1.95188	3.78255	3.01342	0.921626	1.56151	3.29572	2.91974	3.59593
DHRS7	2.70579	3.97864	2.66031	2.55435	2.8272	1.72912	0.872385	-1.02615	2.20254	1.85023	2.67915	2.84134	2.85252	0.500718	1.7712	2.2192	2.72993	4.08688
MYH10	2.23665	3.80019	3.82598	2.93162	4.6285	3.70001	4.04092	3.21847	0.62585	3.37278	2.0511	2.72103	2.64708	4.05512	2.9905	2.8878	3.28104	1.95891
ANP32E	1.72289	4.16313	3.4599	3.14942	2.38491	3.1475	2.37831	4.91268	1.96114	2.96174	1.3	-0.247096	2.35705	3.03747	2.06999	1.42852	2.66421	1.56
SOD2	3.13884	2.38478	4.80642	6.61852	3.3088	3.88723	3.90452	3.70982	2.04616	1.72083	2.27094	4.35918	3.34077	1.7274	2.68132	-0.21668	3.09208	2.02482
ALDH2	2.91935	1.81241	1.91376	3.37593	2.07883	2.96139	4.67808	5.52923	5.80098	-0.415871	3.56682	5.96563	2.58006	3.17512	2.48805	3.89979	3.11772	5.32724
ISG15	2.22307	NA	0.0944114	4.15972	2.53109	1.32746	2.56871	4.12637	4.74881	2.60187	-0.0299502	5.11129	3.67641	4.2675	2.35204	2.01591	1.71643	1.29348
ERGIC1	3.74651	1.03664	1.66717	2.05009	1.0091	0.652957	1.59729	1.31483	3.90141	3.53284	4.32859	4.30654	3.81447	4.27113	3.84146	4.13509	2.98817	2.37201
SERPINB6	3.50514	0.0998077	1.97876	1.49055	0.910389	0.841834	1.41866	1.23664	3.06594	3.21951	3.22028	3.21839	3.25104	1.70898	3.7047	3.29352	3.93151	3.08094
STUB1	2.94051	2.28147	0.801827	1.83242	-1.0949	1.06908	0.0866256	0.781316	3.32548	1.81027	3.64999	2.59146	2.38947	2.20105	3.79311	3.32702	2.53845	2.63162
HEBP1	2.53533	1.24017	0.836085	1.13905	2.65552	0.692767	1.10561	1.80342	1.98606	0.816397	3.83171	2.60805	3.43162	2.25696	3.4341	0.689528	2.19294	3.09101
ATPIF1	1.89659	0.92204	2.81938	1.95538	NA	-1.80254	1.72294	-0.709311	1.58866	1.90707	2.97726	1.68227	3.26205	3.70337	2.89742	0.963622	1.42262	1.61245
BAG3	3.02003	-0.0979715	-0.979952	0.700505	1.04408	-0.375697	1.31646	0.613486	3.55846	1.66515	4.3521	1.63979	1.11945	3.86129	4.36121	0.452757	0.646561	1.25427
ECI2	1.72231	-0.45525	0.125205	0.658953	-0.942762	1.01382	-2.85313	0.0931816	1.63308	2.16804	3.1411	3.05634	2.66413	1.4695	2.74792	3.93329	2.54824	1.73078
GOLM1	1.39143	-0.506535	1.04911	1.42062	-1.37993	0.287027	0.669088	1.36587	1.75296	NA	2.68357	2.97609	2.24389	2.78525	1.46262	1.94476	-0.976361	NA
ISOC1	0.190428	1.33822	-0.534014	0.963893	0.849766	1.39413	1.21035	1.04036	4.46895	1.57102	3.80897	2.90491	4.98126	1.90105	2.70544	3.40781	3.45383	3.3617
ASAH1	-0.636298	1.2822	-1.13292	2.19904	0.0736437	0.885484	0.00727243	2.00216	3.7722	2.63271	4.5342	2.28274	3.11846	3.13958	4.16796	3.19205	2.15899	3.74124
ALDH4A1	-2.15339	1.49612	-0.0555377	0.80415	-0.540335	1.30932	-0.613262	1.0312	2.64251	1.99599	3.19538	1.21109	2.86226	1.91521	1.91381	3.97563	3.75716	3.69019
SPR	-0.38663	1.34706	0.479542	0.965447	0.978219	0.374965	0.775331	-0.29877	3.06103	2.58358	3.23193	3.69319	3.46574	0.124903	2.77251	1.75173	2.1801	3.18246
BLVRA	2.71785	2.84957	1.32582	-1.85849	-0.631665	2.84941	1.16688	0.946277	3.58014	2.55848	4.68875	2.73968	3.77982	4.14404	3.91216	2.6017	1.9305	3.75845
CMBL	1.06773	2.53555	NA	-2.13722	-1.97201	NA	1.37273	NA	2.66591	2.23948	3.21362	3.22633	2.92382	3.06441	2.50867	0.633365	3.39764	2.82911
ACADSB	-0.0199535	-1.65119	1.25642	2.36189	-0.607973	2.56678	2.38671	-2.51276	3.57391	2.80637	4.71962	3.74435	3.81806	3.47436	5.05955	1.83544	3.03257	3.63346
EFHD1	0.992366	2.11045	1.96109	1.66408	-2.10785	3.47541	1.46613	2.70315	4.44188	-2.2929	5.30868	3.02291	3.30499	2.00258	3.36123	4.48121	4.24368	3.13117
CBR1	3.51882	3.03912	2.06096	3.62098	2.92803	3.8493	2.4822	1.60928	-4.42651	4.61312	2.57509	4.47983	3.80115	1.86421	1.54532	1.35944	2.01721	3.30937
ACAA2	2.73925	4.23066	4.24041	3.70053	4.19482	3.78188	5.39489	3.52671	-3.00347	4.57761	-0.168568	0.748315	1.36621	1.88833	1.04006	-1.69303	2.38203	0.648753
PADI2	-3.92568	3.69096	2.69848	2.58393	2.28653	4.03247	1.8797	1.93219	-4.26574	NA	0.301889	-0.0776816	NA	3.26059	3.12133	4.94368	3.6614	0.974012
PPP1R1B	NA	3.80327	1.55154	2.9718	1.12518	2.22767	1.43216	1.86428	NA	NA	NA	-0.582598	NA	1.31122	NA	NA	NA	NA
PALLD	2.60014	3.50542	2.39022	1.94249	0.535227	1.20374	1.4927	1.87798	0.140719	2.82076	1.11096	1.51975	-0.28944	2.15716	2.00595	1.47487	1.94817	1.40172
PFN2	3.72931	2.35306	1.4835	1.74868	0.807037	1.31033	3.236	2.96349	2.74299	2.41965	2.32649	0.504698	1.67582	1.30057	0.996826	2.48398	1.46104	0.0871709
ME2	1.64242	3.9666	2.26688	3.38585	1.95261	3.93536	3.53702	2.18807	-0.976093	2.30293	0.870214	-0.721128	1.28163	1.38557	2.37003	0.141169	1.21297	-0.242603
PTK7	0.70666	2.4731	-0.26427	1.14335	1.80722	2.78786	2.45931	3.82945	-1.41752	NA	0.673076	0.549436	0.976637	0.551685	0.108222	1.46908	0.437414	0.0457881
RDX	2.23915	2.24658	0.611001	1.90196	1.79897	0.76563	2.08637	1.3476	1.17197	-2.09385	0.91955	1.59486	0.538052	3.32687	1.32634	0.710337	-0.204029	0.765974
FKBP9	2.46304	1.79388	0.500164	0.703652	-0.282154	1.94264	0.81877	0.666449	0.26594	-1.31018	1.66906	-0.165029	-0.108867	1.82753	0.845733	0.135583	0.438085	1.10946
PSAT1	0.716602	0.440968	2.38862	2.82328	1.15833	1.97656	1.1528	2.28836	-0.788429	-1.2832	0.693206	0.0394578	-1.32442	1.6932	0.338374	1.54588	1.63773	1.62295
METTL7A	-0.459077	1.29069	3.36469	0.73304	1.46801	2.36281	0.352575	0.866652	1.21468	1.84621	1.39282	1.84655	2.17363	1.24594	1.53945	2.36543	1.01641	3.08227
ITGB4	-0.631427	0.694143	1.98596	0.967097	2.26307	2.98092	3.16578	2.64418	2.19798	1.80396	1.70286	0.413226	-0.667797	0.730338	0.336471	0.121957	1.04425	1.64451
DBN1	3.54093	3.11185	2.42023	2.14905	1.97417	1.93773	3.12221	2.25861	-3.95644	1.19629	1.78747	2.97938	2.69603	2.24086	1.9783	2.13567	0.573054	-1.32713
TES	-0.456293	1.86519	2.57573	2.13349	1.82866	1.0991	1.63548	2.63536	-2.89502	1.52213	3.27777	0.798841	NA	3.75743	2.28368	2.9007	0.966971	-1.39632
PRKCD	0.97658	0.234014	1.5209	0.913062	-1.21237	-0.153298	0.172738	1.26918	0.809935	-0.210656	1.35517	1.64178	0.306461	0.709581	1.13626	-1.93843	3.29231	0.827952
YBX3	0.849562	0.426395	1.08792	0.905796	0.857007	1.17977	-0.037484	0.913108	-1.81282	-0.31896	1.37292	0.111763	NA	1.35013	0.00797727	-0.61446	NA	-1.07503
DECR2	0.0612337	1.77435	1.40298	0.15626	-0.105485	0.159185	-1.74471	-0.3416	0.778351	-0.777381	0.576165	0.227653	-0.781613	2.44087	2.11744	-1.72895	-1.09391	1.88901
PDK3	NA	2.64666	2.40291	3.88483	-0.996356	1.94783	-2.21173	-1.16737	-0.971868	0.76527	0.467379	-0.136223	0.762751	-0.549784	1.26671	0.208517	1.50347	0.937136
GATA3	NA	NA	NA	NA	-0.14209	NA	NA	NA	-0.600226	0.198277	0.165302	-0.134545	0.595691	NA	1.58156	NA	1.72013	0.169348
CLDN3	NA	1.91324	1.87932	1.50516	-0.0448025	-1.49651	-1.23355	-2.22332	0.301184	-1.53278	0.474376	-1.32162	0.534138	-0.136479	0.0461222	-0.751841	1.42692	1.06164
TRIP6	2.08343	2.98763	2.35152	1.69703	-0.858613	0.444431	0.90525	1.13339	0.264503	-0.659254	4.22435	0.776777	NA	-1.63149	NA	1.12583	0.894011	0.205394
CTSC	1.05673	1.78346	-0.238509	1.78258	-2.21543	-0.224246	0.916373	1.00972	-0.078823	0.705272	-1.12594	2.10392	0.081818	0.770585	0.172117	0.649237	-1.58109	NA
TJP1	0.606718	0.884411	0.616853	0.920591	-1.55822	0.876125	0.52552	0.869846	2.06661	-1.71377	0.458727	-0.484206	-0.649507	-0.298124	0.415918	0.363399	0.986083	0.377653
PRSS8	NA	1.24062	-1.11555	0.812702	-3.81727	NA	NA	NA	0.570323	-1.42664	0.162212	-0.0351175	-0.588894	NA	0.38529	-0.385984	-0.0402698	0.874034
ERAP1	2.84017	0.361633	-0.146635	0.633019	-3.74672	-2.54075	-1.01186	1.85877	1.72529	-0.395508	0.982638	1.18681	1.46122	0.0682611	-0.492832	0.114453	0.347717	-0.543409
ALDH1B1	-0.22339	0.339449	2.23518	2.89554	0.583971	0.508936	0.945158	1.3439	1.17461	0.0709857	1.87146	2.92394	-2.4775	-0.727569	0.973853	-2.03012	0.231763	1.83626
PRCP	0.612451	0.114957	NA	1.35172	0.18525	2.86958	0.172481	-0.490133	1.82142	-0.306791	-1.41084	1.92867	-2.0641	-1.24533	-0.441734	NA	-1.49256	0.562953
DDX58	-1.67567	-1.66578	0.166685	0.415037	1.00775	1.11784	0.609147	1.74376	1.5092	-0.00714467	-0.829064	3.27342	2.03182	1.17293	0.625648	-2.53492	-3.01791	1.59108
PEG3	NA	-0.223727	0.739094	0.38696	1.87355	0.838094	2.56672	NA	NA	NA	NA	-0.28785	NA	-1.91219	-0.329262	NA	NA	NA
LAMB2	-2.27435	0.119601	0.107306	2.43309	0.828111	-0.390364	1.96145	NA	-1.68108	-0.214303	1.69766	0.969285	-0.931215	-1.14152	-0.626408	NA	-0.457471	-1.47626
ACADS	-1.03486	-0.913288	0.0970581	0.939295	0.089024	0.34231	1.7516	0.742899	-1.8738	1.25294	1.22189	2.83268	0.337629	-1.06201	-2.82655	-2.62507	-1.59476	2.3378
SPTBN2	-0.677037	2.51852	2.28288	2.20766	3.68935	2.89195	2.77587	4.25521	3.26094	-2.23416	0.310911	2.59643	3.7419	2.48688	2.51799	3.08082	0.0650649	3.25628
DHCR24	-0.419281	2.15674	-2.11625	1.2709	3.73827	NA	2.6965	3.13848	2.09546	-2.75844	-0.188217	2.67526	2.96008	-0.716951	-0.773415	0.957797	1.90738	2.71086
BCAT2	-0.868391	0.493595	1.79682	1.81768	1.01544	-2.31846	0.813904	1.89078	2.80709	2.99707	0.197232	1.43496	3.17643	1.16743	2.85502	1.97787	2.96358	1.21059
OAS3	0.0715022	-2.21053	0.676601	2.80036	-0.971625	-2.60443	2.78454	3.62166	4.35196	1.93811	-2.55878	4.31704	3.12385	1.1948	1.88216	1.57942	2.11676	2.99696
SFXN3	2.78963	0.777633	-0.43204	0.534713	-0.0514744	0.28825	2.34378	1.08936	1.06527	1.51613	2.39615	2.70905	2.54216	0.865898	1.15864	1.18056	2.03579	1.20226
CPPED1	1.41368	-0.0331953	1.98006	-0.723889	-0.485347	-0.307334	NA	0.0168915	NA	0.245926	0.180046	2.66269	2.33788	-0.115273	1.66806	1.35652	NA	1.56341
FAM114A1	3.23421	-0.625054	0.383041	-2.89616	0.61318	-0.46456	0.635845	0.479912	1.40287	0.432275	1.63588	1.96586	1.11588	1.25856	0.493739	0.769878	1.4159	3.17676
PSPH	-0.620047	2.25545	-2.30058	-0.37771	0.978768	-0.600252	0.14585	0.0281082	-0.15526	-0.850908	1.10803	2.31357	NA	1.25303	1.40414	1.05266	0.430015	2.69838
CD63	1.52019	-0.572575	NA	0.615051	0.331139	-1.63238	1.33201	-0.415624	NA	-1.63978	1.69274	1.97705	-0.619179	1.19688	2.14431	0.23489	0.673277	0.718429
PRKAR2B	-1.68771	-0.985569	-0.11935	0.456967	1.46445	2.54754	-0.297413	-0.274659	0.188605	3.46976	0.189756	0.727795	1.33555	1.31148	1.40635	0.706575	1.09343	0.523305
ZNF512	-2.45642	0.0873263	-0.169652	-0.454794	-0.091137	1.35721	1.48969	0.861012	0.571309	0.595343	0.276449	-0.251902	-0.0673818	0.223301	0.73288	-0.704758	-0.39424	1.18387
NEBL	NA	-1.53212	-0.367477	0.683013	0.918652	0.887865	0.865222	0.558005	3.12271	0.637198	-2.66834	-0.828905	-0.100519	-0.292347	1.03526	1.32632	2.63603	0.751582
ENO2	2.82996	-0.175149	-0.524068	NA	2.74845	0.630125	2.29289	1.43526	2.01101	3.61502	1.67123	0.462529	4.37529	2.65032	2.44546	-1.33947	2.46846	2.21586
MISP	NA	1.3707	-1.78667	NA	NA	-0.734136	NA	NA	0.347747	NA	2.59554	1.10274	NA	2.67543	2.18315	-0.542993	2.71966	0.824298
BCAM	-0.298196	0.204456	-0.61536	-0.572444	2.59209	1.0536	1.27327	1.34793	2.68359	3.52531	2.07349	1.09651	3.06648	2.69583	2.98729	0.877469	3.85987	1.88265
ATP6V1B1	NA	NA	NA	NA	0.972343	1.39927	0.217427	-1.49601	3.3185	2.45799	2.0941	0.508384	2.27625	-2.52743	NA	0.824701	-0.23214	-0.431036
GPT	NA	0.81481	-2.41345	-0.522653	NA	0.136549	NA	NA	NA	NA	0.898062	1.49418	2.74937	-1.89611	0.794244	NA	NA	-2.87034
ARFIP2	0.946982	0.0513318	-2.68141	-0.562509	-1.0218	-2.7237	-2.91429	0.560798	1.32449	1.75202	3.16082	2.31366	1.30755	1.09362	2.06241	0.920297	0.866414	2.69433
HID1	NA	-0.797702	NA	-2.39071	-1.01475	-3.03322	NA	NA	1.47397	2.38139	1.53374	0.941441	0.671794	0.958221	0.923671	1.75646	1.96448	1.32551
SSH3	NA	-1.20737	-1.79567	-0.832144	-1.99755	NA	0.0676969	-1.74445	2.86566	1.81156	3.41792	0.306651	2.73256	0.36915	1.53197	-0.823788	1.16889	2.26445
FDXR	-1.26357	0.120874	-2.09563	-3.07343	1.31581	0.499565	0.728741	-0.33589	2.33156	4.67405	2.51866	0.747024	0.879395	0.848026	1.0428	1.87918	2.07735	2.22739
EML2	-0.184085	-4.62979	-3.01387	0.895539	1.03787	0.0216842	-0.885117	0.294603	3.82124	3.14077	3.32897	1.738	3.62687	1.53194	3.29306	-0.249911	2.46192	2.1889
ACSS1	NA	-4.93604	-1.36386	-2.66451	0.751766	0.922743	1.17382	-1.63505	2.74771	1.03878	-0.435206	2.97622	2.0927	1.63839	2.45027	1.71378	0.43205	2.24776
IQGAP2	-2.30085	-4.13286	-4.48607	-3.80586	-2.78445	2.49542	-1.12704	-0.297258	NA	-3.22518	-3.44526	1.15902	-3.79278	-0.244449	-2.20574	-0.00679932	2.50184	2.69983
GAMT	NA	-1.68135	NA	-1.90354	-4.66187	-3.47533	-3.42531	NA	1.61269	0.812334	-1.51785	0.495341	1.62061	-0.520832	2.33603	-1.79114	1.64567	1.97095
IFIT1	-0.111896	NA	-2.1082	1.17835	NA	NA	-1.19455	0.0479103	0.904044	NA	NA	2.65242	-0.138262	-1.03723	-1.93142	NA	NA	-1.66746
DTX3L	-0.504951	NA	-3.77241	-0.153257	-1.84471	-3.60533	NA	1.19741	0.914953	-2.11171	NA	1.2399	-0.6093	0.0347942	-1.15613	NA	-1.90532	-2.37589
PARP10	-0.323952	NA	-1.1941	0.858487	-0.757309	NA	-4.4561	-0.598858	2.01563	NA	NA	2.05454	1.1844	-1.7268	-1.31354	NA	-0.85551	-1.71591
PARP9	-0.696134	NA	-0.692279	-0.795354	-1.40807	-3.02039	NA	0.127408	0.054913	-1.00857	NA	1.18709	0.0317285	0.276453	0.535071	NA	-0.860002	-1.67615
PARP14	-1.02962	NA	-2.03131	-1.39717	-1.62875	-3.57856	-2.75067	-0.217022	-0.434027	-1.48054	NA	0.508215	-0.0712066	-1.37781	-0.838589	NA	-1.6465	-2.4533
ITGA2	3.11774	2.07228	2.87525	1.9056	-2.74458	-0.72688	-1.10228	1.34074	3.06689	1.39649	1.43628	-1.12847	-4.15022	0.96789	2.70894	-1.31995	-4.30156	-0.408251
GLS	3.3622	2.22071	2.61911	3.96895	-2.11979	2.23883	2.56095	3.38751	-1.14317	-3.43332	-2.40886	-0.846422	-2.91504	-0.559019	1.10195	-1.02132	1.21043	0.841608
PIR	2.03395	2.8533	1.38142	2.76293	-1.7884	0.723936	-0.0516744	1.53688	-0.550219	0.138077	-0.701545	-0.54696	-2.19968	0.177446	-0.126286	-3.03584	0.301587	0.17687
AGRN	NA	1.65471	-0.968892	0.448512	-2.2718	1.58168	2.87768	2.48059	-3.60699	-3.32265	1.16462	1.14301	-2.27583	-2.8983	-2.80471	-2.46972	-1.87426	-3.79114
RDH10	NA	-1.90773	0.619536	3.21609	-0.440403	-0.0739429	-1.4721	-0.127463	NA	NA	NA	0.718214	NA	0.127113	0.318145	-3.16134	NA	0.110965
CBS	-2.81162	NA	1.81978	2.14939	-2.3599	NA	-1.27865	NA	NA	NA	-2.64796	1.96962	NA	-0.0676856	-2.13503	-2.47846	0.0860189	NA
EPHB3	-1.67181	1.08271	0.283629	0.220112	1.41425	-0.637998	1.35191	0.46842	NA	-1.46867	-0.233849	-0.94217	-3.95603	-1.52208	-3.47366	-0.692923	-0.564369	-1.83161
CLSTN1	-2.41561	NA	NA	-0.00772459	0.636571	-1.91692	-1.21678	0.543672	-1.81625	-1.75892	NA	-1.16317	NA	-0.775831	-2.00711	-1.7609	-0.606157	NA
IMPA2	-2.53124	-1.89072	NA	1.38828	NA	0.427332	0.499467	-0.998538	NA	NA	NA	NA	-4.60535	-2.40095	NA	NA	-1.94158	-2.45802
PDLIM2	-1.27378	-1.38549	NA	NA	-1.15947	NA	0.654818	-1.49357	NA	NA	-2.72367	NA	NA	NA	-2.77544	NA	-1.47858	-1.84805
SLC39A7	NA	-0.884663	NA	-1.34646	1.0687	0.217945	NA	-0.513776	-0.820718	-1.44363	0.592223	NA	NA	3.36879	NA	-0.139577	-1.1263	-0.752203
AIF1L	NA	0.688659	1.37687	0.629344	-0.419072	0.280584	1.83055	-1.34221	0.456782	NA	-0.960688	-1.26538	-2.56363	NA	-2.49566	-0.152822	NA	0.698744
LMO7	-0.810808	-0.236392	NA	-2.10731	-1.06895	-1.82243	1.21208	1.74879	0.574971	0.0270068	-0.998183	-0.169772	NA	2.63169	0.825621	0.825163	0.510933	1.33626
BDH2	-0.514347	-0.123606	1.76812	-1.80693	NA	0.303218	1.35349	0.337183	-0.94597	0.294827	-2.27953	-0.892242	-2.05208	0.37435	-0.180553	0.977719	0.988654	-0.855738
MDK	NA	-0.928475	0.627438	-1.51227	NA	-2.55015	1.31447	0.788195	NA	-1.15394	NA	-2.43985	-0.572283	NA	NA	1.84115	NA	-0.894784
RTN2	NA	-1.63304	NA	-2.2231	NA	NA	NA	NA	-0.186726	-1.17765	-0.789689	-1.31505	NA	0.334945	0.503382	NA	-0.93538	-0.627131
ANXA6	1.59686	NA	-2.74204	-1.86296	NA	NA	-0.838851	0.0766735	0.081643	0.142908	0.615721	-0.732765	0.0306495	0.267352	1.16071	NA	-0.953059	-0.0210578
GDAP1	NA	-3.23628	NA	NA	0.0354019	NA	-0.479346	-0.143659	-1.74488	1.61048	0.551337	-0.434591	-0.331146	-0.357473	2.34827	-1.97121	-0.713762	-1.27326
SLC1A4	NA	NA	NA	NA	-1.00001	NA	-1.17647	NA	-2.5552	0.833067	-0.990163	0.96243	0.78084	-0.60578	-2.86695	-0.567802	-1.19231	-1.41341
TAPBP	0.510569	-0.349196	0.210613	0.0830215	0.747418	-1.12359	NA	1.1599	NA	NA	-1.44924	1.06026	0.0512261	0.571431	-0.560315	-1.03919	-0.800426	-0.538461
TAP2	1.22007	-0.144936	-0.679044	0.51507	-0.460104	-0.383725	-1.73321	1.92263	-1.40534	NA	-1.22861	1.27658	NA	0.897298	-0.655326	-1.43824	-1.33019	-0.792525
TAP1	1.45507	-0.62732	-1.486	0.409335	-0.85645	-0.747737	-1.29101	2.1658	-2.01452	NA	-2.14895	0.339076	NA	0.51044	-0.292171	-2.34416	-0.359513	-1.41406
NOS1AP	NA	0.182722	-1.49148	NA	-0.465699	NA	-0.45901	-2.27926	-1.11448	-0.0659134	-1.34089	-2.42644	2.03908	0.75048	1.40256	NA	NA	-1.45272
GM2A	-1.28668	-1.40412	-1.36416	-1.15166	0.469278	-0.863234	-1.7346	-2.28947	-1.45788	-1.37621	-0.755869	-1.38717	-0.581152	-0.722467	0.612775	0.258229	-0.0291414	-1.42561
MSTO1	-1.73395	-0.520246	-1.08898	-1.25178	-0.54551	-2.25274	-2.34459	-3.2002	-2.20261	NA	-1.00286	-1.87266	NA	-0.557652	-0.923277	-0.817836	NA	-1.57217
C1orf116	NA	3.28949	-0.677546	-0.183199	0.0487496	0.93302	-0.457236	-0.617978	NA	NA	NA	NA	NA	1.05299	NA	-3.5512	NA	-3.04849
EGFR	1.35403	1.06063	-0.16293	-1.28293	-0.1708	1.36406	0.738373	1.61311	-0.803336	-1.32552	-2.79472	-0.909199	-2.27471	1.48366	-0.396242	-1.68378	-2.71403	-0.583068
GPT2	NA	2.25676	-1.40799	1.68642	-1.39929	-0.235902	-0.399713	-0.449155	NA	-1.80909	-2.56972	0.585965	-0.503019	0.717327	-1.13204	0.28676	-2.48392	-1.36734
IFIT5	0.0929936	NA	NA	-0.814276	NA	NA	-0.849989	-1.08506	-0.750159	-3.02391	-3.39616	1.53351	-0.293946	0.121245	-1.66502	NA	NA	-0.844964
CYP27A1	NA	NA	0.315563	-2.7648	-1.52895	-1.1855	2.11829	-0.823041	NA	-3.18898	-2.34294	-2.99719	1.12591	NA	NA	NA	0.303957	0.192541
GLDC	NA	1.3844	0.481991	-1.67104	-1.68608	1.39007	NA	-2.68726	NA	-2.07548	NA	-2.84666	NA	-2.60157	NA	NA	NA	NA
HSD11B2	NA	1.34401	-2.55743	NA	-2.29802	0.675443	-0.181452	1.40551	NA	-3.52359	-2.00555	-2.76501	-0.653408	NA	NA	NA	NA	-2.94453
CYFIP2	-2.7099	NA	-2.52788	-3.05392	-0.904385	-0.769393	-1.5266	0.0190682	-1.59728	-1.56889	-2.75816	0.0448294	-1.83195	-0.825319	-0.572278	0.253304	-1.12317	-2.48387
FERMT2	1.5594	-0.322011	-1.91329	-1.55333	-0.041275	1.38763	2.10277	0.117688	-0.782762	-1.23327	-0.133655	0.960212	-2.42913	-0.260128	0.199934	-0.636016	0.488192	0.773313
IRF6	NA	-0.0779167	-0.0885791	-1.77265	-1.74057	0.943623	-0.585144	-0.343811	-2.37287	-0.616198	-0.325546	0.0391172	-1.03512	0.894699	1.54196	-0.723673	2.41546	0.989404
ANO10	0.70891	1.65203	-0.434144	-0.729584	-0.49015	-1.10368	-0.766249	-0.474247	-1.53458	-0.949591	-0.326513	0.394495	-1.28437	-0.331782	-0.858227	0.617057	-0.829762	1.14346
GLRX	1.4967	NA	-0.7558	0.862141	-1.11675	NA	-0.960487	NA	NA	NA	NA	-1.71704	-1.14915	0.704734	-0.1459	0.622513	-0.072816	1.50739
PALMD	NA	0.762694	0.345489	NA	-0.377542	-0.947223	NA	NA	NA	NA	-1.6258	-0.905004	-0.454641	0.395658	-0.563328	NA	NA	NA
GPRC5A	NA	NA	NA	-2.00284	-0.834818	NA	NA	NA	-1.47663	NA	1.33579	-0.145813	-0.0477862	-2.29885	-0.309737	NA	1.72547	0.315645
FBLIM1	-0.720794	0.33651	NA	-1.44761	-1.08317	-1.30527	1.62159	-0.219854	NA	-1.57971	NA	NA	NA	-1.81901	-1.6668	-0.535165	NA	-0.858934
CTSZ	2.03218	-0.374668	-0.132301	-1.13985	-1.53695	-1.33152	0.438038	0.992519	NA	NA	-0.0585423	-1.57064	NA	-0.550516	-0.579116	-1.70724	NA	-1.2146
TFAP2A	NA	0.799756	-2.06445	-1.86613	-2.04264	-2.04702	-0.35566	NA	-0.481476	0.517799	-1.28958	-0.354127	-0.324595	0.523831	-0.620404	0.23427	1.32774	-0.764343
STEAP3	0.777749	1.29992	0.680395	-1.57973	-2.71737	-1.25078	NA	-1.30985	NA	NA	-1.30325	-1.01844	NA	NA	-0.902946	NA	NA	-0.449882
STAT6	-1.55431	-2.01368	-0.514139	0.662791	-1.11469	-1.49251	0.162471	-0.489293	0.681224	-0.0879304	-0.63859	-0.977888	0.667764	-1.54337	-1.19576	NA	0.438173	1.25343
RASAL1	NA	-0.57206	-1.55494	-0.00682828	0.570366	0.188168	0.394259	1.72112	NA	-1.86415	-1.94257	-1.24772	NA	NA	-1.61929	-0.507862	NA	1.32996
TP53	-0.767934	-1.85375	-0.484339	NA	1.57461	0.59804	-0.167382	NA	NA	NA	NA	-0.639548	NA	-1.05668	-0.745048	-1.99286	NA	NA
LXN	-2.7196	-2.53259	-0.975137	-0.793257	-0.379501	NA	0.603811	NA	-2.20416	-0.102601	NA	-0.343551	NA	-1.32036	NA	NA	0.758399	-1.06959
MFI2	-1.72042	NA	-0.494759	-1.0272	0.102202	0.431133	0.559527	1.14129	NA	NA	NA	NA	NA	NA	NA	NA	-1.47152	NA
TYMS	-1.58684	NA	-0.456038	-1.37896	-0.844106	NA	-0.0245201	0.413725	-0.838882	-1.61848	NA	-1.69136	NA	-1.4415	-1.45466	NA	NA	-2.13639
TNS3	0.366026	0.443654	-2.06909	1.71777	0.00405305	-1.14843	-0.38715	-1.89372	NA	-2.86754	0.148562	1.81378	-2.56149	-2.45578	NA	-2.84596	-1.53002	-2.14882
ADD3	0.219721	-2.22949	-2.33459	-1.40578	-0.512778	-0.274824	0.358577	-0.742443	NA	NA	-1.43034	0.491728	-2.83058	-0.84981	-0.349223	NA	NA	NA
SORBS3	-0.267959	-1.49693	-1.41203	NA	NA	NA	0.442311	-1.36883	-2.07	NA	-1.55536	NA	NA	NA	-1.94718	NA	-0.198956	NA
TRIM21	0.387365	NA	NA	-1.13363	-1.3756	-2.38791	NA	NA	NA	NA	NA	-0.177168	-2.42602	-1.67453	NA	NA	NA	-1.20052
PXDN	-3.90755	3.92168	-0.484208	-3.28735	-2.41858	0.665745	1.76095	2.33658	-2.68063	-4.92449	-4.47814	-3.91169	-4.84826	1.18891	-2.14639	-2.30501	-3.29462	-3.59995
LAMB3	-3.9621	-3.30686	-4.34264	-0.760896	0.0932431	-3.33646	-0.104187	1.57074	NA	NA	-3.59134	NA	NA	-0.854448	-4.18413	NA	-4.32482	-3.62716
CD109	2.20804	-3.65257	-2.78525	-3.02818	-0.755603	0.920417	2.06422	-0.0522126	NA	-1.02454	1.44724	0.199663	NA	-2.72732	-2.42555	0.664813	-2.26689	-2.78104
OPTN	1.55292	-4.80212	-3.1255	-1.12247	NA	-3.21848	0.59686	1.92745	-2.59578	-2.46573	NA	NA	NA	-3.24317	NA	-0.862281	-3.30166	-1.84298
PGM2L1	0.262477	-0.223122	-2.60887	-0.129922	-3.68382	0.686858	-0.536672	-0.77318	NA	NA	0.718196	-1.20128	2.94931	-0.252083	-4.23455	-1.47481	-2.5268	-0.690781
PPM1H	NA	NA	-2.84642	0.0187515	NA	NA	-1.17219	-3.785	NA	-1.68586	-0.650346	1.22626	NA	-1.64209	0.600341	-0.883462	-3.24666	0.663778
MAGED1	-0.810937	-1.45967	NA	-2.59285	NA	-2.96571	-1.7257	-2.11595	NA	-3.10418	-0.475938	NA	NA	-0.671761	-0.968129	-1.716	NA	-1.23597
2016-03-02	NA	-2.05924	-1.3279	NA	-4.63814	-2.62441	NA	-1.00555	-3.62018	-3.03355	-0.645322	0.216977	0.746357	NA	-1.71117	-2.43773	-2.68078	-1.31232
RBPMS	NA	1.27909	-0.562532	0.175582	-4.33415	-2.64486	NA	-2.62545	0.677422	-1.29644	-2.01357	-1.36948	-2.29371	-3.40722	-2.21769	-2.55086	-0.592057	0.00856413
CORO2A	NA	NA	-1.75784	NA	-3.48818	-2.84334	NA	-2.63575	NA	NA	-2.53055	NA	-2.27239	NA	NA	-1.29989	-0.755171	-0.710443
CDCP1	1.02014	NA	-0.819356	-1.95162	-0.896707	-2.90612	-1.55515	-1.81907	-2.61656	NA	-2.5913	-1.25527	-2.07854	-2.65556	NA	NA	-2.04616	-0.79451
SPATS2L	2.00081	NA	-1.164	-1.51575	NA	NA	-2.20779	NA	NA	NA	NA	-3.03253	NA	NA	NA	-1.87714	-1.30956	-1.8783
MPZL1	NA	0.139027	NA	-1.60397	-1.25052	-1.22279	-1.40705	NA	NA	NA	NA	-2.18479	-2.53971	-0.516536	NA	-2.89955	NA	-1.54152
LIMCH1	NA	-2.96798	-1.69435	NA	-4.14582	NA	-0.861393	NA	NA	NA	-1.76596	-0.213482	-3.08716	-0.590401	NA	-2.0602	NA	-2.21989
FUNDC1	-2.30355	-1.2594	NA	-3.3701	NA	NA	NA	NA	NA	NA	NA	-1.826	-3.84772	NA	-2.83512	-2.91038	-1.93189	-3.2072
SLC16A1	0.362992	-2.88251	0.309001	-0.69232	-1.70019	-2.60359	0.899146	-1.72351	NA	NA	NA	-1.76739	NA	-1.69305	NA	NA	-2.23461	-1.44251
RAB34	-0.208786	-3.10923	NA	-1.92365	-1.31484	-2.21734	0.515126	-1.93484	-0.635613	-1.10213	-1.73774	-2.32959	-1.80131	-1.47278	NA	NA	-1.38632	-1.96019
FHL3	0.0249233	-1.27541	NA	NA	NA	NA	0.0890287	-0.0101588	NA	NA	-2.35534	-1.82387	NA	-1.64155	-1.6745	NA	NA	NA
TTC39A	NA	-2.74161	NA	-3.27961	-2.39415	NA	NA	NA	-0.894116	-2.00527	-2.2395	-2.19859	-0.626439	-1.29218	-1.18718	NA	-1.43866	-2.21016
SYNGR1	-1.881	-2.39818	NA	NA	0.83057	NA	-2.71801	-1.81937	NA	NA	-2.1773	-1.30299	NA	-2.13083	-0.529302	NA	NA	-1.35041
GMPR	NA	NA	NA	NA	NA	-2.06625	-2.61994	-2.20386	-0.584838	NA	NA	-1.97562	-1.55923	NA	NA	-3.17381	-2.29791	NA
CLYBL	NA	NA	-2.71717	NA	-0.801378	-0.155282	-1.1546	-2.10615	NA	NA	-2.22223	-0.412061	-1.33906	-1.48934	-2.30437	-2.1019	-2.04681	NA
PPFIBP2	NA	0.118427	NA	-0.864555	0.892441	-1.12065	NA	-0.922351	NA	NA	-1.13467	-0.559689	-1.91028	-3.07613	-2.96441	-1.37901	-1.98255	-0.817083
SELM	-1.71422	NA	NA	-0.572644	NA	-1.32824	-1.75398	NA	NA	NA	-2.0219	0.644833	-0.063281	-2.556	NA	-1.32112	NA	-0.703905
SPG20	-0.447183	-0.916507	-1.80624	-1.25574	-0.214222	-2.20586	-1.90135	-1.81154	-1.5133	-2.32432	NA	NA	NA	-2.46474	-2.51882	NA	NA	NA
ECHDC1	-0.385057	-3.34198	0.256898	-1.29187	-2.55383	1.96605	-0.94526	-1.06705	-1.32523	-1.26656	0.713899	-1.02602	NA	0.507186	-1.38629	-0.135365	-1.44508	-2.00438
THSD4	NA	NA	NA	NA	-2.0642	NA	NA	0.890028	-1.9142	-0.473291	-0.0481093	NA	NA	NA	-1.16624	NA	-1.28234	-3.32172
NQO2	-2.06043	-1.2853	0.0542457	2.13607	-1.66459	-0.852807	-2.72606	-1.50678	-2.82118	-1.08375	NA	-0.63248	NA	-0.480677	-0.863846	0.28726	-2.81361	NA
APOBEC3B	-1.67799	NA	-0.297973	0.637413	-1.08043	NA	-0.75861	-1.33568	-2.71551	NA	NA	-2.8797	-1.10649	-1.44801	-2.08483	NA	-1.45103	-1.03169
SLFN5	-3.60506	-2.1154	0.190538	-0.210648	-3.75795	-1.53143	-3.70497	0.114556	NA	NA	NA	-2.89854	NA	0.87036	-1.76198	-1.50303	-3.64505	-2.66777
CDH3	NA	-2.66121	0.878898	0.383779	-3.58278	-1.21799	-1.15994	0.488894	-1.46407	-2.04631	NA	-2.23869	-2.0881	-0.655073	NA	-1.08935	-1.14193	-0.684406
TSPAN6	-1.80872	-1.96045	NA	NA	NA	NA	-1.85775	-1.23138	NA	NA	-1.39503	-2.91937	NA	0.59261	0.178031	-0.642397	NA	NA
DEPTOR	NA	-2.61869	0.475924	-1.67485	-3.22831	-0.83036	NA	NA	-1.5794	-2.75341	NA	-2.06878	-2.87743	NA	NA	NA	-1.94158	-1.74854
