# Supplementary material for: Proteogenomic integration reveals therapeutic targets in breast cancer xenografts
Source: Nat Commun. 2017 Mar 28;8:14864. doi: 10.1038/ncomms14864 (PMC5379071; doi:10.1038/ncomms14864)
Supplement: Supplementary Data 9 — iTRAQ mouse stromal protein markers used for the hierarchical clustering analysis in the resulting order. [file ncomms14864-s10.xlsx]

## Sheet: S9.mouse_stromal_pro_clus_mark
	WHIM37	WHIM47	WHIM26	WHIM6	WHIM30	WHIM2	WHIM43	WHIM21	WHIM4	WHIM46	WHIM17	WHIM12	WHIM13	WHIM11	WHIM18	WHIM24	WHIM35	WHIM27	WHIM14	WHIM20	WHIM9	WHIM16	WHIM8	WHIM25
Scin	-3.2607	3.07978	-1.58986	-7.39993	-10.8822	-1.22329	-8.17947	-2.11031	-3.21441	-7.42075	-11.1816	-6.27475	-14.4462	-7.07147	-5.07153	-4.7833	-12.9938	-19.7177	-4.60379	-7.64687	-13.5945	2.83961	10.8971	-9.74003
Cps1	-1.58882	-1.47384	-1.6095	-12.5429	-15.5242	-0.604719	-12.8712	-1.18013	-6.47542	-13.1286	-20.8937	-7.93279	-7.73484	-11.9408	-6.62496	-15.3904	-16.5913	-15.8715	-11.9429	-16.2713	-19.7091	-21.6931	12.2504	-14.4881
Col2a1	2.11841	-1.37658	-2.0831	-6.90513	-3.03646	-1.31381	NA	-8.04988	-22.4414	-6.07713	NA	-14.3676	11.8445	-15.6462	NA	-7.97455	NA	-1.18238	NA	NA	-3.94524	-8.72315	-6.61321	-6.09049
Ccdc170	-6.60447	-7.55081	-4.97554	-10.0427	-3.09815	0.384994	2.17895	4.76913	-9.65033	-11.9096	-1.6474	6.93934	5.03144	-14.2478	-9.31607	-12.9087	-3.25864	-8.45741	-8.40227	-12.4978	-6.59907	-13.7604	-1.78422	-13.6364
Tyw5	-4.64922	-4.12327	-4.25705	-2.5276	5.55341	NA	2.83984	NA	NA	-0.561233	-1.46616	NA	-0.224663	NA	-1.52635	-2.44693	-3.13909	NA	-6.19436	-4.03004	NA	-6.96298	NA	-3.43253
Shq1	-5.11246	-5.30688	-4.81382	NA	NA	-8.85434	2.73606	11.416	-18.341	NA	-1.41762	-10.1399	NA	-11.2123	NA	NA	-3.63221	-13.9832	NA	NA	-8.82224	NA	-8.21156	NA
Mup10	NA	NA	NA	-6.58787	-11.4952	5.40598	-5.06894	-0.458272	-6.26017	-8.51181	-7.65723	-0.245506	1.34759	-11.1369	-4.28836	-4.88705	-10.6179	-9.25981	6.66452	-5.1692	-3.29731	-6.40965	-2.16872	6.71377
Mup3	NA	NA	NA	-5.22863	-1.32466	3.99684	-4.31247	-0.00771723	-3.21441	-2.67937	-5.34003	-0.751531	-2.79929	-8.562	-2.30306	-0.915629	-7.4837	NA	4.26778	-4.77998	NA	-6.47643	0.138334	6.59445
Fmnl2	NA	NA	NA	-2.46939	-1.86056	1.90276	-4.0503	-0.685972	-0.0125934	-2.81743	-4.61833	2.67581	-0.570661	-7.83766	-2.23861	-6.43495	-7.19979	-10.0943	7.43802	-0.171126	-4.43411	-7.8216	1.2994	-1.95544
Panx2	NA	NA	NA	-2.0328	-8.30682	-5.75243	-2.58106	0.859479	-4.26912	-5.89529	-5.34003	-6.08813	-4.19855	-2.95995	-0.250085	0.794115	-4.06181	-3.87842	9.53335	1.51388	-2.60281	0.993574	-1.69751	3.33167
Ssh1	NA	NA	NA	NA	NA	-3.56782	-2.45271	5.24391	-10.7158	NA	-6.08114	-7.54161	-4.99739	-5.1455	-3.12168	NA	-7.14749	-0.807929	9.54061	0.275045	-6.81635	NA	-6.30409	NA
Insrr	NA	NA	NA	NA	NA	-1.85996	1.67373	3.4756	-8.94539	-6.05693	0.478858	-8.44599	NA	-10.7224	NA	-4.9493	-0.161749	-10.3885	NA	NA	-7.0569	NA	-9.78353	5.13381
Qpct	NA	NA	NA	-2.5829	-8.33381	-1.22027	-0.188766	-1.12199	-11.0064	-2.25843	-4.59244	-6.51879	4.43613	-6.8998	-2.51578	-0.222602	-4.17388	-6.75634	0.963183	-1.08246	-4.88805	-6.82465	1.74046	7.28568
Serpina1d	-0.852054	2.8647	-0.641504	1.98964	-3.7767	2.32821	-1.68805	3.42231	-9.11759	-2.90499	0.417368	-8.57519	2.51787	-1.57828	-5.69354	-5.34353	-4.87619	-5.01782	3.35992	-6.02357	-3.45638	-6.22838	-1.99909	5.31073
Clu	1.40012	2.20303	0.856695	2.65034	-3.87694	-0.511179	-2.16596	0.394391	-9.95167	-1.51759	-2.67654	-4.63824	4.4463	-8.65829	-5.97071	-2.66687	-4.76786	-7.4143	1.96546	-1.12043	-2.98304	-2.74143	0.786723	3.27407
C7	0.292516	1.30847	0.522863	-0.530935	-2.91694	2.94678	-0.887884	-0.216038	-5.02249	-3.38653	-3.48886	-3.83075	4.41068	-5.60606	-1.99367	-2.76232	-3.91238	-4.10309	4.73624	-1.2913	-2.28854	-3.51896	-1.0642	4.96512
C6	-0.784292	-0.162828	-0.730449	0.740993	-3.87309	3.6257	-0.655755	0.350789	-6.51847	-1.98567	-0.126332	-4.51263	3.39304	-5.35484	-2.63825	-2.33073	-4.6259	-4.84664	4.78708	-1.95107	-3.53786	-4.56361	-1.45625	4.95277
Sfrp1	-0.854518	-1.04643	-1.21791	-3.33092	9.20063	-0.945687	-8.8622	-2.95812	-9.97858	-9.71062	-9.96472	-12.3435	-5.19074	-17.2833	-7.48547	-15.0791	-11.0102	0.459853	-6.02005	-13.4186	2.54578	-2.35505	-2.54947	-1.53165
Hsd11b2	-2.61018	-4.33835	-4.25589	1.36677	-0.542007	NA	-1.00258	NA	-14.0952	-3.58521	-10.4437	-11.274	NA	-11.6603	-9.43854	3.50813	-11.1895	-3.20441	4.72897	-4.60436	-2.24198	-5.76091	NA	0.24581
Nars2	-3.35803	-3.3794	-2.69532	-4.24194	0.926908	5.50253	-7.67698	5.11795	NA	NA	-6.96466	NA	-5.725	NA	-6.9408	NA	-7.86848	NA	-8.05002	-6.5979	NA	-1.42488	-0.434661	NA
Bnip1	NA	NA	NA	0.371348	3.48691	3.83994	-1.83279	5.85434	-12.201	0.381656	-4.67335	-6.21015	-5.86747	-9.08536	-7.64661	-5.58838	-8.11503	NA	-8.17712	-7.87945	NA	-4.76873	1.81208	-2.33808
Marco	NA	NA	NA	4.46946	-2.04562	NA	-1.52146	NA	-11.9535	-0.904714	1.68924	-8.95561	-4.30031	-8.41964	NA	-3.08601	-5.00694	0.770112	NA	NA	-2.47477	-4.22493	NA	-4.21017
Prr12	-4.19952	-4.77124	-3.92206	-0.530935	-0.0909227	1.61912	-0.396316	-0.676282	NA	-2.34599	1.28146	NA	NA	NA	-6.00294	-4.09442	-1.35717	-0.893517	-9.05229	-10.0344	0.279933	-0.447001	0.326819	-5.30874
Itpr2	-5.16051	-4.79316	-4.01216	-1.73301	-0.831163	NA	-2.17142	NA	NA	NA	-0.139277	NA	-5.11951	NA	-8.51357	NA	-0.426983	-0.658148	-9.28834	-10.5755	-1.07802	-2.74143	NA	NA
Cenpf	-1.61592	-1.11081	-1.70884	-0.947149	5.9351	-3.44713	2.12979	2.12878	-5.73819	-0.547764	-3.88369	-3.92047	1.55621	-6.86212	-11.6688	-3.1773	-5.15263	-9.99801	-16.74	-10.0723	-4.25175	-4.5493	-3.80101	-9.6454
Kifc3	NA	NA	NA	-0.659001	4.41992	-0.484022	4.9645	9.03245	-10.5867	NA	-1.99692	-3.85946	-6.19312	-9.20259	-6.3349	NA	-3.21007	-9.14212	-7.39636	-5.63435	-2.65325	-5.19804	-3.84247	NA
Krt76	-3.35803	-3.20679	-2.97832	-3.47645	5.43389	1.01262	-2.02122	8.98884	-11.7813	-3.76369	-4.60862	-6.68747	NA	-11.6812	NA	-11.6804	-7.67049	-10.1264	NA	NA	-8.2325	-4.84982	-6.10053	-2.67958
Txlng	-0.889015	6.96624	1.04036	NA	NA	NA	-7.44758	NA	NA	-0.40633	-11.3725	NA	NA	NA	9.59906	1.39169	-6.91214	-20.6377	-4.53117	12.6919	2.80185	NA	NA	1.20448
Zfp385a	0.0596591	-0.0778925	-0.180609	NA	NA	NA	1.59726	NA	0.337185	NA	-4.64422	0.992643	NA	0.20952	0.568529	NA	3.51417	7.31229	-2.13442	5.36805	3.37219	NA	NA	NA
Hdac1	1.22764	1.71807	1.80159	-0.691017	-0.310682	NA	NA	NA	-0.927398	2.32468	NA	-0.568501	0.879475	0.230454	-2.18382	-1.51321	NA	7.13042	-4.11718	3.44571	0.94339	0.239896	NA	-1.53987
Prodh	-0.264369	1.51122	-0.10437	0.345153	0.379438	-8.75476	NA	-13.4081	NA	4.75599	NA	NA	-5.18566	NA	NA	1.1178	NA	9.76227	NA	NA	0.264413	-0.270507	-9.64028	0.175864
Aldh3a1	NA	NA	NA	-2.00951	-0.946826	-5.20326	-2.15231	-7.59932	-6.64223	-1.87791	-7.00996	-2.29473	-4.53437	-5.8489	-2.59635	-2.29338	8.71799	NA	-2.37773	1.42845	NA	-2.12131	-4.21567	-3.23915
Krt84	-1.4114	-0.706686	1.25521	-3.67728	-0.472609	-4.07777	-0.527401	3.46591	-2.72472	-0.520824	-8.12326	-3.75539	NA	1.49071	6.14413	-7.28567	6.56249	14.2182	-0.787165	9.53073	4.18696	6.21685	-5.00354	-7.74862
Stard10	-0.0512249	0.271437	-0.309983	-8.31385	-5.97815	-4.68125	7.71182	-9.72613	-7.44941	-11.7412	-3.69598	-12.3471	-12.9655	-0.041693	6.04422	1.15515	1.38856	1.08037	-3.12217	11.8091	0.826994	1.79972	1.58213	-13.5624
4931429I11Rik	1.29663	-1.36151	-1.18672	-5.83985	-8.46489	-6.22315	5.39053	-7.88516	-15.9356	-3.90849	-2.90309	-9.88153	-11.3017	-5.94519	10.0696	2.05567	-1.44683	7.34974	-2.74087	0.735456	-5.63687	7.95795	-8.58099	-6.32501
Qprt	-0.542811	0.298836	0.366921	-6.28517	-10.0186	0.584144	0.44481	-2.12	-1.27179	NA	-3.84162	-0.0337643	-11.8359	1.9722	-0.130838	NA	4.1455	-6.37119	-3.72862	7.85522	-3.60769	-5.32206	6.56191	NA
Slc12a2	-1.9917	0.165954	-0.869064	-4.891	-3.63791	0.381977	2.39196	-10.2978	2.24751	-8.45793	-8.66048	-5.40266	-7.77046	8.98941	-3.60511	-5.24394	0.473318	-4.90548	-1.21567	-6.12325	0.151897	-2.70327	-2.12726	-8.92948
Rps6ka6	NA	NA	NA	-1.04902	-7.30055	NA	-1.52692	NA	NA	-9.21561	-7.99704	NA	NA	NA	3.33054	-2.74987	-5.48511	-6.33374	-0.213399	-2.47793	-2.64937	-2.2358	NA	-3.44076
Ptges	NA	NA	NA	-4.52135	-9.16272	-6.09944	3.5253	-11.5284	NA	-7.19176	-7.50512	NA	NA	NA	NA	-8.58873	-4.32331	-3.08138	NA	NA	0.264413	-3.3043	0.277813	2.03972
Eps8l1	-0.866839	-0.180637	-0.00965002	-3.9567	-4.87164	-0.927582	0.341035	-3.36508	-9.30055	-6.2051	-2.49855	-11.798	NA	-4.36674	4.65837	-0.131305	7.11538	-0.738388	-3.56157	8.94691	2.3867	5.98789	-0.464819	5.48354
Casp14	-4.55681	-2.81226	-3.80424	-3.34257	-3.90779	-2.95227	NA	-7.73013	NA	-4.41698	NA	NA	-10.3858	NA	NA	-0.405196	NA	-1.84569	NA	NA	5.65355	8.47789	-6.96379	7.76296
Panx1	-0.544043	-0.82039	-1.23177	-1.2353	-8.98923	3.17309	-3.4058	-8.97521	NA	NA	-4.58273	NA	3.11828	NA	1.03262	NA	-1.53275	-5.46181	1.21738	-3.67405	3.6399	11.1253	-0.491206	NA
Myl3	-2.21962	-2.18346	0.750423	1.49193	-2.69333	-1.94445	-3.7854	-5.18667	-6.28707	-5.89192	-6.04878	-5.08684	3.84081	3.97771	0.214011	-0.359547	-5.6831	-2.79251	-3.80851	-6.22292	8.31126	7.27105	4.41695	-5.50623
Obscn	-0.197838	0.334454	2.05918	0.123948	-2.39646	-1.1901	NA	-2.39614	-1.74534	1.44241	NA	-4.60235	-3.62358	2.7049	0.288138	2.13867	NA	-2.40202	0.988603	1.27181	5.02501	4.74766	2.60372	1.5789
Myot	NA	NA	NA	0.0744678	-2.45815	-1.24139	NA	-3.38446	-2.25117	-4.82444	NA	-3.20271	-3.27758	2.57929	NA	1.80253	NA	-2.51435	NA	NA	6.27433	4.12754	4.07768	2.21665
Smyd1	NA	NA	NA	0.13268	-1.98779	NA	-1.45865	NA	-0.927398	-2.62885	-4.37561	-3.72309	NA	1.28555	NA	1.1676	-6.17621	-2.15595	NA	NA	6.61188	3.84133	NA	3.73077
Macrod1	0.370134	0.131706	0.856695	0.997125	-0.029236	-0.900426	-0.273425	-1.96012	-1.70767	NA	-0.932173	-1.52672	-0.473985	0.762188	NA	NA	-0.184163	-4.49359	NA	NA	4.89698	4.71904	2.26822	NA
Trim72	NA	NA	NA	0.155964	-2.72803	-0.508161	NA	-1.80509	-1.96597	-4.62913	NA	-2.98738	-1.00825	2.07687	1.38392	1.25475	NA	-4.86804	-2.79171	-3.56488	6.0881	5.61582	3.50845	4.83345
Fhl1	1.03297	1.29203	1.00224	-0.0274029	-2.25767	-0.698259	-0.450935	-1.19466	-2.2996	-4.77056	-5.17498	-3.87382	-6.22874	1.3023	1.32268	1.44564	1.20925	-3.33814	-0.100825	-0.902088	6.77483	5.48702	2.87514	0.723089
Flnc	0.779173	0.496105	0.634911	0.377169	-1.42875	-0.652997	-0.300734	-2.06186	0.369472	-3.8041	-2.98076	-1.97891	-2.321	1.75029	1.27112	0.711117	-0.0459425	-1.0219	-1.75312	-2.07922	4.93189	2.91593	2.32099	2.75153
Ak1	1.66994	1.59341	1.2194	0.187981	-1.49044	-1.00905	-1.78909	0.0165061	1.37576	-4.21156	-4.0811	-1.15348	-1.18124	0.238828	0.352595	-0.517242	-0.258877	-2.21479	-1.38998	-1.49066	4.1598	4.31835	2.0345	1.98623
Fabp3	-1.38307	-0.80943	-0.663452	-0.859832	-1.74104	-2.92813	-1.14459	-1.2964	-0.351609	-3.08009	-3.89016	-1.64156	-4.48857	3.19058	1.13253	1.20495	-0.774402	-1.96872	-3.77583	-2.60608	6.70887	6.22639	3.54615	2.66512
Pfkm	-0.619198	-0.321738	0.2156	0.43247	-1.87213	-1.22631	-0.72949	-2.30409	-1.41709	-3.794	-3.01312	-2.31985	-4.68192	0.762188	-0.398338	0.171635	-2.46293	-3.49862	-2.83166	-4.38602	4.95517	5.61105	3.28227	4.90751
Pdlim3	-1.3461	-1.30945	0.824351	0.87197	-3.20225	-1.95954	-1.57881	-5.62754	-1.12112	-4.17115	-3.66038	-3.87382	-1.94447	0.896168	1.5354	0.756766	-1.01349	-3.35419	-1.51708	-3.06175	5.31988	3.54082	3.94951	0.233466
Hspb7	-1.10586	-0.564215	-0.598764	0.607106	-0.796464	-2.20395	0.220874	-2.14422	-2.34265	-1.9621	-2.44677	-4.55929	-3.10458	1.7461	1.54184	0.893711	0.988844	-3.16162	-0.187979	-1.35301	6.30149	3.95582	2.30214	3.33167
Ankrd2	NA	NA	NA	1.27072	-0.908271	-1.4858	NA	-4.62954	-4.59738	-2.78039	NA	-5.55698	NA	2.93937	NA	0.682068	NA	-3.35954	NA	NA	5.82426	3.79363	4.57905	3.10537
Cryab	-2.03975	-1.46288	-2.12931	0.426649	-3.48369	-1.61857	-0.147802	-2.88545	-4.24222	-4.16778	-4.73484	-5.98405	-3.98993	1.4279	1.37425	-0.0524575	1.44833	-4.57918	0.39668	-1.24384	6.61188	4.08938	4.03621	1.97389
Pvalb	-1.16623	-1.24918	2.14928	-0.06233	-6.36369	-1.68194	-1.39311	-4.71674	1.24123	-6.91563	-2.14579	-0.536201	-4.90072	0.61146	1.11964	-1.61696	3.54779	-2.16665	-2.93334	-2.08397	10.8642	4.6284	2.00057	5.86207
Klhl41	NA	NA	NA	1.05825	-2.26538	-2.84062	-2.05945	-3.62669	-0.588382	-2.43017	-4.18467	-1.95738	-0.809806	0.552844	0.336481	0.138436	-5.81011	-7.38755	-4.56022	-4.54741	7.19774	5.48225	4.53758	3.87067
Eno3	-1.66028	-2.08894	1.79466	1.98382	-4.05044	-3.07598	-4.86958	-4.60047	-2.71396	-3.28888	-5.23323	-0.536201	-3.85255	-0.284532	-1.36198	-0.226752	-5.71672	-6.48887	-5.62786	-5.76726	8.79624	1.53737	3.81757	5.61109
Myom1	-3.20896	-3.36296	-0.848272	0.615838	-4.07743	-2.16774	-2.96339	-5.61785	-2.34803	-4.0836	-5.01316	-3.4611	-4.49875	1.70005	0.420276	0.661319	-6.12391	-4.01215	-4.26244	-5.70081	6.48772	7.04208	3.94951	4.54955
Hspb6	-1.24877	-0.653259	0.458176	-0.149648	-3.21767	-2.00782	NA	-6.04903	-3.42966	-3.79736	NA	-2.9802	-5.78606	0.728693	NA	-0.185253	NA	-3.54142	NA	NA	6.29761	4.99093	4.17946	4.68945
Neb	-1.97321	-1.76838	-0.613781	0.228729	-2.46586	-1.98971	-3.83183	-4.615	-2.48256	-4.00615	-6.175	-3.54006	-4.85492	1.54095	-0.175958	0.345929	-7.52479	-4.16193	-4.83984	-6.31311	6.32865	5.91634	4.02113	4.78408
Mybpc2	-1.52968	-1.38206	0.243323	0.118127	-4.13526	-2.6626	-2.63022	-5.81164	-2.13279	-4.06002	-4.5892	-4.02096	-6.52894	0.963158	-1.19439	-0.869981	-7.33427	-5.76672	-5.86753	-7.40006	5.66519	6.49829	3.69317	6.4381
Apobec2	NA	NA	NA	-0.0332241	-2.89381	-3.04883	NA	-4.63438	-3.55881	-4.36646	NA	-3.79845	-6.05065	2.68815	-0.482133	0.350079	NA	-4.94293	-5.02867	-7.78452	7.04642	6.39335	4.6092	5.66046
Myom2	-1.66028	-1.69303	-0.0985948	0.158875	-2.80899	-1.98066	-2.43632	-5.56456	-2.04669	-4.26207	-4.45652	-3.60824	-6.5442	2.10618	-0.0631572	0.0969375	-5.30953	-4.92688	-5.03593	-7.93166	6.24329	6.5126	4.02113	4.83757
Ttn	-1.74775	-1.7218	-0.14249	0.257835	-2.88225	-2.01385	-2.89512	-5.25934	-2.88615	-4.17452	-5.02934	-3.77692	-5.35357	1.94708	-0.114723	0.32933	-5.90724	-4.53103	-5.46444	-6.49347	6.33253	6.31225	3.85903	4.80877
9530053A07Rik	-5.51165	-3.97669	-4.61167	-2.55962	-1.06634	NA	5.26217	NA	8.4628	5.01191	-1.26875	-2.74692	NA	-3.08556	NA	1.97268	-1.37211	NA	NA	NA	NA	8.21553	NA	-2.86474
Phf3	-1.44713	-1.13273	-1.29069	0.196713	-0.0215252	NA	0.802562	5.45708	NA	NA	1.20056	NA	NA	NA	-10.6278	NA	1.06729	-0.0376309	0.512886	10.6746	-0.197291	-0.289587	-9.70813	NA
Ptk2b	-1.93995	-1.42042	-1.9468	NA	NA	NA	-0.0713356	NA	-0.464614	6.97851	-0.430545	-0.428536	-2.38206	-0.828827	NA	-0.633438	-0.927565	-0.187411	NA	NA	-1.0237	NA	NA	0.295183
Galnt11	-4.99665	-4.85618	-3.96596	-4.74256	8.6763	-5.90029	-1.76997	-7.11485	-7.73462	6.59462	5.57605	-0.166551	-8.70669	-8.05957	-0.320988	-5.35598	2.07967	-5.70253	1.02129	3.99631	-0.608557	-2.15947	-9.09367	-7.98315
Jak2	-1.96213	-2.47388	-2.67568	-0.577504	2.36498	NA	4.26811	NA	NA	NA	-2.87072	NA	-7.35832	NA	-1.49734	NA	8.68437	7.56371	-3.06407	-3.57437	8.10951	-0.876312	NA	NA
Dnah17	NA	NA	NA	-3.61616	4.67052	-3.3566	0.657823	2.70046	NA	-1.51759	-0.352874	NA	-6.43226	NA	-5.44538	3.43343	4.29493	NA	-5.27198	-7.2007	NA	-3.10873	-9.24069	-0.803382
Cep290	-6.35067	-5.02605	-4.562	-4.02073	3.8416	-0.553423	2.32096	9.22623	-10.8772	-0.389493	1.96432	-5.62517	-1.92412	-9.56266	-5.61942	-0.201853	2.10582	NA	-6.36867	-3.26585	NA	5.55381	-0.340418	-2.90588
Cdkn2aipnl	0.567262	-0.445031	-0.724673	-0.129274	-4.25863	-1.35002	NA	-3.78172	NA	-2.22139	NA	NA	1.66306	NA	1.56118	2.40841	NA	5.51493	2.57917	4.15294	3.01136	0.187424	1.85355	-0.235584
Gtf3c2	0.702786	1.03859	-0.245296	-1.14216	-1.67164	0.0892873	1.09477	-1.98434	-5.14088	-0.729606	0.559766	-4.77462	-0.326427	0.0378577	1.24211	3.37118	-0.0870351	4.53601	2.90236	1.81291	1.16842	1.24162	0.19111	2.1179
Abhd14b	0.213665	0.381031	0.663789	-2.76336	-0.102489	-0.444796	0.791639	-2.67229	-1.1857	-1.29871	-1.07457	-3.00532	0.767535	0.787309	2.15741	6.69107	1.4969	2.04859	1.29001	1.14366	1.53313	2.62972	1.35972	-0.169753
Ift122	-1.05411	-1.67933	-1.3161	-1.58166	-1.41333	-0.526266	2.89992	-2.17329	-1.94983	-2.34935	-0.870683	-2.64285	0.803152	2.07687	2.04139	5.62871	0.409812	3.8941	-0.195242	3.60235	-0.651236	0.278057	-1.39594	0.636685
Zbtbd6	-0.426999	-0.951902	-0.896787	-2.1434	0.803534	NA	4.16434	NA	NA	-2.32915	-1.01955	NA	0.375744	NA	2.26055	2.02247	0.83568	NA	-0.576542	5.50095	NA	-0.671197	NA	1.70645
Gchfr	-2.98349	-2.1588	-2.42155	NA	NA	3.17007	4.51117	0.0116615	-4.97944	-2.43354	-0.249312	-4.45521	0.665771	2.21504	2.34112	2.7155	1.46328	2.09139	-0.0935623	5.03579	-0.166252	NA	0.628396	-0.0668907
Mapk13	-1.7995	-1.36562	-0.933751	2.96759	-1.94923	1.22082	1.57542	-0.748952	-4.92025	-0.527559	-0.278438	-5.56775	-2.20906	0.804057	0.94883	3.74052	1.14574	3.95294	0.614566	4.40451	0.95115	-1.55844	0.96013	3.04777
Mafg	-1.60853	-1.28068	-1.56792	0.0308089	1.78667	NA	4.61767	NA	-4.4467	-0.901347	0.517694	-1.95738	2.41611	1.28555	0.981059	-1.68335	-0.419512	2.97402	1.79115	3.4552	-1.26813	-1.83511	NA	1.0111
Mon1b	-1.49765	0.333084	-1.32303	0.668228	-0.380079	1.04883	3.76016	-2.79341	-5.21083	1.68486	3.15852	-2.41316	1.63762	-0.740902	1.31302	-1.46341	-0.314912	1.94696	1.79115	3.09447	-0.759872	-0.633036	0.379595	-0.552399
Lct	-0.507081	-0.362836	-0.659986	-0.635716	1.31245	4.06926	2.15984	-2.21689	-4.93101	NA	1.88018	-4.60235	NA	1.28136	3.43368	NA	-0.128128	1.51901	2.02356	2.0977	0.0859393	-0.78091	0.31551	NA
Acad11	-1.20319	-1.49028	0.214445	NA	NA	1.03977	2.63502	-0.758642	-6.31398	-0.244692	-0.0162972	-0.765887	0.579272	1.31486	4.8453	1.93118	-0.176692	1.33714	3.07304	0.52661	1.84352	NA	1.01668	1.82166
Kdm6a	-1.42372	-1.29438	-2.05538	NA	NA	-0.861199	2.31277	-1.91652	-6.28169	NA	0.1261	-2.75051	NA	0.770562	1.82546	NA	0.368719	2.04859	2.0744	0.455412	1.28482	NA	0.198649	NA
Leng8	-1.59005	-1.55741	-1.64531	-1.83488	1.2045	-0.375395	2.90265	-0.346844	-0.809011	0.768914	2.41417	-3.69079	3.3269	4.10751	NA	2.57026	-0.565204	2.27326	NA	NA	0.34977	-3.96735	0.0478613	2.1755
Vav2	-1.09107	-0.81354	-0.793981	-0.0856147	-2.04176	-0.54437	0.128022	-2.25565	-2.89154	2.10243	0.262026	-4.50904	1.06265	3.11521	1.72555	4.1638	-1.09194	1.9737	0.47294	4.18142	0.838634	-3.58097	-1.1509	0.254039
Nudt21	0.465002	0.194722	-0.60454	-1.63405	-1.63695	-3.76999	3.60177	2.49213	-5.14626	-2.70631	1.11965	-3.05915	1.34759	0.176025	3.25642	0.868812	-0.236463	2.04859	1.58779	1.79867	0.0742997	-3.81947	-0.649534	3.78426
Msl1	-1.17239	-1.22452	-1.24679	-1.86399	-0.376224	-1.92333	3.49799	0.781965	-6.23326	-0.46021	1.30735	-4.02096	2.02941	0.992466	4.04925	0.881262	-2.71696	4.09737	0.443889	1.42845	-0.433963	-1.41534	2.3323	0.414503
Mrpl16	-0.797844	-0.892996	-1.11742	-2.84485	0.784257	-2.60828	5.34137	0.670537	-5.72743	0.17624	1.81545	-3.03403	0.446979	-0.812079	2.82455	1.3751	1.36241	5.09769	-1.09947	3.02327	-0.488281	-1.61091	1.52559	1.83811
Braf	-0.885319	-1.20534	-1.36692	-2.28602	-0.89285	NA	4.6641	NA	-6.06644	NA	1.22321	-3.73744	NA	-2.03046	NA	NA	0.346305	3.65873	NA	NA	-0.379645	-2.06884	NA	NA
Spty2d1	-0.763347	-0.502568	-1.15207	-1.22074	-1.34779	2.97997	5.32772	-1.49019	0.337185	-0.951859	1.33324	-0.38547	1.30688	-0.954433	-0.272645	2.86075	0.0586568	NA	4.64182	-2.39724	NA	0.936333	1.73669	-0.651147
Aida	-1.93502	-1.43685	-1.94449	-2.30348	-2.15357	0.0772177	1.43887	-4.23227	0.0627434	-0.635317	-0.676505	-0.920207	5.33165	-1.07585	0.152776	4.11401	0.667574	5.25282	3.3454	1.12467	2.5225	-0.213266	-0.751316	-0.420736
Rreb1	-2.72476	-2.66704	-2.56594	NA	NA	NA	1.39244	NA	-0.362372	-0.187445	0.31057	-0.773064	NA	-0.820453	NA	3.66582	-0.124392	4.07062	NA	NA	3.01912	NA	NA	-0.642918
Msh3	-1.42988	-1.88756	-1.35653	-1.2644	-0.376224	2.811	3.4543	-4.89599	-3.84939	0.145933	0.592129	-2.27679	NA	-0.276158	1.19377	4.2966	-1.68217	5.87868	0.414837	0.208594	-2.25362	0.492712	1.51051	1.20448
Anapc11	-0.509546	-1.06972	-0.882926	-1.33426	-1.76417	NA	4.6641	NA	-2.84311	-0.729606	-0.323747	-0.532612	5.88117	-1.42755	NA	-0.0358581	-1.12182	3.99573	NA	NA	-1.50093	-2.00683	NA	0.233466
Mettl2	-0.725153	-0.947792	-0.73969	-3.93342	-3.22923	1.30531	3.19486	-5.95698	-0.200935	-0.0695841	-0.097205	-1.63438	4.32418	-0.305466	0.0560897	2.59101	-0.217784	3.97969	0.72714	-0.394212	-1.03146	0.287597	0.19488	-0.391935
Crbn	-0.707905	0.730361	-0.00271926	-0.516382	-0.191164	1.34453	2.28	1.16954	-0.959685	-1.72301	-1.01308	-3.3965	-1.57304	-1.72482	2.84389	1.58259	-1.58878	8.30191	0.556463	3.29857	3.80673	0.855241	-1.17352	1.54187
Gm15800	-0.598253	-0.132689	-0.597609	-1.83488	-0.183453	0.91606	2.64048	-0.719884	-0.448471	-0.739709	-0.974245	-2.54595	-0.580837	-0.485502	3.77853	1.1178	-0.632446	5.11908	-1.52071	3.37451	4.57495	0.330528	1.0506	0.854753
Cnnm3	0.759461	-1.23822	0.460486	-1.28769	-0.619115	NA	6.64402	NA	-0.620669	-3.28888	-2.56651	-6.30346	1.78517	0.0797265	2.15419	0.167485	-0.879002	6.85225	2.01993	4.12446	-1.47765	1.06036	NA	0.0318568
Ogfod2	-0.672175	-1.24096	-0.387376	-3.72385	1.00016	-1.13578	2.35919	-2.74011	-3.24131	-0.477047	-1.48558	-1.90714	4.20716	-1.01305	4.06536	-2.40128	-0.905151	5.68076	0.610935	4.6181	1.55253	2.72513	0.651014	-1.07905
Arl6ip4	-0.707905	-0.831349	-0.601075	-1.02574	0.518233	0.0410087	4.50024	-2.63838	0.164986	0.482679	1.21997	-1.21808	1.84114	0.791496	2.6763	-1.97384	-2.65719	6.77201	-0.551122	0.43168	-1.85787	0.00615982	0.594468	-0.433079
Trappc6a	NA	NA	NA	0.0744678	1.62859	1.82128	2.66506	-0.613302	-3.46194	1.43904	1.35266	-2.8833	NA	0.758001	-0.395115	-0.0441578	-1.06952	7.08762	0.229635	-0.123661	-2.49417	-0.914473	-1.42609	-0.572972
Hat1	-0.842198	-0.00939639	-0.872529	-1.28187	-1.7449	-0.0857229	0.133484	1.54742	-0.739056	0.149301	1.59862	-2.15835	3.79501	0.339313	0.155999	-0.500643	-3.73307	7.21066	1.58053	0.844626	-2.78516	-1.98775	0.658553	1.90394
Brca1	-1.79334	-1.90948	-1.94564	-1.0432	-2.10731	2.51831	NA	0.801343	-2.1866	-0.342348	NA	-4.08915	4.38016	1.63306	NA	1.71953	NA	6.15685	NA	NA	-1.58628	-2.70804	2.21167	-0.182096
Wbp2	-2.32065	-1.63823	-0.842496	0.959287	0.780402	1.64929	1.16578	0.966062	-0.0233559	-1.15391	-1.08752	-1.40829	1.6885	-1.33963	-0.150175	-0.496493	-4.68941	3.5036	0.189689	4.41874	-4.94237	-5.1408	-0.133085	-1.01322
Zfp273	0.450217	2.11535	0.991845	-3.28144	-2.90538	2.36442	6.39005	-1.16559	-0.620669	-1.20105	0.326752	0.0667231	2.99617	-0.217542	1.08741	0.00979042	-0.270084	6.31198	-2.69003	0.0709454	-4.95789	-0.704588	5.74388	-0.243813
Nr2c2ap	-0.667247	-0.0189858	-0.212952	-1.30515	-1.26297	1.45919	3.68096	-1.89714	1.59639	-1.45698	-0.365819	-0.234739	1.96326	-0.845574	3.02437	0.574172	-2.79168	6.46176	-0.133508	-5.84795	-1.0819	0.774149	1.74046	1.44724
Grwd1	0.63872	0.385141	-0.673848	-0.976255	-0.260561	0.0953222	1.53172	-0.618146	0.482477	-0.0662167	0.721582	-0.371115	3.0674	-0.263598	-1.08159	0.92691	-1.96609	5.3919	0.872397	-4.10123	-3.68141	-2.32643	-1.05666	2.28659
Ints10	NA	NA	NA	-1.11596	-4.17767	2.35537	NA	-4.89599	1.96231	0.725137	NA	-1.26832	NA	0.569592	2.32823	-0.00680903	NA	1.14991	2.3867	2.38724	2.23539	-0.222806	2.12874	3.26172
Ofd1	-0.67464	-0.225844	-0.675003	-2.99621	-2.92851	NA	3.4461	NA	2.11836	NA	2.55657	-1.89278	-1.22195	-1.6034	2.42491	NA	0.902923	3.16659	1.39895	2.55337	0.559283	-0.928783	NA	NA
Rttn	NA	NA	NA	-1.1538	-0.873573	0.662597	5.1229	-5.91822	0.390997	NA	2.95787	-3.01609	-0.870864	1.51583	1.56118	NA	-0.240198	NA	0.451152	2.08821	NA	2.49139	2.1702	NA
Rabep1	-0.292706	-1.06698	-0.822859	-2.53924	-2.63164	-0.242629	7.78555	-3.36992	-2.2996	1.36832	1.40444	-2.1763	-1.63918	-0.510624	6.30849	1.75273	0.208084	2.66376	-1.96012	4.60386	0.729997	2.53432	-1.78422	1.98212
Sepsecs	-0.606877	-1.25465	-1.68574	-1.24403	-3.24465	-2.20395	5.15294	-0.25964	-0.330084	1.34812	0.896342	-2.13323	-0.504514	1.01759	1.85446	3.86916	1.77707	1.41738	-0.00640805	5.55316	0.834754	0.702597	-1.91239	0.406274
Rtn4ip1	-1.1884	-0.954642	-0.97187	0.799205	0.163535	-0.0766706	9.23841	0.350789	1.7363	0.533191	2.47243	-0.557734	NA	0.963158	-0.762524	-0.475744	2.70353	NA	-1.16846	-0.626791	NA	-0.0320011	2.00434	0.0524292
Colec12	-0.616733	-0.829979	-0.27995	-0.55713	-0.407067	1.15444	10.7513	-1.48534	0.670819	-2.73998	-1.91925	-2.06146	3.13863	1.22693	1.4935	1.50789	1.97133	0.443805	0.799769	0.379468	0.198455	0.258976	1.64622	-0.00928802
Cnp	-1.83399	-0.787512	-0.413944	-1.01409	1.62859	-0.140036	7.94668	-2.31863	1.48338	-1.55463	-1.20726	0.870622	1.48497	0.0252971	0.932715	-0.0856564	-1.28246	-0.914914	-0.551122	-0.949553	-0.981024	0.287597	1.08076	-1.51107
Surf1	0.0978525	0.767349	0.698442	-1.25276	-0.969958	-0.251681	3.13751	-4.71674	-1.86911	-0.891244	-0.239603	-3.27089	1.2153	-2.01371	2.85356	6.62882	1.7061	10.6823	-1.23746	3.59285	-1.23322	0.249436	-1.88223	2.78444
Trim58	0.690466	0.324864	0.0654332	-0.219502	-1.00851	-0.348238	0.761598	-4.08693	0.390997	0.997901	1.38826	-0.353171	NA	1.05108	0.871481	6.02294	-1.45803	8.09864	-0.358656	3.0565	-1.74148	-0.499473	0.470068	-0.651147
Ppp1r37	NA	NA	NA	-1.30224	-0.426344	0.695788	1.88401	-1.08808	NA	-2.60865	-1.65387	NA	NA	NA	2.36368	3.93141	0.357512	7.13042	0.000854808	1.43319	2.13839	-0.351599	1.23155	0.961729
Idua	-2.34529	-3.12734	-3.33526	0.292762	-0.939115	NA	0.966418	NA	0.735394	-2.87131	-1.60533	-2.96225	-0.316251	-1.33544	1.1422	4.89418	0.477054	8.7887	0.698089	-0.631537	0.493325	0.969724	NA	-1.17369
Xpo6	-0.167037	-0.182006	-1.08392	1.56469	-0.723211	1.36867	NA	0.215138	2.58653	NA	NA	-0.241917	-2.47365	-3.99411	1.99305	NA	NA	7.79908	0.429363	0.180115	3.08508	-2.06407	-0.359267	NA
Tuft1	-1.31407	-0.836829	-1.58409	-1.83488	-1.47116	0.937182	-0.306196	0.801343	-3.5319	1.55353	-5.91286	-4.6526	0.675947	-3.56286	2.30244	3.60772	1.76213	7.36044	-0.322342	2.76696	-0.593038	-4.01028	0.858348	1.24974
Phf1	-0.969098	-0.8108	0.507847	-4.27978	-7.71694	0.228089	NA	-4.80879	-0.959685	NA	NA	-2.11529	-0.0923703	2.13967	3.91389	NA	NA	8.15748	2.68448	4.29059	1.61461	-2.32166	2.31722	NA
Alg11	-0.36786	-0.0546038	-0.835565	-1.55837	-0.796464	1.69455	0.0160541	-6.09263	-2.15431	-2.70294	-1.87718	-2.56389	-1.83762	0.871047	NA	-0.737185	3.65239	6.75062	NA	NA	1.38957	-0.418381	3.54615	4.62773
Ddr2	-0.935833	1.22901	0.365766	-1.79995	-2.54682	3.28171	NA	-3.20036	-0.0933115	-4.61229	NA	-7.29757	-1.85289	0.98828	0.749011	0.0927877	NA	NA	1.91462	5.12123	NA	-0.318208	3.22949	4.59893
Gbp5	-0.195374	0.0303313	0.176325	NA	NA	NA	0.47212	NA	-0.104074	2.29437	2.04523	-0.715643	NA	-0.778584	NA	2.32126	-2.47414	5.3919	NA	NA	3.42651	NA	NA	0.657258
Rbm27	-0.9038	-0.00939639	1.07039	NA	NA	-1.28665	NA	0.534886	-0.367753	NA	NA	-0.683344	-2.93667	0.942224	1.61274	NA	NA	5.30096	-0.115351	5.32533	1.87844	NA	2.92792	NA
Dennd2c	NA	NA	NA	-1.57584	0.876787	NA	1.49895	NA	NA	0.46921	3.65692	NA	NA	NA	2.03817	3.47078	0.738552	6.04451	-1.78944	4.18617	0.396329	-0.661657	NA	1.59947
Lrrc20	-0.568684	-1.4711	-1.25257	0.0540937	-0.993091	-2.99451	2.97365	-0.826467	-2.75701	0.260427	1.81222	-1.18937	-0.245016	-2.40728	1.57729	0.167485	0.0287713	5.16723	-0.917896	3.18465	0.0975789	-1.49643	4.84293	2.87085
Ppip5k2	-0.158413	-0.454621	-0.283415	-0.193307	2.74667	-0.0585661	2.77976	-1.33516	0.794587	NA	-0.0648419	0.124144	-0.362045	-0.82464	-0.250085	NA	-0.199106	4.83022	-2.8716	7.31411	-0.953865	0.750298	-0.238636	NA
Fam171b	NA	NA	NA	-2.2802	-1.04321	-0.471952	1.90313	-0.763486	-0.6691	NA	1.90607	-1.30062	NA	-2.89715	0.36871	NA	-1.45056	2.07534	-0.300554	6.2509	0.94339	-0.127403	-0.83048	NA
Zfp655	-1.18224	-1.43959	-0.562956	-1.71846	0.85751	NA	2.43293	NA	-1.80453	NA	3.29445	-1.6308	NA	-2.98926	NA	NA	-3.09053	4.03853	NA	NA	0.427368	0.235125	NA	NA
Fahd1	-0.685728	-2.55471	-2.1166	-3.29309	-1.11261	0.864764	3.67004	2.6181	1.12284	-0.500619	0.106683	-1.81742	-1.01333	-1.19727	2.88579	3.55377	2.92767	5.82519	-3.49621	3.16567	1.44001	-1.6443	1.87994	-0.490682
Ncdn	-1.20811	-0.99163	-1.13359	-1.97459	-1.44417	1.67645	0.865374	2.5212	1.28428	0.0752167	-0.793012	-1.49083	-0.987893	-0.385017	2.16708	2.58271	1.75466	7.24275	-1.11399	1.42845	-1.12846	-2.44091	2.57356	0.159406
Mocs2	-1.68492	-1.33685	-0.550249	-2.85359	-3.5955	0.62337	2.96819	-1.71304	-1.54624	-1.43677	-2.79952	0.949577	-0.219575	-0.795332	2.44747	3.17199	0.641425	6.73457	-5.03957	5.26837	-1.52033	-0.0558517	1.81585	-0.593544
Nme3	-0.118987	-0.368316	-0.367739	-3.99163	-0.534296	0.855711	2.31277	-1.22373	1.88697	-1.10003	-0.915992	-0.284983	NA	-0.0165717	3.8172	4.03101	1.32506	0.828954	-0.968736	3.32705	1.11798	-0.0844724	2.55471	-3.39962
Alcam	-0.0660094	-0.0381647	-0.73969	-2.23945	-2.27309	1.34755	3.67004	1.48444	1.26813	-2.15404	-2.48237	-0.507491	3.17425	-1.31869	2.44747	2.40426	1.61644	2.01115	-1.05589	2.73848	1.97931	-2.02114	2.06842	-2.67958
Ecd	-1.46315	-0.954642	-1.00883	0.557626	1.85221	-2.47552	0.0897893	-1.2092	2.48428	-1.1135	-0.365819	-2.4347	8.35404	1.206	-0.533699	1.15515	1.14201	4.27925	0.432995	3.84442	-0.655115	2.53432	0.764105	3.10949
Ptar1	-0.985115	-0.0422745	-1.10933	-0.362121	1.28161	-0.435743	1.22586	-1.6646	-0.136361	-3.4101	-1.34642	-1.84254	4.27839	1.18506	1.86735	1.83573	-0.374683	5.78775	-1.54976	1.91259	-0.845229	1.73771	0.0177037	0.233466
Arhgef17	NA	NA	NA	NA	NA	-0.200385	-0.0412954	-1.6113	-2.03593	-1.36606	-1.68623	-3.33549	NA	3.27013	-0.343549	6.22214	-0.849116	2.27861	1.31543	3.68304	0.109219	NA	6.675	-0.667605
Otud6a	-0.784292	-3.13556	-1.3958	NA	NA	-1.54615	0.756137	-3.09862	0.213417	NA	0.831616	-0.69411	NA	0.418864	NA	NA	-2.69828	5.84124	NA	NA	-3.01408	NA	6.84841	NA
Scg3	-1.05041	-1.40672	-0.629953	-1.22366	5.12546	NA	-0.822342	NA	0.277991	NA	2.27177	0.149266	-1.17616	-1.35219	NA	NA	3.22279	8.98127	NA	NA	-2.78516	-0.160794	NA	NA
Utp23	-2.03112	-1.5533	-1.66726	NA	NA	1.1303	NA	-7.17299	1.31656	4.29128	NA	-0.999161	-0.0364001	-0.950246	0.452505	0.487025	NA	NA	0.11706	0.422187	NA	NA	-1.15467	0.398045
Epha3	NA	NA	NA	-0.612432	1.64787	NA	1.07292	NA	0.261848	1.84313	1.96109	-3.97789	1.02703	-2.85946	-4.05309	-4.64221	-2.69081	12.0518	-0.365919	3.27484	-1.17114	-3.01332	NA	2.36477
Clca5	-0.677104	4.33325	0.493985	NA	NA	8.65574	-1.03535	-5.61301	NA	1.12586	1.63098	NA	NA	NA	NA	-3.13581	0.406076	0.695222	NA	NA	-1.26813	NA	1.22401	-1.08728
Phlpp2	0.542621	1.91123	0.981448	-1.08395	1.44353	NA	NA	NA	2.0215	1.95089	NA	-2.82229	2.86387	-5.03664	0.0915415	-2.06099	NA	NA	4.38036	3.0565	NA	-4.21539	NA	-1.61393
Nelfa	0.03009	0.57145	-0.707346	5.79087	-5.0914	NA	1.82666	NA	1.17665	-0.0527468	-0.152222	-4.66336	-0.0567529	-1.72482	1.88347	1.16345	0.043714	0.0105127	0.353103	0.260806	-2.11007	-6.3381	NA	0.59554
Zcrb1	-0.548971	0.657755	-1.30455	NA	NA	-2.11644	2.48755	-12.2115	-3.91396	-2.46385	2.85755	-4.37626	0.681036	-2.98507	NA	-1.16047	-0.359741	1.78648	NA	NA	-2.05187	NA	-2.29313	4.35617
Tmem131	-0.876695	-1.40124	-1.58871	-3.35421	-2.68562	1.44109	0.960956	1.14047	1.89235	1.09892	-1.06486	-1.18578	-0.23484	-0.724155	2.11552	4.363	0.0175642	1.9951	-0.289659	4.29059	1.65729	3.98444	1.8724	-0.910359
Dgat1	NA	NA	NA	-2.92635	-1.23213	NA	-0.672141	NA	0.956023	-2.16751	0.352642	-0.948917	-0.484161	-1.8588	NA	4.3381	-1.67844	3.5036	NA	NA	0.458407	3.69346	NA	0.743662
Fcgbp	-0.852054	-1.25191	0.859005	-3.10681	-2.42731	-0.0193397	2.14345	-1.54348	0.0358374	2.66479	-0.938646	-0.826897	-3.77623	-2.82597	1.4935	2.6408	0.439697	5.0014	-1.06315	-0.318268	-0.290408	4.00829	2.66404	-1.12843
Adck3	-0.889015	-2.44512	-0.857513	0.845774	-1.12032	NA	2.81799	NA	3.8834	NA	-3.48562	-2.36651	NA	-1.75413	NA	NA	-0.453133	4.08132	NA	NA	0.295452	4.8049	NA	NA
Trp53bp2	-1.6997	-1.97523	-1.58178	-0.964613	0.0324507	1.10314	1.34056	0.0165061	4.67981	0.0213373	-1.75096	-3.13452	NA	-5.27948	1.90603	-0.803583	-0.0422068	3.53034	1.66405	0.13265	0.570923	2.73944	1.28809	-0.128608
Crlf1	NA	NA	NA	-2.06482	0.256065	1.33548	NA	0.375012	3.33989	NA	NA	-2.82588	-1.10492	-2.53707	-1.43933	NA	NA	0.919892	1.566	-0.531861	2.08407	3.60283	1.13354	NA
Comp	-1.30791	-0.0463843	-1.226	-0.70557	-0.680802	0.535865	-0.805956	-2.11515	NA	NA	-2.56651	NA	NA	NA	NA	NA	-2.91122	1.85602	NA	NA	2.66993	4.61886	1.74423	NA
Tmed5	0.0436425	0.457747	-0.670382	-2.88851	-4.16224	3.13386	0.73702	1.77512	6.02511	-2.94876	-0.168404	-3.44675	-3.40987	-0.632043	1.56118	-0.654188	-1.20027	-0.449526	-1.1612	-0.413198	-1.68328	6.36473	1.54066	1.37318
Chchd4	-0.0352083	0.289246	-0.113611	-2.66149	-2.72032	1.64627	-0.338967	-1.80025	2.81254	-5.08037	-2.26553	0.931632	-1.12019	1.49489	0.384824	-0.513092	-2.18649	1.00013	2.24145	2.24485	-0.655115	3.7984	2.22298	-2.3998
Pla2g16	0.426808	-0.866967	-1.01461	-2.37916	-0.792609	NA	0.980073	NA	0.590101	-4.01288	-2.1199	-1.25756	-1.86306	1.6205	0.330035	1.40829	-3.44542	0.754064	0.970446	-0.0999288	-0.542599	7.13749	NA	-2.50678
Myom3	-1.35966	-0.46969	-1.36115	-1.26731	-1.1743	NA	1.33782	NA	0.342566	2.28427	3.39154	-0.152196	-1.47636	-1.91742	3.25642	-0.27655	-3.03076	-1.22517	-1.49529	0.949049	5.31212	2.91593	NA	-3.48191
Hsp90ab1	-1.75145	-1.82043	-1.55636	0.339332	-1.81044	-3.63119	0.936378	-0.763486	4.31927	-0.507354	1.21997	1.31564	-1.27792	-2.49102	1.61597	-2.39298	-1.12929	NA	-1.13578	-2.01277	NA	4.87645	-5.569	0.513251
Kdm5a	NA	NA	NA	-1.26149	-0.468754	2.94376	3.47614	-3.51526	NA	NA	2.84784	NA	2.65526	NA	3.19196	NA	3.58888	1.12316	-1.29556	1.96005	2.75529	2.73944	0.0214734	NA
Smoc2	-2.39211	-1.71221	-1.26412	-1.11014	0.132692	NA	1.05654	NA	0.455571	-5.33629	-0.155459	-3.81999	0.21801	2.21504	2.20898	1.58674	0.798324	3.081	1.71852	1.94107	0.171296	1.81403	NA	0.0318568
Col11a1	-3.78432	-3.86435	-3.11347	-1.42449	0.957751	1.64627	0.128022	-1.33031	1.99998	-3.99941	-0.323747	-1.89278	-1.16089	0.0546052	0.845697	0.370829	1.05235	0.443805	1.44253	1.9031	2.54578	1.38472	0.617087	3.06011
Smug1	-1.68861	-1.53412	-1.37963	-0.609521	-2.04948	1.74283	NA	-0.71504	-2.02516	-2.07996	NA	-4.58082	2.11591	-1.34381	6.01521	0.62812	NA	3.75502	-1.6115	1.93632	3.33339	-0.0797023	0.394674	0.348672
Kmt2d	NA	NA	NA	-2.25109	0.236788	NA	2.38923	NA	-1.34175	-1.95536	-1.49853	-5.2627	1.58165	-0.987928	3.67539	1.57429	-0.113185	2.68516	1.47885	-0.180619	1.05979	0.0824817	NA	-1.4617
A430033K04Rik	-1.19949	-0.951902	-1.53788	-1.45941	-2.82056	-0.109862	6.69864	-2.30894	-1.41171	-3.25857	-0.29462	-4.54852	1.96326	-2.91389	5.52855	0.495324	0.350041	-0.508368	1.07939	-0.479649	0.0277413	1.63277	-0.0539207	1.72702
Fat1	-4.13422	-3.71092	-3.59747	-1.48852	-2.34249	3.37827	2.46024	0.389546	-0.0179746	-0.948491	-1.2558	-2.74692	NA	3.45854	0.510517	-0.00265917	1.35868	-0.545813	-0.00277662	-1.18688	0.310972	4.44237	0.228807	0.59554
Sorbs1	-3.76954	-4.23012	-2.21017	-2.58872	0.518233	-0.601701	2.33735	-1.55801	NA	-1.90822	-3.30763	NA	7.5501	NA	2.57639	-2.54238	-0.243934	2.10743	1.68221	-2.15517	-0.0847749	0.707367	-2.03679	-0.996763
Pacsin3	0.487179	0.57145	-0.427806	0.18216	-0.407067	2.76875	-0.691257	-5.62269	-1.29332	NA	-1.2105	-1.43341	1.92256	-0.77021	2.15419	NA	-2.85518	0.775461	2.24871	3.92985	1.42837	0.850471	-0.502516	NA
Triap1	-0.704209	-1.15876	-0.209487	-0.778335	0.62233	NA	2.34281	NA	-1.20722	-3.85461	-1.90954	-3.87741	NA	-1.81274	3.38211	-3.61719	-2.8253	-0.0376309	0.414837	2.94733	2.01811	2.37214	NA	-6.96687
Yod1	-0.917352	-1.65056	-1.19134	-2.00369	0.375583	5.78315	-0.907001	3.0735	2.37128	-1.4031	0.698927	-6.50443	1.46462	-2.26911	-2.65436	-1.27667	4.54522	0.422408	2.9641	-0.588819	0.931751	-3.64775	-0.887025	2.67747
Ssr2	NA	NA	NA	0.473219	0.221366	NA	-1.46684	NA	4.52376	NA	0.462677	1.1039	NA	-4.0276	-0.404783	NA	4.53775	1.09642	0.389417	0.265552	3.0618	-0.575794	NA	NA
Hook2	-3.71163	-3.84107	-3.82157	-0.597879	1.53606	-0.972844	-0.69945	1.71214	4.66905	-6.02999	-2.18463	-1.9179	-2.01062	-2.40728	-1.31364	-2.09004	0.929073	NA	0.480203	-1.51439	NA	1.4849	-1.23761	-0.523598
S100a11	-3.89028	-1.73824	-2.15356	-1.7301	2.39582	3.94253	-2.70122	2.92331	2.86635	-3.37643	-5.91933	-2.45982	-2.76876	-4.14484	-0.778638	-1.65015	5.92369	4.91046	-0.87795	-0.816651	2.5613	-1.36286	-0.200939	0.138833
Tmem63a	NA	NA	NA	-2.33259	-1.45574	6.64614	-0.743145	1.97375	-0.227842	NA	-2.39175	-1.42623	NA	-1.12191	-0.398338	NA	2.20294	0.224484	0.363997	-3.54115	1.90172	0.378229	0.458759	NA
Rasal2	-1.13666	-1.27383	-1.74234	-1.41867	-0.114055	4.15677	-1.82186	2.28866	1.95693	NA	-5.10054	-1.5985	4.34963	-0.900004	0.500848	NA	1.29891	-1.12889	1.91825	-0.579326	-1.01206	0.888632	2.28707	NA
Gtf2i	NA	NA	NA	-1.59912	-0.106344	2.72349	NA	-0.00287256	2.3659	-3.71318	NA	-1.54108	NA	-0.171486	0.600758	-2.15229	NA	1.55111	1.15928	-0.118915	0.757156	-0.0510816	0.971439	-5.08656
Tnc	1.60341	1.31806	0.108173	0.115216	-2.6355	0.756137	-2.51552	1.97375	2.52195	-6.0906	-1.93867	-0.529024	3.63219	-0.753463	-2.07746	-5.58838	-1.92873	-2.29503	0.963183	-2.34503	1.7698	1.44197	0.820651	0.323985
Cenpv	2.08021	-1.01081	-1.22022	-0.667733	-0.353091	2.96187	1.03469	2.90878	5.7722	-2.03955	0.216717	-1.97174	7.66204	-7.38548	-3.44719	-0.226752	1.66127	-0.278349	0.926869	-6.10901	1.57581	2.20995	1.74046	-1.07082
Sbspon	-2.13338	-3.28899	-2.39037	-1.54382	-1.27454	NA	-1.48869	NA	3.82958	-4.25197	-1.04221	-4.78538	7.93172	-6.81188	-0.926891	-1.96969	-1.402	-1.7922	-2.59198	-5.86219	-0.0498561	-0.866772	NA	-2.16116
Mdn1	-1.20072	-0.605312	1.53937	-0.944239	3.52546	-0.0344268	2.86988	5.21484	NA	-2.41334	1.26852	NA	NA	NA	2.68597	-2.18134	4.11935	NA	-0.227925	0.398454	NA	2.51047	-0.82671	5.23256
Aspm	-1.28204	-0.657369	0.378472	-1.20328	0.34474	-4.53943	1.63823	2.24506	-5.52294	NA	0.0128296	-2.43111	2.43138	0.61146	-0.237193	NA	2.85295	7.26415	-0.965105	-0.441677	0.896832	2.73467	0.929972	NA
Aldh5a1	-0.588396	-0.602572	-0.603385	-2.06191	5.4763	0.765189	3.41879	-2.65291	-1.36327	NA	0.213481	-2.20142	2.00397	-0.63623	0.291361	NA	6.18519	5.21537	-1.05226	0.631033	0.931751	1.22731	-3.32979	NA
Rpl31-ps12	1.80547	2.43728	1.95175	-2.54215	4.40835	2.91057	1.41156	-1.5677	-1.45476	1.64782	3.03554	-1.51595	NA	-3.21954	-4.05632	-3.88278	4.59379	1.52436	-2.4903	0.90633	2.98808	2.4103	-1.06797	0.0976884
Gga3	-1.26232	-1.23685	-0.731604	0.569268	-0.206585	-0.740502	6.29447	-2.52695	-0.518426	2.71194	3.50157	-0.457247	-0.412927	-2.77991	1.49672	-0.405196	0.18567	2.85099	-0.144402	1.43794	-0.51544	-1.7874	-1.56557	0.620227
Spata13	-1.09477	-1.77933	-2.17551	NA	NA	NA	NA	NA	0.245704	4.93446	NA	2.59685	NA	-4.20764	-0.540145	-2.55897	NA	4.28994	0.520149	0.93481	0.210095	NA	NA	0.167635
Atp11a	-3.38021	-1.20123	-0.802067	0.0366301	1.59775	0.291454	NA	-0.109455	-1.67538	3.47298	NA	1.17926	2.5077	-6.93749	2.26055	-5.67552	NA	1.80787	-0.518439	0.464905	0.314852	-2.57924	1.04306	1.24974
Rassf4	-1.8266	-2.6328	-2.10043	-0.00120756	0.43727	0.475517	2.82345	-1.98919	-4.18841	3.97474	0.103446	-1.77435	6.11014	-5.94101	NA	-5.04889	-0.016057	3.9048	NA	NA	-1.13622	-1.86373	-1.13206	1.56656
Serpinb8	-0.709137	-0.0957014	-0.457839	-0.75214	3.58715	NA	1.86216	NA	-3.72024	3.19349	3.20383	-3.58671	-0.270457	-2.87202	NA	0.00564056	2.07593	5.54703	NA	NA	3.84941	-2.4743	NA	-0.38782
Map7d2	0.73482	0.624877	-0.631108	NA	NA	NA	0.29734	NA	-3.50499	0.923817	5.25889	-1.73846	NA	-4.64726	2.06395	4.52069	-1.46924	NA	-1.48803	-2.76272	NA	NA	NA	-0.996763
Cox6a1	-0.239728	0.208421	0.401575	-0.0186711	2.67727	-9.58154	0.761598	-0.157902	-1.2126	2.19672	0.805726	-0.475191	0.380832	-0.24685	0.34615	0.208984	0.981372	-0.26765	0.825189	1.2813	-0.763752	-2.14039	-4.61526	1.09339
Stx7	-1.68492	-0.377905	-1.49052	-0.987898	-1.82972	0.62337	2.18988	0.772275	-3.12831	3.10593	2.72486	-1.32575	-3.14529	-1.56572	1.9447	-1.7539	0.607803	-2.39132	2.27413	1.56609	-2.22258	-0.633036	3.45944	0.805379
Sipa1l1	-1.7687	-1.14369	-1.74696	-0.0390452	-0.395501	NA	4.43743	NA	NA	3.47298	5.31714	NA	NA	NA	NA	4.42939	-1.06579	-0.834675	NA	NA	0.466166	-1.04804	NA	1.87103
Hist1h1d	-1.20935	-1.03273	-0.465925	1.12519	-0.865862	0.225071	1.3624	-0.753797	-9.26826	NA	0.967541	-3.80204	-2.68226	-1.43174	-0.946229	NA	-0.0758281	-0.604656	1.47885	0.545596	0.101459	-4.05798	-0.0916178	NA
Plin1	-0.702977	-0.308039	0.614118	-2.30931	0.510523	-0.969826	-1.46957	-3.67998	1.80087	1.44577	1.97727	-0.737176	-2.33627	-2.55382	0.362264	-0.313899	-2.02959	4.07597	2.68085	2.34452	3.75241	1.79972	3.50468	0.908241
Plin4	0.0424105	0.809817	1.18822	-1.7039	-0.179597	-0.414621	-1.98299	-3.88346	0.331803	0.920449	1.46593	-0.920207	-1.38986	-2.55382	0.468619	-0.475744	-2.88507	3.06496	2.57917	1.32402	3.5817	2.97794	2.78844	1.42255
Agap2	1.0687	0.612548	-0.105526	-2.64984	-0.70779	NA	0.403846	NA	3.08698	-1.1438	2.09701	1.80731	-0.336604	-3.03531	0.974613	-1.10237	-0.535318	6.26918	-0.0100395	3.00429	0.567043	2.16225	NA	-1.82377
Krt7	-0.383877	0.0234817	0.165929	NA	NA	-0.921547	0.611397	-3.72358	-1.36327	0.88004	2.92227	3.08493	-2.71279	-2.82597	0.452505	-2.58802	-0.785609	2.51933	-4.33507	-1.07296	-2.21482	NA	3.33127	-4.25132
Krt8	-1.02577	-0.494349	0.689201	-3.96252	1.54763	-1.35002	-0.188766	-3.14707	-1.23951	1.02821	3.76695	4.43434	-5.04319	-3.32839	0.0786499	-3.67944	-1.30113	2.30536	-3.33643	4.08174	-1.11682	2.53909	3.83264	-3.00874
Krt19	-0.540347	-0.228584	0.109328	-4.25067	2.07582	-2.50871	-0.748607	-4.01426	-0.469996	1.53669	4.89642	5.05879	-6.20838	-4.11134	-0.337103	-2.77892	-0.542789	0.925241	-1.24836	0.925317	-1.02758	2.56771	3.38028	-3.53128
Hsd17b13	-1.5075	-1.47658	-0.982266	0.48195	-3.50297	-1.07544	0.349228	-3.26818	-1.94983	3.96127	0.621256	3.78835	-1.82745	0.414677	1.30012	-0.807733	3.47308	3.72827	-0.623751	2.3113	2.99196	-1.62522	-0.604298	-3.81518
Casp4	-1.50997	-0.599832	-2.69994	-1.017	-2.84369	0.19188	-3.99295	-2.48819	0.434046	2.75572	2.89638	1.88985	-0.34678	-0.0123849	-2.28373	-0.59609	4.79178	-0.0483295	0.109798	1.97429	2.14227	-3.2566	-1.68997	-1.95955
Nucks1	3.29254	3.7209	2.80424	0.240371	1.60546	-2.04403	0.138946	-2.70136	-1.557	1.76231	1.49506	2.56455	1.43409	-0.887443	-4.06276	-1.14387	2.03857	0.272628	-1.98917	0.0282269	2.10347	0.00615982	-3.74069	-2.75776
H2afx	2.30444	2.50441	2.23707	2.20211	-1.12803	-2.64449	-1.15825	-3.26334	-3.31665	3.23389	3.51775	1.9078	0.0602756	-2.63756	-1.49412	-3.50099	1.33253	-0.0911238	-0.92879	-0.403705	-1.16338	-1.24361	-2.66256	-3.53951
Set	NA	NA	NA	2.27487	1.89462	-5.30284	-0.0303717	-1.85838	-2.76777	1.60068	3.15852	0.72348	0.502949	-1.38987	-1.19439	-1.44266	-0.0347355	-1.51403	-1.18299	-1.31978	0.442887	-1.11959	-4.26468	-2.21053
Hscb	NA	NA	NA	-0.845279	0.745703	1.68852	5.90121	-1.85354	-4.54895	1.78925	6.34953	-6.81307	-4.38172	-2.80503	-0.169513	-1.99874	1.15695	5.65401	-2.17437	-8.28291	0.0161017	0.769379	1.98172	0.336328
Fam107b	-2.85413	-1.31767	-0.381601	0.0919313	-2.90152	0.321628	0.223605	1.50867	0.18113	5.5103	4.11	-2.41316	-5.90309	-1.84624	-1.34587	-3.58814	-0.92383	-1.34286	-1.8548	-4.74201	1.43613	-2.40275	2.14759	-2.78656
A230050P20Rik	-3.40362	-3.88079	-2.98757	-2.62365	0.190523	-2.78933	0.829872	-1.50472	1.45647	4.72231	2.96111	-3.27448	-5.81659	-2.56638	-0.462795	0.872962	-0.419512	NA	0.273212	-8.94742	NA	-0.38022	-0.815401	-1.42467
Baz2a	-1.0036	-0.797101	-0.817083	-1.86107	-1.13189	2.27691	0.641437	0.927305	NA	2.96787	4.86082	NA	NA	NA	NA	-4.11932	-1.94741	5.98567	NA	NA	0.439007	0.80754	-0.464819	-2.6549
Smg1	NA	NA	NA	0.0861101	-1.60996	0.496639	1.02377	3.96007	-5.15702	NA	4.75726	-6.75565	2.42629	-2.23143	-2.5609	NA	-4.03566	NA	1.48974	-0.318268	NA	-0.666427	-0.00114485	NA
Spc25	NA	NA	NA	-1.63114	-4.05429	1.34152	-1.90925	-1.37876	-5.58214	0.950756	2.56952	-1.5016	-0.641896	-0.00401109	-2.73493	0.503624	-4.77906	5.98567	1.58053	4.77473	-1.65612	-2.91792	1.85355	0.537938
Lactb	-1.78841	-1.02314	-0.334241	-1.05193	-0.449477	-1.36813	-0.166918	0.0843316	-2.41261	4.89405	3.18118	-1.37599	NA	2.24016	2.04139	0.362529	-0.938773	0.507997	-3.68504	0.455412	-3.74349	0.917252	-1.60327	-2.83594
Cd74	NA	NA	NA	-1.05193	0.491245	NA	-1.27295	NA	-0.690625	4.43945	0.352642	-1.06735	1.15933	1.21437	NA	-0.948828	-4.98079	-2.35387	NA	NA	-2.16826	-0.194185	NA	-0.692292
Sptan1	-1.30545	-1.1478	-1.37847	-3.52593	-0.777187	1.95405	-0.169649	-0.458272	NA	5.5204	7.01621	NA	-1.83762	NA	2.56994	-2.48428	-0.808023	0.288676	2.39397	0.498131	-0.290408	-1.3247	0.0855584	-1.28889
Sema7a	-1.05165	-1.39165	-1.15207	0.43247	-0.383934	0.879851	-0.164187	-1.28187	-1.22336	7.15699	7.32366	-0.643866	-3.80675	1.43209	1.07775	-2.65857	-3.52387	-3.627	0.72714	1.54236	-2.1993	1.24639	-0.415812	-1.81143
Rasal3	-3.16214	-3.41913	-2.94483	-0.888938	0.333173	0.819502	0.7971	1.26643	-0.771343	7.12331	8.08419	-0.564912	-2.59576	-1.88392	-1.67138	-0.89488	-1.89511	-1.25727	-0.0754052	-1.88936	-0.336966	-0.38022	0.108177	-2.0583
Fabp5	0.685538	1.07284	1.04614	0.642033	-2.89767	-0.81292	0.00513042	-2.04733	-0.157886	5.21733	3.86728	-2.91919	0.314685	-1.4443	-1.53602	-1.52566	2.4495	-0.41743	-1.38635	-1.09195	-3.56502	0.631045	-0.789013	-1.75383
Cd163	0.264179	0.108417	0.0504166	-2.04735	-0.43791	-0.921547	-0.145071	-3.69936	-3.85477	5.24427	4.61163	-1.27191	0.792976	-1.6034	-1.03647	-0.58364	-2.22759	-1.28936	-0.743588	-4.15345	1.06755	1.39426	1.38234	-0.321988
Irf5	-1.4422	-1.21767	-1.17517	-1.59621	-2.07261	-2.62337	-0.183304	-2.95812	NA	5.94807	7.02915	NA	-1.12019	NA	-1.22017	0.93521	-2.91122	-2.57854	-2.57746	-2.3118	-2.48253	-5.18373	-2.76434	-2.24345
Clstn3	-2.02003	-1.96016	-2.67568	-1.18582	3.18618	0.285419	NA	-5.84555	0.864542	-4.41024	NA	-6.68029	NA	-0.506437	NA	-0.181103	NA	9.68203	NA	NA	-0.938346	2.61541	-2.59093	4.87048
Rtkn	-1.36212	-1.47247	-1.20752	NA	NA	3.29077	-1.36034	-2.43974	0.294135	-3.44715	-5.69926	-7.16837	4.08504	-1.86717	NA	4.51239	-2.69828	NA	NA	NA	NA	NA	-2.08956	5.24902
Sfn	-1.85247	-0.105291	-0.768568	-0.484366	-1.49815	1.92086	1.87036	1.67823	-0.319322	-7.98648	0.844561	-0.475191	-1.03369	-3.86013	-10.8147	3.10974	0.181935	3.51965	-1.00505	-3.34179	-0.0188171	-3.98643	2.1589	5.16673
Ppp2r3a	-1.2574	-1.24233	-1.6765	-1.30224	-5.342	0.0832525	3.70281	1.98829	1.80087	-8.41415	-5.05523	0.00212402	-0.942099	-3.21116	-2.10002	-0.965427	-4.5736	2.7226	-0.830742	-1.7707	2.83289	0.621505	-6.74515	2.57872
Zfp618	-1.86972	-3.77668	-1.58871	-1.73883	7.32305	-5.4356	2.57221	2.13847	0.85378	-6.02662	0.462677	-5.38472	NA	-3.03113	0.449282	4.93568	-1.40947	-0.807929	2.93505	0.702231	2.61173	-5.67982	-8.93157	2.16727
Arhgap31	NA	NA	NA	-1.45068	3.18618	NA	1.71742	NA	-1.39018	-0.719504	-0.401418	-1.74923	11.1882	0.431424	NA	0.084488	-0.755724	-0.79723	NA	NA	-0.395164	-3.87195	NA	0.867096
Hgsnat	NA	NA	NA	-1.68062	5.27196	NA	-0.308927	NA	0.267229	0.152668	0.271734	-1.03505	NA	-0.200794	NA	1.08046	0.525618	-1.09679	NA	NA	-0.82971	-5.66074	NA	0.875325
Myo10	-5.66565	-5.22743	-4.87042	NA	NA	-3.61308	0.44481	2.19176	1.55872	-0.396228	-1.49853	-1.33651	NA	0.0378577	NA	2.44576	0.701196	NA	NA	NA	NA	NA	-9.58373	0.731318
Eppk1	-1.71079	-1.54919	0.792008	1.96053	-1.9608	2.14113	0.398385	6.28067	NA	-1.12023	-2.84807	NA	9.71259	NA	NA	1.63239	-2.00718	NA	NA	NA	NA	-2.11177	-1.12452	6.32701
Ggt1	NA	NA	NA	3.24992	-0.858151	NA	1.49349	NA	1.85468	NA	-0.563234	0.224632	9.0155	-1.90067	0.352595	NA	-1.52901	-0.476273	0.62546	-1.4954	-0.705554	-1.48689	NA	NA
Ap1g2	NA	NA	NA	-0.434886	0.217511	0.384994	0.603204	-0.00287256	0.482477	0.459107	-0.229894	-2.44546	NA	-2.98088	-0.498247	-3.49269	0.103485	0.299374	2.91326	-6.88269	0.493325	-0.771369	1.57836	7.8864
Rap2a	-0.751026	0.167323	-0.158661	-1.0723	-0.784898	0.831572	1.17943	0.728673	-0.125599	-3.2653	-1.97427	-0.629511	5.04671	-2.64593	-0.83665	-2.88681	0.0100928	-4.45614	4.89239	-0.213845	-3.82109	-1.39625	0.0780189	3.07657
Dgcr14	-0.207695	-0.679288	-1.93987	-0.807441	-1.56369	-1.14785	2.13799	5.53943	-0.599144	-1.11013	0.0678469	-2.42034	3.85098	-1.63689	-1.18795	0.94766	-1.99224	NA	1.07576	-1.78494	NA	-2.2024	-1.42986	4.50018
Phf6	-0.874231	1.03585	-1.51131	-1.88145	1.1351	0.662597	0.253645	4.44938	0.907592	NA	-0.462908	-5.16939	NA	-2.55382	0.178559	NA	-0.539054	-4.65942	-0.213399	-0.968539	-2.86276	-0.556714	0.172262	NA
Tchh	-2.23687	-3.75202	-1.3496	-2.99038	1.02715	0.599231	-0.0358335	0.452527	1.33271	-3.98931	-3.39177	6.05649	2.87914	-4.14065	-0.221079	-1.31402	-4.0917	1.2034	0.560095	0.92057	-0.104174	-6.74356	-1.68997	1.30323
Itm2c	-0.592093	-1.26835	-1.43854	-2.5538	5.39534	NA	NA	NA	1.41342	-0.901347	NA	-1.2432	6.24244	-5.0492	-3.15713	-3.28105	NA	-3.09742	1.98361	-3.68829	-2.58729	-2.70327	NA	3.68551
Fermt1	-2.44262	-2.59307	-2.36611	-0.283535	3.2016	-1.42244	-0.565634	-2.11031	0.633151	NA	-4.9808	-0.913029	6.50193	-4.26207	NA	NA	-1.96609	-0.920264	NA	NA	-1.96651	-3.51896	1.57459	NA
Nxn	-3.53422	-3.1835	-3.73147	-0.213681	1.49751	0.756137	-8.4471	3.29635	0.934498	-2.15741	-8.72845	-1.72052	3.11319	-2.16863	0.0560897	-1.60451	-5.95954	-3.14022	-0.0100395	0.820893	-3.33222	-3.87672	-1.39217	1.55421
Nt5dc3	-1.6381	-3.13282	-2.51396	-3.133	2.49221	-2.19792	-1.95841	1.47475	-2.08974	-1.55463	-2.6636	-4.06044	4.66509	-5.69398	-0.366109	4.81118	-3.40806	-2.63739	-2.47215	3.43147	0.0781796	-0.79522	-1.72013	0.110032
Synj2	-1.11571	-0.891626	-1.29069	-0.30973	2.00642	-0.269785	2.20353	2.75375	1.591	NA	-5.34974	-0.439303	NA	-1.95091	0.397716	NA	-4.27474	-4.14054	0.596409	3.79221	-1.85399	-1.67769	-0.743777	NA
Dbn1	-1.89683	-2.42183	-2.50472	-2.52469	3.14763	0.750102	0.155332	1.89624	-0.0933115	-7.0638	-3.65067	1.62069	0.706477	-4.30812	-1.73261	2.37106	-2.6684	-3.63235	0.204215	1.85563	-2.50193	-0.170335	-0.543982	-0.955618
Pof1b	-1.62947	-0.135429	-0.903718	NA	NA	0.406116	2.93815	0.496129	5.6861	NA	1.35266	6.73837	NA	-2.08908	1.65464	NA	4.11188	9.00802	-1.92743	7.98812	6.03378	NA	7.81722	NA
Pabpc6	-2.5646	-1.86153	1.34069	-1.96295	-0.781043	-2.71389	-0.284348	-4.78941	6.687	-0.638685	0.708636	0.526094	NA	-0.418512	2.50549	2.07227	5.50529	11.1317	0.705352	6.08002	2.47206	2.55817	3.04478	2.45528
Dgka	NA	NA	NA	-3.15047	-3.93092	-2.59621	-1.93383	0.467061	NA	0.923817	0.58242	NA	1.57656	NA	-0.117946	0.736016	3.20784	8.46239	-0.870688	8.1495	5.56431	-1.60137	-2.27428	1.10985
Pik3ca	-1.09723	-1.55467	-1.05042	NA	NA	8.29063	1.01011	5.709	7.2036	NA	-2.14255	-2.17271	3.33707	0.0504184	NA	NA	2.01242	3.93154	NA	NA	-3.65813	NA	-2.14611	NA
1110012L19Rik	NA	NA	NA	NA	NA	NA	1.55903	NA	0.525527	-1.34922	-3.68951	-4.25423	1.78517	-2.17282	4.11693	9.03574	-0.258877	4.89441	-1.25925	8.38208	-2.26914	NA	NA	-1.33826
Mphosph9	-0.898872	0.0933477	0.809335	NA	NA	2.49719	-2.60837	2.7053	3.7112	NA	-7.86435	-5.61799	3.33199	-1.04236	-1.64882	NA	0.514411	8.63357	-3.18754	3.74474	-0.977145	NA	3.35766	NA
Zfp300	0.117565	-0.260092	-1.0458	2.67654	3.27486	-0.0253745	7.32949	5.24391	-0.297797	-3.13734	-3.0293	-3.45751	NA	1.91358	2.19286	1.53694	-2.47041	NA	2.92415	2.31604	NA	-4.75919	-1.62589	3.19178
Zc3hav1l	0.382455	1.24408	0.344974	0.391722	3.50233	1.32643	4.23261	-0.530942	0.0627434	-3.95227	-5.25588	-2.66438	3.74922	0.66589	0.800577	2.8317	-6.2696	6.25313	4.17336	0.797161	-1.6406	-11.7379	0.982748	-0.0216315
Pcp4l1	-2.95885	1.91397	-1.46395	NA	NA	NA	-0.0740666	NA	-1.80991	0.61401	-3.30763	-2.01121	NA	2.23178	NA	0.760916	8.92345	-1.32681	NA	NA	3.86105	NA	NA	2.69392
Ccdc25	-1.70833	0.501584	-0.774344	NA	NA	-3.5286	NA	2.70046	-4.61352	3.04195	NA	-2.40957	-0.606278	3.97771	0.297806	-0.0773567	NA	0.866399	0.389417	-1.57135	0.768796	NA	0.598238	2.24133
Bcas1	-1.24508	-0.140909	-0.581438	-3.61325	-6.29043	-0.975861	1.35967	0.0116615	-2.2135	-0.601643	0.731291	-1.59132	-6.50859	5.72783	0.8038	-1.812	5.21391	NA	-4.32417	0.403201	NA	4.20863	6.33196	-1.54399
Akr1e1	-1.20811	-0.891626	-1.58409	-1.70099	0.460402	-4.70539	2.74152	-1.98919	-8.78933	-1.53443	-1.11988	-4.92176	1.82588	-1.04236	1.30979	3.52472	7.19756	3.80851	1.17381	1.03449	2.56517	-0.0987828	5.34807	2.20019
Gfpt1	-0.473816	0.101567	-1.34151	0.0890207	0.603053	1.03374	0.264569	0.181225	-0.0125934	-1.19432	-1.33024	-2.92637	0.289244	-2.2733	-0.910777	-0.774534	6.39439	-0.139267	0.872397	3.95359	5.61475	0.497482	1.71407	1.62005
Camk1	NA	NA	NA	1.94016	1.671	-0.912495	-0.691257	0.874014	-3.38661	0.405228	-1.60533	-0.084008	NA	-2.71292	NA	-1.08992	5.9984	NA	NA	NA	NA	0.154033	0.142104	0.867096
Gpd1l	-3.16953	-2.87116	-2.57403	0.339332	-1.14345	-0.0706358	0.671478	-2.3913	-1.37942	-1.45698	-1.89983	0.0703119	-1.41021	-2.48264	0.610427	-1.43436	2.711	2.25721	-0.376814	1.6278	5.61087	0.0395506	-0.231097	1.41021
Lrrk2	-2.06069	-1.69303	-1.43739	1.09026	-0.761765	NA	-0.560172	NA	-2.84311	2.74561	0.537112	-1.93944	NA	-0.715781	4.52301	-1.27667	1.47822	2.55143	-0.445811	2.1072	8.74968	-0.556714	NA	-1.15311
Gabpb2	-1.33625	-0.255982	-0.956854	1.73059	-1.0702	-0.541353	NA	-0.056164	-2.3857	-2.38303	NA	-4.25065	-5.22127	-0.167299	2.27344	-1.77465	NA	NA	0.32042	-1.04923	NA	-3.27091	7.36863	-2.56026
Capn15	NA	NA	NA	NA	NA	3.07653	NA	-1.78087	-2.18122	-3.56164	NA	-1.64515	-3.07914	2.75096	-0.95912	6.67032	NA	2.22512	-2.46852	3.2511	5.26556	NA	-3.67284	1.1798
Rab15	-1.93133	-1.23685	-1.24333	-2.49267	-1.90297	4.05116	0.0870584	3.48045	-2.7301	-3.83777	-6.3271	-3.0771	-2.90614	-1.69551	-4.35282	2.42501	-0.766931	-3.07068	-4.35686	0.33675	4.72238	2.01915	-0.389424	-0.305531
Parm1	-0.889015	-0.283381	0.237547	-4.14007	-2.75502	NA	4.12884	NA	NA	1.78925	-0.582652	NA	-3.45058	NA	4.35542	8.30537	-1.5589	1.40668	-1.51345	2.35876	-1.55136	-3.21367	NA	-1.90195
Pmvk	-1.31284	-0.339547	0.197118	-5.54006	-7.31983	3.31491	0.256376	-7.57025	-5.78124	0.822793	-1.12635	-3.63337	-0.260281	-2.3361	2.51193	5.25937	1.48569	1.25155	-0.347762	2.70526	0.404088	-0.37545	4.91078	0.476221
Cmbl	-1.65904	-2.72321	-3.05341	-3.95088	-4.03887	3.09162	2.60498	-11.228	-4.58661	-2.12374	-2.94516	-3.04121	-3.75587	2.11874	0.810246	4.15135	0.678781	3.76036	-3.1367	3.30332	3.09672	5.1245	4.15307	-0.552399
Tom1l1	-1.56048	-0.47517	-0.216418	-3.94797	-1.03936	0.725962	6.39551	-5.37077	-1.95521	-2.70967	-3.29792	-3.5257	-2.68226	4.77741	3.86877	3.89821	1.65753	3.32707	-2.66461	6.18919	0.400209	-1.81125	2.81105	-0.198554
Itpk1	-1.61715	-1.9451	-1.67765	-1.15962	-2.5314	-0.405569	3.85847	-0.0319406	-4.41442	-1.15727	-1.74449	-4.91099	-6.244	1.77541	4.0138	5.01453	-0.669803	3.25753	-2.22158	4.95985	2.94928	1.63754	1.13731	-1.60159
Trim3	-1.78718	-0.712166	-0.463615	-6.2939	-5.08754	0.490604	4.26538	-4.08693	-6.38932	-5.10394	-4.18467	-3.80204	-3.65411	1.36091	3.84943	3.41268	2.47191	1.43342	-1.25562	8.14001	1.61073	3.56944	0.0742492	-4.06616
Ap1m2	-0.298866	-0.176527	-0.541008	-3.10972	0.0478723	-0.161158	4.96723	-1.32062	2.72644	-7.92587	-7.79315	-7.13248	-6.10662	1.85915	2.45392	4.46259	3.41704	3.43406	0.291369	0.972782	1.00935	1.3084	2.24183	0.825951
Atp8b1	0.712643	0.0481403	-1.38425	-2.93799	-5.95116	-0.0615835	6.44467	-0.894293	-0.852061	NA	-5.78017	-7.8323	NA	0.695198	NA	NA	3.22652	6.1515	NA	NA	2.27806	1.47059	-1.29415	NA
Rtn2	-1.1305	-2.29032	0.743492	-2.64693	-1.7449	-0.885338	1.02104	-5.58394	-0.57762	-6.20173	-5.01963	-5.79743	-13.1741	4.27498	6.06033	-1.48001	-3.42301	6.21034	-1.91291	4.25736	2.08795	4.31358	0.918663	1.07282
Glce	-1.13173	-2.07113	-1.90983	-2.04735	2.48064	-1.24743	5.15294	-1.37876	-4.37675	-3.85461	-5.39828	-3.6872	-7.65343	-4.39605	-0.704512	5.45441	-0.561468	2.10208	2.4557	6.36956	-1.7764	-2.33597	2.0458	1.19214
Wfs1	0.13235	0.439938	-0.171368	-1.37792	0.560643	-5.25456	2.54763	-4.36308	-6.40546	-5.98958	-6.72841	-3.22424	NA	-1.31869	-0.224302	3.84841	4.6162	5.27956	-2.39589	10.2807	-2.71921	0.860011	-1.07928	-3.94684
Bnip2	NA	NA	NA	-0.472723	-7.8673	1.00356	NA	1.98829	4.61524	-3.98931	NA	-1.43341	-2.13274	1.80472	2.02205	0.955959	NA	NA	-2.07269	6.16546	NA	-8.68976	-0.461049	0.542052
Pola1	-6.92603	-6.76722	-5.39831	NA	NA	0.415168	0.103444	0.612401	-0.335466	-1.38963	-0.394946	-0.270627	-0.570661	-2.73386	NA	3.83596	0.043714	-1.99547	NA	NA	4.1598	NA	0.300432	1.31969
Hspb8	-0.407286	-2.92322	0.487054	-2.34132	-2.72417	NA	-0.284348	NA	1.00445	-5.44742	-3.26232	1.19721	-2.90106	-0.523184	1.1132	-2.18134	-0.468076	-5.1676	-3.2529	8.80452	2.40222	1.79972	NA	6.35993
Kifc1	-0.254512	-1.32315	-1.17864	NA	NA	NA	3.26586	NA	0.918354	-0.783486	-0.297856	2.23079	NA	-0.887443	6.16346	3.77787	-1.26751	-5.43506	3.2074	5.44874	1.85904	NA	NA	0.258153
Ddx60	-2.39211	-2.2136	-1.83937	NA	NA	-1.05431	0.368344	9.0276	0.304897	0.048277	0.530639	-0.0158202	-6.05574	-0.439447	6.2247	-0.388596	-2.70949	NA	-0.00277662	2.56761	NA	NA	-1.50526	0.480335
Tanc2	-1.28081	-0.531336	-1.2156	-3.88394	-4.88321	NA	NA	NA	0.58472	-3.08346	NA	2.42459	NA	-0.255224	4.06214	1.92703	NA	NA	-0.0862994	1.2908	NA	-2.91792	NA	1.07282
Papd4	-0.488601	-0.498458	-0.672693	-0.775425	-0.461043	1.04883	1.53445	4.19746	-1.04578	NA	2.47566	-1.437	-7.28199	-0.129618	0.381601	NA	-2.01092	-3.05463	-1.05589	0.407947	-2.62997	-4.18677	-0.95865	NA
Gldc	-0.430695	-2.98487	-2.68146	NA	NA	3.91537	2.15437	6.44539	NA	NA	-0.216948	NA	NA	NA	0.384824	NA	-5.16757	-2.46086	-0.286028	1.45218	-2.08679	NA	-2.51177	NA
Cdc40	-0.921048	-0.557365	-1.47204	-1.45068	-6.32899	NA	NA	NA	-0.373134	-5.03996	NA	-0.0875969	NA	-1.88392	0.297806	0.561722	NA	NA	0.643617	-0.199605	NA	-1.96867	NA	4.12576
Ppl	-2.88123	-3.47256	-3.43922	0.441202	-1.54056	0.306541	4.68048	-0.627836	1.61791	-10.8455	-1.38849	-5.23399	-3.33355	-0.271971	2.91801	-0.58779	-4.18509	-0.57256	2.68811	1.77969	-1.06638	-3.07534	-3.34864	3.72666
Pcnxl2	NA	NA	NA	-0.184575	-2.91309	NA	2.12433	NA	-1.32561	-8.90243	-1.4694	-2.21219	NA	-0.724155	5.61235	-7.59691	0.577918	-1.4124	1.35538	4.08649	0.268293	-4.51591	NA	2.28659
Fcgr4	-4.0295	-4.10957	-1.58524	4.38796	-3.49526	NA	-1.68259	NA	0.390997	NA	-2.95487	-0.180907	-4.36646	-3.59635	NA	NA	-3.34456	-1.77615	NA	NA	-2.3351	-5.4747	NA	NA
Pcf11	-1.40278	-1.20534	-1.37963	-1.74756	4.6551	NA	3.67004	NA	NA	-2.75008	-0.259021	NA	NA	NA	1.88991	-0.87413	2.80813	0.219135	2.73895	2.21162	-0.748232	-5.10741	NA	-0.515369
Gpt2	0.398471	0.297466	-0.9222	-1.50889	4.91341	3.16102	NA	10.5876	-9.66647	-2.80059	NA	-4.80692	-7.46008	-8.81739	2.65374	-3.71679	NA	NA	2.63727	1.23384	NA	-6.5289	-4.15159	-1.55222
Casc5	-3.19171	-3.00815	-3.25671	-2.3617	4.66666	0.976408	4.78153	6.26129	NA	NA	0.851034	NA	-1.28301	NA	-1.47478	NA	-1.89885	1.14456	-5.56249	3.55488	2.74365	-1.65861	-0.0689995	NA
Dennd1c	-2.2073	-2.17661	-2.77849	1.29401	0.99245	0.731997	6.19615	5.46192	NA	6.3791	3.14881	NA	-2.81456	NA	NA	-3.07356	-4.12532	-6.06628	NA	NA	2.94152	-0.947864	1.14108	-3.21035
Shroom4	-3.31122	-3.27118	-3.05803	-1.72137	4.46618	-0.761624	2.88353	3.13163	-10.7696	NA	-0.362582	-6.91715	-2.42785	-2.45334	1.16154	NA	-0.0795637	-4.35451	2.87331	0.697484	2.9842	1.07944	0.202419	NA
H2-Aa	NA	NA	NA	-1.47106	3.3057	NA	-0.409971	NA	NA	6.78657	-0.462908	NA	1.42391	NA	2.78265	-3.62134	-3.83393	-1.0005	0.295	-1.91784	-2.68817	-4.19631	NA	-3.49425
Dnah9	-4.4139	-2.88349	3.34022	-1.50307	2.16835	-2.15567	NA	3.77113	-12.3409	NA	NA	-1.12836	NA	-2.29005	-0.466018	NA	NA	NA	2.21603	-0.223338	NA	-1.36763	1.12223	NA
Lama1	-3.76584	-3.36981	-2.74037	-1.16835	5.64208	2.71444	NA	-2.32347	NA	0.994533	NA	NA	NA	NA	0.520186	2.43746	NA	-0.770484	1.26096	1.20536	2.4061	-3.43786	-0.140624	3.49213
Abca3	-3.64756	-3.58078	-3.52354	NA	NA	NA	5.77832	NA	-13.1912	-3.02621	-3.83191	-12.8316	NA	-6.21316	1.21311	0.520224	5.71076	0.449154	1.52242	4.65132	0.163537	NA	NA	4.05993
Fam83b	-2.05207	-3.03007	-1.7331	-0.440707	-2.55068	0.834589	-1.45592	1.68792	-1.30946	-2.03618	-9.33364	-12.5767	-1.88342	-12.2255	-0.391892	-1.08162	-0.774402	-10.5222	4.15884	5.55316	-1.40393	-2.12608	-0.932262	0.105917
Pdcd4	-1.59128	-2.1136	-0.562956	-3.17375	-1.88369	3.51707	-1.07632	3.68877	-0.496902	-2.59518	0.0710832	-9.00226	-3.45567	-8.71272	2.68597	1.2423	-1.06952	-3.2579	4.65998	1.22909	-2.90544	3.73162	-2.93774	-0.873329
Trpc4	-1.23029	-2.08757	0.292993	-3.82863	-2.33863	1.079	-4.25512	0.961218	0.224179	-5.9458	-3.44355	-8.49983	NA	-6.1336	3.17585	2.31711	0.196877	-3.95331	4.67813	4.35704	-3.23523	-1.37717	-3.62383	-1.00088
Hist1h2ba	-0.229871	-1.45329	-2.03921	-1.48852	7.49268	6.62501	5.30587	2.434	2.68339	0.263794	5.85437	-1.25038	5.75397	7.98037	7.97473	2.8898	-2.61236	-1.96338	2.30318	0.578822	10.4452	0.0920219	1.48412	11.7746
Cobl	-0.786756	0.168693	-0.757017	NA	NA	6.12412	NA	-2.2508	-7.14269	NA	NA	-7.28321	NA	9.76817	0.24624	NA	NA	2.76005	0.338578	1.51388	3.023	NA	1.66506	NA
Sfxn5	-0.587164	-1.62179	0.247943	0.065736	-1.34008	NA	2.29638	NA	NA	-0.244692	-2.25906	NA	-1.54759	NA	NA	6.50018	-2.46667	3.78711	NA	NA	1.48657	-0.742749	NA	1.73114
Ggt7	-0.769507	-2.10949	-1.62798	-4.13716	1.45124	1.03374	2.87534	-5.60816	NA	-4.35299	-3.48886	NA	-4.50384	NA	1.08097	7.42975	-2.87386	-4.34381	0.945026	0.854119	2.02587	-3.91965	-0.408273	10.6349
Arhgef19	-1.42126	-0.517637	-2.5567	-1.73592	-1.39405	NA	4.05237	NA	-4.19379	-0.261529	0.770126	-1.89637	0.762447	0.833365	4.59392	3.98536	3.17422	-5.78277	-0.968736	1.57559	4.2956	1.6757	NA	1.92452
Hsf1	0.175471	-1.18616	-1.19481	-1.43613	0.2098	-2.53285	NA	-0.826467	0.159605	-2.75682	NA	-4.76744	3.59148	0.368621	3.1275	6.61637	NA	NA	0.796137	2.21637	NA	-0.260967	-6.46242	3.27818
Fbll1	NA	NA	NA	NA	NA	NA	9.93753	NA	-6.60995	-2.50763	-0.880392	-6.65158	4.54298	3.34968	6.94663	3.24253	0.398605	-4.23682	-0.460336	0.260806	-2.18378	NA	NA	-0.556514
Sytl4	-1.68122	-0.0820022	-1.51478	-4.66979	-4.60947	0.122479	8.64033	-4.00942	-2.57405	-4.69984	-3.03578	-3.87741	NA	2.91843	9.03506	0.462126	1.00752	2.18232	-1.12126	-1.17264	0.0316212	-0.571024	1.87617	-1.33826
Prph	-0.135004	-0.64641	0.0446409	-0.749229	1.50136	NA	1.87855	NA	-1.28256	0.142566	0.129337	-1.97174	0.95071	-4.39605	1.78356	2.90639	-0.471811	5.33306	0.200583	0.14689	3.86881	4.08938	NA	-2.00481
Nefm	-0.0426006	-0.417633	0.498606	-0.437796	-0.0677902	1.79111	2.32642	-1.59193	-2.60095	-0.887877	0.391478	-0.923796	-2.34644	-4.68494	2.02527	2.6574	-0.591353	3.24683	0.440257	1.02025	3.27519	4.09892	1.45773	-1.35472
Mbp	0.107709	-0.402564	0.439694	-0.682286	0.869076	-1.04828	2.59952	-5.02196	-1.02426	-0.702667	1.01609	-1.20372	-0.662248	-7.93396	2.73431	1.64069	1.1308	3.34312	-0.812585	0.915823	3.36055	4.55685	2.70927	-2.38334
Tpsb2	-0.165805	-0.698467	-0.110146	-2.54215	0.0671494	-1.49184	1.65461	-4.18383	-2.09512	-1.39973	-0.886865	-0.389059	1.65797	-1.82949	3.14039	0.94351	-1.1928	2.82959	-0.558385	0.602554	3.83777	5.15789	5.51393	-1.02145
Ogn	-0.115291	-0.0847421	1.02188	-1.538	2.56932	-1.56124	1.20674	-2.66744	-2.68167	-2.117	-1.77038	-1.01711	3.63728	-2.90133	0.68133	3.01014	0.641425	0.893145	0.454783	0.303524	3.24415	3.33093	2.44916	-0.453652
Dcn	0.211201	0.0221118	1.2194	-1.62532	1.14667	-2.63846	1.49895	-2.74011	-4.71576	1.08209	2.05171	0.149266	3.7136	-4.06947	0.0303066	1.32945	0.555504	1.06432	0.287738	-0.223338	1.81248	2.5534	2.95053	-0.556514
Akr1c14	-0.746098	-0.842309	0.327647	-2.63238	3.79919	-1.66987	-0.246115	-3.10346	-2.97764	-0.0965238	-0.547052	-2.09376	-2.16835	-1.41918	NA	6.53338	-3.37818	0.518695	NA	NA	4.0434	3.19737	1.97418	-1.02556
Ces1f	1.15002	2.62085	1.76809	-1.38374	-1.0702	-1.519	-0.164187	-8.04503	0.81073	-0.173975	0.601838	-0.277805	3.77975	-1.94672	0.720005	1.03481	2.0311	-1.7387	2.43754	1.72273	2.66217	0.454551	5.31414	1.85046
Ddx50	2.7258	3.18252	3.08955	NA	NA	NA	-0.415433	NA	-2.26194	NA	-0.00011566	-2.19424	NA	-2.13932	1.5354	NA	0.570446	-3.05463	1.62773	0.327257	3.79121	NA	NA	NA
Ehd3	-0.5847	-0.487499	-0.573352	0.473219	0.356306	-0.634893	1.11935	-1.27702	-3.8763	3.41237	-3.06814	0.422018	0.747182	-5.63118	2.15097	0.893711	2.41214	1.2034	2.22692	0.602554	1.39733	-0.423151	-2.00286	1.24151
Kctd21	-0.116523	-2.32593	-1.71693	-2.37625	0.317752	-0.477987	-1.30572	-0.593923	-2.82158	1.40873	-0.547052	-2.76846	-0.74366	-3.5168	1.71588	5.35896	2.45323	-1.19843	0.821557	-0.650524	3.42651	-0.518553	0.130795	0.937042
Tpmt	-1.96705	-0.738195	-0.891011	-4.29142	-2.14201	-1.03621	-0.748607	-5.39984	-3.58033	-0.749811	-3.08756	-2.06146	3.86625	-5.32135	0.481511	7.02306	2.7633	-0.224856	1.74031	2.80493	-0.418444	-1.1339	-0.966189	0.16352
Fbln2	1.25474	1.70575	1.00917	-0.580415	-1.89911	0.472499	0.324649	1.36817	3.08698	-4.40687	-2.94192	-2.85818	1.31197	-1.13447	0.616872	0.192384	5.01592	4.05992	0.0335376	1.35725	0.858033	5.52996	0.737717	0.373359
Ormdl2	-0.167037	0.375551	0.198273	-1.11887	0.113414	-2.11041	-0.571096	0.437993	2.50581	-2.85784	-1.83187	-3.06274	5.698	-2.42821	0.655547	3.27573	2.58772	1.59925	0.247792	2.80493	2.63113	2.62018	0.669863	1.94509
Gpnmb	-0.603181	0.474186	0.766595	-2.0066	1.57847	-1.2595	1.63277	2.50182	5.93363	-2.2618	-2.3335	-5.1981	1.49006	1.76285	1.01006	-0.098106	4.407	1.15526	1.08665	-2.82917	-3.35162	4.49484	-0.510055	0.932928
Pdzrn3	-0.63891	-0.572434	-0.301897	-3.3804	2.99341	1.42902	NA	-1.05901	4.626	-4.30248	NA	-6.04506	2.38049	-4.74775	-0.343549	0.258782	NA	NA	6.8352	1.13891	NA	1.70909	-0.163242	1.79285
Paip2	-0.779363	-1.73276	-1.48821	-2.40244	4.24257	-0.471952	1.062	-2.59477	2.96321	-0.500619	1.41739	-2.3055	2.76211	-4.68494	-2.51255	0.91861	-0.363476	5.41329	1.53332	1.26706	-2.52909	3.23553	-1.27907	-1.32181
Rilp	NA	NA	NA	-0.682286	0.0594386	0.668631	4.63679	3.12194	1.16051	-2.22139	-5.48566	-1.71334	-0.947187	-3.11905	-0.391892	1.1427	2.24404	3.51965	2.06714	-0.0192382	-0.457242	3.04949	-0.977498	-1.33826
Scrib	1.87939	1.04681	0.611808	-0.594968	0.205944	1.99328	0.963687	3.32057	1.90311	-1.76678	-4.75102	-0.040942	NA	-1.54897	0.581421	0.881262	-4.1552	0.277977	2.94231	-0.484396	-4.147	0.163574	-3.54844	0.665487
Ndufaf6	1.17959	1.00024	0.339198	-1.66024	-0.287549	NA	-0.78684	NA	1.13898	-1.46035	-4.5439	-4.3296	-0.672425	-1.51547	-0.562705	-0.098106	-2.42184	3.16124	2.40486	-1.98904	-4.32159	5.51565	NA	0.105917
Fbn1	0.805046	0.486515	1.25752	-0.833636	-0.915982	-0.0525313	0.41477	-4.44544	0.950642	-2.8309	-2.81247	-2.07581	0.47242	0.14253	1.01329	1.2174	1.63512	2.7226	-0.031828	2.61982	2.77081	4.81921	1.03552	0.138833
Mfap5	0.982461	1.01804	1.18822	-1.63114	-4.31261	-2.9221	0.608666	-6.33002	-0.609907	-2.29211	-0.433781	-0.550557	1.30688	0.259762	2.17675	3.12634	4.1343	1.51901	0.0916405	2.25908	0.454527	5.66352	1.45396	0.0195133
Slc25a1	2.61862	1.73588	1.4435	-2.31513	-4.87164	0.433273	3.17301	-2.32832	3.29146	-1.51759	-2.43706	-0.963273	0.89474	-1.19309	1.06485	1.1593	-0.692217	4.00643	-0.576542	0.773428	-1.41169	5.89248	0.488917	-1.94309
Thbs4	0.874041	0.315275	1.71033	-3.93342	-1.22827	2.77781	-0.17238	-6.59163	-1.65386	-5.51814	-4.67011	-1.71693	-0.896305	-1.72063	2.04783	0.902011	2.55783	4.47182	2.85879	1.54236	0.396329	6.65093	1.39365	-0.766352
Fam84b	-0.731314	-1.77249	-1.11511	-3.60743	-1.28996	NA	NA	NA	-2.84311	-3.77379	NA	-4.27936	-1.4611	1.07202	1.21955	2.23827	NA	3.8941	2.41212	-1.07296	-0.5232	6.74634	NA	0.924699
Urb1	0.338101	-0.671068	-1.71577	-4.17499	-4.14682	4.82362	1.31871	-9.54688	1.0206	-2.8309	-4.29146	-2.53159	-1.8885	-2.05977	2.5216	3.70732	2.85669	0.267279	0.679932	-1.32927	-2.99468	5.20082	0.865887	-0.811611
Cilp	1.81779	0.996126	0.906365	-3.54922	-1.72948	1.945	-0.576558	-1.89714	-0.136361	-4.15768	-5.49213	-4.588	-1.57812	-1.71645	1.20666	3.20104	2.9314	1.79183	1.17381	1.73222	2.27418	7.02777	2.67912	-0.708749
Postn	1.02558	1.48793	1.19861	-1.41284	-1.38249	-0.0585661	-0.500092	-1.30609	1.29504	-5.28915	-5.39828	-6.41112	-0.677513	-0.95862	3.19841	1.88968	2.1357	0.866399	1.67131	1.17688	2.21211	5.67783	2.1589	-0.19444
Pawr	1.02805	1.7167	1.17782	-0.871474	-0.48032	-0.27582	1.44433	-0.540631	-0.480758	-2.46385	-1.0681	-4.93611	-1.09983	0.485854	1.81901	1.45809	4.02596	-3.96936	1.01402	1.44269	2.11123	3.18306	0.100637	1.27443
Pls3	1.5184	1.91397	1.80274	-0.330104	0.668595	-1.28364	-0.17238	-3.42806	-3.89244	-3.41347	-2.98076	-4.26859	-0.204311	1.0134	1.96082	1.49129	2.17679	0.00516338	1.83109	2.07397	1.21498	2.77283	-0.468588	1.19214
Tpm2	3.88023	4.40723	2.76612	-0.481455	-1.72176	1.05486	0.728827	0.815877	-0.0556431	-4.51463	-5.09407	-6.14555	-1.55268	0.117408	1.06485	1.18005	2.37478	-2.46086	1.635	1.54711	0.772676	3.67438	-0.3178	3.71843
Tpm1	1.6108	1.80301	1.58327	-0.536756	-1.9608	0.475517	2.14072	3.26244	-1.08883	-3.33602	-4.30441	-3.87023	-1.4153	-2.44496	-0.717404	0.723567	3.23773	-0.679546	2.57554	0.612047	-0.561999	2.70605	0.462529	1.60359
Fhl2	0.998477	1.44409	1.23673	-1.60494	-2.05719	0.267315	1.61092	-0.371068	0.590101	-5.16118	-4.49859	-5.39548	-2.09203	2.02244	2.58606	2.20507	2.25898	-1.34286	2.50291	1.65153	-1.08578	2.70128	-0.261254	0.0730016
Lmod1	1.12291	1.48245	0.596791	-0.670643	0.159679	0.925112	1.76112	0.375012	1.41342	-5.35986	-2.57622	-4.04967	-2.2345	-0.50225	0.768348	-0.359547	2.90899	-1.39635	2.23418	0.93481	-1.0819	2.62972	-1.30546	0.59554
Tagln	0.95782	1.36463	0.17517	-0.0827041	-0.592127	1.01563	0.61959	0.384701	0.869924	-5.58885	-5.19439	-6.29987	-3.80167	-0.0835618	0.426722	0.192384	2.93887	-2.82461	1.76573	1.06771	-0.201171	1.9476	0.0704795	1.47192
Synj2bp	-1.58758	-0.64915	-0.87484	-2.55671	-2.28851	1.16952	3.57446	-0.695661	-1.39018	-1.35932	-1.57944	-2.84382	-2.34135	-1.01305	4.38443	0.856363	2.30754	0.63103	0.324052	0.564582	3.59722	5.78277	0.353207	-0.725207
Mylk2	-1.69847	-1.46014	-1.26181	-0.0594194	-1.61381	0.315594	1.23132	-1.41267	1.17665	-4.10717	-1.30759	-1.78153	-0.585925	0.318379	2.04461	-0.0815066	0.831945	-3.25255	0.708983	3.55963	5.75055	4.4853	-0.581679	2.21253
Tmem132a	-1.19333	0.0138923	-0.486717	NA	NA	1.41393	2.00963	2.33711	1.97307	NA	-2.43382	-4.12145	-0.382398	-0.983741	1.03262	NA	1.98627	-4.0496	2.9532	-2.046	2.74365	NA	0.338129	NA
Zfp37	-1.30791	-0.480649	-1.293	-2.04153	-1.99935	0.928129	2.32915	0.18607	-1.67538	-1.72637	-3.04548	-2.63208	0.0551874	-1.21821	2.28955	2.89395	2.89405	-4.34916	1.34811	1.12467	4.7379	0.712137	0.168492	1.87103
Prss12	0.319621	1.31395	0.174015	NA	NA	NA	NA	NA	-0.367753	-2.53457	NA	-2.97302	NA	0.649142	0.836029	-0.139605	NA	-0.112521	5.03764	0.0851849	-0.938346	NA	NA	3.07657
Col15a1	0.593134	1.09613	0.463952	-3.24943	-0.0793565	0.321628	2.94361	-3.14707	0.197273	-2.89825	-1.26875	-4.588	-2.36171	1.90939	-0.00192231	1.65314	-0.16922	-0.337191	3.17109	1.50914	-1.95875	3.23553	-0.883256	3.61145
Nol3	1.16357	1.54135	0.988379	-0.493097	-0.449477	-0.47497	0.491236	-6.79026	-0.13098	-3.88492	-1.86099	-2.8833	-1.33389	1.67074	2.05106	0.819014	-0.27382	-0.187411	1.86378	-1.02075	1.61461	3.35001	2.42278	2.22487
Emc10	-0.893943	1.81397	0.102397	-1.45941	1.31245	1.02469	1.04835	-7.20206	1.05288	-1.12697	-2.10372	-2.84023	-2.6212	1.29392	-0.462795	0.150886	0.48079	0.326121	1.03944	1.23859	0.0161017	-0.833381	1.45019	2.7145
Gpc4	-0.000711076	0.497474	-0.119387	-0.426154	-0.734778	0.348785	-0.764992	0.539731	-1.1265	-4.45065	-4.27205	-4.01019	-1.52724	1.40697	0.597535	2.10547	-0.908887	-2.34852	4.9396	-0.489142	-1.8346	1.63754	-0.0162237	3.44687
Wiz	-0.523098	0.00567274	-1.2826	-1.93675	-1.13189	1.28418	3.10747	0.714139	-0.932779	-4.02298	-3.10374	-3.12016	-0.48925	-0.146365	2.05428	1.50789	-3.2026	-0.604656	1.83473	-2.05074	-2.12559	-0.413611	-0.385655	4.43846
Nid2	0.393543	0.994756	0.385403	-2.32677	2.16835	1.05184	1.94955	-0.78771	-2.45566	-3.05652	-2.23641	-4.61671	3.07758	-0.70322	-0.698066	-0.255801	-0.393362	-2.38597	3.84654	0.830386	-2.27302	0.497482	-0.216018	2.91199
Serpine2	-0.322275	0.872833	0.230616	-2.64693	1.3163	-0.0947751	0.633245	-3.3893	-3.62876	-3.66266	-4.55037	-5.15503	1.23056	-0.209168	2.11552	0.399878	-2.31724	-2.38062	4.41667	2.16415	-1.85399	0.750298	-1.69751	3.95707
Mcm3ap	-0.630286	-0.631341	-1.11164	-3.55504	-0.888994	0.928129	3.25221	-0.109455	-0.13098	0.597173	-0.359346	-0.593623	-6.99197	-2.75898	0.136662	4.97303	-1.85775	-1.28402	2.61911	-1.40996	-1.24486	5.26283	-0.70231	0.920584
Slc25a35	0.40956	-2.52183	-0.970715	-3.90722	NA	0.46043	2.21718	-1.14137	-3.2736	-3.07336	-3.12963	-4.95406	-4.80913	0.557031	1.04229	2.27147	-2.23506	-3.2686	0.654512	1.91259	0.0704198	9.69427	0.402214	1.65296
Nipsnap1	0.465002	-0.419003	-1.13474	-0.973345	-0.322248	0.0410087	4.32819	0.912771	4.07174	-0.315409	-1.47264	-4.64542	-1.87324	-6.27596	1.19377	0.653019	2.14317	-1.34286	1.47521	1.49964	-0.596917	2.89208	2.44539	3.1136
Apoe	1.82148	1.49752	0.54019	-1.4274	-2.19598	-1.07242	0.772522	2.10941	0.337185	-0.813793	-3.31733	-3.27448	1.71394	-2.86784	-3.15068	0.702818	-0.180427	-2.29503	0.567357	-0.0951823	-0.174012	4.07507	2.41524	2.56638
Htra1	0.750836	-0.843678	-0.925665	0.0511831	-2.28851	-0.0555487	-0.576558	-0.0319406	0.0950306	0.647685	-1.88365	-6.18144	-2.6212	-5.88239	-2.70915	0.648869	-0.426983	-4.0603	0.679932	0.773428	-1.28365	4.06553	-0.306491	2.88319
Mthfd2	0.386151	1.44957	-1.0227	-2.87978	-0.804175	-0.4629	-0.298003	-2.54148	2.8233	1.48618	2.04847	-3.7518	-0.728395	-1.59503	-2.95731	-0.662487	-1.98103	-2.69088	-2.4322	3.34129	-1.97427	3.77455	2.32476	3.62791
Coq3	-0.265601	0.115266	-1.13936	-0.784156	-4.61718	0.656562	3.26586	-0.303242	2.97397	-1.51759	-1.10046	-3.10222	-4.21381	-0.929312	-0.0889403	1.13855	-1.94367	-0.925613	0.679932	0.393708	0.159657	3.78409	1.41249	-1.16546
Napg	1.12415	-0.954642	-1.13128	-1.31679	-3.90008	-0.83706	3.15936	-3.44259	1.33271	1.00127	-0.602069	-1.92149	-2.61103	-0.0542537	0.620095	2.40426	-3.10921	-0.294397	-0.816216	1.42845	-1.86951	0.445011	4.37548	-1.67977
Pcnt	0.106477	0.455007	-0.232589	1.13101	-5.90489	-0.363325	2.67871	-1.88261	-3.35432	-10.6333	0.145518	-3.43598	3.15899	1.8759	-0.688398	0.150886	0.693724	1.09642	-0.369551	1.59932	2.06467	8.63053	1.50297	4.81288
Spcs2	0.372598	0.890642	-0.0708717	-1.70972	-7.17718	0.753119	1.31598	-4.08693	0.552433	0.41533	0.805726	0.0487789	2.29908	-0.0500668	1.761	0.839763	1.80322	0.903844	1.14112	2.66728	-0.119694	1.69478	-0.148163	0.455648
Orc2	-0.35554	0.74269	-0.403548	-2.89724	-7.27742	2.53943	NA	-3.99488	1.34347	-0.318776	NA	-2.5926	2.44155	1.80891	2.01561	-0.0275583	NA	1.11247	3.48339	1.44269	0.458407	1.18915	1.19762	0.241695
Nelfb	-0.51817	0.485145	-0.240675	-1.87854	-6.05525	NA	2.91903	NA	1.1928	-0.679094	-0.097205	-2.25166	NA	-1.68295	0.923047	0.989158	-0.905151	-0.0697267	2.74258	2.52489	-0.961625	-0.447001	NA	1.12219
4930547C10Rik	-0.900104	-0.450511	-0.304207	0.289851	-7.13863	1.32643	0.417501	-5.34655	-2.88077	0.937287	0.449732	-4.08197	2.83843	0.176025	-2.47066	-3.31425	-1.7681	1.28364	0.730772	-0.0999288	-2.98692	-0.718898	2.68665	2.95725
Ppan	-0.534186	0.197462	-0.893322	NA	NA	3.62872	0.551317	-6.56741	0.256467	0.25706	1.37532	2.33846	-0.814894	0.900355	-1.50057	-2.02779	-1.54769	-1.77615	2.06351	-0.902088	-2.44373	NA	0.926202	-1.28478
Lmo7	0.461306	0.655015	0.332267	-2.08228	0.317752	-1.83582	1.07566	-7.73982	-0.663719	-0.214385	1.08728	-3.2996	1.52568	1.56188	-1.38132	-0.923929	0.596596	-1.59427	2.14703	-2.62982	-0.174012	2.3626	-1.39971	-0.301416
Gpd1	-0.407286	0.22623	1.05076	-0.766693	-2.05719	-2.41517	-1.22379	-3.5298	-1.71843	-1.05288	-0.391709	-1.1463	0.609801	-2.7213	0.632987	-1.35966	-0.651124	3.40196	1.05034	2.32079	4.35379	3.54082	2.63765	2.67335
Car3	-0.455336	-0.0546038	1.60753	-0.0128499	-2.26152	-3.63119	-2.84869	-4.89599	-1.86373	-1.37279	-0.563234	-1.83177	-0.96754	-1.02142	0.571752	-1.01938	-2.31351	1.75973	-0.463968	-0.792919	6.86407	5.57766	4.37548	2.00681
Csrp3	-2.36377	-1.42726	-0.504044	1.02041	-6.35983	0.0591132	0.0406325	-3.44744	-0.728293	-5.11404	-5.44035	-1.97532	-0.804718	0.104848	-0.826982	0.279532	-0.19537	-2.39667	1.22828	1.98853	5.8941	5.88294	3.51976	-0.749894
Obsl1	-0.85575	-0.254612	-0.770878	-1.89018	-4.91405	3.39638	NA	-4.39215	0.595482	-3.83777	NA	-1.75999	0.391008	1.81728	2.17353	1.1593	NA	0.299374	0.171532	-0.242324	1.90172	1.91898	2.52456	1.43901
Ppic	0.18656	0.304316	0.0238486	-0.833636	-5.1955	0.662597	-1.78909	-1.84385	0.224179	-5.41711	-4.30765	-1.84972	3.57622	2.78026	2.83744	0.0761882	1.84058	-0.888168	2.55012	0.460159	2.09959	1.47536	1.01291	-1.78263
Sod1	0.113869	0.56871	0.184411	-1.89891	-4.2355	-0.19435	-1.55696	-4.46482	1.8493	-3.18785	-1.11988	1.16491	4.28857	1.93451	1.54506	-2.79137	-2.54886	-1.83499	3.58144	-2.78645	-1.32245	1.63277	1.9968	-0.803382
Alx1	NA	NA	NA	0.8254	-2.11502	NA	NA	NA	-2.68705	-5.13088	NA	2.00469	2.0345	-0.611109	-1.55858	-2.19379	NA	-3.2579	0.923237	-1.88936	0.842514	-0.571024	NA	0.599655
Nov	-0.847126	-0.0176159	0.0862255	1.5676	-1.46345	-1.30174	-2.07038	-6.79511	NA	-3.64246	-4.93549	NA	0.95071	NA	-2.14192	-1.9448	0.00635714	-2.23619	3.26914	-2.72949	0.303212	-0.0797023	-0.532673	3.80072
Atp2c1	1.27569	1.11394	0.474348	0.316047	0.572209	NA	-1.39311	NA	NA	NA	-1.05515	NA	10.2011	NA	-0.47891	NA	-2.45546	-1.18773	-0.598331	-0.897342	-1.76088	1.44197	NA	NA
Ncln	1.08718	0.75776	0.157843	-0.717213	-1.1743	1.3566	0.0734037	0.157002	-11.0548	-0.61848	-1.39173	-6.32499	NA	-6.90818	0.117325	0.545123	-0.483018	0.379614	-0.380445	0.702231	0.00834195	0.793229	0.877196	0.196436
Itgbl1	1.03421	2.1633	1.62947	-1.40993	0.310041	NA	0.144408	NA	-4.78034	-3.30908	-5.20734	-3.90612	1.85132	-3.23628	2.68919	4.19285	1.67621	0.192388	1.68584	1.03923	2.08019	5.01955	NA	3.20001
Podn	-0.114059	0.0947176	0.253719	-1.55255	-2.5661	0.255245	0.638706	-1.40298	-2.12202	-4.20819	-1.60533	-3.29243	2.07011	-2.8469	1.08741	2.25902	0.555504	-0.160665	1.52605	1.12467	0.0471406	4.07984	0.994057	2.517
Srpx2	0.234609	-0.1231	-0.620712	-1.04029	-1.77574	-0.260733	-1.15825	-0.162747	-2.77315	-2.52783	-4.37561	-3.65849	4.16645	-2.35704	0.330035	1.92703	-0.774402	-1.59962	1.59142	-0.27555	0.283813	3.1449	0.127025	2.25779
Col6a2	0.221057	0.167323	0.202893	0.0744678	-0.888994	0.234123	0.491236	-2.64322	-1.34175	-3.09356	-2.64095	-4.71719	4.66509	-1.39406	1.74166	1.79423	3.18543	0.909193	2.05261	1.01075	2.00259	1.81403	-0.400734	-0.202669
Col6a1	0.616543	0.544052	0.834747	0.199623	-0.85044	0.107392	0.286416	-2.53179	-1.62695	-2.84437	-3.1717	-5.14068	3.99345	-1.08423	1.48383	1.72368	3.24894	0.679174	1.66405	1.16739	2.18883	1.96668	-0.905874	-0.81984
Fbln5	1.54674	2.07562	1.25175	-2.72843	3.07052	0.550952	1.53172	-2.0231	-3.29513	-3.76032	-2.10048	-5.39907	5.38762	0.406303	1.00684	-0.152054	0.477054	0.288676	2.30681	-0.199605	0.718358	1.10329	0.96013	0.28284
Col12a1	1.31142	1.36189	0.379628	1.02041	-2.93622	0.834589	-1.53511	0.893392	-1.52471	-5.3868	-4.14583	-5.36677	4.83809	-2.78829	0.262355	0.611521	1.66874	-2.59459	0.716246	0.142143	0.198455	2.02869	0.160952	0.0359712
Mamdc2	0.0953884	0.0111524	-0.218728	0.391722	1.87534	-0.0314093	-1.12274	1.31488	-3.02607	-5.56865	-4.56655	-2.76128	5.98803	-3.78058	-0.291982	0.603221	2.53542	-3.85702	-0.242451	-0.76444	-0.146853	1.97622	0.19111	-0.885672
Mfap4	0.505659	1.09202	1.2968	-1.90182	-2.70104	-0.212454	NA	-3.68483	-3.59647	-4.60892	NA	-5.38472	8.1098	-0.284532	2.76332	0.300281	NA	-0.94701	2.768	-4.19616	2.19271	2.19087	3.89296	-1.4329
Clec11a	0.48225	0.730361	0.324182	-0.624074	-3.09429	NA	-1.90925	NA	-3.84401	-4.88842	-5.65719	-3.40009	7.8961	-2.27749	0.0303066	-0.645888	-0.942508	0.187039	2.18697	0.782921	1.21498	1.99053	NA	2.4594
C1qtnf5	NA	NA	NA	-1.31097	-1.05092	NA	-1.50234	NA	-3.67719	-4.54494	-5.15232	-4.85357	6.11014	-3.11068	NA	0.254632	-3.21381	0.759413	NA	NA	-0.177892	1.97622	NA	3.4551
Krt24	-0.839734	-0.271051	0.884418	-1.4274	6.56738	NA	-1.7454	NA	-5.43146	-4.60555	-5.73486	-9.57289	NA	-1.06329	-0.240416	-6.06976	1.45207	-0.273	0.876029	-0.365733	3.58946	0.0443208	NA	3.73489
Thbs2	1.37548	1.19339	-0.322689	1.75097	-1.55213	-0.417639	-2.09769	3.57734	-6.07721	-5.38344	-5.18469	-7.38011	-1.88342	-4.5384	-1.35231	-1.04842	3.10324	-4.60592	-1.07768	-1.44319	4.7767	4.05122	0.383365	1.92863
Fmod	-0.757187	-0.514897	-1.20752	-0.792888	-0.696223	-3.31436	-2.5401	-2.85639	-8.83238	-1.74658	-4.32059	-9.06686	-2.38206	-4.01086	0.320367	0.914461	1.99748	-3.47187	0.0262748	0.692738	5.00173	3.98921	0.402214	3.98587
Clmn	-1.9227	-0.720386	-0.842496	-0.859832	0.780402	0.27335	4.81703	9.7107	5.15336	-5.81447	-2.45971	-3.51135	-2.24468	1.08458	1.62564	-0.367847	0.536825	-1.58892	0.186058	-0.702735	2.34014	0.893402	-4.2873	-1.12843
Hip1r	NA	NA	NA	1.69858	-1.15887	1.67343	5.22667	3.33995	4.66905	-8.51181	-0.954827	-5.60723	0.996504	-1.84624	0.465397	0.0139403	0.0848066	-0.535115	6.57737	-0.0809428	6.17733	-1.00033	0.488917	-0.828069
Aim1l	0.533996	0.793377	-1.53904	1.41334	-4.10441	NA	3.43245	NA	NA	-8.10434	-5.24294	NA	-2.99264	NA	1.08419	-2.38053	4.27999	-3.11347	3.78117	1.83665	4.50511	-4.182	NA	-1.94309
Cisd3	0.81367	-0.535446	0.0481063	NA	NA	0.137566	1.05927	-0.729574	0.536289	-0.793588	-8.32067	-2.4024	NA	-3.99411	9.49915	0.773365	2.8791	3.31102	2.88058	-3.55064	-0.554239	NA	0.503996	0.323985
C1qtnf3	1.19437	0.893382	0.0492614	0.263656	-1.34393	0.391029	-1.81367	-0.908827	1.73092	-4.62239	-7.82875	-0.105541	2.99617	-2.92227	NA	-0.110556	1.8742	-0.561861	NA	NA	2.92212	5.25329	0.771645	-1.00499
Tmod4	-1.55925	-1.83413	-1.1486	-0.912222	-2.54297	-5.52914	3.59904	-0.724729	0.100412	-1.87454	-10.5084	-2.95149	NA	0.92129	NA	1.60749	2.99865	-2.22549	NA	NA	4.70298	2.8253	0.933742	2.60752
Osbpl1a	1.85105	1.51533	0.692667	-0.242787	-4.35502	3.3662	0.330111	1.78481	2.2798	NA	-2.97752	-3.88458	0.960887	-1.48198	-0.852765	NA	0.21182	2.09139	3.95911	0.355736	0.93951	1.48967	1.36726	NA
Sec14l2	NA	NA	NA	-1.538	-0.430199	0.442325	0.666016	-0.240262	-0.868204	-6.61256	-1.64416	-1.57696	1.7292	-1.62015	0.297806	8.15597	0.891716	1.13386	2.05987	-0.0619568	0.718358	-1.33424	1.0506	-0.136837
Foxp3	NA	NA	NA	NA	NA	1.98724	1.53991	0.573644	-2.62248	NA	-2.73156	-6.70182	NA	4.27917	1.79323	NA	-1.04711	1.67949	0.883292	1.06771	-0.313687	NA	1.48035	NA
Lin37	-1.10586	-1.43685	-1.53673	-3.22614	-1.23598	2.29804	1.81847	0.370167	NA	-6.74052	-2.09077	NA	-0.54522	NA	2.35079	1.35435	0.297741	1.17666	0.454783	0.32251	-1.7764	0.888632	1.35595	-4.4447
Calml3	-1.91654	0.238559	-1.78392	-2.29184	-7.38537	4.54903	-0.871498	-1.68882	-1.2126	-6.77083	0.491804	-1.13195	-7.77555	-0.200794	-0.130838	4.2053	2.2403	0.219135	1.84562	2.43945	1.54865	-2.08315	1.76308	2.73095
Ctsk	-2.24303	-1.59987	-1.97105	-1.08104	-3.68803	0.457412	-1.22925	-1.83416	0.633151	-5.04332	-3.02283	-0.719232	-3.44549	1.73354	3.08238	0.0512891	0.783381	1.81857	0.632723	0.626287	0.0975789	-2.63649	-0.0463813	3.47979
Grm1	-1.35226	-1.50672	-1.16362	-1.538	-4.68273	-0.366343	-0.109569	1.13563	0.105793	-4.66617	-2.13608	-1.72769	NA	1.61212	2.04461	3.28818	-1.62614	-1.62102	1.68584	1.46167	-2.65713	-5.22666	0.782954	0.665487
Myo5b	-1.61346	-0.305299	-0.840186	-1.08104	-3.17911	-0.266768	2.98731	-1.37392	-2.04131	-6.64287	-7.36272	-7.6421	-0.753836	-2.58732	1.95115	2.47896	0.342569	1.64205	-0.133508	4.88865	2.12287	-2.20717	-1.16221	1.08516
Lama3	-1.43481	-1.19712	1.34993	-2.57126	-3.70345	NA	-1.15005	NA	NA	-2.52446	-5.82224	NA	NA	NA	2.86645	6.52923	1.2877	2.85633	-1.8657	4.69879	1.75816	-0.0701621	NA	-0.367248
Dsp	-0.375253	-0.397084	0.236392	-2.13758	-3.83453	1.70361	0.431156	0.297497	-2.13279	-4.22503	-6.43714	-14.7157	NA	-6.3262	1.89958	5.36726	-0.796816	-0.465574	-0.482125	2.3113	-0.208931	-2.02591	0.745257	1.49661
Efnb2	NA	NA	NA	-1.85234	0.0941374	0.418186	6.02956	-1.5677	-3.14445	-3.45725	-2.12637	-1.04582	4.13083	0.41049	NA	-2.17719	1.9153	-3.60026	NA	NA	1.66505	-1.95436	1.20893	7.19105
Mbnl2	-1.13296	-0.705316	-2.21248	-3.45608	-2.89767	4.66067	0.726096	-1.30609	-1.61081	-5.21506	-2.42088	-3.21706	3.56096	1.7796	-2.38364	-5.06549	1.37736	-0.904216	2.5138	-0.479649	1.22274	-2.72235	2.67912	4.2204
Gan	NA	NA	NA	-1.02574	-1.15116	NA	-0.344429	NA	-3.57495	-5.66294	-2.82865	-4.71361	NA	2.36576	NA	0.341779	3.81303	-3.96401	NA	NA	2.09183	-1.78263	NA	9.05079
Cars2	-1.85247	-1.30123	-2.11082	-3.08643	-2.46972	0.689753	6.9772	1.00966	-4.52742	NA	-1.64093	-3.04121	-2.98755	0.774749	-1.28141	NA	2.53542	0.588236	6.27596	0.403201	1.16066	-0.485162	1.58213	NA
Ctif	-0.783059	-1.07657	-0.968405	-2.15795	0.533655	-2.84666	0.94184	1.73152	-6.17945	-4.64596	-1.35937	-4.22194	0.95071	4.72298	-0.878548	2.31711	0.473318	1.01618	3.04399	-0.968539	0.687319	-3.81947	3.26342	1.8052
Hnrnpa1	-0.18675	-1.25328	-2.62717	-2.96419	-4.46297	1.56179	-0.218806	3.23821	-6.40546	-0.823895	0.721582	-3.68002	-1.83762	-2.32354	1.51284	0.482875	0.899187	0.438456	2.35765	-3.37976	-1.89279	-6.68154	2.74697	4.34383
Rngtt	-0.63275	-0.0737827	-1.45587	-1.0985	-3.78056	1.29625	2.33461	1.6104	-4.14536	-0.264897	0.491804	-4.82486	1.00668	-1.89229	2.21865	-0.762084	-1.77557	-0.551163	3.28366	1.37149	-0.395164	-2.7939	-2.1348	3.81718
Snip1	-1.45083	-0.655999	-1.25719	-1.25276	-0.495742	2.92264	2.0069	1.95438	-3.91935	-0.150403	-0.11015	-4.84998	3.96801	-0.590174	0.384824	-2.68347	-1.69712	0.240532	3.83927	-0.27555	-0.499921	-3.48557	-0.0350722	0.237581
Plekha7	-2.41429	-3.03966	-1.48706	-2.93217	-0.854295	3.20326	1.64915	1.55227	-2.43952	0.593806	-3.18788	-5.62876	3.8866	-1.70388	-0.47891	-0.774534	1.00752	-0.604656	2.49565	-0.645777	1.27706	-3.02286	0.839499	3.22469
Agtpbp1	-1.3227	-0.527227	-1.64646	-0.877295	-0.711645	1.53161	4.48386	-1.2528	3.7973	NA	-0.530871	-5.19451	3.10302	-0.192421	0.210788	NA	3.21532	0.909193	0.977709	-0.835637	-0.721073	-1.32947	-1.53541	NA
Cdk4	-1.5112	-0.528597	-0.91989	-1.0985	-0.403212	0.807433	0.220874	0.0358848	2.87711	-3.77379	-1.45646	-1.67745	7.76889	1.01759	1.16154	0.374978	0.981372	-1.72801	0.959552	-0.360987	-0.496041	-1.97344	0.0629401	0.653143
Usp34	-1.37198	-1.07657	-1.59679	-1.88145	0.869076	0.964338	NA	-1.88745	1.49952	-2.52446	NA	-2.48853	5.28077	-0.962807	0.758679	-1.24347	NA	2.79749	1.51879	0.346243	-0.290408	-2.04976	0.790493	3.29464
Mfap2	-1.31407	-1.57933	-1.38079	-2.417	-0.669235	1.13633	1.63003	-2.22173	1.31118	-5.13761	-1.71536	-1.48365	5.34182	-0.309653	0.790908	-2.26848	0.342569	0.882447	2.52833	-1.84664	1.31198	-1.65861	-0.562831	0.780692
Vgll4	-1.52475	-0.490239	-1.48937	-0.664822	3.78377	0.701823	NA	-4.56656	-1.23413	-4.09707	NA	-3.27807	1.53076	-1.16378	1.14865	-2.11494	NA	2.11813	3.88285	0.702231	0.729997	-1.38671	1.48412	0.776577
Morc2a	NA	NA	NA	-2.20744	-0.457187	NA	NA	NA	0.692344	-5.42721	NA	-4.90023	NA	-3.80989	0.597535	-0.0732068	NA	0.138896	3.1602	-1.37674	0.190696	-3.02763	NA	2.10555
Shprh	-2.42168	-2.18346	0.202893	-2.00078	-1.3902	-1.89014	NA	-4.89599	NA	-5.01302	NA	NA	NA	NA	-0.0921632	0.159185	NA	NA	1.24643	-0.470156	NA	-2.6174	2.69419	0.369244
Ubn2	-0.666015	-0.735455	-1.25488	-2.8565	3.54859	3.42957	1.82939	-2.90483	-1.95521	-2.16078	-2.77363	-4.61312	3.77466	0.577965	3.50458	3.92311	-1.86896	1.58855	2.47749	-1.33877	-1.11682	-3.49511	1.55574	1.03168
Tead1	-1.16623	-2.04921	-2.43657	-2.06191	1.13896	1.23289	0.898145	0.282963	-1.01888	-4.6729	-3.80278	-0.977628	3.79501	-3.34095	-0.18885	1.18005	-3.31841	1.06432	2.20513	1.44743	-0.189531	0.144493	0.654784	2.72273
Srpx	NA	NA	NA	-1.49725	0.784257	0.176792	NA	0.18607	-3.86015	-2.57161	NA	-4.48033	6.53755	-1.94254	0.823137	0.910311	NA	2.20372	2.51017	0.455412	0.559283	-1.12913	0.360747	3.46333
Cep135	-2.77528	-2.29443	-2.14548	-1.80868	1.07727	0.388012	1.14666	1.3827	-3.48347	NA	-1.99045	-4.79256	NA	-1.73738	2.91157	NA	-3.47157	2.15023	0.425732	1.33826	-0.51932	-1.27223	-1.16598	NA
Galnt1	-1.14158	-0.421743	-1.68343	-2.18415	2.69269	-1.01207	0.873567	-4.29041	-4.05926	-0.810425	-1.58591	-2.11529	NA	-4.9529	-0.369332	0.657169	-0.751988	-1.59962	-0.220662	0.0139873	-2.3933	-2.14039	-0.257485	6.35581
Rprd1a	-0.742402	-1.36973	-1.72501	-1.08686	1.18908	1.1303	3.25221	-0.937895	-0.0502619	-4.41361	0.320279	-4.08197	3.33707	-2.83016	1.07452	-1.21857	-2.6796	-1.08074	1.44979	2.72424	-3.48742	-4.51114	-1.00389	4.64007
Mzt1	-1.84139	-1.79303	-1.63376	-0.888938	-0.0138143	0.765189	3.13751	-1.17528	-3.26822	NA	-0.437018	-3.40727	1.74956	-0.0291324	1.01006	NA	-1.58505	0.0961013	-0.961473	2.53438	-2.57565	-3.70022	3.1164	NA
Tex30	-0.765811	-0.592983	-0.873685	-1.80577	-1.9955	1.28117	0.586819	-0.613302	-3.4458	-7.82821	-1.99692	-6.27116	-0.621543	-0.355709	-0.672283	-2.03194	1.82937	-0.449526	3.16383	0.33675	-0.449482	8.52082	0.609547	4.43846
Thbs1	1.76358	1.63451	0.00767687	-1.40702	-1.69478	-0.248663	-1.05447	2.95722	-4.54895	-4.50453	-4.8028	-6.97816	-3.55234	-1.49873	-1.21051	-2.14399	1.96386	-4.66477	2.7789	-0.0239847	-1.03922	6.25501	0.258965	3.9365
Eef1a2	-1.36458	-0.520377	-2.10736	-2.97001	-5.58875	0.692771	-1.67439	0.980596	-1.70229	-2.58171	-3.22348	-2.83664	1.99379	-2.43659	-1.07837	-0.247501	-1.03216	-3.03323	0.57462	4.58487	0.830874	2.77283	2.61503	0.99053
Ccdc80	-0.0721697	0.0645794	-0.397773	-2.18415	-0.653814	1.35962	NA	-2.60446	-0.835917	-3.65593	NA	-3.51493	-0.682601	-0.89163	0.265577	-1.38456	NA	-3.61631	1.43164	2.58659	-0.0537359	4.69996	0.541693	4.08462
Ctgf	0.761925	0.822146	0.139361	-1.67189	-2.35791	1.67041	-0.40724	0.0261955	-0.523808	-4.80423	-4.16201	-4.98277	-1.81218	-1.59921	-1.08804	-0.297299	0.417283	-2.77112	2.6518	3.21788	-2.1993	2.84438	1.15615	4.56601
Cxcl14	-0.245888	-1.03958	-1.74465	NA	NA	1.16952	-3.12179	-0.574544	-1.21798	-5.57201	-6.8708	-3.28884	-1.33389	-3.93131	-1.34264	1.02651	-2.81035	-6.23746	-0.249714	0.455412	-3.27015	NA	1.94779	0.16352
Setd1b	NA	NA	NA	-1.49725	0.0401615	1.53161	NA	0.670537	-1.59467	-1.8476	NA	-6.12761	NA	1.41534	3.66573	-1.27252	NA	-2.66413	2.62275	-0.142647	0.95115	0.874321	-0.781474	0.52148
Wdhd1	0.394775	0.171433	-0.465925	-0.810352	-0.815741	NA	-1.60612	NA	-2.06821	NA	-5.02611	-4.17887	-0.91157	0.791496	3.74952	NA	-2.63478	-1.19843	-0.0717737	0.0804384	2.06079	2.88254	NA	NA
Csrp2	-0.374021	-0.249133	-0.903718	-1.11596	0.337029	0.173775	-0.0467573	-0.104611	1.49414	-6.15795	-8.3498	-5.54263	-2.33118	0.54447	1.33558	0.491175	3.48055	-2.10781	1.4389	0.782921	2.21599	1.39426	0.926202	2.30716
Cnn3	-1.86849	-1.45466	-1.3831	-0.772514	1.0657	-0.20642	-1.88194	1.49413	0.789206	-8.26262	-5.60864	-2.25525	1.09827	1.12645	-0.498247	-0.206002	-0.81923	-3.6377	0.538306	-1.81342	0.06654	1.4038	-0.736237	0.904126
Irf2bpl	-0.889015	-1.32315	-0.0847332	-1.8407	1.33944	-1.14785	4.18619	0.762586	1.88697	-1.39973	-1.1037	-3.50417	-5.02283	2.03081	1.19699	1.62409	-4.23365	-0.888168	0.00448623	-0.46541	-0.53096	0.053861	-1.64097	2.57872
Cdc42ep1	-0.659855	-0.361466	-0.381601	-1.95712	-0.484175	1.55877	3.08835	-0.957273	1.61253	-0.493884	-7.94849	-2.16912	NA	-0.699033	-0.98168	-0.26825	-1.8727	-0.674196	-0.932422	-1.74222	-1.45049	-0.447001	-1.82945	3.85009
Ogfrl1	-1.93502	-1.53138	-1.89597	-0.114721	-1.29767	4.2835	-0.120492	1.46506	1.54257	-2.55477	-3.94841	0.637348	-0.764012	-1.08004	-0.424121	-1.89085	-0.359741	-3.85167	1.03218	1.06297	-1.62896	-1.92097	-1.01143	6.09248
Plekhg3	-1.43235	-0.98478	-0.96494	0.016256	-1.52514	1.36264	0.917261	2.84095	-0.394659	-8.38384	-3.61184	-2.89407	-1.62392	0.393743	0.426722	1.10535	1.28023	-1.88849	-0.482125	2.87138	1.40121	-0.318208	-1.17352	4.51252
Mgat5	-2.12352	-2.79034	-2.81661	-1.09268	0.568354	1.3385	0.351959	2.72952	-2.62248	NA	-3.28497	-2.55313	NA	-2.37379	1.56762	NA	-0.210313	1.37993	0.131586	3.22263	1.61461	-0.971714	2.41524	NA
Actc1	-2.07301	-2.23689	-2.64334	-1.07522	0.0285953	1.36867	0.349228	1.00966	-1.48704	-5.41038	-1.7995	-3.7841	-2.23959	-2.39891	-0.320988	-0.152054	1.82937	NA	1.10481	0.22758	NA	1.49921	0.911124	4.26154
Ampd1	NA	NA	NA	-0.158379	-1.55598	1.08805	0.0925202	-1.74211	NA	-1.4233	-1.79627	NA	-1.74603	NA	NA	1.32115	-1.69338	-1.92593	NA	NA	2.91824	5.89248	3.64039	4.00644
Mustn1	1.82025	2.91128	2.3341	-1.22948	-1.5367	0.638457	1.39791	-1.10746	-0.163267	-3.53133	-1.77685	-4.83563	-1.98009	-0.594361	0.884372	0.150886	0.491997	-1.25192	2.93505	0.270299	4.45855	3.0161	1.76308	4.71002
Des	1.52579	1.62629	1.27023	-0.691017	-1.55598	-0.831025	-1.06266	0.496129	0.600864	-1.47382	-2.13932	-4.36549	-3.39461	0.67845	1.15187	-0.795283	-0.0982422	-3.81958	1.09391	-0.403705	3.23251	3.94628	1.36349	3.03131
Mospd1	-0.737474	2.85648	-0.186384	-1.22074	-3.3449	1.71568	1.18489	-2.18782	0.643913	-1.90822	-1.15548	0.124144	-2.9265	1.47396	-0.585265	-0.206002	-1.84281	-4.19403	1.20286	-1.63305	0.225615	1.79972	5.41215	3.41396
Reg3b	NA	NA	NA	-2.22781	-1.09333	NA	0.865374	NA	NA	-3.02958	-2.10695	NA	3.25566	NA	2.6763	0.993308	-0.0272641	1.08037	-0.743588	0.0756919	1.11798	0.731218	NA	4.12576
Arhgap5	-0.834805	-0.669698	-1.46973	-2.00369	-2.36176	1.27815	2.29911	1.65885	-0.109455	NA	-1.54384	-1.47648	NA	-3.26559	0.94883	NA	-0.344798	NA	0.32042	1.69425	NA	1.07467	6.45259	NA
Smyd2	-1.45945	-2.04921	-0.46246	-3.18539	-0.414778	-1.47072	0.425694	2.04158	-1.37942	-1.39636	-4.15877	-1.59132	-0.992981	0.628208	1.59341	2.91884	-0.703424	1.85067	-1.23746	-0.171126	2.93376	2.26243	2.98823	2.61164
Aldh1a3	-0.716529	-0.582023	-0.661141	-3.31055	2.26088	NA	-0.317119	NA	-2.36418	-2.56487	-1.99045	-1.33651	-0.321339	0.201146	NA	0.441376	-0.808023	0.203087	NA	NA	3.67094	3.74593	NA	2.61164
Taco1	NA	NA	NA	-0.164201	-2.82441	NA	0.816217	NA	0.45019	NA	-0.249312	-0.737176	1.85641	-1.05492	3.30476	NA	-0.430719	-6.53702	1.17381	1.00601	3.10448	0.950643	NA	NA
Nbl1	0.399703	-1.05739	-2.07733	0.653675	-2.25767	NA	0.199027	NA	0.0143126	-3.29898	0.469149	0.134911	NA	0.184399	NA	5.57476	-1.02469	NA	NA	NA	NA	1.83311	NA	-0.848642
Ggps1	-1.70093	-0.827239	-1.67419	-2.69641	-3.30634	4.17487	-0.0822594	0.525197	-0.168648	-3.47072	-1.14577	-1.21808	-0.540132	-0.443634	1.88991	4.40865	1.0262	-4.30636	0.781612	0.455412	2.60009	-0.513783	4.21715	-1.73737
Smpdl3b	-0.24096	-0.0847421	-1.17286	-0.519293	-0.592127	0.81045	4.71326	2.31773	1.53181	-3.53133	-2.07459	1.20438	0.0551874	-2.8804	0.710336	2.91884	-4.39802	-3.46653	4.51835	0.531356	1.65341	-2.03068	-0.95865	2.91199
Spata5	-0.893943	-1.0341	-1.15091	-0.833636	-2.04562	0.62337	2.17622	-2.48335	0.649294	0.182975	0.122864	-1.14271	-1.92412	-1.47779	-0.536922	0.283681	-0.206577	-3.84632	2.6409	5.54367	3.46918	-1.77786	-0.144394	2.41414
Hecw2	-2.95885	-2.69855	-2.05884	-0.493097	0.456547	-0.677137	3.47068	-0.506719	-3.20365	-0.16724	-1.68623	1.29052	NA	-4.30812	0.0947643	-1.66675	-2.13046	-1.95268	5.06306	1.53287	3.36831	-0.623496	0.266504	1.66119
Zhx1	-0.305026	-0.929983	-0.956854	-1.20619	-3.52224	-0.224524	0.0652109	-3.23912	NA	-0.921552	-2.82865	NA	3.20478	NA	-0.153398	2.18432	-4.12532	NA	1.90372	0.13265	NA	1.21777	1.52559	2.58283
Dnah2	-1.23768	-0.353247	-0.289191	1.14848	-3.85381	-0.242629	-1.31937	-2.42521	-3.36508	-0.345716	0.805726	0.50815	NA	-3.34933	NA	0.835613	-4.87993	-3.82493	NA	NA	-0.22833	-1.12913	0.926202	2.4306
Fdx1	-1.24384	-1.5122	-1.21329	-2.10265	0.298475	0.825537	NA	-0.0949214	NA	-1.09329	NA	NA	4.71598	NA	0.185005	1.2838	NA	-5.1997	0.0262748	-2.65355	2.3285	-0.146484	1.72915	1.11396
Exoc6b	-1.36828	-0.0669331	-1.00999	-2.34132	0.872932	NA	2.46024	NA	-5.38303	-2.1271	-4.39826	-0.554145	NA	-0.439447	0.632987	0.951809	-0.991072	-3.6591	0.894186	-1.71374	0.295452	-2.02591	NA	1.6365
Clec3b	0.453913	0.420759	0.668409	-2.44028	1.82522	0.107392	-2.02941	-1.96981	-3.74715	-2.06312	-4.26881	-1.28268	2.61455	-2.98507	-1.55858	0.188235	-2.50029	-3.16162	2.36855	0.0234803	0.113098	1.4038	1.81962	1.81754
Olfml2b	-0.0610813	0.0330712	-0.627643	0.187981	0.695583	2.13208	-0.281617	0.234516	-2.85925	-2.15741	-2.19433	-4.1035	2.14135	-2.68361	-2.40297	0.93106	-1.31608	-3.38094	1.00676	-0.0477172	1.57193	1.15576	0.522844	4.57836
Fcna	NA	NA	NA	-2.13758	-1.33237	0.858729	0.974611	1.86233	-1.53547	-2.8208	-1.78009	-2.83306	1.67323	-1.36893	-1.75517	1.317	-2.32098	-3.12417	2.61911	-0.555593	-0.146853	1.15099	2.63011	3.07246
Rbp4	-0.14486	0.993386	0.439694	-0.178754	-0.966103	1.63722	-1.42861	1.26159	-2.18122	-2.84437	-3.0649	-3.93124	1.92764	-0.259411	-1.02358	-1.8037	-2.25374	-5.47786	3.40713	-0.911581	-0.119694	-0.237116	2.53964	2.6857
Crnkl1	-4.47303	-4.21368	-3.60787	-0.807441	-3.93863	4.64559	0.543124	3.7033	NA	-4.96924	0.0193022	NA	-2.32609	NA	3.11783	1.74028	-1.6112	NA	-0.311448	-0.114168	NA	1.74725	2.42654	-0.223241
Enah	-2.08163	-1.76564	-2.46314	0.805026	-2.57381	1.54972	0.163524	1.38755	3.77577	-3.92196	-0.741231	-1.98968	-0.377309	-2.00534	2.92446	2.11792	0.551768	0.673825	-2.70819	-1.28656	-0.51156	1.90944	0.104407	1.68588
Fam185a	-3.49725	-2.03962	-2.31066	NA	NA	2.98903	0.780715	1.27612	3.18922	NA	-0.964536	-3.43598	-1.25248	-4.53003	NA	NA	1.04488	0.93059	NA	NA	-1.26813	NA	4.9711	NA
Prss23	-2.68903	-3.18624	-3.00951	-1.83197	-2.99791	-0.831025	2.36192	0.302342	-0.351609	-2.19445	-4.64746	-3.98507	0.904916	-3.60054	-1.0268	4.74893	-0.893944	-3.90517	1.13386	-0.707482	-3.87929	4.71904	1.9968	0.706631
Sulf1	-3.94325	-4.08354	-3.81464	-0.577504	0.0247398	3.02825	NA	1.68307	-1.63234	NA	NA	-2.75051	1.2153	-0.900004	-0.250085	NA	NA	-0.460225	2.57917	-1.47642	-1.78416	2.39122	0.0554007	NA
C1rb	-4.52232	-4.60822	-4.18774	0.0249878	-0.310682	1.28117	0.488505	2.03674	-0.868204	1.35822	0.252317	-3.44316	0.721741	-2.69199	-1.05581	-0.969577	-2.44426	-1.97942	1.59868	0.607301	0.823114	1.78541	2.29837	-0.527712
Rbm25	-0.907496	-0.313519	-0.989197	-0.816173	1.44739	4.01193	5.28948	0.360478	0.751537	NA	-0.365819	-3.83793	-1.55268	1.32323	0.929493	NA	-1.81292	3.02216	0.603672	-1.12517	-0.325327	0.998344	-1.07551	NA
Sco1	NA	NA	NA	-0.99954	-0.792609	4.0059	3.7547	0.394391	2.71029	NA	-0.83832	-2.56748	-0.79963	0.929663	1.17765	NA	-2.08189	-0.379985	1.58779	-2.82442	-1.34573	1.36087	-1.80683	NA
Podxl	-0.228639	-0.0737827	-0.391997	-1.80286	-0.885139	5.12234	4.28177	2.47276	-2.14355	-7.19176	-1.45646	-1.54108	1.06265	-0.343148	0.22368	1.27965	-1.20027	-1.32681	2.59733	-1.25333	-2.1411	0.187424	1.51428	-0.807497
Actbl2	-2.59293	-2.22182	-2.18591	-3.75587	-3.44514	5.25812	1.38425	0.786809	-0.80363	-0.732974	3.83491	-0.349582	-0.8556	-1.36893	-0.536922	0.250482	-1.23763	-0.807929	-0.634645	-1.80867	-2.02083	0.263746	-0.408273	-0.375477
Lgalsl	-1.0615	-0.784772	-0.911804	-2.79537	-1.79887	4.40419	1.48256	1.19861	-0.6691	-2.33925	-2.25259	-4.21476	-0.769101	-3.45819	1.66753	1.2091	-0.867794	-3.07068	0.378523	0.289285	-1.92771	1.88559	-1.26777	3.87889
Akap8l	-1.11818	-0.964232	-1.91561	-2.99621	-2.83212	1.50446	4.18619	1.69761	2.11836	-1.94189	-1.327	-3.05915	-2.51944	0.263949	2.38624	-0.604389	-0.953715	-2.63739	0.883292	-1.47642	-4.17416	0.0157001	1.38234	2.22899
2310033P09Rik	-0.378949	0.276917	-0.781274	-2.29766	-3.24465	5.91894	-0.186035	1.42631	1.36499	-2.54467	-4.63451	-3.69438	3.81537	-2.95576	-0.330657	1.1759	-1.81666	NA	0.171532	0.687991	NA	-1.62522	0.326819	0.768349
Tmx4	-2.06808	-0.427222	-1.58293	-1.4274	-2.31935	3.52613	1.99052	1.80904	3.53362	-2.62549	-2.59564	-3.26372	4.71089	-2.00534	0.890818	-0.0815066	-1.78304	-4.29032	-0.315079	-4.49045	-1.46213	-2.64603	-0.355497	0.323985
Rgs9	-0.573612	0.341303	-0.430116	-2.11139	-1.59839	3.23042	-0.52467	2.00767	5.50314	-4.58535	-1.66358	-1.73128	-0.367133	0.171838	-1.14282	2.7404	-4.92475	-1.54078	-0.551122	0.0946779	-3.72021	-1.38194	-0.585449	0.768349
Chmp1b	0.262946	-0.791621	-1.1128	0.28112	-1.45574	-1.66987	2.64321	0.820722	4.30851	-0.628583	-2.16844	-3.8164	1.85132	-0.941872	-0.74641	0.843913	-4.12905	-2.33783	1.10481	-2.62982	-2.64549	-2.70327	-0.182091	0.768349
Cebpb	-0.982651	-3.02185	-3.02915	0.00170303	0.915341	1.90879	-2.20419	2.62294	4.37847	-2.38976	-2.74127	-1.79229	0.553831	-3.18604	-1.24918	-0.712286	-3.61726	-1.50334	2.12161	-3.05226	-0.690034	-2.53154	-1.24515	0.764234
Serpina1f	-5.79625	-6.34391	-5.46185	-6.02613	-2.2808	-1.79358	NA	-3.00657	0.643913	-3.20132	NA	-5.09761	-4.1324	-6.87468	-2.78972	1.83573	NA	1.35853	-3.35458	10.2427	4.40035	0.335298	6.04546	-1.51107
Mtfmt	-3.86687	-4.97399	-2.6676	NA	NA	NA	NA	NA	1.19818	1.71854	NA	-3.00173	-5.9845	-2.34448	-0.230747	0.262932	NA	-4.84129	2.13977	-1.77545	-0.53096	NA	NA	-1.2354
Erbb2	-4.33628	-3.95203	-3.28328	-4.1779	-3.8808	0.701823	-2.17688	-2.44943	3.84573	NA	-17.1882	-4.89664	-5.66395	-2.67943	NA	NA	5.72196	NA	NA	NA	NA	-6.90574	11.7716	NA
Pabpc1l	NA	NA	NA	NA	NA	-1.18406	2.29911	8.49953	2.70491	-1.32901	-0.621487	-2.96225	-3.19108	-0.652978	-5.10053	1.26305	0.731081	NA	-6.9969	-4.77049	NA	NA	5.40838	-3.40373
Pcif1	-3.99254	-3.0424	-3.20704	-0.6037	3.4445	NA	0.20995	NA	NA	NA	0.317043	NA	NA	NA	-5.3777	NA	0.103485	-11.5226	-6.26699	-4.27211	-5.27604	-5.17419	NA	NA
A1bg	-1.07013	-1.14095	0.500916	-5.93008	-0.568995	-2.7501	3.38056	-5.56456	-2.42337	-1.51422	-1.20402	2.19849	-7.61273	-5.41765	-4.74601	8.50041	-4.14773	-8.33438	-8.50395	-4.43349	0.698958	1.87605	5.35938	-2.13236
Top1mt	-3.03524	-3.29173	-3.02915	-3.46481	-8.88128	-1.25346	2.89992	1.36333	-2.49871	-2.95213	-2.74451	-6.98534	-7.8824	4.7146	-10.5053	-0.359547	-0.228991	-6.22676	-12.7709	-5.48247	-1.46601	-0.136944	2.58864	-3.27207
Steap4	-2.45002	-1.87112	-2.13508	-0.117631	-1.11646	0.0440261	4.09333	-1.67913	-1.44937	2.55704	0.553293	-1.56261	NA	-3.12324	NA	-0.795283	-0.0235284	1.92556	NA	NA	0.318731	-1.92097	12.5746	0.731318
Ryr1	-0.576076	0.212531	-0.852892	-1.00536	0.391005	NA	4.44562	NA	-0.615288	NA	-2.24935	0.278464	NA	-3.72196	NA	NA	-0.288762	-1.7387	NA	NA	3.55454	3.5122	NA	NA
9930111J21Rik1	-1.46561	-0.588873	-1.51478	-0.0768829	0.471968	NA	NA	NA	NA	-0.157138	NA	NA	-2.5347	NA	-2.80906	-0.558741	NA	-2.43411	-5.27198	-5.61062	3.93865	0.616735	NA	4.16691
Dlgap4	-1.21181	-0.491609	-1.08623	-0.475634	1.56305	NA	2.90538	NA	-10.3122	0.381656	-0.624724	-5.96252	-0.479073	1.50327	NA	0.794115	0.686253	0.213786	NA	NA	0.450647	1.79972	NA	-0.272615
Serpinb1b	-1.30791	-1.43959	-1.81511	-1.70972	1.10426	0.547935	2.34281	-0.0803873	NA	-0.988901	-0.50498	NA	NA	NA	-5.97394	3.64092	0.772174	NA	-8.68915	-10.566	NA	-0.0844724	1.29563	1.41021
Ablim1	-2.8492	-2.6917	-2.12815	-0.399958	1.20064	-1.53107	0.9118	-1.88745	-1.91216	-1.7129	0.737763	-1.75282	1.07283	1.1725	-5.01029	1.38755	2.10955	3.77641	-6.25246	-6.51246	1.01711	-0.303898	1.11469	-0.0134025
Tab3	-2.71367	-4.02327	-3.91167	-1.89018	2.69269	NA	1.39791	NA	NA	NA	-0.401418	NA	1.50024	NA	-3.21837	NA	1.30264	2.13953	-4.18981	-5.60113	-0.53096	1.26547	NA	NA
Aplp2	-4.48043	-3.35748	-4.25821	-0.993719	1.46281	1.61308	4.06876	3.28666	-8.90772	1.21342	0.711873	-7.29398	-8.3556	-2.32354	-6.05128	-1.00693	-5.02935	-4.18868	-7.15306	-5.0268	-5.06265	1.50875	1.11092	0.854753
Zfp644	-2.42784	-2.06839	-2.46545	-0.787067	1.97558	0.484569	4.03598	4.32827	-5.74357	-0.85757	-5.15232	-5.679	NA	-4.61377	-2.83162	2.21752	-3.97962	NA	-2.78808	-2.7912	NA	-1.7397	-0.521364	5.13793
Tax1bp1	-2.39457	-2.06702	-2.67799	-0.30682	0.761125	0.846659	2.47116	2.61325	-3.70948	0.785751	-3.99696	-3.06992	-3.33355	-0.598548	-1.40388	0.395728	-5.9446	-9.11003	-1.92017	-2.39724	-5.07816	0.0490909	0.364516	-0.412507
Cep110	-2.04098	-1.39165	-2.09927	-0.239876	-0.580561	1.8062	1.80208	-0.0270959	-9.68261	-2.21466	-2.94516	-4.16093	-7.02758	-6.53973	-3.61478	-1.94065	-3.4118	-1.92058	1.01039	1.24808	-0.988784	4.47099	2.15136	-5.80247
1700021F05Rik	-1.62824	0.176913	-0.929131	-1.40702	-0.268272	1.11823	1.72016	2.1627	NA	-0.763281	0.585657	NA	-3.54217	NA	-5.81601	0.474575	0.103485	-3.66445	-0.707273	1.66577	-1.01206	-0.504243	3.2408	0.657258
Dock5	0.410792	0.0344411	0.0411755	0.511056	-1.03936	NA	-0.352622	NA	-7.83148	NA	1.04845	-4.60594	NA	-8.42383	NA	NA	-0.509168	-3.95331	NA	NA	-0.903427	-0.270507	NA	NA
Palmd	-2.64838	-1.9903	-2.544	-4.44568	0.0324507	5.0469	0.545855	3.53374	-3.76329	-3.28888	0.964305	-4.42291	-4.27487	-6.3597	-0.797976	2.08057	0.140842	-3.49327	0.995866	-0.199605	-4.18192	-0.0320011	2.93169	2.17139
Mmp12	-1.52721	-0.912175	-1.78161	-2.53342	-2.53911	1.46523	0.261838	0.578488	-7.20188	-1.71627	-2.70891	-8.33474	-2.31082	-5.32554	-3.97897	0.428927	-1.29366	-4.3759	0.512886	1.54711	-4.81045	-0.604415	4.90324	3.67317
Tubgcp6	NA	NA	NA	-1.99496	8.39485	NA	-3.46042	NA	NA	-2.23149	-7.53425	NA	-10.0245	NA	-0.250085	0.358379	-8.58947	-4.25822	0.0698519	3.63082	-4.50006	0.292367	NA	1.84223
Sh3gl3	-4.29069	-3.83833	-3.75804	-2.95837	-1.6061	7.46687	-3.58058	0.573644	10.3785	-2.19108	-4.0811	-0.32446	-8.25893	-3.37445	-3.07978	1.62824	-11.6639	-15.4864	0.483835	0.735456	-12.0658	0.268516	-3.34487	-0.70052
Jup	-0.842198	-0.197076	-0.671537	-0.0244923	-0.0870673	0.849677	2.83711	2.933	1.54795	-11.4516	-14.6153	-7.90049	-0.652072	-0.975367	2.92446	-4.01558	-0.064621	-0.0857745	1.04307	2.5154	-6.3624	-2.86068	1.31448	2.45117
Insr	NA	NA	NA	-5.54879	-4.7714	-1.03621	NA	8.91133	-1.34713	-4.21156	NA	-2.55313	NA	-0.862322	-1.52957	-1.76635	NA	-1.12354	1.2537	-4.60911	-0.81031	-3.97212	0.051631	-0.786925
Lrrc7	-1.50627	-1.1615	-1.59564	NA	NA	3.04032	NA	6.6198	-3.72024	-6.19499	NA	-3.15964	-1.03877	4.77741	-1.22662	-0.463294	NA	-4.13519	0.690826	1.49964	-4.24399	NA	-0.543982	0.937042
D630045J12Rik	-4.05414	-1.98756	-2.84202	NA	NA	1.89069	0.272762	5.23907	NA	NA	-5.23647	NA	NA	NA	-0.153398	NA	-11.0924	0.727317	-0.0281966	-1.90835	-3.95688	NA	1.19385	NA
Slc2a1	-0.907496	-0.419003	-1.69151	-0.865653	0.641607	1.77602	2.06971	3.81473	4.74439	-3.6896	-5.4177	-4.61671	0.0551874	-5.55581	-8.81008	-7.75875	-1.09194	-3.627	5.40442	-6.05679	-4.63198	-10.6026	1.02798	1.06048
Evpl	-1.89929	-0.550515	0.326492	NA	NA	1.90276	-2.80227	6.15471	NA	-6.24214	-4.99374	NA	0.772623	NA	NA	-3.14826	-5.77276	-8.62859	NA	NA	-4.29831	NA	4.85046	7.84525
Dsc1	0.275267	1.01256	0.0989319	0.97384	-0.391645	3.0886	-3.01255	2.60356	2.92554	-6.35663	-7.95497	-9.56212	2.39067	-8.0805	-3.22481	-5.40993	-3.39686	-6.81518	1.73668	-0.754947	-3.4137	-10.8411	-0.532673	5.12558
Efs	-0.998667	-1.21082	-2.35918	-1.7854	1.83679	1.62817	-6.48083	-3.3021	10.8198	-6.42398	-9.15888	-1.23244	-3.95431	-0.883256	-6.33168	-4.89535	-2.32098	-10.8111	1.59505	-0.171126	-0.022697	-1.02896	0.134565	2.79679
Atp1b1	-2.44016	-1.22726	-3.49698	-2.14922	-0.85044	4.07831	0.275493	0.413769	3.18384	-7.64637	-11.8871	-5.89074	1.71394	-10.3205	-3.36984	-0.384447	-1.40947	-8.67138	3.37808	-3.73101	-2.80068	1.5326	3.93443	-0.35079
Nin	NA	NA	NA	-1.27896	0.560643	0.514743	NA	2.64716	6.56323	0.496149	NA	-7.29398	NA	-2.10164	-5.44216	-0.442545	NA	NA	1.79478	-6.95388	NA	-0.466082	0.549232	-1.92664
Dhrs3	-0.828645	-1.89167	-2.18129	-1.22657	-0.0947781	-2.3337	-2.0458	5.52006	7.9193	NA	-4.03903	-3.13811	-1.86815	-5.08688	-2.56734	NA	-2.65719	-2.52505	-0.198874	-6.27039	-2.45925	2.14794	2.37754	NA
Sntb1	-4.1527	-5.61374	-3.27866	-0.597879	0.429559	-2.21904	-2.52917	1.60556	4.77129	-1.9924	-0.763885	-4.22194	1.65797	-7.18451	-3.55355	-2.90756	-4.85751	-8.40927	3.29093	-4.45247	-6.10245	3.27846	-3.29587	2.97371
Mfi2	-0.560059	-0.4738	-1.04695	-0.164201	4.70522	-4.82005	NA	-5.70021	1.81702	-6.41725	NA	-5.8082	0.716653	-3.26559	-2.00656	-6.43495	NA	NA	5.88377	-4.36704	NA	-7.99333	-5.4446	4.13811
Nfib	-0.226175	-0.265572	-2.11776	-0.987898	5.92738	2.27088	-1.91471	-1.67429	-1.31484	-5.97611	-9.56341	-8.3491	0.701388	-6.74908	-1.41677	-4.7916	-4.45406	-4.06565	6.18881	-1.70899	-0.748232	-4.11999	-4.38908	2.54169
Kank4	-2.22455	-1.9766	-2.2737	-1.91638	-3.39116	-2.09231	NA	-2.17813	NA	-5.64273	NA	NA	2.10064	NA	-2.25794	-1.98214	NA	-6.40863	6.45753	-2.58235	-4.46515	-2.95608	-2.95282	9.81197
Rasgrf1	-5.46853	-4.50548	-5.13148	NA	NA	0.0530783	-1.90652	1.22283	-3.20365	NA	-1.15548	-4.02814	0.716653	-3.89781	-3.07011	NA	-5.90351	-6.87937	8.06625	-3.35129	-2.62997	NA	-4.42678	NA
Alox5ap	1.08842	0.615288	0.604877	1.80045	-4.69044	-1.68797	-3.13817	2.20145	-0.464614	1.23699	0.906051	3.08852	1.76482	-0.56924	-1.47478	-1.13972	-10.3751	-16.9949	-1.37546	0.896837	-3.17703	0.631045	-2.14611	-2.42037
Atad2b	-0.425767	0.557751	-1.04118	0.0220772	-1.56369	-3.78206	NA	9.17294	-0.168648	-1.21452	NA	0.465084	-8.51334	-0.673912	0.484734	-4.57996	NA	-8.55905	0.603672	0.327257	-5.65627	0.621505	-9.79107	-5.04952
Ctbp2	NA	NA	NA	-1.22657	1.13896	5.29735	-0.874229	9.46847	NA	NA	-6.38859	NA	NA	NA	0.790908	NA	-6.34058	-6.36584	-0.529334	-0.565086	-2.78128	-3.63344	-5.13925	NA
Prkca	0.768085	0.955028	0.946795	-3.71803	2.34956	NA	-2.75584	NA	-3.43504	-5.53497	-4.45652	6.25029	6.61896	-3.72615	-3.48587	-4.29777	-2.32845	-2.69623	-4.62921	-2.59184	-4.06552	-4.40143	NA	-0.803382
Oasl2	NA	NA	NA	NA	NA	-2.74105	NA	11.4306	-0.190173	-1.19432	NA	0.228221	NA	-0.749276	0.0850957	-1.17707	NA	0.454504	0.353103	0.0234803	-0.596917	NA	-3.83493	-0.823955
Haus6	-0.370324	-0.235433	-0.684244	1.30856	4.06136	NA	1.50987	NA	-0.749818	NA	-3.67009	-0.371115	-0.453632	0.741254	NA	NA	-4.65578	0.417059	NA	NA	0.303212	-3.39016	NA	NA
Myo18b	NA	NA	NA	-1.99205	4.85558	-1.19915	2.02875	9.26983	2.12912	1.24709	2.22647	2.39229	-1.35933	-0.11287	NA	-4.26042	-0.352269	-2.84066	NA	NA	-2.40106	-1.43442	-3.48435	0.784806
Pyhin1	NA	NA	NA	-2.2802	2.03727	-1.47675	0.0105923	2.64232	2.44123	2.64459	3.64721	2.47124	0.151863	-1.1889	-1.2943	-2.18549	-4.24486	-0.262301	-2.60288	-2.56811	-1.63672	-1.80648	-1.92369	-0.243813
I830012O16Rik	2.75414	3.67432	3.16464	-3.52302	2.09124	-1.94143	0.0843274	4.53174	3.33451	-2.29884	-3.88692	1.8755	0.44189	-2.77154	-0.453127	-2.09004	-6.13885	-2.06501	-0.823479	-2.47318	-3.14211	-2.22626	-0.510055	-0.190325
Ifit3	-0.197838	0.133075	-0.290346	-1.86981	2.58474	-2.76519	-1.11182	4.6577	2.72644	-1.37279	-4.03903	2.73682	0.910005	-1.56153	-1.14927	-2.74987	-4.48021	0.834303	-1.97827	-4.10123	-1.1789	-1.55844	-2.47407	-1.96778
Gatm	1.30279	0.213901	-0.553715	-1.77667	0.0517278	-1.27157	-1.53511	5.0695	2.44123	-1.60178	-4.29794	2.47124	-2.29556	-2.91389	-3.59867	-4.03218	-3.57617	-2.01152	-3.70683	-2.76272	-2.12559	-0.575794	-1.19991	-1.79086
BC016423	NA	NA	NA	-1.68935	-3.60706	NA	1.13301	NA	4.51838	4.06566	-0.252548	-1.08888	NA	-0.611109	1.54829	-0.762084	0.817002	-0.979106	0.639986	1.31928	0.431248	5.8734	NA	-1.19014
Ddx24	-1.59251	-1.52727	1.52898	NA	NA	6.88753	0.829872	1.31488	5.56233	1.34475	0.388242	-1.37599	-10.2535	-2.88877	NA	-2.30583	-0.217784	1.2034	NA	NA	1.39345	NA	-2.40622	-5.15239
Ube2j1	0.25925	1.78657	-0.948768	-2.3908	-0.152609	2.09285	0.0761346	-0.894293	3.1946	0.910347	0.465913	-2.03992	NA	5.69015	-0.575597	-2.60462	0.219292	-1.3803	2.93505	2.31604	2.31686	0.0634012	-1.37709	-1.76206
Mad1l1	0.0313221	0.433088	0.141672	-0.292267	-0.233573	-0.0495139	0.584088	-0.19666	0.197273	-0.244692	0.647146	-0.241917	-13.4133	0.268136	0.610427	0.744316	0.110956	-0.34789	0.95592	-0.550847	0.442887	0.735988	0.349438	-0.136837
Mrps34	-0.0167277	0.0262216	-0.78243	NA	NA	1.90577	0.70698	-7.11485	4.29775	NA	0.757181	-1.81024	NA	-0.560866	2.4088	NA	-0.92383	3.1345	0.883292	2.88088	-2.3545	NA	1.97041	NA
Mgme1	1.72662	0.0426606	-0.912959	-1.66315	-5.09911	2.9498	1.39517	-4.37761	7.34351	-2.14394	-1.18461	-1.0817	-12.3956	-1.59084	0.304252	0.831463	-0.658596	2.87773	1.09028	1.96955	-2.26526	3.45495	-0.276333	1.19625
Gtpbp4	2.46338	2.79483	1.56594	-0.469813	1.61703	-3.22082	6.4119	-2.6626	0.385615	1.34475	-6.63779	0.899333	NA	0.778936	NA	-1.53811	-5.81385	1.2034	NA	NA	1.90172	0.149263	-0.310261	-0.445423
Pik3c2a	-0.884087	-1.35192	-1.25603	-1.12761	-1.37863	1.35359	2.77429	-2.22658	-0.157886	-0.0796865	-5.86755	-0.704877	NA	-0.477129	0.82636	0.524373	-9.47109	-0.481622	0.531043	0.972782	0.109219	1.53737	-0.404503	0.488564
Nipbl	NA	NA	NA	0.589642	-0.7155	NA	3.8694	NA	-0.346228	-0.429902	-3.53417	-0.546968	NA	0.561218	-1.33298	-1.25177	-5.72419	-0.363938	0.280475	2.62931	-3.25851	-0.742749	NA	-2.70839
Ankmy2	-2.07301	-0.529966	-1.19712	NA	NA	0.463447	1.72835	0.62209	NA	NA	-6.55041	NA	-2.47873	NA	1.13253	NA	-1.37585	-0.519067	0.454783	4.12446	0.633001	NA	2.28707	NA
Mrps18b	-0.40359	-0.661479	-0.656521	-0.589147	-0.0330914	NA	NA	NA	-6.87901	-0.187445	NA	1.11466	NA	1.13063	NA	-0.853381	NA	-0.556512	NA	NA	-0.131333	2.52001	NA	0.780692
Eps8l2	-0.977723	-1.77522	-2.72535	-3.5725	-1.6408	3.24852	2.32369	2.68592	-3.93549	-4.02972	-7.25269	-1.48006	-4.82439	1.67493	2.27988	4.06421	-1.7681	0.71127	-0.950579	3.13244	1.60297	3.35955	1.06945	0.0442002
Vezt	0.244466	0.0412907	-0.415099	-4.74256	-2.62393	2.28898	NA	0.437993	-4.04849	-0.820528	NA	-2.38804	-4.7786	3.50459	2.58283	2.43746	NA	-0.299746	-4.89068	2.46318	-3.83273	3.42156	1.38988	-0.898015
Samm50	0.209969	-0.169677	-0.301897	-0.539667	0.317752	2.90756	0.739751	-0.647214	1.01522	-3.84451	-3.21701	-0.180907	-10.3553	-0.489689	3.93	5.19297	-2.48535	1.50831	1.09391	-3.32281	-0.787031	0.740758	0.127025	-0.247928
Blnk	-0.791684	-1.05739	-1.08623	1.64037	-0.0485131	NA	-1.66893	NA	-0.852061	NA	-7.87406	0.680414	NA	0.129969	0.452505	NA	-0.292498	2.71725	-2.03274	-0.664763	-0.724953	0.220815	NA	NA
Decr2	-0.171965	-1.6122	-0.934906	-0.539667	-2.09188	1.68248	-0.3772	-1.80509	-2.16507	-2.89825	-5.6766	-2.24449	-6.11171	-5.38415	6.35361	-0.687387	-1.06205	1.17131	-0.580173	2.1072	0.338131	0.0252403	6.85595	-0.885672
Casd1	-0.710369	1.97699	-1.06775	NA	NA	NA	-0.81688	NA	1.81163	NA	-7.99057	-2.74334	-7.53131	-0.0919356	8.0134	NA	-2.88133	0.770112	-2.71908	3.21788	-2.31182	NA	NA	NA
Cep85l	-0.101739	1.05366	-1.15091	-2.94964	2.81221	NA	6.73141	NA	1.17127	9.0697	-8.16533	-5.0366	NA	-6.83281	1.62886	-3.3765	-4.68567	-0.716991	1.29364	-4.02054	-0.856869	-2.86068	NA	-7.71159
Tesk2	-0.396197	0.848174	0.0573473	-3.48809	5.71148	1.01262	-0.366276	-2.29925	1.08517	1.35485	-2.20728	-3.2996	NA	-1.35219	-4.64288	-5.99921	-3.49398	3.05961	-4.24791	-4.92238	3.22475	-4.18677	1.95533	-4.89317
Ifi203	-3.02168	-2.96843	-2.55324	-3.26398	5.55341	-3.22685	-0.344429	-2.54633	0.202655	6.59462	0.245844	0.81679	-8.70669	-0.343148	NA	-5.35598	-0.587618	0.0854027	NA	NA	0.0898192	-1.31039	-4.325	-7.98315
Stap1	-1.31161	-0.876557	-1.0123	0.738082	0.0517278	2.5002	1.60819	1.84779	1.46724	NA	-1.683	-1.24679	-0.392574	-1.47361	5.01934	NA	-1.35343	-0.235555	-6.67371	-9.82552	-1.7376	0.697827	-0.890795	NA
Prrc2b	-4.07508	-3.01911	-2.16165	-2.57708	2.951	2.42477	2.05606	1.92046	NA	-0.65889	-0.932173	NA	-4.41734	NA	NA	2.01832	-4.55492	NA	NA	NA	NA	2.69174	-1.16598	-4.67511
Nr2c2	-2.29355	-1.94783	-2.29218	NA	NA	1.30832	2.92176	0.670537	-1.80453	NA	-3.30115	-3.74821	-7.14461	0.188585	NA	NA	-3.95721	-0.599306	NA	NA	-0.852989	NA	-1.39217	NA
Pde5a	-2.0533	2.00713	-0.981111	NA	NA	-2.10739	5.20482	0.714139	9.0924	NA	-3.13286	-2.24808	0.930357	-1.0926	1.96726	NA	-2.7842	0.834303	3.06578	1.87936	-3.15375	NA	-1.06797	NA
Atpaf2	-1.10586	-1.79851	-1.26758	-3.37458	-0.0176698	-0.26375	6.19342	0.10371	NA	-1.89475	0.090501	NA	2.04467	NA	4.38765	3.02259	-0.367212	0.871748	2.41575	1.28605	-2.2381	-3.51419	-0.634455	-0.659376
Pycr1	-0.826181	-0.749154	-1.38541	-3.62489	4.15004	2.21958	3.48161	-2.24596	8.09688	-4.44728	-2.93221	-3.65131	-3.34882	-2.35704	-2.13225	-0.143755	0.607803	-2.10246	0.836083	5.89491	-2.28466	-0.933553	1.97418	-0.688177
Chpf	-1.64672	0.0604696	-1.80934	-3.7646	5.46473	0.870798	NA	-2.80794	NA	-3.2552	NA	NA	NA	NA	-0.449904	-0.903179	NA	-4.42405	1.82746	3.60709	-0.946106	-2.0116	1.20516	-1.08317
Mettl8	-0.203998	-0.12173	-0.909494	NA	NA	-0.179263	1.06473	0.384701	11.261	-0.628583	5.31714	0.522505	NA	-1.60759	0.20112	1.00576	-2.54886	1.56181	0.738034	-0.849877	0.0975789	NA	-0.57414	-3.19801
Tanc1	NA	NA	NA	-1.49725	1.49751	4.28651	NA	-2.2508	9.88344	-2.05302	NA	-0.568501	-4.55981	-2.16025	-0.320988	0.32103	NA	1.02688	-0.231557	-0.417945	0.590322	0.149263	0.613317	-1.8032
Timm8a1	-0.56622	0.333084	-0.441667	-2.51014	-3.56851	NA	-0.519208	NA	9.73814	-2.06312	-4.33354	0.0918449	-1.25757	-2.02209	-0.614271	1.22155	-2.81409	-4.49894	1.53695	0.184862	-3.4525	2.89685	NA	-1.74148
Ppp2r5c	NA	NA	NA	-1.62241	2.73895	-0.933617	-0.764992	0.636624	7.774	-1.8173	-1.26875	0.673236	0.564007	-3.81407	-0.304874	-0.484043	-0.73331	NA	-0.344131	-0.270803	NA	-0.947864	-0.257485	-3.9345
Map2k6	1.05885	0.626247	-0.64728	-1.14798	-0.310682	2.69634	2.25269	1.14532	4.33542	-0.170608	-0.0518966	-2.20501	2.22276	-2.95158	1.66431	-1.52566	-2.06322	-3.96401	-1.67686	1.25757	-1.10518	-1.94959	-2.63617	-2.41214
Lrp2	-2.30587	-2.84787	-2.39614	-3.58705	0.522089	3.69812	-0.887884	1.17438	3.30761	0.677992	0.0872647	-0.590034	-0.733483	-1.98022	-1.32975	-0.753784	-4.43538	-3.97471	-1.19025	-1.98904	-5.10144	3.74116	0.115716	-1.45347
Gls	-2.38965	-2.79719	-2.14894	-0.8511	0.57992	-0.170211	-2.63295	1.71214	6.10583	0.927184	1.09376	0.590693	0.167128	-1.52804	-1.22984	-3.11091	-5.0555	-5.59554	0.255055	-4.15345	-3.11495	-2.31689	-1.74652	-2.61787
Cct8l1	NA	NA	NA	-2.08228	-3.58779	-1.62159	5.03277	-10.385	5.19641	-2.8309	-1.23315	-2.1763	5.525	0.586339	3.3531	1.43319	-0.703424	-0.952359	-0.467599	-0.584072	-3.04511	-1.05758	2.31722	0.159406
Ccdc175	NA	NA	NA	-1.98623	-2.80128	-1.2082	2.71421	-5.55002	NA	-0.813793	-0.420836	NA	NA	NA	NA	1.53279	1.9153	-2.84601	NA	NA	-6.14901	1.59938	-2.63617	0.875325
Tmem165	2.01861	2.25645	-0.259157	-1.22657	-0.495742	2.41873	-0.34716	-7.05187	5.49238	-0.345716	-0.783303	-0.557734	-0.565573	1.98057	-0.382223	0.238033	7.36567	3.16124	-4.1535	2.66254	0.388569	4.07984	1.99303	-0.918588
Slain2	-0.836037	-0.564215	-0.135559	-2.18997	1.58618	-0.782746	0.510353	-7.36678	0.121937	-0.739709	-1.44351	1.62069	1.39338	3.36643	NA	1.50374	4.11935	3.74432	NA	NA	0.543764	-0.685507	-2.86235	0.805379
Rmdn1	-0.425767	-0.0765225	-0.703881	-0.6037	0.0594386	-2.65355	0.605935	-5.22059	1.41342	-0.743076	-1.20402	-0.471602	-2.24977	1.11389	-0.204964	2.08472	0.0549211	1.33714	-6.63376	1.55186	0.613601	1.4038	-0.943571	-0.449537
Eri3	-1.35473	-1.11218	-1.40042	-0.234055	-2.85911	-1.76039	0.922723	-1.93105	8.47356	-3.85461	-3.28497	-1.35446	2.11082	-0.0500668	0.810246	1.56599	1.09344	-0.0376309	1.39169	-0.289789	0.962789	-1.47258	1.04683	-0.684063
Tbl1xr1	-0.950618	-1.27794	-1.23293	-1.68644	-3.37574	-0.11288	0.917261	-5.91822	8.49509	-1.56137	-3.09079	-2.19783	1.35777	-1.77087	1.82546	0.213134	5.28115	-0.353239	0.926869	-1.91309	-3.20419	-1.11959	-1.04535	2.10967
Cog5	-2.88246	0.498844	-0.665762	-0.391227	-0.696223	1.60101	1.9004	-4.99289	NA	-0.0594818	-6.06496	NA	NA	NA	1.28723	1.81083	1.48569	1.05362	-2.26152	-3.56488	0.795955	0.81708	3.27473	0.258153
Arhgap29	-2.21839	-1.30123	-1.89482	-2.21326	-1.30152	2.19846	1.08385	-1.70335	8.52737	-2.21129	-5.09083	-0.740765	-0.992981	0.347687	-1.984	2.06812	-0.49049	1.85067	-2.33415	-3.72151	-1.7958	-0.260967	0.481377	2.47174
D10Bwg1379e	-0.631518	-0.0614534	-0.596454	-2.5829	0.298475	0.463447	2.09429	-4.27588	5.56771	-3.63236	-0.822139	-3.29243	NA	-2.04302	-1.7165	-1.24762	0.678781	-0.000185914	-3.67415	-5.03155	-2.20318	-1.43919	2.62634	2.46763
Tpbg	-0.137468	-0.946423	0.522863	0.0744678	0.333173	NA	4.00321	NA	NA	NA	-1.32053	NA	-3.57779	NA	3.5916	NA	1.14574	-0.315794	1.01039	4.8222	-1.32245	0.998344	NA	NA
Jmjd8	-0.170733	-0.99437	-1.67996	-0.242787	-0.769476	-1.28967	NA	-6.2525	1.478	-2.42681	NA	-2.72898	NA	0.946411	3.83332	3.42928	NA	NA	0.872397	4.12921	NA	0.764608	0.718869	0.377473
Mtg1	-1.3461	-1.69166	-1.06428	-1.93384	1.04643	0.566039	4.12064	-5.34655	4.33004	-1.33575	-1.09075	-0.801775	NA	-1.07167	1.34847	-0.0649071	0.906659	0.8557	-1.17573	2.99479	-1.35349	-0.566254	0.255195	-2.51912
Slc30a5	-0.546507	0.198832	-1.27105	-1.71263	0.85751	1.51351	3.78201	-1.66944	-0.378515	-2.63559	-2.38204	-1.56261	-3.61849	0.0546052	-0.0663801	2.33786	2.92767	2.11813	-1.27741	2.78595	-1.53585	0.716907	5.85321	-1.01734
Atp8a1	0.319621	-0.46695	-0.732759	-2.07937	-0.468754	0.614318	4.80065	-1.38845	NA	-2.71978	-4.14583	NA	-3.11985	NA	1.81256	1.85648	0.125899	NA	-0.0790366	4.67031	NA	0.740758	4.74491	-1.93898
Tspan31	-0.163341	0.823516	-0.172523	-2.30931	-3.65718	0.789328	3.88578	-5.0704	0.0573622	-1.13033	-2.90632	-0.162962	-3.24196	0.917103	2.37657	0.769215	3.00238	0.015862	0.196952	5.20666	0.34977	1.05082	4.55643	-1.64274
Scamp1	-1.23399	-3.64654	-0.92451	0.554715	-0.873573	1.22082	3.00915	-2.9339	0.649294	1.05852	-4.98403	0.163622	-4.37154	0.318379	1.2679	-0.143755	1.00005	1.2569	-1.20478	3.42198	-0.399044	-0.218036	3.45944	-0.716978
Ppfia1	0.281427	0.00704267	-0.0304423	-0.426154	-0.738633	0.759154	0.848988	-1.86807	0.374853	-2.75008	-0.0874961	-0.249094	-2.93158	0.946411	-0.101832	7.71609	0.0698639	-0.588608	-0.460336	4.4852	-0.0304567	-0.136944	0.289122	-2.67547
Letm1	0.880201	1.20709	-0.381601	-0.673554	-1.47502	-1.94445	4.9645	-0.0513193	1.81702	-1.91495	-3.00341	0.0344235	-1.09983	-0.0710012	1.77389	5.803	0.686253	2.05929	-2.19616	3.48368	-3.22359	0.650126	-2.4703	-2.69193
Setx	-0.921048	-0.4601	-1.31032	-2.86814	-1.25526	1.47428	1.59726	-0.375912	2.27442	-0.941756	-0.0389514	-3.11299	-3.64393	1.4614	0.70389	0.993308	4.45183	2.23582	0.799769	3.21313	-2.11395	0.893402	2.84875	-1.03791
Yipf3	-0.0709376	1.23312	-0.747776	-2.86232	-3.75743	1.09409	2.07245	-2.59477	-0.147123	-1.86107	-1.45969	-2.67515	-0.591014	-1.19309	-1.47478	2.7985	3.42825	4.2739	1.32269	3.70202	-0.635716	1.63754	3.93066	-0.647032
Ppp1r3d	-1.31037	-0.595723	-0.437047	0.406275	-2.03405	1.8062	-0.333505	-1.22858	-0.0933115	-0.968696	-0.430545	0.572749	NA	-1.57828	2.5635	-1.40116	1.54546	6.64898	0.843346	3.73525	-0.356366	-0.213266	2.04204	-1.94309
Erbb2ip	-0.938297	-0.954642	-0.714277	0.249103	-0.356947	-1.22631	-1.27295	-4.60531	0.105793	-2.26854	-1.44027	0.256931	-1.35424	-0.137991	1.10353	0.62397	3.54406	4.28459	-0.00277662	4.53266	-1.11682	1.16053	0.360747	1.16745
Frem1	-0.625358	0.689263	-0.37467	-2.80411	-1.55984	0.659579	1.64369	-2.09577	NA	-2.04292	0.465913	NA	NA	NA	0.552415	1.75273	-0.60256	2.30001	-2.64282	5.06427	-3.64261	4.37559	-0.494976	-4.36241
Ergic1	-1.07505	1.00024	0.849764	-3.26107	-0.919838	-1.20217	2.34827	-3.59762	-2.4449	-2.81743	-4.28175	-0.141429	-6.26435	-0.82464	1.43226	2.10132	2.69232	3.28428	-1.6006	3.86815	-1.65224	3.98921	2.76205	-4.89729
Clptm1l	-0.390037	0.992016	-0.735069	-3.30182	-2.99791	2.63297	1.26409	-4.21774	-0.313941	-2.1372	-1.18461	-0.930973	-0.0211355	-1.37731	0.00774635	0.648869	3.44319	0.796858	-0.286028	6.51195	-3.5107	-0.976484	2.14382	3.45099
Champ1	-2.42907	-2.38073	-2.15241	-1.45941	-1.69863	1.68248	1.80208	-4.8863	-1.01888	-0.490517	0.194063	-1.68822	-2.28538	-3.27396	-2.41264	3.00599	1.35121	-0.208808	-3.82667	2.54388	-0.837469	0.0729415	1.83847	4.54955
Lrp1b	-1.96952	-1.90948	-2.16396	-1.9222	0.911486	NA	0.0925202	NA	NA	-2.63559	-3.14905	NA	0.47242	NA	-0.382223	4.69084	-1.46177	1.5939	-1.98917	6.3838	-4.33711	-1.2293	NA	1.2662
Mtrr	NA	NA	NA	-3.29891	-1.99935	2.05363	0.930916	-5.92306	5.4278	-1.93516	-1.3982	0.619404	0.350303	-1.2852	-1.73261	1.53279	0.536825	2.50328	-3.65599	3.82069	-3.02959	-1.23884	-2.90005	0.467992
Kti12	-1.19579	-0.738195	-1.16824	-0.836547	-2.38104	0.0923048	-0.276155	-1.05901	5.41704	NA	4.71843	-0.554145	NA	-1.19309	NA	NA	0.032507	1.46017	NA	NA	1.60685	-0.671197	3.59138	NA
Dnah8	-1.71202	-1.38617	-1.81858	-1.08977	-1.11646	NA	NA	NA	NA	-4.0836	NA	NA	-3.013	NA	-2.38686	2.03907	NA	0.176341	-1.56066	8.51498	1.2693	1.84743	NA	-0.412507
Efhd2	0.80135	-0.488869	1.26445	0.103574	-1.30538	-1.62159	-0.805956	0.152157	4.45918	-4.9625	0.902815	2.97727	0.421538	-1.6662	-2.98632	0.138436	2.50553	-1.87244	1.51153	3.94409	-1.40781	-3.51419	-3.85001	-1.29712
Ormdl3	-0.419606	0.364592	-0.137869	-0.650269	-2.09574	-1.0181	1.38152	-0.380757	-1.46552	-2.47058	-3.1717	-3.84152	-0.764012	-0.816266	1.73199	2.61175	5.92743	-0.0376309	0.226003	3.45995	1.89784	-5.43654	4.75245	0.920584
Uqcr11	-0.212623	-0.29571	-1.32187	-2.5276	-5.18393	NA	2.96546	NA	3.89416	-3.81757	-1.36584	-2.31267	-1.42039	0.0922872	2.48615	2.47481	1.52678	0.122848	0.0480634	4.30008	0.811475	-0.413611	NA	1.51718
Smyd3	-0.749794	-2.72732	-1.69498	-3.95379	-3.39502	-3.20573	-0.0795284	0.510663	NA	-1.41657	-1.89336	NA	-0.377309	NA	1.4935	3.08899	-0.568939	2.09139	1.51879	4.33805	0.0859393	-1.81125	4.20962	1.45135
Nf1	-0.364164	-1.70673	-1.23408	-1.06939	-1.23984	-0.28789	0.41477	3.16554	-0.98121	-2.01598	-3.00341	-0.729998	1.22038	0.66589	0.255909	-0.326349	-0.89768	1.30504	0.843346	4.97409	-0.154613	-3.31861	-2.7191	3.47979
Trip6	-0.502153	-0.0258354	-0.470545	-4.66397	-1.26683	2.54547	0.00786136	1.76059	0.509383	-2.2416	-2.15226	-3.24577	-1.71551	1.51583	-0.172735	-0.620989	-0.0197927	-1.21447	-0.870688	9.0276	-0.402924	-3.45218	-0.302721	-0.474224
Speer4a	NA	NA	NA	-3.12136	-4.2355	0.445343	0.783446	1.06296	NA	0.337879	-1.74772	NA	-5.99977	NA	1.88991	-0.0566074	1.56414	NA	0.632723	7.83148	NA	-0.342059	1.68014	-1.98012
5031410I06Rik	NA	NA	NA	-3.12136	-4.2355	0.445343	0.783446	1.06296	NA	0.337879	-1.74772	NA	-5.99977	NA	2.09618	-0.0566074	1.56414	NA	1.04671	4.82694	NA	-0.342059	1.68014	-1.98012
Cyct	-2.35145	-0.166937	-0.998438	-0.897669	-5.55791	0.753119	-2.91424	-1.24795	2.67263	-0.796956	-1.327	0.127733	-6.23891	-0.598548	-0.475687	-0.59609	0.548032	-8.28623	3.4725	4.27635	0.896832	0.106332	2.0345	0.476221
Edem3	-0.677104	-0.0285753	-0.942992	-2.79246	-0.703934	4.15375	0.835334	-4.91537	3.56591	-1.74658	-0.734758	-0.654633	-5.25689	0.0462315	0.903709	-3.72094	3.80182	-4.70756	-0.0463537	2.81443	-2.1993	-3.30907	0.598238	-3.19389
Tmed1	-0.617965	-0.140909	-0.817083	-2.32968	0.294619	-0.0133048	1.20401	0.563954	2.81792	NA	-3.03254	-1.61644	-2.46856	-0.845574	-0.0953861	NA	-0.781874	-4.95363	-0.0390909	3.04226	-3.56114	1.32271	2.63388	NA
Trpm4	-1.62824	0.0590997	0.847454	NA	NA	NA	0.349228	NA	4.35694	0.735239	-2.38528	0.500972	NA	-2.09326	NA	-3.25615	-2.16408	-3.84632	NA	NA	-2.64161	NA	NA	-5.6955
Ankrd12	NA	NA	NA	NA	NA	NA	1.20401	NA	1.48876	3.84677	-1.33348	-2.88689	NA	-0.623669	3.42079	-0.828482	-0.370948	-0.107172	1.51153	4.50418	-1.62896	NA	NA	0.862982
Rac1	-1.8882	-1.35192	-1.15554	-2.89724	-0.106344	3.90029	1.10023	3.78082	NA	NA	-2.86749	NA	NA	NA	4.02991	NA	-2.88133	-0.0483295	-1.33551	4.03428	-1.0043	-3.12781	-2.3459	NA
Xxylt1	-0.872999	-0.964232	-0.648435	-3.92759	0.907631	1.62214	2.10249	3.78082	-0.911254	NA	-2.28819	-3.53647	NA	-1.80018	NA	NA	-1.35717	-0.716991	NA	NA	-2.56401	-3.04672	-0.167012	NA
Ephb3	NA	NA	NA	-1.82324	-0.742488	1.1303	0.100713	3.31573	1.67172	NA	-1.63769	-4.56646	0.884564	-2.98926	-1.84219	NA	-1.91379	-2.21479	3.2074	5.54841	-3.57666	-2.22148	-4.44186	NA
Baiap3	-2.95146	-2.20949	-1.96066	-4.10805	1.8445	NA	1.0265	NA	3.7973	-0.527559	-0.411127	-1.83177	-2.02589	-2.10583	1.03262	-3.23125	-4.27101	-3.03323	0.334946	6.40278	-4.00732	-2.9847	NA	-2.30928
Rpl22l1	-0.0068713	-0.00802647	-0.248761	-0.757961	-0.923693	0.544917	0.969149	-0.0270959	3.12465	5.0759	1.17467	-3.38933	-7.89766	-5.90751	-0.965566	-3.66284	-1.80172	-2.51435	-1.36456	0.332003	-0.399044	1.84743	-0.69477	1.5789
Nolc1	-0.479976	-0.399824	-1.26874	-1.82033	-0.661525	1.24194	1.35148	2.42431	5.50852	-0.0291746	-0.404655	-4.48033	1.94291	-6.20897	0.894041	-5.61327	-2.36954	1.69019	1.95456	1.66577	-3.09555	2.46277	0.228807	1.0399
Aldh1b1	-3.56994	-3.75887	-3.16315	0.0104348	-1.05092	-0.130984	0.510353	2.94269	7.35965	0.496149	-0.343165	-3.21706	-0.881041	-2.09745	-0.414452	-2.42618	-0.759459	-0.593957	-1.36456	2.55337	-0.135213	1.78541	-1.78422	-0.0134025
Polr1e	-1.08737	-0.525857	-1.38425	-1.31097	-2.8167	2.18639	0.728827	1.15985	3.2538	-0.665625	-0.62796	-1.51236	0.309597	-1.89229	1.97371	-4.35587	-4.27101	0.443805	2.85879	-1.07296	-1.55136	-0.337289	-0.966189	-3.29264
Odf2l	-1.73543	-0.857378	2.00951	-0.443617	-3.71887	0.427238	-0.166918	4.19746	3.35604	-1.74995	-1.21373	-1.69898	-3.69481	-3.69265	NA	-4.11102	-1.7158	-0.856072	NA	NA	-3.36714	-1.50597	0.884736	-1.96367
Lclat1	0.773013	1.18381	0.693822	-0.912222	-0.746344	5.73789	0.021516	-2.12484	-1.57314	-0.4198	-1.683	-2.46699	NA	-0.0123849	-2.5609	1.42904	0.413547	0.63103	2.37581	0.317764	-0.589158	-0.175105	5.37822	-0.297302
Pus1	3.17796	-0.347767	-0.707346	0.153054	-1.82586	-0.212454	0.548586	-0.33231	-0.0986927	0.253692	0.362351	0.813201	9.84997	0.649142	-1.12349	-1.12727	-0.497961	-0.561861	0.00448623	0.0946779	-2.10619	-0.656886	1.13731	-2.3134
Tank	NA	NA	NA	-3.00203	-1.24755	0.36689	-0.917924	-1.66944	0.299516	-0.24806	2.7734	-0.507491	NA	0.603087	-3.083	0.0139403	-1.21895	-1.01655	2.09619	2.22111	-6.76591	-2.44568	10.0376	0.0112844
Map3k5	-1.71941	-0.423113	-1.72963	-1.59912	-4.89092	1.77301	4.70233	-2.66744	-0.378515	1.30771	6.67963	-0.195262	1.09318	0.176025	1.62564	-1.74975	-1.43562	NA	2.39033	-2.57286	NA	-4.95953	2.14759	-0.420736
Kcnma1	-1.74159	-1.42316	-2.1166	-4.10223	-4.01959	NA	NA	NA	-0.486139	0.358083	NA	-0.141429	NA	5.53942	-0.859211	-0.417645	NA	-5.1783	-0.540228	-0.731214	0.65628	-3.97212	NA	-1.43701
Rasal1	NA	NA	NA	-2.58581	-3.88465	2.2226	NA	3.3012	NA	-3.20132	NA	NA	NA	NA	1.255	1.12195	NA	-2.63204	1.94367	4.0675	-2.40106	0.0204702	0.45122	1.65708
Tshz1	NA	NA	NA	-2.26274	-4.22779	NA	5.25944	NA	0.972166	NA	0.49504	-2.84023	NA	0.745441	1.23567	NA	-1.28246	-4.0282	1.20649	2.76221	-4.99669	1.69955	NA	NA
Sh3tc2	NA	NA	NA	-2.57708	-1.64851	NA	1.2122	NA	NA	-1.61188	2.79282	NA	-2.46856	NA	1.57729	0.839763	-0.87153	-2.10246	0.393049	0.555089	-2.22258	-1.78263	NA	4.17514
Mrps35	-7.41885	-8.10152	-6.38479	-0.539667	-1.64851	1.49842	NA	-1.42236	0.730012	NA	NA	-0.317282	NA	-0.556679	0.159222	NA	NA	-1.56753	1.16654	1.37623	-0.52708	-0.461312	1.32579	NA
Ankrd11	-5.35395	-6.21651	-5.49188	NA	NA	0.384994	0.879028	-0.564855	-3.47271	-1.20105	1.00314	-0.198851	NA	-1.83786	-2.15803	2.56196	-3.11668	NA	1.88557	-0.26131	NA	NA	1.28809	5.76333
Timp3	-3.99746	-4.21231	-3.59978	NA	NA	-0.0253745	NA	-2.85154	-3.2467	-2.9454	NA	0.551216	4.20207	-2.70874	-1.97433	0.130136	NA	-2.64808	0.378523	-0.45117	-2.14886	NA	2.0835	5.93202
Aagab	-1.5691	-1.46973	-1.15669	-1.20328	-3.52224	-1.71815	2.07791	-6.64492	0.0573622	-1.46035	-0.314038	-1.30062	-1.05913	3.8228	2.19286	1.46224	2.25151	6.96994	2.20513	5.26837	-0.496041	-1.03373	-2.28936	-1.67565
Rab28	-1.22536	-0.716276	-1.72963	-0.204949	-2.65478	-4.06871	2.26088	-4.80879	-1.11574	0.903612	-0.977482	-0.81613	1.83606	1.88009	1.15509	1.87723	-0.161749	6.68643	-0.532965	0.645273	-0.911187	-0.78091	-0.804092	3.18766
Tomm40	0.874041	1.15367	0.437384	-0.859832	-0.75791	-2.17981	0.865374	-7.22628	1.58562	-1.56474	-4.82545	-1.36881	2.26855	2.20666	0.700667	-0.164504	-0.475547	7.2481	3.55602	-0.783426	-3.35938	-1.13867	-0.645764	-1.88138
Hbb-b2	1.67733	2.00302	1.04383	-4.82988	-3.00947	1.76697	4.43197	1.31972	1.45109	-4.58872	-3.94841	-3.24218	1.97853	3.30362	0.455728	-2.74987	-1.71953	3.71757	3.87196	1.65153	1.51761	-1.94959	0.492686	-1.23952
Gtl3	-0.84959	1.11531	-0.350412	-2.10265	-0.603693	1.76395	2.51486	-5.32717	3.48519	-1.77015	0.0775558	-2.144	2.03958	4.46339	1.84157	-0.0649071	-0.879002	1.57251	0.759823	0.218087	-1.20994	-4.24878	-0.479897	0.16352
Hbb-bh1	-0.0881863	0.253628	-0.193315	-4.97541	-2.06875	1.01563	1.13027	-1.81478	NA	-1.47382	-0.543816	NA	3.35743	NA	0.816691	-0.0275583	1.32506	2.67981	4.90691	-0.588819	-0.286528	-1.97821	0.492686	0.628456
Pithd1	-0.206463	0.660495	-0.611471	-4.23903	-6.29043	1.65834	-0.169649	-3.8447	2.43047	NA	-0.310801	-0.6331	NA	1.85496	2.75042	NA	-1.10688	1.12851	5.31363	-1.13467	-0.0459762	-4.01028	1.6236	NA
Aldh1a2	-0.383877	1.37285	-0.197936	0.420828	-5.68899	-2.52983	0.0979821	-2.76918	1.75782	-3.96574	-5.03582	-6.29987	0.151863	6.25538	1.40326	2.64495	-4.28222	3.05426	1.07939	-0.0477172	-1.05086	-6.32379	-2.6324	-1.4041
C030006K11Rik	1.25844	0.148145	0.0700537	-2.73425	-2.47357	0.943216	2.19261	-2.9339	4.6852	-3.59532	-3.27203	-3.94201	2.40593	-1.36893	2.24121	3.87746	-5.45896	1.9523	2.1325	1.67052	1.41285	3.76024	-2.39868	0.0730016
Slc25a10	-0.51201	-0.762853	0.276821	2.1992	-1.78345	2.1532	0.909069	-2.30894	6.13812	-3.4	-5.42094	-3.83793	2.10573	-1.89229	-0.204964	2.37936	-6.34805	0.208436	-0.0899309	-0.446424	0.00446208	-0.542404	-0.875716	1.43489
Prkx	-1.6726	-1.23822	-0.55949	-2.19288	-2.82441	1.57084	1.22859	-1.30609	3.93183	-0.436637	-0.783303	-1.48365	-1.17616	-0.699033	2.76976	2.32126	-0.0123213	5.72355	0.334946	1.55186	0.477806	-2.0116	-0.781474	-1.04614
Ttc12	-0.228639	1.04681	-0.621867	-3.15338	-4.79453	4.18392	0.442079	-1.16075	NA	-2.30221	-1.30759	NA	-1.62901	NA	1.02296	1.26305	0.368719	3.78711	1.4389	-2.05549	-0.0653755	0.301907	1.31448	-1.79497
Rpusd4	-0.269297	0.491995	-0.720053	-1.97459	-1.06634	3.6257	0.403846	-1.60646	6.54171	-1.43004	1.33648	-3.28525	1.3018	-1.30194	0.787685	-0.940528	-0.610032	-0.326493	-1.13941	-0.968539	-0.546479	-1.40102	1.76308	-3.2515
Isca1	-1.11941	-1.0341	-1.71	-0.00411815	-1.12803	2.33425	3.43791	-3.05017	5.36861	NA	-2.86425	-3.90253	0.238363	1.00921	0.552415	NA	-1.77557	0.518695	-0.0209338	-1.59508	-1.91995	0.893402	0.334359	NA
Bckdk	-0.817557	-0.392974	-1.43046	0.988393	-2.84369	4.04814	-0.470052	-0.957273	5.66996	-1.60851	-2.72509	-1.6954	-1.98518	-0.812079	1.75133	-0.0151088	-3.50893	-1.09144	-1.76402	-0.574579	-0.333086	-0.0749322	0.594468	-0.610002
Etv6	-1.88204	-2.13277	-2.18013	-0.65609	-3.52224	0.596213	-0.808687	-5.38531	3.23765	-1.59504	2.82842	-3.74821	-2.93158	-3.85175	-1.08481	0.528523	-5.55982	-2.46086	5.42621	-4.05851	-1.21382	-2.83683	0.752796	0.179978
Dzip1l	-1.80442	-1.32452	-1.33111	-3.36585	-5.97815	-0.393499	-1.56242	-5.28357	0.547051	1.88691	0.381769	-2.09734	3.83572	-0.619483	NA	-0.504793	-5.39919	-1.50869	NA	NA	-3.60769	-2.8416	-1.03404	-1.45758
Ercc6l	-0.593325	0.207051	-0.504044	1.11646	-3.70345	-0.809903	0.900876	5.76229	0.520145	-3.1003	0.689219	0.888566	3.37778	2.10199	1.84802	-0.708136	-3.53881	0.090752	1.66768	0.564582	-0.139093	-0.413611	-1.84076	0.813608
Lrrc16a	-1.26849	1.4071	-1.2029	-0.132184	-0.896705	-0.363325	0.813486	8.12649	3.64662	0.236855	0.605074	-3.95636	-1.85289	1.18925	0.484734	-1.40116	-2.91122	-1.90988	0.251423	0.725963	-3.84825	1.89036	-1.80683	2.25368
Ece2	-0.675872	-0.338177	-0.506354	-0.239876	3.06281	1.85146	-0.349891	3.96976	NA	-3.18785	0.200536	NA	NA	NA	NA	-0.193553	1.14201	0.267279	NA	NA	-5.12084	1.32271	1.29186	1.87103
Ddx56	-0.248352	0.209791	-1.72732	-0.138005	1.2392	2.19544	NA	4.62864	-0.71215	-0.648787	NA	-2.35933	-0.0720175	-3.11068	-1.19761	-0.828482	NA	-1.60497	-0.95421	6.33159	-2.26526	-1.33424	-0.102927	0.681944
Ccdc88a	0.997245	0.74132	0.870556	-1.89891	-1.72948	0.231106	-1.22925	6.90563	-2.531	-0.790221	-1.9775	-2.94431	NA	-2.44078	NA	0.827313	2.26645	1.32109	NA	NA	0.268293	0.106332	-1.47887	1.64885
Pamr1	-0.290242	0.164584	-0.619557	-1.11596	0.664739	-1.64271	NA	5.27298	-0.104074	-3.12724	NA	-3.41086	-2.39732	-3.22791	2.72464	1.2755	NA	NA	2.72442	0.968035	NA	-2.11654	-2.61732	2.75153
Cluap1	-1.05657	-1.70536	-1.32418	-2.05026	0.610763	3.99684	NA	4.79336	-1.76687	NA	NA	0.719891	1.52568	1.78797	2.24121	NA	NA	NA	-0.195242	-1.47642	NA	-2.39798	0.436141	NA
Fbxo38	-0.804004	-2.01633	-1.35653	NA	NA	NA	3.01735	NA	-1.77763	-0.416433	-0.0260061	-1.11041	NA	2.26109	NA	3.33798	0.00635714	3.96899	NA	NA	-1.82684	NA	NA	-0.437194
Naip2	-1.72311	-0.882036	-1.2491	-0.376674	1.44353	0.967356	NA	2.26444	0.660057	-1.36606	NA	0.0846672	-0.504514	-1.3145	4.79696	5.8113	NA	NA	-0.220662	1.11518	NA	-1.38671	-0.370576	0.570854
Ube3b	-0.633982	-0.738195	-0.529457	-1.34008	2.8816	NA	-0.0412954	NA	-0.136361	NA	-2.41117	-0.399826	-0.987893	-1.37312	5.9862	NA	-3.96468	1.87741	-3.08949	2.53913	0.0510205	0.702597	NA	NA
Mnf1	0.80751	-0.662849	-2.59136	-1.69517	-0.152609	3.2968	NA	0.384701	-0.819774	-1.93179	NA	-1.50519	-3.42005	-1.43174	3.89455	5.09337	NA	2.90448	-1.07042	0.498131	-1.14398	-0.160794	1.55951	0.130604
Dcun1d1	-0.120219	0.75639	0.477813	-1.4274	2.69269	2.48512	2.70875	2.84095	-6.03416	-1.37616	-0.136041	-3.13811	0.13151	-2.48683	2.70208	1.74443	-3.48651	NA	-1.45172	-2.23111	NA	-0.919243	-1.58442	2.03149
Crabp2	-2.27383	-1.62727	-0.96725	-1.86399	2.59245	3.04636	-0.40724	2.98145	-2.531	-1.83077	-2.50178	-3.6549	-2.494	-3.53774	-0.575597	3.41683	-3.50519	6.38152	-0.714536	0.284538	-0.333086	-2.71758	-0.811631	-0.0956921
Daam1	-1.21428	-0.876557	-1.40966	NA	NA	NA	0.360151	NA	NA	-1.16064	-0.695922	NA	NA	NA	2.21865	2.86075	0.753495	-2.07036	2.75711	2.89512	0.404088	NA	NA	4.36029
Dock9	-1.15883	-1.29575	-1.51362	-3.54631	0.39486	3.06446	NA	-3.00657	NA	NA	NA	NA	-0.138164	NA	1.35814	NA	NA	-0.166014	3.57781	2.62931	-1.0237	0.578574	1.57082	NA
Sh3pxd2a	NA	NA	NA	-1.24694	-0.414778	4.47661	1.2914	-4.57625	-1.7292	NA	0.427077	-0.378293	NA	-1.37731	1.02618	NA	0.779645	0.727317	1.94367	1.49964	-0.080895	1.94283	3.07116	NA
Cobll1	0.191488	-1.82591	-3.29598	NA	NA	NA	2.48482	NA	-0.190173	-5.8111	-0.365819	-1.80306	NA	0.498415	1.31302	2.70305	0.678781	NA	1.35175	2.23061	NA	NA	NA	3.20823
Ankrd26	-2.89232	-2.45882	-2.63294	-1.22074	2.46522	NA	0.614128	NA	-0.184792	NA	3.19412	-1.1786	-0.143252	-0.853948	0.945607	NA	-0.0720924	1.90416	1.51516	3.19415	-3.06839	2.86346	NA	NA
Ythdc2	NA	NA	NA	-3.47354	3.63341	1.56782	NA	-3.78656	1.54795	-2.79723	NA	-2.20501	-2.12256	-2.80503	0.884372	4.96473	NA	NA	0.229635	1.53287	NA	2.45323	-0.136854	0.550281
Eml6	NA	NA	NA	-3.33674	2.18377	-0.541353	NA	-1.78087	-1.93906	-3.47409	NA	-1.48724	-5.20601	-1.348	3.35955	1.1759	NA	NA	-0.907002	4.27635	NA	-0.876312	1.68014	1.09339
Olfr518	-3.12025	-2.8191	-2.77271	NA	NA	0.00781708	-2.03488	-3.52011	-0.717531	-3.92196	1.64069	-0.389059	NA	1.61212	2.49904	2.42501	-2.32098	1.74368	-0.848899	3.82069	-3.30895	NA	1.60098	0.336328
Otud7b	-0.40975	-1.77796	-1.91676	-0.295177	3.33654	1.43807	NA	0.733518	-3.56419	-2.117	NA	-4.01019	NA	-0.941872	0.84892	4.60369	NA	0.609633	0.462046	-0.417945	-0.387405	2.6822	2.83367	0.731318
Fam63b	-2.01387	-1.53686	-1.56098	1.78589	0.0902819	0.397064	3.07197	0.743207	-2.83772	NA	-1.38849	-1.68104	-4.27487	-1.57828	-0.343549	NA	1.30264	1.31039	-0.885213	0.14689	2.33238	2.07639	3.34635	NA
Srgap3	-1.07998	-0.373795	-1.61412	-1.15962	-0.515019	1.20271	NA	3.08319	-1.49242	-2.6659	NA	-4.12145	NA	-3.12324	1.92537	2.10962	NA	NA	0.62546	3.02327	NA	-0.232346	4.85423	-0.0915776
Poc5	-1.10093	-0.754634	-1.3727	NA	NA	NA	6.04322	NA	-1.83144	-2.84437	-1.62151	-1.51595	NA	-1.06329	1.09386	1.85648	-1.06952	0.203087	0.995866	3.0565	0.0199816	NA	NA	-0.301416
Ccdc55	-0.286545	-1.24096	-0.718898	-1.71263	-1.82201	2.05966	0.985535	-0.245106	-5.49066	-1.50412	0.647146	-2.52442	-1.52724	-1.35637	2.44747	0.374978	0.00262145	1.90951	-1.14304	2.87613	-0.23609	0.43547	4.38679	-0.947389
Ergic3	0.0633552	1.52903	-0.447443	-2.80702	5.2951	-0.351256	0.422963	0.917616	0.175749	-1.10676	-1.38202	-2.58184	-3.03335	-2.56638	0.114102	-1.62526	4.39953	1.65809	-0.525702	2.77171	-0.449482	-0.175105	4.41318	1.57067
Atp9a	0.18656	0.0851282	-0.0766474	NA	NA	2.92868	NA	-0.346844	0.923736	-5.20496	NA	-2.13682	NA	-3.35352	NA	-0.0275583	NA	0.352867	NA	NA	2.4061	NA	4.18323	-0.832184
Fam13c	-1.27341	0.176913	-0.432426	NA	NA	1.89069	0.128022	-2.60931	-0.696006	-4.16442	-2.01634	-2.67515	-1.14054	-2.69199	-1.27174	-0.928079	0.734817	0.315422	0.11706	0.92057	0.431248	NA	5.91352	-0.618231
Tsc22d4	-0.907496	0.561861	0.418902	-1.96586	0.0478723	3.68605	1.94955	-2.50272	-0.297797	0.118994	2.77664	-1.62362	-2.12765	-1.11353	-0.462795	1.56184	-3.7256	-1.78685	0.690826	6.8632	-2.47865	-2.50769	-3.24309	0.649029
Ecsit	-0.0438326	0.116636	-0.753551	-0.213681	-2.50441	1.12728	1.03196	-4.03364	2.35514	1.95426	0.938414	-2.06146	-5.22127	-1.83786	NA	2.09302	-4.00577	-2.89415	NA	NA	-2.95976	0.464091	-0.687231	3.0272
Adam22	-0.625358	1.27011	-0.37467	-1.99496	0.225222	2.71444	NA	-2.32347	NA	NA	NA	NA	NA	NA	-0.807644	NA	NA	2.30001	1.64952	3.41249	-3.64261	-1.74447	-0.140624	NA
Oard1	-1.50381	0.431718	-0.532922	-0.478544	-2.33863	NA	4.69414	NA	-4.47361	1.52322	3.76695	-4.00661	-3.64393	1.32323	0.65877	1.1925	-1.71953	0.700571	2.57191	2.56761	-2.07127	-3.63344	NA	2.70215
Kif20b	-1.08614	-0.417633	-1.00306	-0.516382	-2.08417	1.27513	NA	1.64916	-0.62605	-0.130198	NA	-8.47829	-1.27283	-0.996302	0.497625	1.96438	NA	0.775461	0.403943	0.678498	-2.94036	-1.07666	2.27953	2.53346
Prc1	-0.847126	-0.508048	-0.936061	-0.935507	-3.15984	0.538883	1.85943	-2.85639	-1.01888	-1.74995	0.540348	-4.29371	-0.585925	1.95126	0.745788	0.549273	-1.60746	1.2569	3.04036	2.36351	-2.26914	-1.39148	4.20585	1.53364
Brip1	-0.0943465	1.11394	0.309165	-1.42449	-4.10056	-0.408587	NA	-2.17329	NA	-1.64556	NA	NA	NA	NA	2.86645	-0.683237	NA	-0.877469	1.32996	1.16264	-3.34386	-3.46649	2.12874	3.05188
Smg8	-0.994971	-0.586133	-1.49514	-1.63696	-0.549717	1.5648	1.27501	0.442837	0.455571	-0.285102	-0.136041	-1.44777	2.17188	2.29877	0.932715	0.213134	-1.20774	2.19302	-0.173454	-0.911581	-7.84451	-3.79085	2.96938	0.900012
Erlin1	-1.15514	1.26326	-0.218728	-0.938418	1.10426	1.20875	NA	1.94953	2.07531	-2.2517	NA	-3.20629	1.75973	-2.37379	1.28401	-2.15644	NA	0.93059	0.487466	0.113664	-5.36916	-0.423151	3.73463	0.217008
Cdh1	-1.02454	0.194722	-0.42203	-1.71263	-1.42104	0.442325	2.57494	0.728673	0.460952	-2.55477	-3.09403	-5.69695	0.304509	0.682637	1.84479	-0.550441	0.0623925	0.486599	0.912343	1.71798	-5.85414	0.483172	2.94676	0.476221
Mut	-0.579772	0.759129	-1.33227	-3.01658	0.649318	4.0753	2.00144	-1.50957	-2.48256	-1.43677	-1.29788	-2.83664	-0.54522	-4.87335	3.77208	4.25925	-5.69057	-2.70693	2.59006	1.79393	-8.0967	-2.50769	0.933742	-0.62646
Prkar2b	NA	NA	NA	-0.484366	2.36498	-0.284872	5.17478	0.181225	-3.17674	-4.2284	-1.92896	-1.84254	0.284156	-1.41918	0.178559	3.74467	-2.10804	-0.0108845	1.44979	1.37623	0.427368	-0.189415	-0.468588	2.86673
Arl3	-2.01141	-1.38343	-1.96874	-0.0856147	0.911486	-2.8014	3.22217	-1.84869	-3.618	-1.90822	-1.2105	-0.428536	-0.260281	-4.38349	2.54094	2.6989	-0.0459425	2.88308	0.215109	2.4442	0.0316212	-1.20545	0.896045	-0.223241
Ubap2l	-2.39581	-2.1725	-2.25406	-2.15213	1.85606	1.96009	1.5918	2.80219	-3.67181	-1.73984	-1.40791	0.0667231	-1.57304	-3.50006	0.584643	2.51631	1.39977	-3.53607	1.43164	1.52338	-2.12559	-1.24361	-1.76537	0.0318568
Azi1	-0.521866	-2.00537	-1.21329	-1.27022	1.13124	0.650527	2.56128	-1.09292	-2.11664	-0.753179	1.05492	-2.13323	0.691212	-5.09944	-0.498247	6.13084	-2.46293	-0.856072	-1.31009	1.13416	-2.28078	-0.504243	-1.55426	-1.66331
Ccdc23	-1.81058	-1.07246	-2.35687	-1.57293	-0.206585	0.70484	3.07197	-2.42521	-0.30856	-2.31568	-2.47266	-1.64874	4.69054	-2.39891	-0.611048	2.08887	-3.23249	2.7547	4.37672	-2.43996	-1.38841	-3.82424	-2.56454	0.0812305
Smad4	-1.30914	-1.93825	-2.00571	-0.789978	-1.09333	-1.12975	3.80386	1.78966	-0.0933115	-0.860937	-0.00335197	-1.08888	-0.942099	-1.28938	-0.124392	1.91458	-5.12275	0.395661	2.76437	-0.959046	-2.67265	-6.74356	-0.740007	0.969958
Irf2bp1	-1.59867	-1.53412	-1.99531	-2.25692	0.483535	1.46523	4.51117	1.3827	-0.238604	0.435535	-2.78334	-2.72539	1.48497	-2.61244	1.23889	0.300281	-1.90632	0.336819	1.69673	0.0282269	-0.748232	-3.96735	-0.268794	3.46333
Prcc	-0.890247	-0.0354249	-0.590679	-1.85816	-2.93237	2.8291	2.24996	1.14532	0.374853	-1.66239	-0.621487	-2.67874	1.256	-2.82597	NA	2.19262	-3.22128	0.727317	NA	NA	-0.612437	-4.79735	1.3371	0.0565436
Anapc7	-0.541579	-0.169677	-0.903718	-1.20037	5.9004	2.26485	1.53445	0.597867	0.0627434	0.310939	0.472386	3.31103	2.53314	-4.96546	0.520186	-0.214302	-1.7681	0.384963	0.632723	-0.612551	-1.58628	-1.14821	0.511535	0.751891
Akr1c18	-0.831109	-1.08067	-0.985732	-2.07646	4.0498	1.4773	NA	-0.589078	-4.65657	-0.365921	NA	1.30128	-0.769101	-4.16577	0.420276	0.466275	NA	0.187039	-0.217031	0.71647	-0.899547	3.34047	0.918663	1.22094
S100a10	-2.74447	-2.98761	-1.37847	-2.00951	5.16016	-2.46647	-4.71119	2.58418	-1.88525	-0.426535	1.23616	3.84218	-1.59848	-2.87621	-4.66544	1.49959	-1.70832	-3.12952	-0.870688	1.25757	-3.4137	-2.30735	2.24937	1.10574
Slc12a7	-0.504617	-1.88345	-1.8463	1.10773	4.72064	2.56055	0.627783	-2.62869	-1.83144	-3.29224	-1.67005	-3.44675	0.238363	-4.00667	-1.29108	0.823164	-0.849116	-1.79755	-1.59334	-4.12971	-1.25649	1.32271	0.258965	1.41844
Nupr1	NA	NA	NA	-1.00536	4.50088	1.079	0.988266	0.738363	NA	-3.76369	-5.80282	NA	NA	NA	-2.19026	-0.791133	-1.10688	-3.98541	-0.975999	-1.03499	-0.379645	1.00311	1.73669	-0.552399
Tnfaip8l1	NA	NA	NA	-1.19746	4.08064	1.41997	-0.762261	-1.39814	-6.75524	-0.847468	-5.01963	-1.24679	-1.47127	-3.42469	-0.159844	3.08069	-2.61983	-5.46181	-2.86434	-2.72475	-0.969385	1.61369	-0.385655	-1.63451
Trip13	-0.887783	-0.110771	-2.58905	-1.73592	0.240643	4.15978	-2.62203	2.00282	-5.09245	-3.86808	-1.9063	0.221043	-2.25994	0.0127364	-4.18201	3.44588	0.107221	2.16093	-4.19707	1.40471	-5.17904	0.84093	2.37754	0.389816
Usp28	-0.637678	-0.697097	-1.31956	-1.90182	3.22088	3.0705	-2.40901	-1.15106	0.783824	-0.739709	-0.401418	-3.1417	NA	-4.17833	NA	-1.40531	-0.725838	2.80284	NA	NA	-2.13335	2.68697	1.93648	0.151177
Tsku	-1.88451	-2.10675	-1.90175	0.802115	1.49365	2.27088	-4.14589	-2.50272	-0.437708	-2.2618	-4.42739	-0.995572	1.83097	-2.87621	-1.38454	0.0637386	-1.26751	1.39598	-0.772639	1.65153	-0.422323	3.05426	2.83744	1.20448
Plin2	0.81367	0.508434	-0.527147	-0.551309	-0.599838	0.228089	0.431156	2.77313	-0.281654	-1.11686	-0.670032	-3.59389	-1.48654	-2.13513	-3.20547	-3.73339	0.21182	-1.31076	0.00448623	-3.15193	-3.79005	5.56335	2.53587	0.71486
Apobec1	-1.32762	-1.48891	-1.49745	-1.98914	0.865221	-0.266768	-0.590213	4.03274	1.13898	NA	-2.3432	0.838323	2.4619	-1.1554	-0.446681	NA	-1.21895	-1.20378	-1.7967	-0.147394	-3.19643	5.98312	-1.61081	NA
Trem2	0.0892282	0.0221118	-0.722363	-3.19413	-0.260561	-1.26553	0.455734	4.40578	1.3058	-5.24874	-2.86101	2.63633	0.625066	-2.65849	NA	-2.00704	-1.49913	0.486599	NA	NA	-0.542599	1.05082	1.30694	1.66119
Tgm5	NA	NA	NA	-1.7301	-0.34538	-2.1949	-0.399047	3.46591	0.482477	0.267162	-0.404655	1.61351	2.33979	-3.47075	-3.63412	0.578322	-1.28246	-2.45016	-3.6342	-4.15345	-1.64836	2.06208	-0.887025	-0.103921
Mrpl47	-1.23645	-1.27383	-1.31148	-0.757961	-0.383934	1.43807	2.14345	1.05811	2.5381	0.263794	-0.737995	-0.371115	-0.972628	0.0169233	-1.76162	2.7487	1.2877	-0.0911238	-6.98964	-3.20889	-1.82296	-0.885852	1.68391	0.118261
Abcd1	-1.58142	1.63314	1.24828	-2.34423	-2.00321	1.41695	0.928185	3.31088	0.444809	1.91048	-2.70244	0.235398	-1.31863	0.201146	-1.15249	2.33371	1.33626	0.78616	-5.10493	-3.6693	-1.52033	-0.551944	-3.19785	0.373359
Tacc1	0.233377	0.807077	-0.298432	-0.35921	1.75582	0.662597	0.41477	0.394391	-0.830536	0.0247048	-0.799484	0.587104	-0.555396	0.268136	-2.60602	-0.670787	0.032507	1.31574	-7.46173	-9.61667	0.392449	0.454551	0.307971	-0.947389
Htra2	1.03174	1.25504	1.14201	1.21542	0.988594	-0.939652	0.234529	1.155	-2.11664	0.674625	-0.339928	0.0703119	0.0755402	-0.401765	-4.67511	-0.210152	-2.39569	-0.353239	-5.62423	-6.47449	-1.37677	-0.461312	0.44745	-0.494797
Basp1	2.95743	2.99895	2.21397	3.81167	-3.11357	-1.92333	-2.01576	1.05327	-0.0448807	-2.76692	-4.16848	0.547627	-3.02317	-1.91742	-2.2096	-3.86618	-0.703424	-1.90988	-2.35957	-2.67254	-3.16539	-1.0385	-1.85961	-3.7082
Fcrls	0.994781	1.20983	0.124345	3.06947	-2.34249	-0.318064	-2.41447	0.375012	-0.706768	-4.89852	-6.79313	1.85396	-4.50893	0.577965	-0.830205	-0.533842	-2.43305	-1.43914	-1.68776	-2.27383	-0.305927	-2.22148	-1.61081	-2.21465
H2-Q1	NA	NA	NA	0.167607	3.58715	1.90577	0.903607	3.37387	-3.3597	3.38206	0.918997	-1.33651	4.15627	-6.20897	-5.37125	-1.68335	-2.38448	-5.64369	-4.35686	-4.68505	-4.59706	-1.37717	2.26822	1.51718
Leo1	-1.61962	-0.754634	-0.508665	NA	NA	2.16829	-0.0221789	2.9766	-2.78929	2.30784	3.06791	-3.23142	-0.255193	-1.22239	NA	-0.537992	-3.22502	-3.05998	NA	NA	-4.86477	NA	0.945051	2.94902
Proz	-2.80361	-2.5643	-2.78888	-0.399958	-2.48899	1.15745	-0.183304	0.302342	-2.74624	1.69497	-0.136041	-2.10093	2.71631	-2.8469	-1.58436	-2.33488	-2.15661	-4.88944	2.86605	0.0519594	-1.82684	-1.92574	1.15615	1.91217
Ccl8	-0.842198	-0.164197	-0.989197	-3.91304	-2.04176	-0.903443	-1.28114	3.2043	-4.3606	2.91735	0.841325	-1.45853	1.47988	-2.98088	-3.04111	-2.07759	-5.42534	-4.72361	-0.540228	0.778175	-0.926706	-2.52677	2.35869	2.46351
F8	-2.15925	-2.44101	-1.22253	-1.19455	4.72835	-0.619806	2.09975	2.88455	-4.53818	3.21369	-3.23966	-4.26141	0.100981	-0.498063	-1.43611	1.18835	-4.66699	-2.57319	-1.87296	-4.60911	-2.09843	4.22294	2.10989	-3.57243
Mcts2	1.11306	-0.442292	-2.07964	NA	NA	-2.65355	3.11839	3.8438	NA	5.06579	-3.42737	NA	3.38287	NA	-1.69716	-0.297299	-3.59485	-4.14589	-1.81486	-2.39249	-5.8813	NA	-4.96208	-1.41233
Ak4	-0.274225	-0.332698	-0.731604	-2.49849	8.93461	0.967356	-1.15552	3.95038	-0.227842	NA	-2.52444	-0.389059	1.00159	-1.72482	NA	NA	-2.69828	-7.70851	NA	NA	-6.91722	-1.83034	-1.67112	NA
Crocc	-0.135004	1.35368	0.0654332	-0.487276	4.57799	0.484569	2.29365	2.24021	NA	0.792486	-2.2623	NA	0.737006	NA	-5.77412	0.698668	-3.62473	-7.09869	-5.81306	-6.21818	-5.21784	-2.09746	1.04306	-2.85239
Hydin	NA	NA	NA	-0.967524	0.313896	NA	0.226336	NA	-0.93816	NA	3.1294	0.418429	-2.78911	-2.86365	-3.68568	NA	-0.65486	-5.49391	-0.558385	-0.5461	-0.445603	3.0972	NA	NA
Zfp609	NA	NA	NA	-2.20452	-1.54827	-2.06515	0.442079	0.752897	0.902211	1.04168	0.760417	-0.00146482	NA	0.289071	NA	2.54121	-3.51266	-6.90612	NA	NA	-1.39617	1.8188	-6.37195	1.73937
Phrf1	-3.41224	-3.84381	-3.09846	NA	NA	NA	0.862643	NA	0.94526	-0.359186	-0.828611	1.08595	NA	-2.13513	1.64175	2.77775	0.491997	NA	-1.54613	-3.33705	NA	NA	NA	-2.05418
Unc13d	-3.14243	-3.56023	-1.92485	0.92436	-1.55213	-0.0404616	-0.352622	2.82157	-1.42785	NA	0.0678469	-0.715643	-0.000782745	-0.527371	NA	NA	-1.59999	-7.97063	NA	NA	-2.57565	-1.73016	-1.3507	NA
Ms4a4c	NA	NA	NA	-0.647359	4.35437	0.206967	-0.0276408	3.94554	NA	1.42894	-0.990427	NA	-2.25994	NA	NA	-0.318049	-3.25864	-7.45175	NA	NA	-3.36326	-2.22148	-2.5457	0.743662
Nemf	-5.89974	-5.71375	-5.26663	0.377169	0.984739	0.104374	1.08112	2.17239	0.950642	-0.749811	0.359115	0.777312	NA	0.356061	-5.51951	-1.16462	-0.113185	-6.78843	-4.75631	-0.527114	-4.06164	-0.652116	-1.03781	-0.297302
Cep250	-1.53461	-1.64234	-1.80356	2.00419	1.43968	-0.432726	-1.56242	1.26643	-0.911254	0.741974	1.47241	-0.84843	-0.560484	0.54447	NA	-2.22284	-5.39172	-6.17327	NA	NA	-0.748232	-2.11654	1.61606	1.02345
Slfn1	NA	NA	NA	1.77716	0.730281	-1.4858	-1.44499	2.63263	0.251085	0.913714	1.77662	2.11954	0.156951	-2.64175	-4.5752	-1.9365	-5.75034	-3.19906	-4.13171	-6.09002	-4.17028	-2.7939	-1.20368	-0.930931
Btk	-2.47835	-3.05199	-2.56363	1.6491	-1.52514	0.110409	NA	1.01451	0.213417	1.88018	NA	0.920866	-1.54759	-0.971181	-3.82427	-0.467444	NA	-3.79818	-4.21523	-5.13597	-3.34774	-2.64603	-1.5618	-0.667605
Slfn8	-1.97321	-2.5369	-1.93409	-0.440707	-3.32947	NA	2.17622	NA	-1.62695	-1.1337	-0.9613	0.81679	-0.779277	-1.64108	NA	2.8566	8.07918	NA	NA	NA	NA	3.75547	NA	1.21683
Rdh12	-0.36786	0.787898	-0.828635	-1.45359	-3.41429	1.48937	2.6159	3.74206	-2.49333	-0.625215	-2.04223	-0.758709	-5.3841	-0.766023	0.961721	1.75273	4.17165	-8.45206	0.400312	1.87936	1.40897	-0.642576	2.28707	0.463877
Myo15	0.80135	0.972837	-0.320379	-3.24943	-1.25526	4.11754	1.73381	-2.8467	3.75425	-0.924919	-0.142513	-2.00403	0.355391	-2.7213	0.70389	1.1178	4.37712	-9.32935	0.799769	3.21313	-4.85701	-0.151254	0.398444	-0.914473
Rps6kb2	-2.37856	-2.05332	-2.32337	-0.236965	-1.87213	1.58894	0.898145	-3.55402	0.799968	-0.291837	-1.78332	-2.5926	0.543654	-2.83016	-0.849542	4.2053	0.514411	-8.08831	0.378523	3.5264	-2.88992	-0.714128	1.22778	-1.49873
Scyl3	-1.84508	-0.905325	-1.22946	-1.3721	-2.45815	1.28418	1.05381	-2.01341	-0.432327	-0.382758	1.73455	-2.89765	-3.04352	-0.858135	2.5216	2.7487	3.05842	NA	0.226003	3.31281	NA	-1.10051	3.80249	0.739547
Adck1	-1.64426	-0.273791	-1.01345	-3.15629	-3.34875	2.86229	NA	-0.438893	-0.179411	-1.40647	NA	-1.7887	-2.04624	0.310005	2.58606	1.2755	NA	-14.4861	0.0408005	2.3113	-4.0694	-4.182	1.00914	1.31557
Gm973	-3.19047	0.330344	-1.43508	0.0308089	0.791968	3.33301	0.0324397	0.738363	NA	-8.08077	-4.3659	NA	NA	NA	0.684553	-0.214302	3.99981	NA	3.96274	1.25283	NA	4.55685	-3.46927	1.54187
A430105I19Rik	-2.25658	-1.50672	-2.02419	-0.781246	0.965462	1.88163	-2.88966	2.87002	5.17488	-5.14771	-7.18149	-0.819719	-0.814894	-6.56067	-0.888217	-0.479893	3.44693	-6.6547	0.124323	-0.887849	-2.09843	1.36564	-2.07071	-0.74578
Galnt14	-0.624126	-1.5807	-2.19746	-2.72261	4.26184	0.0319564	1.86763	-0.807089	2.81254	-4.45402	-2.28171	2.76553	0.945622	-5.92007	0.313921	-0.88243	3.60009	-4.16193	-0.0754052	0.972782	-2.13335	0.578574	0.926202	1.40198
Mgmt	NA	NA	NA	-1.46232	3.76064	0.587161	2.10795	-5.52096	NA	-5.82794	-2.40469	NA	1.38321	NA	1.49672	1.57429	2.6699	-5.38692	-0.0681423	2.11194	-1.31081	-0.227576	1.23909	-3.97976
Slc35b2	-1.63933	-0.777922	-1.83706	-2.38207	3.38666	2.81402	1.16578	-2.08608	-1.44399	-0.00560239	-2.89985	-2.71462	2.40085	-0.590174	-0.736741	1.32945	-0.363476	-3.05463	0.589146	0.332003	-5.00445	-0.866772	2.96184	0.91647
Rilpl1	-2.02496	-1.44644	-0.711967	-2.01825	0.919197	2.14113	2.30731	-1.86807	-0.620669	-3.78726	-3.64744	0.518916	3.20478	0.47748	2.79877	-0.546291	-2.68334	-6.72959	0.890554	0.90633	-4.57766	0.726448	-0.476128	-1.33004
AA986860	0.267875	-0.375165	0.140516	-3.41242	1.77124	6.66122	0.980073	-1.32547	-0.00721225	-6.59572	0.7054	-1.62721	1.31197	-2.49102	-0.656169	-3.56739	1.99374	-9.25981	-0.220662	1.97429	-6.08305	-5.65597	2.80352	3.67729
S100a6	-2.75803	-0.620381	-2.41	-2.12885	0.456547	-1.57934	-0.754068	1.36817	1.56948	-4.35636	-2.23641	0.282053	2.18205	-3.93968	-4.00475	-5.01154	0.043714	-6.30165	0.785243	2.22586	-1.98591	-6.54321	3.74217	3.78426
Lyst	NA	NA	NA	2.23995	-0.923693	0.46043	-0.453666	-0.719884	0.13808	-2.99591	-1.14253	-0.450069	2.93002	-0.699033	0.375156	2.82755	2.42708	-4.06565	0.407575	-0.783426	-7.42161	-1.32947	-0.1934	1.75994
Cdc42ep5	-0.949386	1.82493	-0.2349	NA	NA	1.98121	0.816217	-0.288708	2.01612	NA	-1.00014	-4.19681	NA	2.28203	0.465397	NA	1.51558	-6.47818	0.480203	-3.98732	-4.70958	NA	-4.27976	NA
Fndc3a	-0.375253	-0.535446	-0.73969	-0.513471	-1.31309	5.88575	-1.20467	-2.85154	1.74706	-0.369288	-0.676505	0.852678	-4.43769	-0.966994	-2.84451	1.14685	-0.826702	-6.49422	-1.40814	-4.31957	-6.3624	-0.351599	-0.472358	0.891783
Rit1	-2.07917	0.23445	-1.98261	0.452845	3.58329	2.9679	-0.317119	-2.89999	1.32194	0.462475	2.99994	-1.00993	NA	-1.51966	-3.0959	-0.944678	-1.45056	NA	0.0262748	-3.89239	NA	-1.66338	0.843269	-0.762238
Rap1gap2	NA	NA	NA	-2.52469	-0.0870673	4.50679	-0.685795	-0.966963	-0.0179746	0.846365	2.48537	-1.76717	-2.05641	0.624021	-3.83071	-0.766234	-1.59252	-0.374636	-1.29556	-3.35603	-4.25563	-0.966944	0.692481	-1.70445
Apoc1	1.94838	3.46883	1.35571	-0.740498	-3.33333	1.25401	-2.85415	-4.81363	-6.96511	2.88368	-1.4694	-3.43598	1.08809	-6.27596	-6.34457	-2.60877	-3.97962	-6.08768	2.09619	-1.29605	-1.93935	-1.87804	4.08145	4.52898
Capn9	NA	NA	NA	-0.190396	-0.468754	NA	-0.863306	NA	-5.36689	0.913714	-0.116623	-4.46956	-1.81727	-5.35484	-4.66867	-2.66687	-4.03566	-2.85671	-0.620119	0.393708	-2.758	0.220815	NA	3.39339
Ttr	1.18944	1.80301	0.921382	-0.40578	-0.453332	-0.761624	-0.31985	2.72952	-3.69334	-1.87454	-3.25584	-6.08454	0.233274	-1.89229	-1.39743	0.765066	0.712403	-2.16665	2.55012	1.17213	1.70384	-3.32338	1.95156	3.98587
Cfhr2	-0.63891	1.0153	0.0169179	-1.54673	-2.28851	1.42299	1.62457	-0.19666	-4.95792	-2.88141	-4.35619	-3.78051	2.53314	-2.83434	-1.68749	1.15515	-0.695953	-0.658148	4.10437	-0.550847	-0.488281	-0.80476	2.12497	3.75546
Pkp1	NA	NA	NA	0.0540937	-1.88755	-1.91428	-0.69945	-2.58024	-5.44223	-3.22489	-3.40471	-7.41959	-0.738571	-4.78543	-1.51668	0.781665	-1.39453	-0.0429802	6.26507	-0.0239847	-1.0043	-3.90534	-1.313	5.53292
Apoa2	1.55783	3.89077	2.33988	-2.04735	0.0363061	1.24194	0.158063	0.665693	-2.93459	1.37842	-0.372291	-3.28525	-0.351868	-1.10516	-1.82285	0.184085	-1.73821	-4.32776	3.82475	0.455412	1.95992	-0.256197	1.11092	2.65278
Serpina3c	2.12087	3.42089	1.69994	-1.93093	0.25221	0.264298	0.586819	0.946684	-3.03683	-0.342348	0.0581379	-0.363937	3.51007	-2.93483	-2.18704	-1.49246	-1.91379	-3.94796	3.36356	-0.147394	1.31974	-1.6443	0.57939	4.68945
Apoc2	-0.0561531	1.86192	0.682271	-1.08686	-0.788753	0.297489	-1.77271	-0.274174	-5.14626	2.86684	-1.73154	-2.94431	-0.311163	-4.76031	-2.79617	-0.392746	-2.09684	-7.32871	2.51743	2.29231	3.51186	-1.50597	1.81208	5.28605
Apoa1	1.58863	3.91543	1.62139	0.353884	-2.39646	1.16651	-0.685795	0.791654	-4.01083	0.492782	0.24908	-4.66336	0.304509	-2.0514	-2.9702	-1.38041	-1.74195	-4.41335	1.94004	-0.85937	-0.476642	-1.76355	2.26445	4.1916
Recql4	NA	NA	NA	0.892344	-3.51068	1.52256	NA	3.49498	-2.61709	-2.09343	NA	-4.31883	-1.36442	-1.48617	-2.48032	-0.757934	NA	NA	1.89283	-0.351494	NA	-2.72712	2.64142	5.06798
Igf1	0.405864	1.17696	-0.10437	-0.769603	-0.646103	1.22384	-1.44772	2.07549	-1.08883	-0.591541	-0.4176	-2.06863	-0.163605	-4.24532	-1.19439	-1.8369	-3.86755	-6.07163	1.16654	0.687991	-0.616317	-1.62522	1.44642	2.45528
Serpina11	NA	NA	NA	-0.00120756	0.0131736	NA	-3.20371	NA	-3.96778	-0.217752	-0.760649	-3.38574	0.960887	-1.92998	-1.41999	-2.70007	-5.13769	NA	2.25234	-0.484396	NA	-1.1816	NA	5.27782
Prkdc	-3.23236	-3.01911	-3.09268	-2.09392	-2.40032	6.83925	-0.470052	-0.831312	-6.91129	-3.2451	-1.5762	0.389718	0.370656	-6.16291	-0.875325	1.3668	2.64375	1.57785	-0.790796	-1.0872	-0.0149373	-1.29131	0.967669	2.60752
Eno2	-0.0857222	-2.241	-1.02963	-1.64278	-3.39116	-1.12975	2.5012	-5.35139	-8.24045	-2.32242	-0.359346	3.62685	0.614889	-4.6975	0.865035	2.8649	-0.318648	-2.03827	-0.231557	1.70849	-0.360246	-7.56879	0.202419	2.08087
Jmjd1c	1.93483	2.46194	1.35109	1.82373	-0.299115	1.11823	1.95775	2.55027	-6.14716	NA	0.747472	-4.34754	0.971063	-5.35484	-1.22017	NA	0.129635	NA	0.414837	1.02499	NA	0.793229	-5.68209	NA
Arg2	NA	NA	NA	-0.242787	-1.3902	0.89192	0.338304	3.95038	-6.05568	1.24709	2.64071	-3.53647	0.798064	-8.65829	-2.65436	-1.05672	-2.68334	-3.63235	-5.48623	1.49015	-4.25951	-0.79999	-1.35447	-1.21894
Narg2	2.52128	4.06064	2.10308	0.694424	-0.507308	0.0198867	NA	0.505818	-4.92025	1.26056	NA	0.884978	NA	-3.20697	-3.22159	-2.88266	NA	NA	0.0190119	-0.318268	NA	-1.5489	2.20036	0.739547
Rarres2	1.60095	2.02357	0.990689	1.23288	-1.9261	-0.496092	0.646899	0.781965	-4.34984	0.23012	1.25557	-0.371115	1.54094	-4.14065	-3.47942	-0.396896	-3.11294	-4.22078	-0.289659	-0.474903	-2.79292	-1.6443	2.41147	3.39339
Rnase4	0.866648	1.90438	0.843988	0.810847	-1.47887	-0.309012	-0.885153	0.0358848	-2.30499	-3.35623	-2.13932	0.870622	5.08233	-4.22439	-3.56321	-2.47183	-3.81525	-4.14054	-0.867056	1.94582	-2.22258	-1.80171	0.45122	0.87121
Hamp	1.60711	2.22221	1.07848	-0.152558	-3.91935	-1.79962	2.20626	-1.34969	-6.13102	-1.61188	-2.44029	-1.98968	5.79976	-4.2202	-4.94583	-2.11079	-1.6747	-4.48289	1.15565	4.48994	-1.38453	-0.957404	3.51222	2.02326
Vtn	1.1685	2.18385	0.662634	-0.45817	-4.55935	-0.00425259	-1.64435	0.510663	-5.89963	-2.63559	-0.495271	-2.5926	7.99786	-5.48882	-4.33671	-1.87425	-1.35343	-4.94828	3.44708	-1.55711	-2.40106	-0.966944	1.25794	2.41414
Enpp2	NA	NA	NA	2.45242	-0.634537	-0.803868	-0.475513	1.64916	-2.61171	0.0314397	1.23939	-3.85946	4.64474	-2.90552	-1.30075	0.814864	-2.78047	-3.2793	1.63137	0.0756919	-1.36125	-3.21367	2.00811	2.13847
Mbl2	0.399703	1.83315	0.439694	0.202534	-1.79502	-0.146071	-0.287079	1.88171	-4.35522	1.93069	-0.760649	-4.10709	2.09047	-3.12742	-3.054	-0.733035	-3.07185	-3.15092	0.665406	-1.61881	-0.658995	-0.499473	3.61777	2.03972
F5	NA	NA	NA	0.607106	-1.93767	-0.532301	-0.349891	2.6617	-4.43594	1.70844	1.37855	-2.90842	2.69596	-3.21116	-2.89285	-1.22272	-2.75058	-2.44481	0.810663	-1.17739	-1.18666	-1.8685	0.44745	1.93686
Pon1	0.800118	2.34961	0.958346	-0.0856147	-0.310682	-0.927582	0.690594	0.0213508	-2.83234	0.900244	0.0257748	-5.65388	3.06231	-3.13161	-3.43108	0.117687	-1.93247	-3.23651	0.47294	1.63729	-1.26037	-0.513783	4.16061	1.43901
Spp2	-0.211391	1.74136	0.209824	-0.874385	-1.31695	-0.734468	1.91951	2.71983	-2.80006	-0.204283	0.229662	-4.15016	0.955798	-4.14065	-1.41999	0.549273	0.484526	-5.74532	1.74757	-0.318268	-0.433963	-1.23407	3.76479	2.1467
Apoc3	-0.764579	1.06462	-0.182919	-1.38956	-1.35936	0.834589	-0.207882	0.578488	-3.34894	1.08882	-0.744467	-3.8164	0.813329	-5.40509	-3.64056	-0.840932	-1.54395	-3.58421	1.85651	1.0155	0.0704198	0.00615982	1.09961	3.80483
Sepp1	1.16111	2.39756	1.17089	0.0540937	-1.79116	0.496639	-0.573827	0.883703	-4.97944	-1.26167	-0.119859	-2.51006	3.24549	-2.39472	-2.44165	-0.824332	-1.53275	-3.65375	1.3808	0.711724	0.516605	-0.0367712	2.36623	4.53721
Apom	0.0682834	2.04275	0.1255	-0.0739723	-1.52128	0.759154	0.152601	2.54058	-5.09245	-0.153771	-1.64416	-5.16221	2.67561	-3.454	-4.32059	-2.07759	-2.48908	-3.76609	0.494729	0.170622	-0.965505	-0.933553	2.21921	4.18337
F2	0.211201	2.72634	0.597946	0.624569	-0.595982	0.686736	-0.363545	0.670537	-4.96868	-0.87104	-1.61503	-2.10093	2.60946	-3.04369	-3.11201	-1.79955	-2.04827	-4.47219	1.87467	-0.0382242	-0.542599	-1.48689	1.75177	2.89553
Cfhr1	-0.540347	0.822146	-0.297277	-0.50474	-1.32466	1.12124	0.0160541	0.980596	-3.54266	-1.34585	-1.24933	-2.8833	2.71123	-3.54611	-3.02821	-1.39286	-2.09684	-3.74469	2.58643	-0.569833	-1.37289	-1.93528	1.81585	3.81718
Igfbp3	1.36686	2.55647	1.06924	0.394633	3.71823	2.41873	-1.46138	0.680227	-3.67181	-2.4066	-3.63449	-2.31985	-1.16598	-4.50072	-3.80815	-2.94491	-5.14516	-4.63267	1.61684	-0.645777	-3.56502	-0.828611	1.33333	2.09321
Ddx3y	NA	NA	NA	1.21833	-1.32466	1.84542	NA	1.935	NA	-2.78039	NA	NA	2.59929	NA	-1.00746	-1.18952	NA	-1.62637	3.63228	-0.697989	-0.643476	-2.6174	0.978978	2.41414
F11	0.0904602	1.84137	0.180946	0.0366301	-1.0702	1.54368	-0.713104	1.37786	-3.26822	-0.278367	1.39797	-3.90971	2.24311	-0.598548	-2.78005	-0.318049	-4.06555	-3.05998	2.07803	-0.455917	-1.31469	-2.14039	0.70002	3.27818
Mug1	1.05146	2.17015	0.712304	0.167607	-0.545862	1.54972	-1.2511	1.78481	-2.97764	-1.23136	-0.187822	-3.64054	1.61726	-2.5622	-2.60924	-2.29753	-4.64084	-3.72864	3.2873	-0.892595	-0.488281	-2.00206	-0.310261	3.47568
C4bp	0.513052	0.953658	0.416592	0.834132	-3.37574	1.24798	-0.795032	-0.26933	-3.14445	-0.803691	2.67631	-2.28755	2.57893	-3.19023	-2.89608	-2.30583	-3.99457	-2.81926	3.23646	0.0377199	-1.53197	-2.02591	0.767875	2.29482
Mbl1	0.90361	1.89753	0.841678	0.87488	-1.57526	0.952269	-2.45817	-0.317776	-4.705	0.499517	0.64391	-3.14887	2.10064	-3.83501	-3.64701	-2.31413	-4.96958	-4.04425	3.01857	0.550343	-2.40106	-1.13867	2.16644	2.89965
Egfr	0.97014	2.13453	0.951415	-0.877295	-1.57526	3.18214	-1.37126	0.864324	-1.55162	-0.541029	0.851034	-0.697699	2.74176	-4.67657	-2.97343	-2.88266	-4.58107	-2.84066	2.94231	-1.04448	-2.32346	-2.94654	-0.634455	4.01879
C9	0.158223	1.59204	0.0169179	0.080289	-2.16514	2.94678	-3.20371	0.694761	-2.94535	-0.854202	-0.967773	-1.01352	1.37303	-4.67657	-3.25059	-3.40555	-5.66069	-4.19403	3.00768	-0.835637	-2.2575	-3.23275	0.19111	5.05152
C8b	-0.18059	1.24545	-0.182919	-0.798709	-1.39405	2.92264	-1.86556	1.36817	-3.30051	-0.904714	0.113155	-1.39034	0.874387	-3.77639	-2.7027	-2.59217	-3.95347	-3.63235	2.57554	-0.683749	-1.46213	-2.40275	0.228807	4.85814
C8a	-0.412214	0.985166	-0.430116	-1.09268	-1.69092	2.52434	-2.03488	0.597867	-3.63414	-0.214385	0.297625	-1.67745	0.27398	-3.58379	-3.05078	-2.32658	-5.17131	-3.59491	2.82974	-0.607805	-1.72596	-2.66511	0.639705	4.89929
Gc	0.467466	2.68387	0.578309	0.467397	-0.0986335	1.67343	-1.85463	1.75574	-4.54356	0.449005	-1.32053	-3.04121	1.25091	-3.7429	-3.62767	-2.73327	-3.94974	-5.26389	0.316789	0.41744	-0.981024	-1.83511	1.38611	2.88731
Apoh	0.599295	2.53455	0.671875	1.58506	-1.34008	0.735015	-0.685795	1.38755	-5.32384	-0.369288	-1.07133	-3.01968	1.429	-3.95224	-3.5471	-2.69592	-2.15287	-6.35514	0.265949	-0.413198	-1.37289	-2.34551	2.45293	3.64437
Apon	NA	NA	NA	1.34349	-2.93237	1.38979	-0.489168	0.970907	-4.67271	-0.756546	0.760417	-3.41086	3.19461	-5.44277	-2.92831	-2.36393	-4.86872	-2.97439	0.759823	0.801907	-2.12559	-3.36631	2.03073	3.12183
Crp	NA	NA	NA	2.15845	-2.01092	-0.779729	-1.43134	1.8914	-3.19826	-0.931654	-0.0680782	-1.90714	2.55858	-5.4344	-3.64379	-1.20197	-4.02819	-3.85702	-0.362288	1.04398	-1.87339	-3.58097	1.797	2.20842
Apof	0.139742	1.33176	-0.558335	1.81209	-2.93622	0.161705	-1.01624	0.25874	-5.31846	-2.39313	-2.9937	-2.851	4.72615	-6.50624	-3.48909	-1.13972	-3.9348	-3.60026	0.759823	1.67526	-2.54461	-1.11482	1.79323	3.97353
Serping1	0.791494	2.23453	0.396954	-0.644448	-2.55839	-0.64998	-1.40949	1.48929	-4.18841	-1.22799	-1.38849	-2.90842	3.65254	-3.95224	-3.04111	-1.57131	-4.51383	-4.14589	1.77662	0.256059	-1.74924	-2.89407	4.13045	4.31914
H2-Q10	0.243234	1.58245	0.277976	-0.513471	-3.03646	-0.127967	-1.30299	1.89624	-4.60276	-0.160506	-1.83187	-4.53058	4.07995	-5.30879	-3.52776	-1.9282	-3.85261	-5.526	2.40123	0.237073	-1.27977	-2.58878	2.80352	4.46315
F9	-0.264369	1.59067	-0.266088	0.551805	0.0208844	0.858729	-0.251577	1.21799	-5.15164	-2.84774	-1.41115	-4.31524	4.10539	-3.49168	-3.29571	-2.05684	-1.96982	-5.01782	2.93868	-1.40996	-2.3545	-2.73189	1.08076	3.41396
F10	-0.181822	1.69479	0.00421149	0.604195	-2.48128	0.327663	-0.546518	0.840101	-6.766	-1.31891	-0.809193	-3.17041	4.78212	-3.21954	-3.66635	-1.56301	-3.18392	-4.10844	2.68811	-0.142647	-1.07026	-1.49643	0.990287	3.54562
Habp2	0.811206	2.34139	0.744648	0.615838	-1.69092	0.569057	0.0433635	0.626935	-5.37227	-1.54116	-0.728286	-3.13093	4.0596	-5.24599	-3.24737	-2.55897	-1.69338	-4.91618	2.85879	1.98853	-0.620197	-0.924013	1.27678	2.30716
Plg	0.742212	2.94278	0.917916	1.05534	-1.69863	-0.278838	0.338304	0.699605	-5.74357	-1.03268	-1.60856	-2.90483	4.68545	-4.54259	-3.62445	-2.50918	-1.46177	-5.1676	0.77798	0.180115	-1.84623	-2.2835	2.56225	3.25761
Krt5	-2.58431	-0.166937	-2.10851	-2.87687	-5.79694	0.840624	-7.11714	2.53089	NA	-5.45415	-9.15888	NA	NA	NA	-6.38646	-1.12312	-9.57569	-1.56218	-7.08043	-10.1957	-3.02571	-12.067	-8.07208	12.042
Dsg3	NA	NA	NA	-2.41409	-2.60466	NA	-8.94686	NA	11.0619	-6.28255	-12.667	-2.47058	NA	-1.27682	NA	-4.73765	-13.7074	-10.4099	NA	NA	-7.66604	-4.23447	NA	4.68533
Scn11a	-5.85169	-5.12605	-3.91167	NA	NA	NA	-3.64886	NA	NA	-2.07996	-9.78672	NA	-1.07948	NA	-16.097	-5.14019	-10.8085	-12.3196	-15.3564	-14.3394	-4.75614	NA	NA	-0.0627762
Echdc3	NA	NA	NA	NA	NA	8.8579	NA	-3.72358	-0.260129	-6.72369	NA	-0.948917	-4.66157	-1.23914	-3.65346	-3.13166	NA	-7.36081	-3.71046	-4.58063	-4.99669	NA	0.975209	4.77174
Dlc1	NA	NA	NA	0.519788	-12.6943	NA	-1.19648	NA	-0.437708	NA	-10.8709	-6.44701	NA	0.561218	-8.11393	NA	-12.3999	-16.4439	-5.25382	-4.8322	-8.1355	7.60973	NA	NA
Midn	-4.23771	-4.837	-3.78807	-1.98914	-2.59309	2.97394	2.64048	-8.3018	NA	-3.04642	-7.33036	NA	-3.96449	NA	-7.94957	-2.43863	-5.12648	-7.86364	-10.9733	-13.7936	4.2762	9.02645	3.97966	5.52469
Myh7	-0.79538	-0.375165	-1.1694	0.834132	-2.26152	-3.16349	-3.26106	-3.21005	-3.96778	-4.26544	-3.52769	-4.46239	-3.50655	2.52486	NA	0.279532	-6.54231	-3.11882	NA	NA	7.1667	6.38858	4.9334	-4.1896
Myh2	-1.92024	-1.63275	0.338043	0.653675	-4.76369	-1.48882	-1.6662	-3.9319	-4.90411	-3.98931	-3.81573	-3.8164	-7.34305	4.69786	0.752234	2.27147	-4.86872	-3.25255	-6.25973	-10.5233	6.67396	7.62881	3.87034	-1.48639
Actn2	-1.47793	-1.28616	0.94564	1.51812	-5.44995	-4.12303	NA	-6.56256	-5.2216	-5.56191	NA	-4.46598	-5.01775	3.76837	NA	2.26732	NA	-5.79882	NA	NA	5.96394	6.96576	5.51393	-1.65097
Mybpc1	-2.17034	-1.34233	0.755044	1.10191	-4.35887	-4.33425	NA	-6.35424	-3.41351	-3.63572	NA	-3.23859	-4.93633	4.63087	0.82636	1.63239	NA	-3.76609	-7.06953	-11.6339	8.68761	7.56203	5.61571	-0.0915776
Myh1	-2.00894	-1.79166	1.38921	0.863238	-3.2755	-4.56055	-5.76806	-7.98205	-3.27898	-4.67964	-8.71226	-3.38933	-11.3576	2.70071	1.21633	3.43758	-9.71765	-4.22078	-8.19164	-11.0216	7.37233	6.64139	4.67329	-3.12806
Tnni1	-4.23402	-3.4205	0.364611	0.877791	-3.82682	-4.60581	NA	-8.49074	-3.0745	-4.04992	NA	-3.86664	-9.84136	2.38251	NA	0.798264	NA	-6.33909	NA	NA	6.33253	7.94841	5.72881	-5.30874
Pdlim5	NA	NA	NA	1.27072	-2.86682	-3.96612	-5.2601	-9.24167	-1.23951	NA	-6.16852	-2.5926	-8.18769	2.88912	NA	NA	-7.4725	-7.53733	NA	NA	7.79524	6.05944	5.25005	NA
Casq1	-1.63933	-1.08889	1.43541	1.42498	-4.15453	-4.50926	-5.87183	-7.89485	-2.59019	-5.72692	-7.55366	-5.18733	-7.26164	1.47396	0.952053	-0.152054	-7.96934	-6.55841	-9.37912	-13.8933	7.33741	7.22812	3.87788	5.01038
Tnni2	-1.9917	-2.01222	2.43229	1.8412	-4.78682	-6.6124	-6.81127	-9.10117	-4.01083	-7.86189	-8.62488	-4.11427	-9.62256	2.25272	0.82636	-0.666637	-9.53833	-6.36049	-10.0146	-16.0102	7.74092	8.0772	4.71476	5.01449
Myl1	-1.319	-1.34507	1.58442	1.28527	-6.73766	-7.80126	-3.78267	-8.50528	-2.70319	-4.28564	-6.57954	-3.70514	-11.6528	2.85144	0.365487	0.889561	-8.78372	-6.6547	-5.18482	-6.47923	7.42277	7.64312	4.34909	4.77997
Tnnc2	-1.50011	-1.52042	1.22865	-1.08977	-5.26489	-4.45494	-7.13625	-8.58279	0.245704	-2.99254	-7.81904	-1.73487	-8.33525	2.53743	0.613649	0.814864	-9.3254	-5.1569	-5.63512	-9.10405	7.97371	3.37863	3.62531	4.51664
Tnnt3	-1.20072	-0.588873	3.09417	-0.202038	-3.49526	-2.81649	-4.9242	-4.52295	1.48876	-8.64987	-7.8773	-3.8164	-11.1999	1.19762	NA	0.399878	-9.44868	-3.90517	NA	NA	5.28108	6.15007	5.02387	3.38104
Pgam2	-1.64795	-2.17935	1.00455	1.03205	-5.56947	-4.90756	-5.24918	-6.79995	-3.66105	-6.45766	-7.9129	-3.15964	-7.01741	1.21856	-1.12349	-0.982027	-8.36533	-7.17893	-7.17121	-8.92368	7.49649	7.32829	4.79769	5.56995
Ckm	-1.55555	-1.72591	1.61792	0.685692	-5.8355	-5.18214	-4.6593	-7.13908	-3.28975	-5.87172	-7.37243	-3.6226	-10.2484	0.27651	-1.48767	-0.766234	-8.19348	-5.71858	-8.44584	-11.6862	7.04642	7.0707	4.70345	6.17889
Myh4	-1.83153	-1.39987	1.47815	0.452845	-4.12369	-3.9631	-5.61513	-7.37647	-2.38032	-4.62913	-7.44039	-4.03173	-9.01707	1.13901	-1.80029	-0.625139	-9.38517	-6.21606	-8.602	-12.5832	5.44016	6.45536	3.69694	6.35581
Atp2a1	-1.54077	-1.08341	2.00374	-0.047777	-4.10441	-2.67467	-4.9679	-5.53549	0.105793	-4.8076	-7.99704	-3.96354	-7.15988	-0.188234	-0.917223	0.412327	-8.98919	-7.09334	-6.7427	-9.28916	4.92413	7.53818	4.57905	5.06798
Mylpf	-2.02373	-1.4985	1.72997	0.327689	-3.47984	-3.41393	-6.40437	-5.4822	-2.67091	-4.08696	-8.93557	-3.82357	-7.48043	2.30296	-0.707735	0.433076	-9.5458	-3.12417	-7.80308	-10.5755	6.48772	5.55381	4.22469	4.68945
Srl	-1.67999	-1.55056	1.66528	1.50066	-3.51453	-3.06391	-3.30476	-6.08778	-2.82696	-4.55167	-6.39183	-4.41573	-8.4879	2.24434	0.236571	0.31273	-5.92592	-5.55275	-7.124	-10.547	7.49261	5.8257	4.26239	4.76762
Myoz1	-1.89806	-1.55878	0.786232	0.848685	-2.9555	-3.22685	-4.48179	-5.62754	-3.38123	-3.959	-6.19441	-4.35472	-8.96619	2.54999	-0.482133	-0.0856564	-7.92451	-5.13015	-6.18347	-9.64041	7.1085	6.89421	4.20208	4.61539
Actn3	-1.36705	-1.30397	0.953725	0.423739	-3.6302	-3.00357	-4.68934	-6.32033	-2.3857	-4.19472	-5.43388	-3.61183	-7.48043	1.07202	-0.675506	-0.0815066	-7.9021	-5.61694	-7.02596	-10.1245	6.13853	6.76065	4.32648	5.79213
Pygm	-1.82783	-1.83824	0.946795	0.48195	-3.3449	-3.57687	-4.28789	-6.30095	-2.78929	-4.94567	-6.45979	-3.69079	-6.71211	1.25624	-1.95499	0.0927877	-7.76014	-5.37622	-6.58292	-9.48852	6.74379	5.97835	4.236	5.77978
Marf1	NA	NA	NA	-3.38331	7.42329	1.27211	0.625052	11.2513	-0.0125934	0.0550119	-4.89342	0.0703119	NA	1.09295	-11.9202	0.881262	-6.44892	NA	-13.6315	-11.539	NA	-7.64034	-7.48401	0.373359
Otud7a	-6.2866	-5.76033	-5.00904	-0.784156	8.09799	-0.18228	1.18216	7.25929	NA	1.32791	-11.0748	NA	-9.36307	NA	NA	-4.68785	-7.89836	-12.2822	NA	NA	2.10347	-3.71453	-6.45111	-2.50266
Gpn1	NA	NA	NA	-0.234055	-0.121766	-0.613771	-0.166918	8.74661	-1.09421	-0.891244	-0.602069	-0.740765	NA	0.163464	NA	1.66144	1.29143	1.11247	NA	NA	0.633001	0.673976	-3.2921	1.59124
Tmod2	-6.31371	-5.95896	-3.94401	NA	NA	NA	1.31598	NA	-2.28346	-0.291837	0.663328	-1.65592	NA	0.134156	NA	0.424777	1.80322	1.2034	NA	NA	3.06568	NA	NA	0.0647726
Pik3cd	NA	NA	NA	1.42498	-0.507308	1.96612	1.13027	9.00822	-5.67362	-2.88478	1.41739	-1.79947	-4.10696	-4.90266	-7.70463	-0.446695	0.873037	0.197738	-7.66509	-4.03953	-0.787031	-1.2293	-2.83219	-0.548285
Syne2	-2.71367	-2.06291	-1.82782	-0.533846	0.317752	1.25703	1.50714	5.05012	-5.73281	-1.18758	-2.67654	0.827556	-1.95974	-3.41632	-9.79306	-0.463294	-1.49165	0.818255	-5.15214	-3.84967	-1.55136	-0.108323	-0.894565	0.332214
Dido1	NA	NA	NA	-0.341747	1.58233	6.25689	1.39791	6.45508	-0.174029	0.0718492	0.268498	-0.511079	NA	0.096474	NA	0.433076	0.155785	NA	NA	NA	NA	-1.01465	-1.97647	0.71486
Chchd6	NA	NA	NA	-1.36336	3.08209	NA	0.772522	NA	-0.206317	-0.0561143	-0.165168	-0.241917	-7.57711	-1.15122	NA	0.453826	0.421019	-0.476273	NA	NA	0.206215	-1.47735	NA	0.6408
Pxk	-1.50011	-1.76975	-1.55174	-0.659001	0.502812	0.756137	1.03469	5.77198	-0.593763	NA	-0.420836	0.884978	NA	0.473293	NA	NA	0.379926	-4.14589	NA	NA	-1.38841	0.101562	-1.70128	NA
Thyn1	-0.344452	0.0029329	-0.315759	0.982572	-1.23598	NA	2.12706	NA	0.966785	-0.564601	-0.365819	1.22951	-6.66632	0.452359	-10.8341	1.24645	-0.307441	-1.24122	-13.8167	-10.3714	-0.670635	-0.361139	NA	2.04795
Mknk2	-1.12434	-0.582023	-1.09085	-1.08104	2.75052	2.38856	1.35967	8.10227	2.30132	1.67476	-2.28171	-2.24808	-1.73077	-0.816266	NA	0.657169	-1.17412	0.893145	NA	NA	2.99196	-3.63821	-4.1252	-0.552399
Helz2	NA	NA	NA	-0.50765	0.275342	2.60883	2.05606	5.20031	-0.448471	-0.490517	-2.50178	-2.93713	-2.35153	-0.271971	-9.87363	0.00149069	-1.03964	-0.674196	-11.8013	-12.1323	-1.05086	-0.666427	-1.52788	1.34849
Plcb2	NA	NA	NA	2.3651	-0.0523685	NA	3.03373	NA	0.950642	1.19658	-9.77377	1.56686	0.172216	-2.01371	-5.67098	-1.99874	-9.58316	-1.35891	-5.8639	-6.26089	-1.69104	-3.50465	NA	-1.23129
Inpp5f	NA	NA	NA	NA	NA	1.85749	3.30683	9.86088	1.11208	NA	-4.8384	-0.704877	NA	1.47814	-5.5324	NA	-7.03916	-5.44576	-10.9443	-3.52691	0.0781796	NA	-4.06866	NA
Utp14a	NA	NA	NA	-2.33259	2.42281	NA	3.54988	NA	1.25737	-5.05343	-7.32712	1.10031	NA	0.184399	-7.27921	4.45429	-6.8449	-6.11442	-7.72319	-6.7925	-4.33711	-3.50465	NA	-1.45758
Ehmt1	NA	NA	NA	NA	NA	0.200932	-2.92516	8.22823	1.46724	-2.21129	-6.73488	-0.529024	NA	0.230454	-4.76213	1.1593	-8.17854	0.0693548	-3.90293	-6.30836	-0.476642	NA	-1.59573	2.32774
Hmcn1	-4.07755	-4.06573	-2.34763	-4.1779	7.49654	NA	0.234529	NA	NA	NA	-4.83193	NA	-9.98891	NA	-6.39613	NA	-7.33054	1.72763	-5.61333	-2.88613	0.299332	-2.96562	NA	NA
Iqgap3	-3.04633	-1.74783	-2.81199	-3.55504	5.28353	4.38005	4.60129	5.05012	NA	-2.92856	-6.42419	NA	-5.95906	NA	-4.34315	1.60749	-4.43538	6.63828	-5.63875	-5.86219	3.00748	-1.20545	-2.32705	-5.83539
Tsc2	-2.30094	-1.10396	-0.693485	NA	NA	5.41805	2.89172	4.8854	-1.62695	-3.23163	-2.87072	-2.67515	-1.19651	1.3316	-7.49192	-4.22722	-2.93363	-0.492321	-5.83485	-3.4652	-0.635716	NA	-2.19134	-6.16866
Hltf	-1.74036	-2.27525	-2.27139	-3.61907	6.11244	1.73378	0.313726	5.96092	-0.53457	NA	-3.83838	0.687592	1.71903	-0.552492	-6.03839	NA	-4.23739	0.524044	-6.6846	-7.86521	1.12574	-4.00074	-2.35344	NA
4922501C03Rik	-3.86564	-4.31232	-3.09499	-1.90764	2.55389	NA	1.7857	NA	NA	0.0886865	-4.18143	NA	0.609801	NA	NA	-0.562891	-4.51009	-1.11284	NA	NA	0.586442	-4.11999	NA	-4.7574
Tnn	1.9989	1.07969	0.682271	3.01416	-1.07791	-0.586614	-2.3107	-7.17299	0.358709	NA	-2.0131	2.44253	8.64406	-1.59084	-2.55123	NA	1.64633	-2.37527	-7.60698	-7.813	8.57509	-0.761829	-3.74069	NA
Uchl1	0.617775	0.124856	0.545966	-2.42282	1.97558	-3.99931	-0.718566	-10.3511	6.80001	-6.53174	-3.05196	-5.11914	13.7984	-6.17547	-9.44176	-4.692	-3.88997	0.984083	-4.38954	-13.7699	-1.01206	-1.52505	-6.30409	-5.52269
Wwc2	-4.84265	-5.43154	-4.12999	-1.47397	0.803534	NA	-1.95295	NA	8.38746	-12.6066	-2.80923	-4.95765	14.1546	-7.18451	NA	-10.6761	-4.24486	-0.294397	NA	NA	0.687319	-1.35809	NA	-10.8509
Trub1	-0.577308	0.208421	-0.930286	-0.370853	3.07823	0.617335	4.93446	-1.80025	2.69953	-1.32565	-2.02928	-1.09965	1.96835	-6.9333	0.8038	1.3004	-2.53765	-11.009	2.25597	-9.7211	-9.05503	-0.37545	3.5273	-9.65363
Commd7	-0.682032	-0.82313	-0.0997499	-0.114721	0.606908	0.816485	0.0788656	-0.438893	0.0304562	-0.0864214	-0.148986	0.26052	1.37812	1.28555	0.046421	0.540973	1.08597	-10.8164	-0.177085	0.820893	-15.1115	0.0920219	0.899815	0.550281
Cdk5rap2	NA	NA	NA	-1.45068	0.159679	NA	-0.461859	NA	6.20269	-2.1271	5.22329	-1.10683	NA	-2.91808	0.139885	-0.554591	-4.96585	-11.9772	1.26822	-1.22485	-4.20131	-0.280047	NA	-0.457766
Ptcd1	NA	NA	NA	-1.49434	0.30233	4.83568	0.540393	-1.56286	8.12378	-1.11686	0.737763	-3.53288	NA	-4.14065	NA	-0.853381	-5.60465	NA	NA	NA	NA	-4.597	0.662323	0.566739
Ndufaf4	-1.40524	-0.724495	-1.37963	-2.63529	-0.819597	3.93046	1.59999	-0.903982	5.00269	-0.628583	-0.682977	-1.69898	-3.02826	-4.13228	-1.17505	0.304431	-3.23996	-4.88944	2.94594	-0.973286	-3.54174	-4.04367	3.89296	0.941157
Dmxl2	-1.62331	-1.21356	-1.19365	-1.10141	1.43582	NA	NA	NA	-0.243985	-0.140301	NA	-0.41777	0.686124	0.0546052	-7.43068	-4.61316	NA	-8.64464	-8.39864	-4.96984	-6.09857	-0.37545	NA	0.270497
Lzts2	-0.983883	-0.603942	-0.666917	-1.3197	0.849799	-0.613771	NA	-11.6834	3.39371	-3.29561	NA	-2.63208	NA	-1.98859	NA	-1.64601	NA	NA	NA	NA	NA	-0.0176908	-1.89731	-0.696406
Taf8	-0.67464	-0.64778	-0.87946	-0.647359	1.25076	NA	1.27774	NA	NA	-0.217752	-0.579415	NA	NA	NA	-5.32613	-2.93246	-3.80778	-4.13519	-4.04819	-4.21515	-4.94237	-0.647346	NA	0.0195133
Scn1a	-5.83937	-5.04797	-3.88048	-1.23821	-1.39791	2.92566	-2.34347	-0.264485	2.98474	-0.615113	-5.94522	0.213865	-1.07948	-3.47075	-9.64803	-2.71667	-7.2633	-7.31266	-10.0981	-10.9647	-4.01508	-2.40752	0.134565	-0.400164
Ripk2	NA	NA	NA	-0.315551	-0.0176698	0.602248	-3.80725	-0.123989	1.11208	-4.78403	-3.68951	0.378952	-2.7077	-0.38083	-5.69032	-4.19817	-8.03658	-9.65565	-8.50395	-10.4568	-8.1743	0.597654	-0.438431	-5.15239
Pop1	NA	NA	NA	-3.36003	-2.26923	6.01248	0.00786136	1.87202	7.84396	2.15631	0.355879	0.978287	-0.0567529	-7.12171	-6.88279	-4.09442	-2.04827	-6.04488	-6.78991	-7.88895	-2.98692	-5.26959	-1.58065	-7.23843
Ncapd3	1.78699	3.10991	2.78345	-1.27022	0.421848	4.80853	-4.3944	-4.15476	6.09507	3.60432	0.676273	0.587104	-2.22941	-4.81474	-6.93758	-4.12762	-8.73889	-8.45741	-4.33507	-6.69757	-3.78617	0.216045	-0.242406	-3.18978
Zfhx2	0.494571	1.11668	0.0527268	-1.21201	-5.11839	NA	-3.47408	NA	2.94169	0.41533	-0.459672	1.17567	-1.59848	-2.62081	-7.07616	-2.87021	-5.81385	-6.32305	-1.69865	-4.98883	-6.8435	-0.618726	NA	-3.9633
Alox8	-5.86278	-5.31099	-4.55045	-4.49225	-0.57285	7.31902	-1.59246	-3.67029	10.1633	-2.35272	-5.09083	0.996231	-9.73959	-4.40024	NA	-5.47633	-10.6777	-6.99171	NA	NA	-0.647356	-8.40356	-1.35824	-7.37832
Ccp110	-4.58269	-4.82741	-3.84351	-3.73549	2.05269	4.06021	-1.29752	-4.35339	3.7112	2.37856	-1.83834	1.51661	-9.33254	-1.46105	-10.992	-3.49684	-10.6516	-8.72488	-7.99918	-14.3964	-5.7261	-4.70672	-6.71499	-7.95023
Cdkl3	-0.919816	-0.255982	-1.07352	-0.394137	-1.8567	0.297489	-2.4964	-4.16929	1.9085	1.35822	-8.38863	0.0667231	2.57385	-3.05625	NA	-1.16047	-3.50893	6.82016	NA	NA	-0.348606	-2.95131	3.16918	0.110032
Tex2	-0.445479	0.481035	-0.427806	-1.16835	-0.89285	-2.81045	-0.986198	0.316876	5.52466	NA	-6.70575	-0.697699	NA	-2.21887	NA	NA	-4.8351	7.05553	NA	NA	-1.46601	-4.20108	-2.61732	NA
Colgalt2	-2.42661	-0.942313	-2.29565	-0.303909	-2.74345	NA	-2.6903	NA	1.87621	-3.61215	-5.09731	1.40536	0.787888	-3.22372	-8.07204	-7.74215	-6.59087	NA	-6.13989	-6.50771	NA	-3.69545	NA	-0.614116
Pbk	-0.97033	0.00567274	-1.34382	-2.03862	-4.92947	2.85928	-3.03713	3.49014	-2.02516	-2.42681	-1.05515	0.910099	-3.31829	-0.0626274	0.320367	-3.22295	-6.28081	7.21601	-2.49394	-1.82766	-1.7182	-3.2089	-0.619376	1.75994
Gucy2g	-1.13419	0.0741688	-0.983422	-2.06482	-4.35116	6.92676	-1.66347	1.73637	2.94169	-3.56164	-2.63447	-2.80076	-3.49637	-2.45752	2.04461	-4.41811	-0.744517	NA	-5.66417	-1.40522	NA	-2.60786	5.47624	-2.18585
Kin	-0.080794	1.22764	-0.721208	-1.13634	-1.40562	5.29735	0.936378	2.67623	-2.04669	-0.43327	2.76046	-4.06403	5.45885	-2.57894	-2.59312	-2.05269	-3.91238	NA	0.349472	-5.80048	NA	-2.90361	-0.00491455	2.29893
Egf	-0.79538	-0.549145	-0.848272	-1.12178	0.387149	7.46386	-0.795032	-2.64322	0.54167	0.132463	-0.372291	-3.32832	3.11828	-2.42821	-3.87583	0.271232	-1.34596	0.470552	-5.35187	-7.76554	-2.40882	-1.52982	-0.562831	2.13436
Cdc20	0.400935	1.68794	-0.385066	1.29401	-2.55453	-0.278838	-3.65978	-0.608457	7.90853	-1.87118	-0.148986	-2.83306	2.47208	-1.46523	-4.20135	-0.185253	-5.62333	0.534743	0.788874	-3.13295	-2.98692	-1.48689	3.19933	0.323985
Arg1	0.81367	0.739951	0.210979	0.930181	-1.38634	-0.683172	-2.01849	3.54343	4.08788	1.76905	3.23296	-0.618745	1.73938	-4.72263	-5.7161	-5.25639	-2.11925	-3.29535	-3.77583	-1.50015	-4.33323	-1.71585	0.379595	-1.79086
Plxdc1	NA	NA	NA	-1.50016	1.65558	4.56713	4.56305	-2.64806	6.47714	-5.39017	-2.83512	-3.31037	NA	-4.30812	0.568529	-4.95345	-1.70085	3.30567	1.17381	-2.81493	-2.19154	-3.21844	-2.71533	-6.77349
Stac	-4.56913	-4.38219	-4.32982	-3.47063	6.17028	5.58702	NA	-5.7099	-0.57762	NA	NA	-2.97661	-2.69244	-3.86431	-2.89285	NA	NA	NA	4.3041	-4.53317	NA	-3.54758	-2.88874	NA
Mapk4	-2.54119	-1.63823	-1.71924	-3.72094	5.13702	NA	-0.409971	NA	NA	-7.15472	-1.19431	NA	NA	NA	NA	-8.96221	-1.01349	-2.9102	NA	NA	-4.72122	-4.48729	NA	-8.18476
Dcbld2	NA	NA	NA	NA	NA	0.27335	NA	-0.191815	9.21617	-4.0937	NA	4.52047	-2.71279	-1.39824	0.871481	-4.75425	NA	-5.52065	-1.78581	-5.60588	-4.09268	NA	0.221268	-1.09551
Sesn2	-1.53091	-0.64367	-1.20405	3.17425	-3.71116	1.33246	9.90749	-1.41267	NA	NA	-3.33028	NA	-1.802	NA	-1.31042	NA	-1.85775	-5.13015	-1.84391	-6.75928	-7.441	-6.45735	-1.0265	NA
Pir	-1.41879	-1.567	-1.22831	-1.18873	3.9804	4.10849	0.917261	-1.17044	5.85292	-7.3534	-3.22995	0.981876	-4.78369	-0.987928	-5.21656	-3.02791	-1.76062	-4.81455	-1.57518	-5.86219	-2.15274	-2.78436	2.35492	-5.23056
Utp20	-3.26686	-2.88349	-2.63756	-4.03238	0.845944	4.47963	1.08658	-5.76319	1.48338	-2.22139	-1.80274	-2.05787	NA	-6.38482	-2.39331	-0.110556	-2.05201	-7.67107	-3.54705	-4.52842	-5.59419	-5.05016	-1.50149	-1.32181
Etl4	NA	NA	NA	-1.83197	0.645462	0.988478	2.42474	-0.879759	3.26994	0.533191	-3.42737	-2.16553	-9.16463	-4.50072	-5.24556	-1.6792	-3.75922	-4.61662	-6.19436	-2.42572	-2.54849	-2.95131	-0.129315	-3.45722
Prr14l	-3.94325	-2.73417	-2.25868	-2.91471	0.298475	4.83267	2.22265	0.670537	4.98116	0.89351	-1.73801	-2.05428	NA	-4.86917	-1.83575	-2.55483	-4.14026	-1.59427	-4.30239	-6.84946	-3.72409	-1.43919	-0.0840783	-4.11142
Lsg1	-2.16788	-3.23419	-4.38989	NA	NA	4.42532	2.96273	0.520352	NA	NA	-4.85458	NA	NA	NA	-3.77592	NA	-4.99947	-4.91618	-4.20434	-4.86067	-4.6863	NA	-1.11698	NA
Crabp1	1.15371	-0.384755	-0.754707	NA	NA	NA	-8.1467	NA	-6.91667	NA	-3.91282	0.551216	9.73294	-1.43592	0.468619	NA	-4.64084	-1.81359	-4.60743	0.92057	-2.2187	NA	NA	NA
Mt1	4.31021	5.68537	1.52898	1.57924	0.202089	-4.77781	-2.82411	-3.17613	-12.2279	4.30475	-2.10695	2.49636	7.37201	-0.619483	NA	-10.5267	-8.44377	-3.72329	NA	NA	-4.19743	-12.2483	-6.44357	-1.55222
Card11	1.13277	0.841325	-0.0292872	0.968019	-0.557428	-2.70182	2.11887	-2.70136	0.0358374	7.86079	-0.0680782	10.6251	4.03925	NA	-1.35231	-7.30227	0.18567	-2.96904	1.78389	0.71647	-1.22934	-0.203725	-3.9631	-1.96367
Lyz1	-4.14408	-5.17263	-3.79846	2.24577	-3.27935	-2.38801	-1.19648	-8.1177	-0.620669	NA	0.491804	6.24311	2.9809	-2.92645	-2.83484	NA	-3.47531	-6.25885	-2.01096	6.47398	-8.53901	-1.34855	-0.807862	NA
Lyz2	0.223521	0.419389	0.314941	0.554715	-3.16369	-2.2824	-1.31937	-4.13054	-0.583001	-3.82767	1.44328	2.98804	4.52771	-2.84272	-1.53602	-6.67979	-3.8302	-2.23619	-1.27014	-1.87038	-3.61933	-1.23407	-1.15844	-5.84362
Cdh2	NA	NA	NA	-0.0244923	-0.368513	-4.09587	1.40337	-4.71674	-5.53909	-4.93556	-2.61505	-2.6572	10.2163	-5.09526	-2.90252	-4.31852	-2.36954	-1.29471	-0.246082	-3.057	-2.43209	0.230355	-4.10258	-2.00481
Mt2	2.36605	2.63866	0.659168	2.06531	-3.32947	-4.85022	-2.29158	0.108555	-7.2826	2.90052	0.194063	2.90908	5.80994	-1.81693	-6.79577	-6.15691	-5.13769	-0.470923	-4.2697	0.0994244	-1.35349	-6.3858	-3.23178	0.455648
Serpina10	-0.0191917	1.37148	0.206359	0.0570042	-1.79116	0.98546	-0.789571	-0.0803873	-1.98211	0.324409	1.07758	3.09211	3.25566	-2.83434	-3.70824	-2.01119	-3.72933	-0.160665	1.09755	0.199101	-1.40005	-4.6781	-1.36201	1.95332
Lrg1	0.749604	1.17285	0.76313	2.15263	-2.8861	-0.257716	0.0433635	-2.33316	-2.08974	-0.258162	2.47243	2.89114	4.41068	-3.55867	-3.41174	-3.48439	-3.5687	1.21945	-1.07042	-3.38451	-2.48641	-3.50465	-0.494976	-1.47404
Orm1	1.1722	1.64547	1.02996	2.21084	-3.36803	-1.25346	0.136215	-0.700506	-3.59647	1.50639	3.43361	2.42818	6.26788	-6.74908	-4.13367	-3.79148	-3.65462	1.20875	-1.78944	0.156383	-1.43885	-3.67637	-2.44014	-0.811611
Hpx	0.882665	1.17422	0.920227	2.62706	-3.96562	-1.41339	0.155332	-1.26249	-3.63952	0.199813	4.1812	1.58839	6.48158	-3.53774	-2.48999	-3.91183	-4.60722	-1.45519	-2.14169	-0.218591	-2.11783	-3.68591	-0.144394	-1.79909
Lbp	-0.162109	1.89068	-0.373515	2.1992	-2.74731	-0.891373	0.158063	-1.18982	-5.51756	0.297469	0.783072	-1.35804	5.86591	-4.59283	-3.22481	-2.58387	-4.52877	-2.97974	-1.31372	0.953796	-2.88216	-3.15643	1.4615	0.76012
Saa4	0.569726	1.77287	0.141672	2.08569	-3.86538	0.357837	-0.90427	0.481595	-5.58752	0.209915	1.52419	-2.3701	3.16408	-6.6151	-2.93475	-3.47609	-6.62076	-2.8674	-0.489388	3.8017	-3.34774	-4.10568	0.104407	2.58695
Apcs	1.17712	2.92497	0.723855	2.96468	-3.53381	-0.867234	-0.598405	-1.59193	-2.89154	0.108891	-0.556761	1.39459	1.22038	-3.22372	-4.02409	-4.01143	-3.86008	-0.34789	-1.95648	2.95682	-3.4331	-3.56666	0.0554007	-1.00088
Slc2a3	NA	NA	NA	2.28943	-3.54923	-0.619806	-1.45319	-1.69851	-3.68795	0.226752	0.0354838	0.841911	NA	-3.74708	NA	-3.87448	-4.64458	-5.40832	NA	NA	-4.36039	-2.95131	-1.00389	-2.85239
Ikbke	NA	NA	NA	2.35055	-2.8861	-10.2484	-1.33576	-3.78172	-1.08345	3.43931	2.50479	-0.686932	2.6349	-2.90133	-3.36984	-2.40128	-3.38191	-1.44449	-4.21886	-1.37199	-2.3739	-2.9847	-10.6016	-1.83612
Wfdc17	1.69212	1.85918	2.11578	2.59504	-5.92417	NA	-1.24564	NA	-4.71576	1.96436	5.04206	1.6817	2.47208	-0.782771	-3.083	-2.83287	1.68368	-0.0108845	-2.37773	3.44096	1.16842	-1.85896	NA	-0.301416
Cp	2.53484	3.77159	2.43575	2.5572	-3.57622	-1.85091	1.96594	-0.613302	-4.27989	0.344614	3.32034	-2.96225	5.45376	-4.43792	-5.3777	-2.69177	-2.7319	-1.7387	-1.3573	-0.0144917	-0.647356	-3.78608	-1.95008	-1.4329
Hephl1	NA	NA	NA	3.01416	-3.59935	-1.97161	1.50987	-8.49559	-2.58481	1.2774	3.57601	-1.20731	6.86828	-3.35352	-4.45273	-2.28093	-1.45056	-0.642101	-1.24109	0.725963	-1.44661	-2.36936	-1.75406	-0.688177
Hp	0.448985	1.50711	0.67534	3.23537	-6.14393	-2.75614	-0.52467	-1.65006	-3.96778	3.3787	8.26219	0.981876	5.18409	-4.75193	-5.17144	-4.57996	-5.77276	0.689872	-4.53117	-0.242324	-4.14312	-6.77695	-3.88017	-3.30087
Orm2	1.34222	0.663235	2.36876	2.3913	-3.93863	-5.33301	-1.30025	-3.93675	-4.30141	3.33492	5.25242	3.30744	6.89881	-5.84471	-5.28424	-5.69627	-6.40035	0.240532	-4.64011	2.52964	-4.21295	-4.43482	-5.85173	-5.67904
Serpinb2	NA	NA	NA	1.25908	-1.86442	-1.61857	-0.472783	-2.15875	-3.6449	5.79653	6.84792	0.928044	2.19732	-5.27948	-6.56695	-2.45523	-4.22992	-3.50932	-5.51165	1.94107	-3.72409	-5.77045	-3.99703	-1.44524
Mmp3	2.32909	0.456377	0.934088	2.95013	-2.70104	-2.29145	-0.986198	-0.93305	-1.70229	2.06539	4.74108	-0.101952	5.67765	-5.92007	-4.49785	-3.65039	-2.24626	-2.67483	-5.60244	0.251313	-4.34487	-3.40924	-1.08305	-3.86455
Mmp1b	0.197648	-1.29849	-0.891011	0.749725	-1.27839	-2.83459	NA	-2.5221	-0.636813	3.34839	NA	-0.123485	NA	-5.48464	-4.96839	-4.77085	NA	NA	-5.62423	0.654766	NA	-1.90666	-1.60704	-3.99622
Hmgn2	NA	NA	NA	-0.0215817	-2.89767	-3.18461	1.47983	-3.02595	-6.52923	1.2976	0.524167	-6.73771	-0.356957	-2.84272	-1.39099	-1.17707	-2.05948	2.36955	-0.656433	-2.93834	-2.01307	-1.43919	-4.77359	-1.7456
Cd5l	-2.89232	-2.65745	-2.29911	3.36926	-3.45285	-0.91853	-0.901539	-0.652059	-6.18483	0.0819516	3.77666	-4.71002	2.34996	-4.50072	-3.7727	-3.01546	-4.03566	-2.54645	-2.04001	0.298778	-2.62609	-3.5762	-0.174551	0.151177
Vnn3	NA	NA	NA	4.19295	-2.52369	-2.77726	-0.732221	-3.47166	-7.21264	-2.2517	3.49186	-6.78077	2.15661	-5.48882	-3.6599	-3.58399	-4.21871	-2.95834	-3.34732	-4.15819	-2.73472	-3.79562	-1.53541	-2.66724
Irg1	NA	NA	NA	3.73017	-2.56996	-4.51529	-2.125	0.0649529	-2.42337	-0.547764	1.26528	-3.90612	0.436802	-3.29909	-7.64339	-4.40151	-6.48627	3.00077	-6.76449	-2.24535	-6.15677	-3.05149	-3.79724	-5.76544
Cxcl13	NA	NA	NA	4.44326	-3.37574	-4.27692	-1.84371	-5.53065	-4.04311	0.166138	1.35913	-2.77205	2.11591	-5.60187	-2.0549	-6.55944	-7.99923	-1.62102	-1.54976	1.38098	-5.62523	-4.08183	-2.74172	-2.21876
Itgal	NA	NA	NA	3.3809	-1.91454	-1.38623	0.64963	-0.826467	-3.02607	-0.0123373	-3.44679	-1.74923	-1.83253	-4.68494	-1.449	-4.13177	-6.12391	-2.95834	-3.2057	-0.607805	-4.13148	-2.48861	-2.76811	-3.53128
Fpr1	NA	NA	NA	4.19004	-1.99935	NA	NA	NA	-5.04402	1.60404	NA	-2.73616	-1.68498	-5.05339	-4.05954	-1.94065	NA	-0.834675	-3.23475	-3.28483	-5.26052	-2.6508	NA	-3.49425
Gm2a	NA	NA	NA	-1.3721	3.00112	-2.35482	-1.60885	-3.71874	-1.11574	6.41614	-0.045424	-0.690521	-1.16089	-2.77154	-1.59081	-3.03621	-2.6161	-6.87402	-1.65508	-2.25959	-5.33812	-3.70499	-1.55049	-3.25561
Aif1	2.8293	2.85511	1.81198	3.09566	-0.117911	-3.27212	-1.16098	1.24221	0.347947	1.78252	0.566239	0.913688	-2.75859	-2.05977	-2.70915	-2.60462	-1.80172	-1.17168	-3.04954	-2.83866	-0.992664	-2.81298	-2.95659	-2.83182
C5ar1	1.86214	1.59615	1.74845	3.82331	-3.31405	-1.68495	-1.87921	0.752897	-1.62157	1.35822	-0.592361	1.45919	-1.42548	-2.72967	NA	-2.88266	-3.02329	-2.96904	NA	NA	-3.17315	-4.48252	-1.7616	-4.84792
Bst1	NA	NA	NA	1.05534	-1.76803	-3.08202	-1.28387	-4.10147	-1.35251	2.56714	2.88991	1.52379	1.3018	-2.29842	-2.34496	-1.26422	-2.8888	NA	-3.34006	-3.52691	NA	-1.25792	-2.03679	-0.684063
Cd14	0.0892282	-0.366946	-0.0523897	3.20335	-1.95695	-3.0277	-1.60612	-0.225728	0.127318	1.73874	2.68926	1.34794	1.06265	-3.454	-4.16589	-2.96981	-4.2075	-0.930962	-4.25155	-2.16466	-5.01221	-3.47603	-2.77188	-1.74971
Hmgb2	0.865416	0.801597	0.889038	3.72726	-1.96466	-1.7966	-1.4723	-1.70335	-2.23503	2.34152	2.49832	2.29539	-0.0567529	-1.86299	-4.00153	-2.74572	-4.13652	-3.46118	-3.97919	-3.1282	-4.24787	-4.3585	-2.71533	-2.25168
Pygl	0.00544915	-0.190226	-0.266088	3.09566	-1.57526	-2.58113	-1.48869	-2.17813	-2.90768	1.21679	2.48537	0.50815	-0.535043	-3.84338	-3.93062	-2.43033	-2.8776	-3.82493	-4.42949	-1.75171	-3.26627	-2.66988	-2.64748	-1.90195
Sod2	1.51717	1.20572	1.67683	2.26032	-1.9261	-2.84666	-0.562903	-2.19267	-3.34356	4.53037	3.15529	-2.72539	-0.199222	-3.76802	-3.68246	-3.04451	-2.41063	-3.37024	-4.56385	-0.679003	-2.56013	-1.81125	-1.89354	-2.60552
Anxa1	1.27322	1.57423	1.2402	3.40418	-2.8861	-3.09107	-1.68805	-4.79426	-5.25926	1.10903	1.01932	1.53097	-0.764012	-2.76735	-2.44487	-3.60474	-1.42815	-4.4187	-2.43583	-2.03176	-3.77453	-2.62694	-3.30341	-3.07046
Gmfg	0.866648	0.667345	0.986069	3.14514	-1.52514	-2.62639	-0.409971	-1.05901	-3.68795	2.21019	2.55333	0.109789	-1.10492	-1.91323	-2.44487	-3.09431	-1.97729	-1.70661	-2.67188	-1.78494	-1.61732	-3.84332	-4.22698	-4.18548
Skap2	1.12907	1.14545	0.790853	3.75054	-2.36947	-2.70484	-2.31889	-1.00572	-2.22427	0.529824	0.0840284	1.22233	-0.901394	-2.23562	-3.57611	-3.57569	-3.02329	-1.54078	-3.30374	-2.22162	-3.08003	-3.16597	-3.83493	-4.14022
Arhgdib	1.8646	1.76602	1.61908	3.7942	-2.26538	-3.43807	-2.06218	-2.08124	-2.69781	1.55016	1.38826	1.94368	-0.886129	-3.19023	-2.08713	-3.99068	-2.7207	-3.46118	-3.48168	-2.73899	-3.56114	-2.73189	-4.93569	-4.50641
Padi4	NA	NA	NA	3.48277	-2.05719	-0.74352	-0.224268	-2.49788	-6.26017	2.42234	2.68279	2.52149	0.721741	-5.32135	-5.50662	-1.52566	-3.51266	-5.64904	-8.69278	-5.10749	-4.85313	-3.87672	-4.78867	-3.08692
Elane	NA	NA	NA	2.53683	-2.55839	0.309559	-0.145071	-2.32347	-5.94806	2.36172	3.45303	2.24515	1.9887	-5.40927	-4.68478	-4.9078	-3.16524	-4.57383	-4.58201	-1.61406	-4.82985	-3.05626	-0.306491	-4.03325
Il1f9	NA	NA	NA	3.55844	-2.16514	NA	-1.02716	NA	-1.86911	1.60068	4.05498	1.85396	0.879475	-4.51747	-3.49876	-1.74145	-5.0032	-6.08768	-4.52753	-2.57286	-5.62135	-2.42183	NA	-3.78227
Mmp8	-4.54819	-4.28081	-4.27207	1.96344	-2.27309	-2.68975	-1.40403	0.738363	-5.40994	3.1093	2.85431	3.72734	0.981239	-3.94805	-5.00062	-3.00716	-3.92732	-5.95394	-4.68732	-2.53963	-3.02183	-2.86545	-2.41753	-4.07028
Gca	NA	NA	NA	3.89898	-2.64706	NA	-3.14636	NA	-4.65119	1.21005	3.14234	2.04417	-0.34678	-3.32839	NA	-3.05696	-5.6308	-3.2579	NA	NA	-3.37102	-3.8147	NA	-3.6794
Serpinb1a	0.19272	0.249519	0.525174	3.36635	-2.2114	-3.81827	-1.52419	-5.16245	-5.2485	2.65132	3.75724	1.34076	0.258715	-4.6975	-4.26258	-4.22307	-3.96095	-3.90517	-4.87252	-3.82119	-1.82296	-2.73189	-2.04432	-2.72896
Plbd1	0.564797	0.244039	0.734251	3.931	-3.35646	-3.91784	-2.86781	-2.86123	-3.40275	3.88381	1.70866	-0.227561	0.538566	-4.94034	-4.78147	-3.85788	-7.65928	-7.11474	-5.96558	-2.43046	-4.73674	-4.51591	-4.27976	-2.0871
Itgb2	0.938107	0.711182	0.247943	3.84077	-2.41574	-3.05184	-2.46363	-0.826467	-2.62248	0.620745	-1.70565	0.432784	-2.22432	-4.36674	-5.09086	-4.31022	-4.33078	-5.03387	-5.36639	-4.75625	-4.97341	-3.6239	-3.69169	-4.44881
Itgam	0.850632	0.237189	0.113949	3.46822	-2.73959	-3.99026	-3.51504	-0.627836	-2.73548	1.12923	-0.0195335	0.881389	-2.04115	-4.72681	-4.31415	-4.62976	-5.51499	-4.73431	-5.23929	-3.65981	-4.60094	-3.52373	-4.46071	-4.43235
Acap1	-3.87056	-3.59996	-3.53279	1.16012	-1.44417	NA	0.0542872	NA	-5.36151	7.30179	8.33338	3.68786	-5.15004	-3.24466	NA	-2.84117	-1.18906	-1.83499	NA	NA	4.218	-1.48212	NA	-0.877443
Rfc1	0.923322	1.53587	0.935243	NA	NA	5.2883	-2.63295	-8.74267	-1.80991	NA	6.62138	5.55405	-3.53199	-3.50006	-9.49978	NA	-3.34082	-7.40895	-9.70958	-6.36057	2.73589	NA	-2.35344	NA
Saa3	NA	NA	NA	2.173	-3.91164	-4.09889	-0.243384	-9.91992	-9.72028	6.87412	8.74763	-4.46956	-1.54251	-8.06376	-6.23177	-3.23125	-4.94717	-0.315794	-7.35642	-0.944807	-7.15777	-5.14557	-6.81677	-2.56438
Saa1	-4.75271	-5.47127	-4.2455	0.752635	-7.06537	-0.36936	-0.666679	-0.521253	-3.79558	5.07926	8.59876	5.26695	3.43884	-8.05538	-12.2747	-6.82918	-5.88109	1.12316	-1.11762	-2.89087	-4.15088	-7.63557	-7.06557	-5.52269
Saa2	NA	NA	NA	-0.388316	-8.03694	-0.505144	1.02104	-4.17898	-5.52294	3.47298	7.74438	7.43101	2.93002	-7.45666	-7.26631	-3.84958	-2.39196	-1.98477	-0.529334	-3.56962	-7.24701	-8.12212	-15.7434	-3.18155
Gm5483	NA	NA	NA	4.16385	-2.15357	-2.29447	-2.39809	-3.39414	-8.6548	-4.97261	-0.310801	-1.40111	-0.229752	-8.37777	-7.08583	-5.71702	-7.54721	-8.29693	-8.80899	-5.9856	-8.18206	-3.08965	-4.11389	-6.35381
Stfa2	NA	NA	NA	4.51021	-3.25237	-2.91003	-1.92291	-8.01596	-12.6746	-4.90189	-1.67005	-3.06992	-0.91157	-8.77553	-4.69445	-7.80025	-6.54604	-7.54803	-8.58021	-7.11052	-6.08693	-3.51896	-6.39456	-8.47689
S100a8	0.448985	2.04686	0.35768	4.02123	-2.70875	-6.92017	-2.87327	-12.163	-8.60099	2.32131	4.34301	3.59814	1.13389	-6.92492	-11.875	-7.65916	-5.03309	-7.54803	-11.9901	-5.50145	-7.12674	-5.54149	-9.10498	-6.88047
S100a9	0.408328	1.4893	-0.018891	4.26863	-3.41429	-8.68838	-3.54235	-11.5429	-10.1077	2.20345	3.95466	2.81218	0.965975	-8.37359	-10.6858	-8.0036	-8.01791	-8.70348	-10.3887	-4.59487	-8.66316	-4.87844	-11.5515	-7.3454
Camp	0.266643	2.26741	0.179791	2.75512	-3.8808	-9.2979	-3.26379	-9.35794	-6.80367	3.87034	3.01289	5.48586	-0.764012	-5.52651	-9.38375	-6.09881	-7.59204	-6.36049	-9.64785	-4.61386	-8.16654	-5.41746	-10.9785	-5.26348
Ngp	0.586974	2.26193	0.504381	3.52352	-3.02104	-8.5194	-3.64886	-7.86093	-8.68709	2.89041	3.19089	4.71785	-0.65716	-7.41479	-8.35243	-6.09881	-8.30929	-8.35578	-8.67462	-3.84018	-10.0638	-6.02327	-9.37263	-5.56795
Chi3l3	-0.404822	1.23723	0.0700537	3.17134	-3.89622	-7.9642	-3.42492	-9.95383	-7.3687	3.30798	3.44656	4.69273	3.45919	-7.02122	-11.2853	-4.65466	-8.54464	-7.25382	-11.4636	-4.91289	-7.4798	-6.09482	-9.45556	-3.91393
Retnlg	NA	NA	NA	3.32851	-3.79983	-7.81635	-3.20918	-8.69422	-7.23417	3.03185	3.8964	6.21799	2.00397	-6.37644	-11.1048	-6.49305	-7.72652	-6.40329	-10.247	-4.65183	-8.07342	-3.40447	-8.96173	-5.9506
1100001G20Rik	NA	NA	NA	3.27903	-6.11694	NA	-3.93014	NA	-7.46556	NA	5.4919	3.82423	0.553831	-4.18252	-2.97987	NA	-9.39638	-8.29693	-4.9161	-2.01277	-8.90759	-2.21194	NA	NA
Ctsg	NA	NA	NA	3.44493	-1.81429	NA	-2.97705	NA	-2.13279	1.01811	2.22647	1.97598	1.52059	-5.56419	NA	-3.3184	-6.41529	-8.84791	NA	NA	-9.50509	-2.66511	NA	-3.48191
Cd177	NA	NA	NA	3.77383	-3.63791	-5.11878	-2.61383	-6.79026	-5.46375	0.209915	2.16498	2.52508	3.14881	-6.1043	-5.87403	-4.23137	-6.68426	-7.51059	-6.5684	-4.22939	-7.441	-4.40143	-5.07894	-4.03736
Olfm4	NA	NA	NA	3.96884	-2.98634	-4.64504	-2.26154	-9.27073	-5.48528	1.45251	1.54684	1.69964	-0.753836	-5.5935	-7.57249	-4.50526	-5.75781	-8.40392	-7.31647	-4.21515	-8.38381	-4.29172	-5.71602	-4.77797
Stfa2l1	NA	NA	NA	4.02123	-2.43502	-6.50377	-2.55102	-10.8113	-7.45479	-4.52473	-0.799484	-0.507491	-0.626631	-6.09592	-5.4196	-3.60474	-9.20959	-7.67107	-5.61696	-5.53942	-5.54375	-4.25833	-7.99669	-3.98799
Mpo	-4.52108	-4.77261	-5.30359	3.43911	-2.64706	-6.66973	-3.28837	-8.85894	-5.62519	1.43567	1.91902	3.41511	1.05756	-4.7938	-8.34276	-7.38112	-6.96071	-7.23242	-8.82714	-4.71353	-7.75527	-3.37585	-8.62623	-6.91338
Asprv1	NA	NA	NA	3.931	-3.48755	-6.62145	-1.54877	-11.0294	-9.10682	0.789118	3.47568	0.579927	-0.412927	-7.6032	-8.42011	-7.61766	-6.0492	-7.3929	-8.16986	-8.57719	-7.83287	-4.32988	-9.1653	-5.13181
Prtn3	NA	NA	NA	2.95304	-1.58297	-5.71622	-0.789571	-8.14677	-7.56242	1.80946	4.42392	2.805	1.18477	-7.58226	-6.293	-3.01961	-3.27731	-4.75035	-6.89886	-3.23262	-4.55438	-2.54585	-7.57448	-3.60946
Mmp9	NA	NA	NA	3.01999	-2.9902	-3.96914	-2.29158	-6.99374	-5.00635	2.64796	3.84462	4.65325	1.83606	-5.01152	-5.12954	-4.15667	-6.03425	-5.80951	-5.25745	-4.77049	-5.12084	-5.49856	-5.73487	-4.63396
Pglyrp1	NA	NA	NA	2.24868	-3.81526	-5.80373	-2.10588	-8.49074	-6.24402	2.48632	4.69253	4.97266	2.27364	-4.83148	-8.09137	-5.56763	-4.74171	-5.72393	-7.83213	-4.17718	-6.4788	-5.61781	-7.29929	-5.56795
Chi3l1	-0.74733	0.531723	0.126655	3.50314	-3.37188	-5.89727	-2.13865	-8.4423	-6.34089	4.26097	4.35919	3.57302	-1.17107	-5.56	-4.30448	-4.45961	-6.13512	-4.16193	-7.262	-3.10447	-6.11021	-4.25833	-4.63788	-5.77367
Lcn2	-0.896408	0.267328	-0.0812679	3.32269	-3.2061	-5.68907	-1.13094	-8.01596	-5.19469	2.74561	3.66339	4.07186	0.233274	-5.52651	-6.6733	-4.10272	-4.33452	-4.94828	-8.15533	-4.77998	-6.69607	-5.40792	-4.68312	-4.77797
Ltf	-0.175661	0.0467704	0.740027	3.08111	-3.26393	-5.71019	-2.61383	-7.51212	-5.74357	2.85337	3.69899	4.34461	0.594536	-5.26692	-6.49604	-4.65881	-7.12134	-5.06061	-8.1517	-4.18667	-6.50596	-4.5016	-6.24001	-4.92609
