# Supplementary material for: Proteogenomic integration reveals therapeutic targets in breast cancer xenografts
Source: Nat Commun. 2017 Mar 28;8:14864. doi: 10.1038/ncomms14864 (PMC5379071; doi:10.1038/ncomms14864)
Supplement: Supplementary Data 10 — iTRAQ phosphosite markers used for the hierarchical clustering analysis in the resulting order. [file ncomms14864-s11.xlsx]

## Sheet: S10.iTRAQ_pho_clus_marker
	WHIM37	WHIM47	WHIM26	WHIM20	WHIM35	WHIM9	WHIM11	WHIM16	WHIM8	WHIM18	WHIM43	WHIM24	WHIM27	WHIM13	WHIM30	WHIM14	WHIM6	WHIM25	WHIM2	WHIM21	WHIM4	WHIM12	WHIM17	WHIM46
MLPH-NP_077006_S337s _1_1_337_337	-2.68461	-2.39953	1.9099	-0.324178	3.55858	4.12261	NA	NA	-2.5208	2.94919	2.44371	NA	2.58326	NA	NA	-2.38449	NA	NA	-3.48566	-4.31533	NA	NA	-3.84016	NA
MAPT-NP_058519_S717s _1_1_717_717	NA	NA	NA	-2.82125	NA	3.05133	-16.9402	-7.01175	-1.32484	4.33236	NA	5.86894	2.39695	-4.42911	-5.38827	-2.70602	-7.0514	-0.984576	-5.19706	-5.44931	-20.0803	-12.4628	NA	-0.247432
ARPP21-NP_057384_S383s _1_1_383_383	NA	NA	NA	7.15022	-5.95607	5.52334	NA	NA	-6.131	0.816313	-4.77613	-4.52405	-2.59126	NA	NA	-2.95122	NA	-4.20779	-10.1678	-11.8342	NA	NA	-5.82143	-5.62796
GREB1-NP_055483_S1124s _1_1_1124_1124	3.89313	-1.0484	1.00357	3.97366	-5.57072	0.82164	-5.92907	-2.6241	-4.32367	4.30429	-1.35945	1.61013	-0.472083	-12.7277	-6.09918	-2.04445	-5.81438	-3.35403	-3.8047	-6.08613	-7.55281	-5.45354	-3.55012	-1.69854
GREB1-NP_055483_S1096s _1_0_1096_1097	3.69079	-0.539989	-0.148069	4.46107	-6.43484	-0.0944682	NA	NA	-7.35151	2.56632	-1.20703	1.68745	-1.08455	-11.3896	NA	-1.29498	NA	-3.51075	-7.00495	-11.1723	NA	NA	-6.43286	-2.87248
SLC7A2-NP_001158243_S686s _1_1_686_686	-0.425092	-1.35036	3.2076	-0.789978	-0.432718	0.426289	-1.84642	-4.7493	-4.29243	6.25475	3.30014	-6.07472	4.70709	-8.94077	-5.40165	-0.936435	-6.63819	-7.2392	NA	-17.2779	-7.13381	-6.5714	-2.47815	-4.94083
SATB2-NP_056080_S39s _1_1_39_39	0.327569	-0.0824223	5.40039	0.602619	NA	-3.08723	-4.48982	-6.8938	-6.40991	2.80286	NA	-4.07343	4.73271	-3.25442	-7.31595	-1.88253	-8.41395	-5.10131	-6.11873	-5.90458	-6.02356	2.08226	NA	4.59737
PGR-NP_000917_S400s _1_1_400_400	3.7429	-2.04056	-4.39696	3.61351	-2.93399	-1.97132	-3.56575	-2.52974	NA	3.06546	2.58524	4.65182	0.270793	-4.90988	-7.98897	-2.62969	-8.86378	-7.30235	NA	NA	-4.77838	-4.00983	4.99034	-2.17836
ESR1-NP_000116_S294s _1_1_294_294	1.78844	-2.19	-0.40274	0.376922	-1.53272	0.239242	NA	-2.48471	-7.88256	2.34381	2.08988	4.35804	0.459423	-6.85901	-7.20898	-1.91723	-6.84741	-0.385779	-7.73363	-10.4293	NA	NA	-2.41544	0.0972941
PGR-NP_000917_S162s _1_1_162_162	3.56355	-1.697	-2.56183	3.75037	-0.909151	-2.80666	-5.99449	-1.47464	-6.9722	4.94175	4.8606	4.28735	3.64284	-4.12123	-6.66522	-2.52328	-7.31554	-4.61244	-8.47215	-10.9265	-8.37662	-6.07505	-0.992684	-1.78938
NOVA1-NP_002506_S153s _1_0_153_154	0.99592	-0.894333	-3.59736	0.765889	-0.666264	-2.53459	-4.45711	-4.40189	-2.7417	3.36615	5.14547	3.94497	-1.71564	-4.63989	-6.04792	-1.14693	-1.05459	-1.34713	-6.00648	-8.53564	-5.3631	1.22121	-1.42578	-1.51453
GREB1-NP_055483_S1193s _1_1_1193_1193	4.02956	-1.15162	0.954882	2.93642	-3.31	-1.91393	-4.98661	-3.19025	-6.13993	3.92743	1.19897	0.737608	-0.902904	-4.60911	-7.87754	-0.74444	-7.24754	-2.42075	-5.41172	-8.30102	-4.85177	-4.33353	-2.88185	-2.32278
GREB1-NP_055483_S320s _1_1_320_320	2.35562	-1.47207	-0.799727	3.09969	-0.715308	1.07883	NA	-5.13102	NA	3.71494	1.20986	1.47539	0.927505	-2.27157	-4.27178	-1.62576	-6.31389	-2.63127	NA	NA	NA	NA	-2.38016	-1.67991
GREB1-NP_055483_S1193s _1_0_1187_1193	3.2539	-0.128641	1.04851	3.42863	-3.55055	-0.353784	-2.29414	-2.67557	-5.93912	4.55286	1.15905	1.35169	-0.642083	-3.73756	-3.32911	-0.96188	-3.95754	-2.37397	-6.28219	-9.1948	-1.6252	-2.72149	-3.75981	-2.01998
KRT1-NP_006112_S344s _1_1_344_344	0.0209861	7.0892	2.29565	-8.0771	-9.80724	8.21852	-9.76436	-7.97677	-8.5207	-7.90564	-8.97847	-0.987563	-4.17715	-7.71634	-9.08541	-8.81977	3.45152	7.57167	-7.79665	-11.2421	-11.2883	-8.41866	-7.41468	-2.53241
CAMK2D-NP_001212_S315sS319s_2_2_315_319	0.888616	5.40067	1.78256	NA	-6.67306	-8.60939	-6.73457	NA	-4.82125	NA	-2.8564	-10.4859	-9.22125	-11.7472	NA	NA	NA	-9.66947	-2.46355	-9.48249	-6.4402	-6.12469	-5.39225	4.40171
LRMP-NP_006143_S75s _1_1_75_75	-5.72898	-6.05081	-6.5523	NA	-1.6238	NA	-11.3876	-12.8384	-10.6739	NA	-0.69535	-0.552404	NA	-1.06609	-11.987	NA	-12.4415	-0.883997	-8.32641	-11.3846	-10.5853	-8.72941	3.64205	4.7115
SAMSN1-NP_071419_S90s _1_1_90_90	-6.67785	-6.16328	-6.94554	-5.43597	-1.88771	NA	-13.0906	-8.455	-7.70182	-6.34807	-0.824179	-3.64711	NA	-5.52801	-8.62633	-8.22297	-9.8785	-4.42766	-6.29794	-10.8371	-14.2664	-9.86885	6.01135	7.90721
ARHGAP15-NP_060930_S43s _1_1_43_43	-9.44783	-8.97184	-8.59341	-8.79501	-2.09323	-9.9591	-9.31459	-6.22043	-7.44076	-9.87614	-0.880428	-1.35424	-11.2449	-3.7494	-6.80785	-11.1075	-8.66502	-2.68039	-6.40823	-9.04677	-11.3239	-7.61803	7.48898	7.24105
GAS7-NP_958839_S161s _1_0_161_163	-5.12348	-5.18652	-1.67984	NA	-6.56796	-8.38833	-2.7664	-9.36856	-4.39284	NA	-0.566522	-2.05006	-7.48166	-9.23207	-7.38281	NA	-8.27534	-2.32485	-3.43839	-6.06099	-0.65462	-1.3641	8.61974	7.83034
RCSD1-NP_443094_S105s _1_1_105_105	-4.49038	-4.3931	-4.73589	-6.75413	-6.07751	-8.3522	-6.86745	-7.15114	-4.53564	-5.93112	-4.76342	-0.806431	-9.27248	-10.5275	-5.38159	-7.04556	-8.64148	-2.19854	-2.17799	-2.09764	-6.29816	-6.09232	1.82931	7.17816
EVI2B-NP_006486_S268s _1_1_268_268	-5.55116	-6.02	-6.28077	-7.39521	-2.79853	-5.35518	-7.53597	-4.16171	-7.33366	-4.89475	-0.385073	-1.29681	-5.57441	-8.10712	-5.48856	-5.85658	-6.83172	-2.07457	-7.06601	-8.44626	-5.05062	3.81083	7.26557	5.74568
APBB1IP-NP_061916_S526s _1_1_526_526	-11.1264	-11.0178	-5.98865	-6.43479	-1.12635	NA	NA	-8.15906	-7.24441	-6.06543	-1.56267	-0.934549	NA	-4.06202	-4.35647	-5.84964	-3.91569	-3.04528	-3.40098	-9.5998	NA	NA	6.78152	6.90331
TESPA1-NP_001129502_S454s _1_1_454_454	-8.41005	-8.13066	-7.28822	-8.29319	-2.49259	-3.18075	NA	-3.65989	-6.65982	-5.83891	0.966717	-2.37477	-4.83619	-5.05672	-3.32466	-8.86141	-3.32464	-2.10264	-5.25023	-9.30373	NA	NA	9.12926	6.98017
EVI2B-NP_006486_S268sS271s_2_1_267_271	-7.22511	-6.513	-7.32942	-7.52726	NA	NA	NA	-5.89661	-8.43368	-7.0136	NA	-1.36308	NA	-2.55103	-5.63787	-8.26923	-3.48679	-4.21948	-5.77606	-9.17525	NA	NA	NA	8.32181
SASH3-NP_061863_S26s _1_0_26_27	-3.61662	-3.79225	-3.55429	-6.70611	-3.40342	-8.98986	-7.31517	-4.82221	-6.28496	-5.57029	-1.39937	-4.38047	-6.38249	-5.04014	-2.25273	-6.34004	-3.19388	-6.56321	-7.26097	-7.38769	-6.90181	-4.55365	5.19611	8.06559
ARHGAP15-NP_060930_S64s _1_1_64_64	-6.35594	-6.55922	-6.35755	-4.67244	-1.77794	-6.41583	-8.57452	-7.00317	-5.56203	-3.72006	-0.406847	-1.48236	-7.66564	-5.23671	-7.05744	-5.30604	-8.03735	-1.99505	-8.56274	-9.64728	-9.5271	-7.26412	7.68103	6.96154
ARHGAP15-NP_060930_S212s _1_0_210_212	-3.90941	-4.25444	-4.64975	-8.96548	-1.02125	-6.78355	-7.53392	-5.93521	-8.73937	-8.13817	-0.346969	-1.32995	-8.38522	-7.05795	-6.5226	-9.87458	-6.88141	-1.35882	-9.4529	-10.6807	-8.67016	-6.68793	6.95789	5.28449
INPP5D-NP_001017915_S289s _1_1_289_289	NA	NA	NA	NA	-1.42062	-2.77903	-6.87358	-6.91525	-5.58657	NA	-1.37034	-1.61711	-2.92194	-3.08154	-7.05744	NA	-3.64894	0.671472	-6.7706	-3.24838	-7.75166	-7.43676	6.73253	6.4887
INPP5D-NP_001017915_S243s _1_1_243_243	-2.00706	-2.31633	-1.29596	-8.01947	-1.06329	-4.45608	-7.40308	-1.92713	-8.76614	-7.76131	-1.02377	-1.48457	-4.41934	-1.06609	-3.56311	-8.26923	-1.55149	0.285529	-7.77892	-5.56103	-8.42159	-6.80662	6.37978	6.06246
INPP5D-NP_001017915_S1039s _1_1_1039_1039	-3.90021	-3.2592	-4.73777	-4.49717	-0.414034	-6.07787	-5.38322	-4.58846	-5.17379	-5.05512	-0.791518	-1.08696	-9.44248	-4.56411	-4.94257	-4.16564	-3.39002	0.828189	-5.40778	-3.39083	-5.74186	-5.20321	8.32774	6.79383
PLEK-NP_002655_S117s _1_1_117_117	-3.54764	-3.87853	-3.41385	-5.01099	-0.822739	-3.9587	-3.20594	-5.02594	-6.76915	-4.20918	-1.23788	-1.98158	-4.63824	-3.94598	-5.51976	-5.09554	-3.75878	-2.79968	-7.10933	-5.08063	-3.9238	-0.826752	4.71402	7.078
SPN-NP_001025459_S355s_1_1_355_355	-4.92573	-3.97405	-4.77896	-4.92935	-2.92231	-4.98321	-2.91768	-3.80786	-6.02613	-4.17911	-0.943935	-0.545778	-5.36947	-3.87256	-4.88017	-7.98471	-5.42209	-0.87464	-7.10342	-7.41842	-3.37697	-3.93646	6.11521	5.49878
TESPA1-NP_001129502_S311s _1_1_311_311	-4.44286	-4.56565	-4.01682	NA	0.069405	-5.45083	-3.15483	-2.78279	NA	NA	0.0504028	-1.75848	-5.46728	-4.50964	-3.30237	NA	-3.17034	-1.70968	NA	NA	-3.49533	-3.10562	5.63312	6.53063
SPN-NP_001025459_T341t _1_1_341_341	-3.50319	-2.92642	-3.99435	-6.30994	-0.486434	-4.58786	-3.36745	-3.00582	-3.62528	-5.15334	-0.497571	-0.327094	-5.82591	-3.0697	-3.31351	-8.57226	-4.23214	-0.713246	-4.57867	-6.65312	-3.90487	-2.75818	6.1838	5.8505
NCF1-NP_000256_S348s _1_1_348_348	-4.15621	-3.80304	-4.65163	-3.68562	-0.129109	NA	NA	-5.29829	-6.459	-3.55769	0.0866925	-0.17026	NA	-4.61858	-5.70695	-5.66227	-7.51169	-0.961185	-4.83075	-7.35138	NA	NA	3.61853	2.8551
SASH3-NP_061863_S142s _1_1_142_142	NA	NA	NA	NA	-1.35289	-5.67826	-7.05554	-6.78229	-4.89488	NA	-0.423178	-0.245364	-6.89016	-4.37938	-5.68244	NA	-4.83365	-0.830198	-4.38173	-6.89332	-7.64987	-4.48028	4.26328	5.42658
GCSAM-NP_001177188_S104s _1_0_98_104	NA	NA	NA	-2.59795	-1.91807	-3.90769	-4.66973	-5.83013	-5.4817	-4.4377	-0.265317	-0.925713	-4.67317	-4.20886	-5.60221	-3.93664	-6.70095	-1.99972	-4.68502	-6.15316	-5.53354	-4.77592	7.08724	6.57722
DENND1C-NP_079174_S582s _1_1_582_582	-2.9544	-2.70303	-3.41947	-5.13344	-2.66074	-4.80254	-4.47142	-4.73	NA	-4.75643	-1.10542	-1.57735	-5.26235	-2.56524	-4.60606	-5.24127	-5.3907	-1.23485	NA	NA	-5.54301	-5.80746	6.28963	5.92969
HMHA1-NP_036424_S952s_1_1_952_952	-3.62889	-3.86466	-4.1891	NA	-1.31786	-5.94608	-5.0459	NA	-6.41661	NA	-0.655432	-1.51991	-6.04947	-2.73103	NA	NA	NA	-1.9623	-4.72243	-7.51897	-5.76316	-4.53423	6.79328	5.86214
RASAL3-NP_075055_S988s _1_1_988_988	NA	NA	NA	-4.77568	-1.84567	-4.92795	-6.18258	-5.70575	-6.83163	-5.63244	-0.711681	-1.54642	-5.77468	-2.9347	-6.83459	-4.37614	-7.02263	-1.60676	-5.64017	-8.16696	-5.63296	-4.27742	6.84227	4.78837
NETO2-NP_060562_T473t _1_0_473_477	-0.678023	-1.10386	7.69617	NA	6.08787	NA	3.99237	-0.543931	NA	NA	-1.9292	-2.61333	NA	NA	4.37937	NA	6.49569	2.82106	NA	NA	0.0792303	7.91969	1.84499	8.81794
LRRK2-NP_940980_S910s _1_1_910_910	-2.6095	-2.14686	-0.739804	1.40936	4.50444	9.80418	NA	NA	NA	4.94977	-1.35764	-2.14946	3.4449	NA	NA	-0.288743	NA	-3.37041	NA	NA	NA	NA	0.524138	5.38931
RALGPS2-NP_689876_S37s _1_1_37_37	-1.54719	0.114778	1.0148	2.32656	6.37514	6.45645	0.733607	0.588366	0.870736	5.02995	0.435074	1.725	3.60558	NA	-5.38605	-1.09836	-1.8104	-4.7294	-6.48897	-6.43805	-5.00327	-0.88286	0.916082	-0.259078
TACC1-NP_006274_S153s _1_1_153_153	-5.61708	-3.4564	-2.53186	3.23415	6.33777	5.49996	NA	-2.03007	0.573977	0.876451	-1.01833	NA	0.687642	1.30696	0.657726	-4.09393	-2.289	NA	-5.23448	0.145186	NA	NA	-0.371453	NA
PAPSS2-NP_001015880_S582s _1_1_582_582	-3.60742	-3.71984	-4.29022	NA	4.11675	3.84841	NA	-0.344492	4.42739	NA	-1.45562	NA	0.852984	NA	2.15307	NA	-0.779987	NA	-0.576876	-0.832385	NA	NA	-1.69034	NA
DAB2-NP_001334_S729s _1_1_729_729	-4.41374	-2.7662	-2.27532	NA	5.83331	5.70826	-1.81984	-1.67194	NA	NA	-1.15804	NA	-1.29879	NA	3.20716	NA	-1.09643	NA	NA	NA	-1.26064	4.24675	-1.18866	NA
SCEL-NP_659001_S475s _1_1_475_475	-3.43421	-2.85555	-3.01312	-0.381803	5.16771	NA	NA	-2.99724	4.47201	-2.14847	-1.29594	-1.89101	NA	-1.24609	0.782524	-2.48627	-1.25858	5.0876	-1.78805	-2.27081	NA	NA	-0.530191	-3.83678
KIAA1671-NP_001138678_S764s _1_1_764_764	-0.357644	0.994476	-0.51884	-1.03488	5.7539	NA	NA	-4.48553	NA	0.553713	0.155643	-1.52654	NA	0.274376	0.350189	0.578701	3.44105	1.74042	NA	NA	NA	NA	-3.60107	-6.21026
AHNAK2-NP_612429_S589s _1_1_589_589	-0.417428	0.700217	0.563512	-0.300168	4.19382	7.10899	-1.27194	-2.98009	0.676615	-2.51731	-1.96005	-1.53759	-5.60002	0.698306	-1.73126	1.90647	0.151048	0.428211	-2.04801	-2.41605	-1.13754	4.52729	-3.23264	-3.54795
HRH1-NP_000852_S233s _1_1_233_233	-2.35963	0.817304	-2.58991	NA	2.59403	6.43094	2.24237	NA	2.30545	NA	-1.77678	NA	-3.91865	NA	NA	NA	NA	NA	-3.10557	-1.49434	-1.47369	4.02663	-7.0051	NA
EML1-NP_001008707_S113s _1_1_113_113	-4.15468	-0.00230965	-1.13305	1.47899	1.02928	3.56784	-0.129127	-2.28312	2.34115	0.44346	0.868735	-0.331512	-4.36345	-3.48652	1.59371	1.87409	-1.51226	-0.486358	-5.51413	-4.80411	-2.86327	2.31532	-3.33651	-4.2211
TMEM200B-NP_001003682_S260s _1_1_260_260	-0.701017	-2.2886	0.683357	-4.48516	3.13119	1.64848	0.700897	-3.32106	NA	3.44232	8.27002	2.99513	-0.264823	1.6409	-1.44155	1.52479	-2.05362	-5.4124	NA	NA	-5.07666	3.85831	0.106718	-6.64117
ABLIM3-NP_055760_S388s _1_1_388_388	-1.31418	-0.858899	2.8593	NA	-2.91764	1.8504	2.07473	-1.81133	NA	NA	-2.84007	2.69913	-0.621124	-1.12057	-3.52745	NA	-3.50771	-4.11423	NA	NA	-1.66781	5.81131	-2.57418	-2.23892
ABLIM3-NP_055760_S493s _1_1_493_493	-5.20472	-3.66592	2.44171	-0.0216486	NA	1.97156	0.64161	-2.85356	-7.03913	-4.24326	NA	4.43756	-2.88003	-1.75528	-3.20432	-4.98451	-6.25897	-4.55631	-5.70713	-9.41545	-3.05739	5.22001	NA	-2.99592
CA8-NP_004047_S5s _1_1_5_5	0.0179202	-0.275001	-0.329709	-0.67953	-2.77284	-3.40819	0.91147	3.15105	0.444563	1.84266	-1.37215	-3.64711	-3.68811	-3.02707	-3.53637	-2.81243	-2.9402	-6.90004	-4.52747	-6.46319	4.67881	-0.246245	-3.93814	-5.5837
FOXA1-NP_004487_S301s _1_1_301_301	-0.351512	-1.95891	-1.36525	0.355313	0.858789	-0.419676	3.28297	1.36682	0.774791	3.10956	0.362494	2.79633	0.135725	-2.50603	-2.02765	-2.32666	-2.35438	-5.59718	-10.2919	-9.89586	-2.3188	-1.60795	-0.708525	-3.28009
ABCC3-NP_003777_S908s _1_1_908_908	NA	NA	NA	NA	-3.56924	-3.15737	6.05517	-0.569665	NA	NA	-0.256245	-2.23781	-2.12783	-0.665848	0.804809	NA	-5.45609	-3.85459	NA	NA	-1.96608	-1.22598	-2.59377	-4.07902
TTC9-NP_056166_S105s _1_1_105_105	-3.15215	-2.94337	-3.82582	0.953169	-0.308939	-4.16913	3.6346	-3.84861	-5.72491	-0.123837	1.06107	2.91119	-3.80687	0.236483	-5.23673	-2.30121	-4.39167	-0.699212	-4.55504	-6.2593	0.185757	-0.867754	-0.0441803	0.14155
LRP2-NP_004516_T4612tS4616s_2_2_4612_4616	2.29737	-0.627805	0.134691	-3.02774	-2.10724	-4.52197	-2.19805	-3.29533	-4.60704	-2.38902	0.828817	4.77111	-4.42865	-7.44162	-2.2817	-2.70833	-5.25994	-0.142517	-3.39901	-5.12252	0.616598	-1.97266	-1.13182	0.211426
LRP2-NP_004516_S4616s _1_1_4616_4616	1.42974	-0.627805	-0.582508	-5.00378	-1.8807	-2.45382	0.770407	-4.11453	-3.36869	-5.05712	1.26066	3.79918	-1.95085	-3.63336	-3.69905	-4.87348	-5.60516	-0.692194	-3.62352	-5.251	1.11846	-1.66406	-2.05681	-0.431441
TMX4-NP_066979_S251s _1_1_251_251	-3.46026	-0.731027	-2.35397	NA	-3.54121	-3.21264	NA	-8.10544	NA	NA	1.06107	-1.27031	-4.00249	-0.819789	-7.91097	NA	-5.41947	1.296	NA	NA	NA	NA	-2.82894	-1.74746
MAP1A-NP_002364_S1600s _1_1_1600_1600	-1.29579	-2.46115	-2.65171	-5.29911	-3.16987	-4.42632	0.0896232	NA	-3.1054	-4.07688	-1.16349	NA	-4.52413	-2.42314	NA	-6.58755	NA	NA	-6.88876	-9.55511	-3.5048	5.77463	-4.35948	NA
DUSP16-NP_085143_S501s _1_1_501_501	-1.51653	-4.24828	-2.54685	1.57984	-7.86414	1.54432	-2.98515	3.36121	-2.49403	-2.01015	-2.87817	-1.07813	-3.87674	0.302796	-0.220315	-1.06829	0.0908969	0.362718	-1.99877	-7.27038	-0.13619	-1.04687	3.74592	3.93121
ZMAT4-NP_078921_S121s _1_1_121_121	-0.704083	-2.20233	-4.14603	-1.43105	NA	-4.11812	-3.17323	5.46067	0.522657	2.54827	NA	NA	-4.1166	2.28745	-0.405283	-3.30051	-1.52272	NA	-3.18434	-4.10585	-4.12265	-2.06761	NA	NA
PDLIM4-NP_003678_S160s _1_0_160_165	-2.82411	-2.43804	-3.47752	-1.67836	NA	-1.49733	-2.52516	-0.52463	-3.05408	-2.14646	NA	2.57543	-2.384	-0.528485	-1.34795	0.509306	1.70452	2.80001	-5.21675	-6.08613	-2.93902	3.97484	NA	-0.964835
PDLIM4-NP_003678_S11s _1_1_11_11	-0.0234685	-0.61702	-2.4064	0.290485	-1.81998	-0.0328275	-3.54327	-0.539642	-1.91836	-3.11267	-2.72757	2.0961	-2.79386	-0.800843	-1.69337	0.354322	2.04712	2.36728	-7.03056	-5.75375	-6.37628	4.02231	-3.12682	-1.10226
PLEKHA4-NP_065955_S650s _1_1_650_650	NA	NA	NA	NA	-3.72805	-0.302771	NA	-1.29022	-3.36199	NA	-2.54612	1.75151	-2.9266	1.11276	4.59331	NA	-1.70318	1.77317	-5.24235	-3.67293	NA	NA	-2.85834	-4.0138
TGFB1I1-NP_001035919_S143s _1_1_143_143	-4.81996	-5.16033	-5.043	NA	-2.83824	-0.194369	-4.52458	NA	-1.5145	NA	-3.83622	NA	-1.87633	0.264903	NA	NA	NA	NA	-3.54474	-4.29019	-6.09458	6.64862	-3.36982	NA
PLIN1-NP_001138783_S382s _1_1_382_382	-3.30237	-3.18679	-2.42887	2.30495	-0.899809	2.81752	-1.32101	2.04019	3.85395	-1.84377	-3.64207	-1.10464	2.85106	-3.9365	-2.24828	1.80238	-2.20531	-1.37754	-2.46946	-3.93827	-0.787186	1.62907	1.00623	2.72001
RIPK3-NP_006862_S410s _1_1_410_410	-5.47758	-5.89059	-7.06538	0.513781	-2.91764	2.30527	2.04202	3.12531	-0.744707	-1.48495	-2.13787	1.7758	-0.0435902	NA	1.37977	0.00271829	-4.23737	0.643404	-4.03709	-5.09739	-1.45475	-1.94029	2.14483	2.44516
RIPK3-NP_006862_S339s _1_1_339_339	-6.17966	-6.63471	-6.32384	1.15005	-0.687283	3.06621	NA	1.8429	NA	-2.14045	-0.611884	1.85091	-0.309069	-3.84887	-2.19925	-0.709743	-3.18342	-1.52957	NA	NA	NA	NA	2.51129	2.71768
SYNPO2-NP_597734_S781s _1_0_777_787	-4.57163	-4.8291	-5.12539	1.68548	-0.488769	0.657973	NA	0.376061	NA	1.4678	3.06789	3.4568	4.00147	-1.18925	0.443787	-1.6327	-2.08239	0.0212162	NA	NA	NA	NA	-1.98038	0.455996
LMCD1-NP_055398_S16s _1_1_16_16	-4.29264	-3.64743	-5.12726	0.0791946	-1.35522	0.111709	NA	3.6357	-0.827264	0.01047	1.99916	0.397434	2.54367	-1.66054	-0.866588	0.645784	1.307	1.01531	-5.40778	-2.34064	NA	NA	-2.51343	-5.05729
TPM4-NP_001138632_S61s _1_1_61_61	-5.85468	-6.12322	-7.04291	1.19087	-0.918493	NA	-0.515518	NA	-0.771482	-3.27504	-2.78927	4.051	NA	NA	NA	-0.291056	NA	0.80012	-0.641866	0.966345	-0.472341	0.409793	-3.29927	-3.04717
PLIN1-NP_001138783_S408s _1_1_408_408	-5.69219	-5.34983	-5.5074	1.33973	-1.89004	0.868402	-1.72784	NA	NA	-0.707171	-1.99634	NA	2.80216	-0.459804	NA	-0.651913	NA	NA	NA	NA	-0.45577	0.979509	1.92926	NA
LPP-NP_005569_S508s _1_1_508_508	-5.82402	-6.31426	-7.94362	0.163231	NA	NA	-2.70915	0.925053	-0.945522	-0.88157	NA	1.51073	NA	-0.23955	2.33804	0.0142842	-2.01178	0.575571	-0.925457	1.21493	-0.787186	0.891031	NA	-3.07512
AHNAK-NP_001611_S2313s _1_1_2313_2313	-1.29885	-0.809599	0.183378	0.828315	1.43098	7.35343	-0.953018	-2.39035	-4.23442	3.14163	-0.0112896	-0.497181	1.17901	0.314637	1.71405	-0.510809	0.31581	-3.11311	-4.89574	-2.2345	-2.78989	1.07015	-1.25529	-2.63489
AHNAK-NP_001611_S1452s _1_1_1452_1452	-2.98353	-3.25766	-1.61055	-2.10814	0.723333	3.25538	-1.96908	0.856429	-4.05592	3.13361	2.42193	-0.669477	3.98517	1.2075	-4.2963	-1.40139	3.22137	-1.76816	-4.16313	-0.00843221	-3.1071	2.7944	-1.93531	-4.17917
AHNAK-NP_001611_S4850s _1_1_4850_4850	-2.80724	-3.15597	-1.49071	-0.321777	0.34966	1.58471	-1.28217	-0.906352	-2.4137	2.86099	3.08785	-0.380108	4.40668	-0.275075	-2.37307	-1.2279	4.29886	-0.916743	-6.47716	-3.27072	-5.55484	1.99162	-3.11114	-4.48896
SYNPO2-NP_597734_S363s _1_0_361_363	-3.29931	-3.57965	-2.10304	2.01923	-1.17539	-1.12323	NA	NA	-2.42486	2.32577	2.61427	NA	5.83887	NA	NA	-2.00744	NA	NA	-2.56399	-3.27631	NA	NA	-1.79617	NA
AR-NP_000035_T650t _1_0_648_651	-2.94061	-4.41159	-3.44943	3.50066	-1.57709	NA	NA	3.37193	NA	1.51792	0.948573	-2.80109	NA	NA	-2.10788	-2.0699	-0.557689	-6.11879	NA	NA	NA	NA	-2.91517	-3.07046
SORBS1-NP_056200_S387s _1_0_387_389	-5.58335	-6.8088	-1.67422	-3.8729	-0.906816	1.29989	-1.4355	-2.61552	-4.28797	1.81259	0.950387	-1.9131	0.345313	5.32127	1.74079	-1.77381	-4.3786	-1.88745	-6.1463	-2.18981	0.453257	-1.83239	-3.22284	-2.27619
PTMS-NP_002815_T52t _1_1_52_52	-2.06684	-3.41172	-5.00554	0.957971	NA	NA	-1.97726	2.27823	-5.8164	3.09954	NA	0.437194	NA	NA	0.198649	0.941871	-3.11019	-3.57391	-1.63247	-3.38803	1.20841	1.22337	NA	-4.95481
PHLDB1-NP_055972_S430s _1_1_430_430	-2.72447	-6.39129	-7.03917	-0.523464	-2.82422	-0.80865	-0.969373	0.0865528	-3.74354	0.808295	-1.78948	0.943038	-1.21962	2.22114	0.733496	-0.793017	-0.230781	1.10888	-2.15239	-4.60022	-0.910284	3.45044	-7.30102	-4.49595
LRRK2-NP_940980_S935s _1_1_935_935	-5.637	-5.00935	-2.1948	0.989184	2.99807	5.03021	NA	NA	-3.78817	4.06775	-0.0929414	-1.7143	0.100793	-0.29639	NA	-0.723622	NA	-1.26292	-2.73729	-5.48562	NA	NA	-2.63297	4.68355
DAB2-NP_001334_S471s _1_0_467_473	-4.1884	-3.62587	-2.90825	NA	4.63289	2.00344	-2.32072	NA	-6.19571	NA	-3.6457	NA	-2.09756	-2.22657	NA	-0.633408	NA	NA	-6.39838	-3.50813	-0.803757	5.54588	-2.65649	NA
CDC42EP3-NP_001257365_S108s _1_1_108_108	-3.01725	-2.50737	-5.32576	-0.962852	-1.82932	-0.479191	-6.91652	-1.46178	-2.17942	-1.13214	2.25863	-1.41609	-4.07468	2.1264	0.290019	2.1933	-3.53648	-0.0910582	-8.0251	-2.80149	-1.23223	4.58772	1.34722	1.19203
LMO7-NP_005349_T117t _1_0_116_117	-4.91347	-5.31285	-4.5168	-0.333782	-2.73781	-1.17424	-1.4355	-3.09803	-0.954447	-2.13444	0.0830636	-2.72599	-2.04167	4.01396	1.77645	0.544004	0.650564	-1.70968	-8.28703	-5.35714	-4.09661	2.23548	-0.60466	0.306925
KIF26B-NP_060482_S1004s _1_0_1004_1006	-4.09796	-4.17741	-4.94562	NA	2.20168	1.42742	-4.01757	-3.45831	NA	NA	-1.94553	1.29647	-1.27551	3.52371	-2.22599	NA	-3.32987	1.08315	NA	NA	-5.23526	-2.7517	1.35898	1.27356
TPMT-NP_000358_S229s _1_1_229_229	-4.88588	-4.37923	-3.72283	NA	-0.383673	-0.236879	-3.69251	-0.460295	NA	NA	-2.28302	1.89067	-1.62016	3.39346	-2.50456	NA	-4.62966	-1.07346	NA	NA	-1.28668	3.28859	-1.11027	0.963768
KIF26B-NP_060482_S1953s _1_1_1953_1953	-5.18633	-5.20655	-4.33141	1.21728	1.15072	2.30739	NA	NA	-4.65167	2.91712	-4.78338	-0.468465	-1.75523	4.49236	NA	3.94439	NA	-2.38333	-5.78787	-5.40183	NA	NA	-1.1475	-1.37944
BRCA1-NP_009231_S1634s _1_1_1634_1634	NA	NA	NA	1.94239	-2.24737	1.33815	NA	0.335315	-5.37683	2.78682	0.335277	1.64106	3.57997	NA	-3.77928	-3.29126	1.67052	-0.657109	-0.576876	2.3545	NA	NA	3.94777	2.0981
SYK-NP_003168_S297s _1_1_297_297	-3.88948	-4.38385	-0.651793	0.228058	-0.528472	-4.15213	2.22193	NA	-3.93543	0.353254	-1.13627	0.96071	0.515313	2.29219	NA	0.210905	NA	-1.3752	-2.15829	3.49406	-2.27856	-2.90708	5.23726	0.712211
ZCCHC6-NP_078893_S939s _1_1_939_939	-4.50418	-3.96018	-1.00946	3.79359	1.98448	3.83353	0.729519	NA	NA	-3.62986	0.395155	0.295823	1.49339	NA	NA	-3.15015	NA	1.40827	NA	NA	2.91994	-1.13966	1.23356	0.86594
EPPK1-NP_112598_S4317s _1_1_4317_4317	-7.11933	-4.30528	-0.0881461	1.38055	3.04711	2.25425	0.672276	NA	-9.46007	-0.879566	-2.07073	-0.296169	-0.751535	1.42064	NA	-1.82932	NA	-1.39625	0.100593	3.76778	3.70587	-6.09879	-2.23123	-0.645731
ATAD2-NP_054828_S1170s _1_1_1170_1170	NA	NA	NA	NA	-1.91807	0.604835	NA	-1.63763	-2.73947	NA	2.40379	0.112482	4.68846	NA	-2.06108	NA	-0.777372	2.62692	-4.23403	3.50803	NA	NA	-2.47423	-2.59064
PPP4R4-NP_478144_S775s _1_1_775_775	0.767516	-2.63678	-2.58804	4.58592	-3.48049	1.64848	-0.834443	NA	NA	-0.729222	1.33324	-2.43441	6.66558	1.01566	NA	1.52017	NA	-0.362388	NA	NA	-2.93666	-1.24972	-3.72649	-3.1776
GPRC5A-NP_003970_S345s _1_1_345_345	-0.97081	-3.74295	-3.73968	3.80079	1.27684	0.21161	2.68192	0.433962	-0.285064	0.617859	-1.61711	0.3643	-0.3277	-5.74827	-5.65347	-1.78075	-4.96442	1.65153	-3.26706	-1.36586	2.23107	-2.97398	-5.44712	-4.46334
CNKSR1-NP_006305_S385s _1_1_385_385	NA	NA	NA	NA	1.18809	NA	1.47163	-0.533208	-4.20541	NA	-0.46854	6.08763	NA	-0.753476	-6.33763	NA	-3.51033	0.561537	-4.11389	-0.930142	2.07246	-3.33653	-3.72845	0.281303
SYBU-NP_001093214_S195s _1_0_194_195	-0.0188697	-1.72165	-3.90447	-0.461037	2.08957	1.05332	-0.131171	2.9366	NA	1.30543	1.70884	NA	6.32791	NA	-3.71242	-1.52167	-2.24715	NA	NA	NA	1.10425	-2.68265	-3.66966	NA
SYBU-NP_001093214_S496s _1_1_496_496	-0.32392	-2.13146	-5.68155	NA	-0.0263487	0.834393	-0.724046	3.64643	NA	NA	-0.279833	NA	5.89476	NA	-6.24849	NA	-2.16608	NA	NA	NA	0.233102	-4.31627	-2.59965	NA
RLTPR-NP_001013860_S1362s _1_1_1362_1362	NA	NA	NA	-1.10211	-2.14461	-1.187	NA	NA	-4.00237	2.9111	0.540314	-2.10528	-1.88797	2.69243	NA	-1.08911	NA	-2.11902	-2.89681	-4.93259	NA	NA	2.97183	2.67808
IGSF1-NP_001164432_S1334s _1_1_1334_1334	-8.14639	-10.3137	-8.22826	-0.316975	-1.15904	-1.4867	-3.35518	NA	-4.17864	5.89794	3.03342	NA	-0.663042	NA	NA	0.0536084	NA	NA	-1.91803	-1.70103	1.52563	-0.515997	0.947437	NA
CORO7-NP_078811_S465s _1_1_465_465	-5.35342	-3.83231	-3.77526	-1.68316	2.30677	2.45406	-1.51727	NA	-0.360928	1.2894	3.76465	-2.05006	0.699286	-1.94711	NA	-3.23574	NA	-2.69676	-0.663529	2.87121	0.517173	-0.287247	1.1826	3.87764
EYA1-NP_742055_S19s _1_1_19_19	NA	NA	NA	-0.876415	1.42864	-2.07122	NA	-4.93158	-0.358696	1.28338	4.52674	NA	-2.71003	NA	-4.40104	-0.908677	-5.70977	NA	-0.899855	3.87951	NA	NA	-0.7438	NA
PDZK1-NP_002605_T480t _1_1_480_480	-4.85522	-6.53765	-3.79211	-3.85849	1.07832	3.38717	NA	NA	NA	3.75103	5.52289	2.43185	-1.79249	-3.11233	NA	-2.53253	NA	-1.13895	NA	NA	NA	NA	0.541775	-0.885641
TCEAL3-NP_001006934_S30s _1_1_30_30	-5.94206	-4.71201	-5.20966	0.948367	-0.131444	3.19162	2.41819	-0.552509	0.587364	3.35211	3.39994	1.26554	0.568875	-3.34205	-1.84046	-1.38057	-3.32987	-2.35058	-0.56506	-2.22612	0.0460887	0.172411	-1.55512	-0.140287
FAM208A-NP_001106207_S673s _1_1_673_673	-5.2829	-5.95838	-6.43245	-0.898024	NA	3.10235	3.91877	0.172333	-0.78487	0.53968	NA	-0.722492	-2.51674	NA	-3.26449	-1.78306	-2.47468	-0.748332	-1.65019	0.0446359	0.647372	-1.2303	NA	0.0413926
SDC2-NP_002989_S187s _1_1_187_187	NA	NA	NA	-4.16342	-5.11531	-4.87481	-6.48924	-3.44759	-8.65681	-2.27676	-1.52638	-0.163633	-2.32345	5.91809	2.30238	-0.70743	2.7297	-1.65121	-8.95859	-5.85151	-6.45203	-1.31662	-5.44516	-5.5674
PLEKHA4-NP_065955_T234t _1_1_234_234	NA	NA	NA	-6.36757	NA	0.572952	-5.46704	-1.05647	-7.10607	-1.13615	NA	2.66158	-3.0803	1.92983	5.31758	-3.09001	-1.68748	-0.565886	-8.56077	-5.54427	-5.33232	-4.94641	NA	-3.24049
PLEKHA4-NP_065955_S194s _1_1_194_194	2.02757	-1.54756	-0.842796	NA	-7.20554	-2.13499	-5.22989	-2.22093	NA	NA	-4.92128	0.81713	-5.10632	1.648	3.44784	NA	-1.10951	0.463297	NA	NA	0.654474	-2.50785	-6.66019	-3.1776
PLEKHA4-NP_065955_S575s _1_1_575_575	1.94633	-2.46731	-2.95881	-5.09982	-7.75204	-1.41655	-6.26231	-1.24733	-5.66021	-1.08403	-5.86482	0.684594	-5.36715	2.0222	5.55603	-1.20939	-1.70056	0.734627	-6.9439	-3.159	0.195226	-2.68696	-9.38812	-5.38106
KANK4-NP_859063_S215s _1_0_215_217	NA	NA	NA	NA	-3.57624	-2.0032	-4.8987	-2.95435	-6.41884	NA	-3.18301	-3.09709	-0.914548	2.91506	-0.786361	7.38409	0.00982358	2.92632	-5.68547	-8.34292	-2.40402	-2.74091	-2.79367	-1.16981
GPRIN2-NP_055511_S266s _1_1_266_266	-1.45828	-0.387467	-0.81658	-2.82365	NA	1.08733	-5.36278	1.36468	-5.41253	-3.31514	NA	-2.9027	-2.33277	5.50126	1.2416	2.39686	0.825787	0.107761	-2.30403	-2.94673	-0.382385	-3.86092	NA	-3.68771
MAP2-NP_001034627_S235s _1_1_235_235	NA	NA	NA	-2.28582	-0.320616	-3.80141	-3.60051	-1.90355	-4.37276	-4.66823	0.162901	-2.5559	-4.31687	3.10926	3.0066	3.78478	-2.08239	1.97666	-1.51037	-0.899418	-2.86801	-4.43712	-2.34881	-4.95947
KANK1-NP_001243806_T1334t _1_1_1334_1334	NA	NA	NA	-2.13455	NA	-1.26989	-3.4758	-1.91856	-4.62043	-2.6857	NA	-0.793177	-3.68811	NA	5.03902	2.83174	-3.15465	0.13583	-3.87363	-2.95511	-0.287695	-4.83419	NA	-3.44081
MAPK4-NP_002738_S186s _1_1_186_186	-1.59471	-0.407495	5.17568	-1.09251	NA	-3.44645	NA	-1.4918	-3.23035	-2.16851	NA	-2.46092	-2.16509	3.83396	-0.726191	3.63905	1.27561	0.318276	-0.287376	-3.36848	NA	NA	NA	-2.89111
PSIP1-NP_150091_S514s _1_1_514_514	NA	NA	NA	-1.12612	-5.01488	-6.33293	-5.36891	-2.42466	NA	-2.13845	-0.914903	NA	-2.50975	NA	0.934064	2.75772	1.44037	NA	NA	NA	-5.47909	-6.19374	0.894525	NA
PSIP1-NP_150091_T141t _1_0_140_141	3.42559	1.01759	0.329439	-1.20776	-4.13675	-7.01523	-2.12037	-3.48404	-1.98753	-0.919657	-2.39371	-1.40505	-3.12455	-2.62445	1.01875	4.49955	1.0507	2.32518	-0.0963455	-1.52786	-2.32827	-3.45738	-0.798672	-0.419795
DPYSL5-NP_064519_S534s _1_0_532_534	0.0255848	1.26717	2.08779	0.192043	-0.757346	-1.44206	-4.82715	-2.11156	-1.72647	-0.440562	-2.2794	NA	-3.9466	-1.84764	-0.0598606	5.4549	-2.38315	NA	-2.38477	-1.88816	-5.3631	-4.62486	-3.9107	NA
PKP1-NP_000290_S205s _1_1_205_205	0.255522	1.80177	1.22641	-2.49231	-3.8635	-0.96594	NA	-3.62772	-1.28468	-2.51731	-3.22293	-2.22898	-6.19153	-1.80975	-0.0754603	3.491	1.28084	5.34256	-1.3666	-1.55299	NA	NA	-2.78583	-4.91987
PKP1-NP_000290_S142s _1_1_142_142	-0.584516	0.863523	0.0485523	-2.17537	-3.84015	-2.84279	-7.67294	-3.46045	-2.14595	-1.6814	-3.62574	-2.27537	-4.58235	-0.833999	-1.42372	3.11164	2.17788	4.89112	-3.08981	-2.01664	-3.90487	-5.1989	-3.59519	-2.28085
PKP1-NP_000290_S205sS208s_2_2_205_208	NA	NA	NA	-2.08893	-4.84206	-1.97557	-5.52837	-2.22736	-1.9496	-2.37699	-4.65637	-1.82695	-5.07139	-0.552169	-0.173516	3.83335	0.700254	4.297	-2.65458	-1.24576	-3.54267	-4.73708	-5.2002	-3.02388
MYLK-NP_444253_S1776s _1_1_1776_1776	-7.73557	-7.00908	-8.38181	1.018	0.643927	NA	NA	-3.31034	-5.89672	-0.528763	-0.368743	-5.46947	NA	-1.5066	2.25335	0.932619	-0.738143	2.58482	-0.830927	-7.21732	NA	NA	-4.77494	-1.01375
KIAA1210-NP_065772_S1022s _1_1_1022_1022	NA	NA	NA	0.60502	0.438407	1.83977	-1.51727	-1.5883	NA	-0.250126	-2.32657	NA	-2.4492	-2.82102	2.67009	6.45419	-2.95327	NA	NA	NA	-2.33774	-1.67054	-2.5389	NA
KIAA1210-NP_065772_S314s _1_1_314_314	NA	NA	NA	-0.617104	-1.60979	-1.33366	NA	-0.899918	-5.88333	-2.32888	-3.0197	-5.04757	-2.13249	NA	1.98593	6.71789	-2.59498	-0.462967	-3.76137	-7.89324	NA	NA	-3.63242	-0.594488
ADD3-NP_058432_S681s _1_1_681_681	2.52577	-3.55654	-8.82935	-1.18135	2.17132	-6.07999	-7.18229	NA	-4.39284	-0.751272	-2.19774	-3.84591	-4.56605	-0.57822	NA	1.74686	NA	-2.22895	-10.1048	-2.42163	-3.64683	-1.55616	1.43149	-0.839057
SHROOM4-NP_065768_S1019s _1_0_1019_1020	-2.78272	-8.21386	-8.69453	-3.06855	2.20635	-6.00772	NA	-1.90998	-6.21356	-4.32144	-4.32795	-2.39465	-6.41043	-3.99334	0.880579	2.24882	5.08606	3.66546	-8.07236	-5.07504	NA	NA	-4.70243	-4.28166
PCDH9-NP_982354_S932s _1_1_932_932	NA	NA	NA	1.40696	-1.22911	-2.86192	-1.85255	-3.71565	-6.16894	-3.66794	4.23097	-6.8611	-1.91126	2.09562	3.11579	-5.13487	0.132741	-3.47099	-1.80183	-8.97694	4.58649	0.181043	-2.86617	-6.78558
CAPG-NP_001738_S337s _1_1_337_337	-5.52664	-6.19255	-6.16093	4.56672	-4.5945	-3.90556	2.13402	-2.06009	-5.72938	-1.53907	-3.48421	-4.91062	0.398875	-2.02527	2.26004	-4.29518	2.28772	-5.99248	-4.99421	-3.564	-3.04555	-3.54585	-0.618378	-5.18074
LARP6-NP_060827_S409s _1_0_408_409	NA	NA	NA	3.31818	-4.60151	-1.47182	-3.70068	-4.41261	-2.08347	-0.921662	-2.0798	-1.67896	-5.74441	-1.59897	1.82325	0.877102	-4.48844	-1.59741	-5.8568	-6.92405	-0.413159	4.6654	-4.58485	-5.79333
PDE1C-NP_001177986_S3s _1_1_3_3	NA	NA	NA	-2.09854	-5.13399	NA	-3.63526	-1.50467	-5.35006	-2.85208	-4.01586	-3.50574	NA	0.234114	5.45129	1.21483	-2.07193	-1.80792	-4.74607	-8.15299	-3.72022	1.41111	-4.36928	-2.3647
BIN1-NP_647593_S331s _1_1_331_331	-1.46134	-1.75708	-3.24532	NA	-3.35437	-1.37192	NA	-1.58616	-4.04699	NA	-3.87977	NA	-4.39372	NA	4.93873	NA	-2.28638	NA	-2.72154	-8.0692	NA	NA	-2.81326	NA
FLNA-NP_001104026_S2615s _1_1_2615_2615	NA	NA	NA	NA	-3.54355	-3.0851	-4.01348	-4.53699	-4.88149	NA	-4.79246	-4.92387	-3.52044	4.44499	1.33966	NA	-2.73359	-2.10264	-4.65154	-1.74571	0.10527	5.31497	-3.03863	0.542177
EPB41L2-NP_001422_S614s _1_1_614_614	-5.32276	-5.04324	-6.0261	-3.16219	-6.04482	-4.30517	-3.29181	-4.08236	NA	-2.41508	-4.52573	-4.17504	-2.30249	3.87423	0.905093	0.814646	-0.704144	1.05274	NA	NA	1.36702	2.76419	-3.93814	-2.93769
PDE1C-NP_001177987_S529s _1_1_529_529	-3.66261	-3.86158	-4.4213	-2.0001	-6.03548	-3.30616	-1.7074	-2.72918	-3.52488	-2.24068	-6.13336	-4.87748	-2.23729	1.4988	3.59938	2.02676	-3.04219	-1.54595	-3.31235	-3.71482	-2.5579	2.76635	-3.38158	-3.6714
NEXN-NP_653174_S80s _1_1_80_80	-5.64774	-5.15725	-6.08228	-2.7156	-5.00554	-3.07235	-2.01201	-1.10793	-1.95629	-3.61182	-5.19527	-6.55185	-1.97646	1.48459	0.372474	1.17088	-0.942134	-2.34356	-1.20117	-4.22595	-1.17305	5.07759	-6.08795	-7.80579
TGFB1I1-NP_001035919_S141sS143s_2_1_137_143	-6.09841	-5.45767	-5.81263	-2.20899	-5.37688	-1.98833	-2.48836	-4.76646	-1.0437	-6.62671	-4.259	-5.11605	-3.61824	0.584626	1.29731	-1.05903	-4.50151	-1.81962	-3.49157	-5.74817	-2.2904	4.974	-3.51484	-3.5992
TGFB1I1-NP_001035919_S137s _1_0_137_141	-6.51077	-5.963	-7.06164	-3.73124	-4.55246	-1.96282	-1.82189	-2.02578	-0.791564	-6.72494	-5.14265	-4.87527	-2.40729	0.695937	0.503957	-2.02826	-2.43545	-1.15065	-5.1301	-8.84008	-0.962363	4.95674	-3.70885	-6.06818
RREB1-NP_001003698_S1475s _1_1_1475_1475	1.79457	-2.00513	0.190868	-8.90065	-5.36754	-7.29793	0.377883	1.11377	-1.21551	-7.58691	-4.50032	-7.89929	-4.31454	-4.0786	-4.73532	-9.83294	2.76893	-8.31282	0.919858	4.30405	-6.15849	-6.10958	-1.12007	0.271986
BCL2L14-NP_620048_S44s _1_1_44_44	-4.92113	0.0839655	-4.51493	-2.66998	-2.02783	-1.32303	-7.26611	-2.39893	0.486957	-6.52648	-3.57131	-7.33822	-6.23345	-6.4114	-2.29953	-3.16866	0.148433	-3.37743	-2.65261	5.05259	-1.21566	-4.90972	4.4377	2.47777
SLC2A6-NP_060055_S496s _1_1_496_496	NA	NA	NA	-2.44669	-2.40851	-3.60799	-2.48222	-5.45913	-1.50111	-4.68026	-2.14512	-7.51715	-5.8003	-3.55757	-2.38645	-4.70693	0.61395	-9.77239	-3.34386	0.85183	-2.98637	0.237151	5.3764	8.36141
LSP1-NP_002330_S193s _1_1_193_193	-4.49192	-5.31593	-5.56545	-3.8825	-5.19004	-3.13824	-3.68433	-3.97085	-4.11393	-3.12871	-3.3826	-8.07159	-3.16646	-2.69076	-2.07222	-3.41154	-4.04646	-7.68128	2.03256	3.41027	-3.06449	-2.94808	5.15299	7.97708
LIME1-NP_060276_S95s _1_1_95_95	NA	NA	NA	-4.27627	-1.46265	-2.50908	-3.78859	-1.46607	2.76286	-4.3475	-1.21429	-4.25677	-2.90797	0.835668	-3.50071	-4.87579	5.60911	-0.661787	-0.4016	-3.16738	-4.85414	-3.44227	3.56758	1.05694
TRA2A-NP_037425_S20s _1_1_20_20	2.9136	3.62587	2.17768	2.47302	-2.57433	-3.92257	-3.17527	-3.51407	1.57359	-3.0365	-0.825993	-3.69791	-5.3066	NA	-2.33965	-2.25264	2.55709	-1.99271	0.120287	-0.293324	-5.60219	-1.48711	2.33688	5.38698
TRA2A-NP_037425_S98s _1_0_98_100	NA	NA	NA	3.371	-2.03017	0.649471	NA	-1.38672	0.364237	-4.67024	-1.66428	-2.64867	-3.00811	NA	-4.9604	-4.09856	3.10892	-1.45005	0.56143	-2.00547	NA	NA	2.93067	4.39938
SON-NP_620305_S2013s _1_1_2013_2013	-1.60697	-0.626264	1.66833	2.10326	-4.41	-4.08836	-0.80991	-0.876329	0.312917	-6.27992	-1.82033	-3.6449	-4.74071	-0.646902	-2.92798	-3.87881	2.29295	-0.895692	1.68201	-1.7122	-4.21734	0.327788	3.94581	5.26819
ZNF608-NP_065798_T1401t _1_1_1401_1401	1.29024	0.359738	-2.2566	-0.689134	-2.26138	0.358272	NA	1.38183	2.31883	-2.89417	0.632852	-2.32396	-6.81797	-4.19228	-0.708363	-1.26953	-5.55808	-0.650091	1.00454	0.930035	NA	NA	4.01244	3.45372
SRRM1-NP_005830_S369s _1_1_369_369	NA	NA	NA	-1.57031	-4.31425	-4.89181	-0.613648	NA	2.69369	-3.90649	-2.54975	-3.06174	-6.43372	NA	NA	-1.42914	NA	4.18473	0.423573	1.95229	-2.6952	-2.60712	0.665238	2.41022
BIN2-NP_057377_S444s _1_0_438_444	-2.01779	-2.01283	-2.28656	-2.14176	-0.839087	-2.89806	-5.77166	-2.7013	0.61414	-1.67539	-0.82055	-1.97274	-4.05838	-0.106924	-2.98146	0.4908	-0.596918	3.52979	0.138012	-2.58363	-7.45339	-6.10095	0.990551	4.41103
EEPD1-NP_085139_S160s _1_1_160_160	-1.32798	-2.01129	-0.848414	-0.696338	-3.44779	-3.97146	-4.27311	-5.66715	1.43079	-3.65592	-3.62211	-4.22364	-3.1129	-2.24315	-3.36477	5.02002	1.07424	-0.893353	-2.24298	-0.581009	-3.56161	-2.78839	-1.36895	5.16337
RIN3-NP_079108_S266s _1_0_265_270	NA	NA	NA	-2.60275	-5.43526	NA	NA	-5.60281	-4.72084	-4.29939	-4.4967	-1.63257	NA	-0.511907	-5.41947	-0.959567	-1.27427	-1.16468	0.843052	1.07527	NA	NA	4.75909	6.32566
BIN2-NP_057377_S395s _1_1_395_395	-3.96919	0.208756	-3.79773	NA	-5.03357	NA	-4.90688	-4.59275	NA	NA	-1.99089	-2.61333	NA	0.994346	-4.26732	NA	-2.1007	2.30413	NA	NA	-5.48619	-7.32886	6.32099	6.83576
RCSD1-NP_443094_S105sS108s_2_2_105_108	NA	NA	NA	-8.18755	-1.94843	NA	-6.00267	-7.16186	-1.87596	-7.18799	-1.08365	-6.56289	NA	NA	-5.12085	-7.21442	-6.5205	-5.37497	5.57352	2.41874	-3.39117	-5.3737	1.97629	5.76897
LSP1-NP_002330_S208s _1_1_208_208	-6.07389	-6.38821	-6.71708	-8.79741	-4.51743	-6.88557	NA	-8.90963	-3.2772	-8.65335	-3.05599	-8.29027	-7.33262	-6.2764	-6.93265	-9.85608	-9.59344	-5.32118	-0.202692	4.23422	NA	NA	4.9825	7.74882
LSP1-NP_002330_S139s _1_1_139_139	-5.35495	-5.58863	-6.25081	-7.77697	-4.63887	-3.61862	-2.90133	-5.98453	-3.4624	-8.19029	-3.41889	-1.90206	-5.29961	-4.12597	-6.52482	-7.67012	-8.00074	-1.98335	2.32009	3.14772	-2.24068	-2.20357	4.23976	5.41027
LSP1-NP_002330_S24s _1_1_24_24	NA	NA	NA	NA	-1.95777	-4.57723	-7.48281	-6.07889	-1.96745	NA	-1.49191	-1.6149	-4.91537	-4.88383	-5.4529	NA	-8.80363	-2.49326	3.67503	3.59461	-5.68504	-4.50186	4.69834	2.37062
SAMSN1-NP_071419_S107s _1_1_107_107	-5.32122	-5.59479	-5.96243	-7.35439	-2.63972	-5.79304	NA	-5.31116	NA	-6.76503	-1.04192	0.700057	-6.52687	-4.27044	-5.55987	-8.22297	-7.13247	0.362718	NA	NA	NA	NA	4.03007	1.21998
LSP1-NP_002330_S130s _1_1_130_130	-6.81888	-4.57643	-6.38002	-8.76619	-1.20108	-6.43921	-7.20069	-7.32914	-2.50072	-7.85352	-1.2778	-2.43662	-6.54783	-3.88914	-7.20898	-9.82138	-8.06089	-2.1658	4.35447	0.633971	-5.98805	-5.63266	4.47689	6.21851
LSP1-NP_002330_S111s_1_1_111_111	-6.08768	-6.92589	-7.15901	-8.27158	-2.73314	-5.57624	-4.1525	-5.71433	-2.7774	-7.82345	-1.90017	-0.37569	-7.37687	-4.2728	-5.16319	-9.05803	-10.65	-1.35882	3.4328	2.29584	-3.19705	-6.68145	5.03149	5.58729
RCSD1-NP_443094_S298s_1_1_298_298	-6.09535	-6.10474	-6.4699	-7.849	-3.48516	-5.05761	-5.2626	-9.47578	-2.18165	-7.6731	-2.33202	-2.25328	-5.74208	-3.33021	-5.78941	-8.47742	-11.5837	-2.27105	3.68094	2.18691	-2.92245	-5.72114	4.78849	5.10747
RCSD1-NP_443094_S284s _1_1_284_284	NA	NA	NA	-0.955649	-6.12189	-6.65814	-1.76873	NA	-0.0329301	-0.568855	-3.02878	-3.73768	-4.85249	-3.96729	NA	-3.94358	NA	-4.28498	2.33782	1.33503	-1.46896	-2.87255	4.03203	3.88462
RCSD1-NP_443094_S83s _1_0_82_83	-3.17821	-3.19911	-2.92136	-4.40593	-3.53887	-5.78667	-3.3102	-3.20097	-1.05039	-5.35781	-2.03807	-2.99327	-4.90139	-4.83173	-3.46728	-4.35764	-1.95686	-1.50852	3.64352	2.24277	-2.48214	-1.86044	1.98217	3.89627
RCSD1-NP_443094_S68s _1_1_68_68	-1.94574	-1.60302	-1.96822	-4.94376	-2.87327	-5.51035	-4.21383	-5.37764	-0.479185	-4.62012	-2.79471	-2.97339	-5.36482	-4.63042	-4.66177	-5.10017	-6.39235	-2.64296	4.12208	2.33215	-1.61336	-4.35943	1.60002	3.57251
LSP1-NP_002330_T244t _1_1_244_244	-3.937	-4.28371	-4.56361	-7.55607	-7.29195	-6.097	-5.05203	-6.06388	-1.51003	-6.75701	-3.58945	-3.30252	-5.74441	-4.04308	-0.476596	-7.96158	-6.77941	-1.98101	1.45947	2.73994	-2.1744	-2.6956	5.32741	4.97238
RCSD1-NP_443094_S333s _1_1_333_333	NA	NA	NA	-7.41922	-7.5979	-7.46797	-5.43842	NA	-0.367621	-6.59664	-3.79449	-4.41361	-5.73509	NA	NA	-7.10339	NA	-4.3645	4.19889	2.09195	-3.22546	-5.92399	2.83073	4.9747
RCSD1-NP_443094_S179s _1_1_179_179	-6.31609	-5.70879	-5.96243	-1.21496	NA	-5.49334	-5.05407	-5.19964	-1.83357	-3.59979	NA	-4.04693	-6.89249	NA	-4.98045	-6.34004	-7.59799	-1.82663	4.77986	2.25115	-2.61708	-3.26315	NA	3.98711
RCSD1-NP_443094_S351s _1_1_351_351	-2.66468	-3.4564	-4.44751	-4.38672	-5.70851	-6.54549	-5.24829	-4.78576	0.257136	-3.92052	-2.93624	-2.83202	-7.11139	-4.00281	-5.99666	-3.69838	-6.52573	-3.07101	4.31311	1.35737	-4.14869	-5.33917	5.34896	4.70451
RCSD1-NP_443094_S216s _1_1_216_216	-5.32122	-4.17741	-5.46807	-6.2163	-3.11849	-6.11825	-5.465	-4.48767	-2.1928	-5.14933	-1.98726	-2.00588	-6.67125	-4.48832	-3.38928	-6.35854	-5.5267	-2.18451	3.37962	1.34062	-4.3073	-7.77341	3.93013	4.22003
RCSD1-NP_443094_S177s _1_1_177_177	-3.95386	-3.7029	-4.10483	-4.13221	-1.72189	-1.97982	-3.23252	-3.51836	-1.22889	-2.79996	-1.61529	-1.49562	-3.56002	-1.63686	-3.82385	-4.92205	-4.06738	-0.940134	5.79015	4.41298	-2.1886	-1.85397	2.86404	3.45139
RCSD1-NP_443094_S120s _1_1_120_120	-6.52916	-7.08303	-5.10292	-2.84046	-1.29217	NA	-3.56575	-2.2145	-0.432328	-2.45918	-0.983853	-1.44481	NA	-1.20109	-3.28231	-2.58111	-4.00984	-1.68395	2.88728	1.61154	-1.77907	-1.43315	3.85958	3.22778
LSP1-NP_002330_T175tS177sS193s_3_3_175_193	-4.25738	-4.44702	-4.92315	-3.97854	-0.423376	-3.90131	-3.41242	-3.46689	-0.510423	-3.59979	-0.733454	-1.27251	-2.67044	-0.32481	-1.90063	-4.84803	-4.58259	-0.963524	1.90455	1.5892	-2.88694	-2.17983	3.14036	3.98012
LSP1-NP_002330_T175t _1_1_175_175	-5.45152	-4.84296	-5.05236	-3.24623	-1.94142	-2.71951	-1.78509	-3.97513	-2.03215	-2.57144	-1.05099	-2.62438	-4.03276	0.224641	-2.07891	-3.92044	-5.77776	-2.65232	0.423573	1.74561	-0.555195	-2.7776	3.8439	3.6517
RCSD1-NP_443094_S268s _1_1_268_268	-3.4664	-3.47026	-3.76964	-8.06509	-0.778366	-2.91506	-4.40396	-2.875	0.373162	-5.61239	-1.04373	-1.63699	-3.89304	-0.758213	-2.36639	-2.87951	-3.74309	-1.59507	3.05861	-1.25134	-3.64447	-4.35079	3.65773	3.73089
ARHGAP30-NP_001020769_S630s _1_1_630_630	-3.23953	-3.51648	-3.31273	-4.12501	-0.913822	NA	-4.45915	-3.23528	NA	-4.72436	0.496766	-2.99989	NA	-1.13478	-1.60869	-4.58895	-3.77708	0.5054	NA	NA	-4.85177	-4.95288	3.8733	3.13461
RCSD1-NP_443094_S127s _1_0_126_127	-3.24719	-3.53343	-3.397	-3.06615	-0.607877	NA	-3.12416	-5.19536	0.0228517	-3.37928	-0.688092	-1.35645	NA	-1.37398	-4.56372	-5.21814	-7.11155	-1.14129	2.67852	0.147979	-1.73172	-1.63601	1.98021	3.27204
RCSD1-NP_443094_S268sS284s_2_2_268_284	NA	NA	NA	NA	-1.52104	-2.56647	-3.87241	NA	0.558358	NA	-1.09998	-0.815267	-3.06866	-2.40183	NA	NA	NA	-0.238418	3.44067	-0.237463	-3.95458	-4.93346	1.77248	3.27902
RCSD1-NP_443094_S116sS120s_2_2_116_120	-3.9324	-3.92167	-3.88387	-3.91131	-1.81998	NA	-3.22434	-5.07526	-0.394397	-4.27533	-1.11631	-1.16869	NA	-2.76418	-3.9219	-2.64357	-5.81176	-1.05943	2.58202	0.723349	-3.54267	-3.35163	3.10117	2.70836
HCLS1-NP_005326_S275s _1_1_275_275	-4.38768	-4.51019	-3.98686	-3.35187	-0.477092	-3.57398	-5.61833	-3.77355	-1.47657	-2.54137	-0.706237	-0.899206	-4.71276	-1.15846	-3.75922	-3.12702	-4.3629	-1.25824	-1.20314	1.97743	-6.1869	-4.54933	4.66894	5.17968
HCLS1-NP_005326_S62s _1_1_62_62	-4.64521	-5.18652	-5.69278	NA	-0.325287	NA	-2.99537	-4.92729	-2.39139	NA	-1.80037	NA	NA	-1.25556	-2.24159	NA	-4.09615	NA	-2.06573	4.99673	-4.61741	-3.95804	2.7053	NA
LSP1-NP_002330_S204s _1_1_204_204	-5.26757	-5.12952	-5.92873	-5.70728	-3.45713	-5.20427	-5.80232	NA	-1.37393	-5.98524	-1.70239	-2.37256	-5.94002	-1.66054	NA	-5.6137	NA	-2.38567	-2.22525	0.388182	-3.43378	-5.6305	3.79883	5.564
LSP1-NP_002330_S218s _1_1_218_218	-7.34774	-8.13528	-7.72266	-5.93298	-3.44546	-6.588	-6.25209	-4.77074	-2.57658	-4.5239	-2.27032	-2.73261	-7.05084	-3.25442	-4.77989	-6.6315	-5.14748	-1.54361	0.563399	1.80706	-4.96303	-5.33269	5.20003	6.47706
LSP1-NP_002330_S252s _1_1_252_252	-4.17767	-4.11887	-4.17412	-4.99418	-1.64716	-4.72602	-4.314	-4.82221	-1.1084	-4.35752	-0.960265	-1.23496	-5.73742	-2.11053	-3.55642	-5.03771	-5.75684	-1.429	1.62096	1.59758	-2.95559	-3.6926	4.06927	4.55078
LSP1-NP_002330_S188s _1_0_188_189	-4.57163	-3.98329	-4.38946	-5.86335	-0.87879	-4.23715	-4.37738	-4.35257	-2.65022	-5.34378	-1.06732	-1.35866	-5.09701	-2.43025	-3.3358	-6.5089	-5.65223	-1.21146	1.65641	0.516663	-4.81626	-3.85013	3.90269	5.75034
POU2F2-NP_001193954_S26s _1_1_26_26	NA	NA	NA	-6.24511	-1.85968	-4.68351	-3.61073	NA	NA	-4.06686	-0.493942	-0.41766	-4.29359	-4.02176	NA	-5.14412	NA	-1.34479	NA	NA	-4.1913	-4.33785	5.61157	4.09658
LSP1-NP_002330_S189sS193s_2_2_189_193	-7.21284	-7.13696	-5.53174	-5.54882	-1.21042	-3.69513	-4.59	-4.06949	-2.33561	-4.43971	-0.728011	-1.42272	-5.45797	-5.27697	-2.7185	-5.51191	-4.53813	-1.02902	1.22708	-0.63687	-3.81964	-4.48028	3.64009	5.41493
PRPF4B-NP_003904_S87sS93s_2_2_87_93	-5.6646	-5.82896	-6.26954	-1.41905	-3.38473	2.53908	-4.21178	-5.65428	-6.102	-4.31542	3.26023	-3.37541	-6.14495	-6.73112	-5.7493	5.49885	-7.63983	-5.4241	-5.81348	-8.08596	4.88713	0.927717	1.2022	3.74953
BASP1-NP_006308_S164s _1_1_164_164	NA	NA	NA	NA	0.0997659	NA	-7.84058	-7.04392	2.45717	NA	5.49204	-3.29368	NA	-6.74296	-7.93771	NA	-2.9585	-3.87798	-1.22677	-1.81554	NA	5.59551	3.80079	3.32561
PRPF4B-NP_003904_S93s _1_1_93_93	-4.18074	-3.93091	-4.25464	0.636233	-0.182824	3.1151	-4.21178	-4.08879	0.939906	0.000447065	4.83157	-1.35645	-4.04441	-6.6956	-4.49018	0.696674	-3.99677	-4.26626	0.275869	-0.0978101	4.34266	2.67355	1.64902	1.82791
PRPF4B-NP_003904_S87s _1_1_87_87	-4.61915	-4.68428	-5.29579	-1.14053	-1.88304	3.71238	-2.91155	-3.43043	-3.04515	-1.97206	2.97898	-2.6045	-2.81948	-4.12123	-4.00659	4.2451	-4.02553	-2.6991	-3.25524	-4.22316	4.94158	1.92472	1.50008	2.95759
ARHGAP31-NP_065805_S1378s _1_0_1374_1380	NA	NA	NA	-3.42631	-9.06456	-1.43143	-4.2404	-7.06536	-5.5531	-5.43599	-2.78201	-4.29212	-3.81619	2.91269	2.27341	-0.325754	-1.89932	-0.937795	-4.66532	-2.92159	-4.3002	0.996774	5.06481	4.75809
ARHGAP31-NP_065805_S272s _1_1_272_272	-3.22726	-6.67015	-5.13475	-5.33272	-5.51701	-0.710875	-4.57773	-2.67342	-4.56911	NA	-2.66951	-2.02797	-3.38071	4.52078	1.09452	0.277987	-1.01275	-0.92376	-0.813202	-0.29891	-5.27314	2.36927	4.95506	4.76042
ARHGAP31-NP_065805_T385t _1_0_383_388	-7.20978	-6.73485	-3.5468	-3.16219	-4.40533	-2.677	-3.94397	-4.79648	-3.29729	-3.36726	-2.606	-3.13906	-2.7403	1.82089	1.14577	0.761443	-1.68487	-0.0910582	-3.27297	-0.779316	-3.90723	2.11247	4.72185	5.51742
LPXN-NP_001137467_S272s _1_1_272_272	-6.02637	-6.37743	-6.22647	NA	-6.1359	NA	-5.94952	-4.66781	NA	NA	-3.20841	-2.47417	NA	-6.50376	-1.51732	NA	1.19192	-1.01264	NA	NA	-1.53524	0.0450877	5.76443	5.16803
RAP1GAP2-NP_055900_S7s _1_1_7_7	-3.79291	-3.67517	-4.21344	NA	-5.25543	-1.53133	-1.44572	-3.36181	-4.66059	NA	-2.78564	-3.29368	-1.42455	-0.000349494	-1.91845	NA	3.65289	2.02111	-5.71501	-0.826798	-2.91062	1.59023	5.85653	3.02514
RAP1GAP2-NP_055900_S9s _1_1_9_9	-5.6462	-5.59171	-5.52987	-3.27024	-4.96817	-6.57737	NA	-2.48685	-6.49247	-8.00587	-2.65318	-1.8866	-4.29126	-0.348493	-0.971329	-7.82047	2.42372	5.04784	-6.77257	-2.61436	NA	NA	3.8439	3.19517
PCM1-NP_006188_S1977s _1_1_1977_1977	-1.80012	0.541532	-1.23417	NA	-2.26839	-0.836282	NA	-5.11815	NA	NA	-0.894944	-1.98379	1.23257	NA	-4.10687	NA	1.6679	-0.661787	NA	NA	NA	NA	4.70618	5.74102
LSP1-NP_002330_S103s _1_0_103_111	NA	NA	NA	-9.19838	-2.08622	NA	-4.73515	NA	-4.3326	-7.03565	-0.931233	-3.8923	NA	NA	NA	-9.64558	NA	-3.46631	3.20632	-5.82637	-0.893713	-4.1091	5.17847	6.13932
SGK223-NP_001074295_S727s _1_1_727_727	0.862557	1.10078	1.77133	-3.82008	-2.6117	NA	-3.62709	-4.21103	-1.05709	-4.57602	-2.99249	-1.6414	NA	-3.60494	-0.94013	-2.73841	-1.08074	-1.74711	-0.0864985	0.24015	-4.07294	-2.75602	4.61799	6.39554
RFTN1-NP_055965_S199s _1_1_199_199	-2.65702	-0.393629	2.37804	-5.09022	0.14414	-1.24226	-4.43871	-4.69569	0.906437	-1.27447	2.27133	-0.771088	-3.5903	-1.30293	-1.71343	-6.78879	-2.63944	-2.06756	-0.653682	-1.53344	-4.52745	-2.00719	5.37444	3.67033
RFTN1-NP_055965_S220s _1_1_220_220	-1.49047	-0.530745	0.507335	-7.376	-0.21085	-2.43044	-5.7369	-5.41624	NA	-3.50357	-0.023991	-1.72314	-5.24372	-5.10172	-0.162373	-9.23152	-3.29849	-2.22427	NA	NA	-5.1169	-2.9934	4.72773	7.0617
SAMSN1-NP_071419_S125s _1_1_125_125	-2.57424	-1.28719	-3.76402	-5.89696	-0.87879	-4.8323	-6.19076	-3.10018	-2.24635	-6.47436	-0.884057	0.262689	-3.53441	-4.8862	-2.88786	-7.2468	-2.31253	-0.273504	-2.55808	-4.0863	-5.46252	-1.00803	3.79687	4.90949
PPP1R18-NP_001128342_S530s _1_1_530_530	-1.78632	-0.895874	-0.421466	NA	-3.7187	-5.05548	-4.7515	-2.7592	-4.50217	NA	-1.62255	-1.56188	-6.49427	NA	2.89517	NA	-4.04907	-1.80792	-3.02285	-4.57508	-3.96405	-3.23726	4.89823	5.80158
LAT2-NP_115852_S102s _1_0_99_102	NA	NA	NA	-5.60164	-3.65565	-5.86531	NA	NA	-3.10763	-5.62642	0.135684	-1.24159	-6.26605	-3.96966	NA	-6.67313	NA	-2.5494	-4.96073	-6.7425	NA	NA	7.92012	6.67038
BIN2-NP_057377_T456t _1_0_454_458	-4.04431	-2.69533	-4.79769	-7.3904	-0.547155	-5.67826	-7.06576	-9.14338	-1.1508	-6.30197	-0.586481	-1.65687	-6.35454	-0.431384	-7.75497	-1.10992	-3.79016	1.02233	-2.27055	-6.22578	-7.72799	-7.13032	5.56257	5.41493
DOCK2-NP_004937_S1685s _1_1_1685_1685	-4.40607	-4.64114	-5.33512	-5.16945	-2.64439	-5.10437	-6.84701	-5.94808	-3.57619	-4.57001	-0.827808	-1.72755	-5.60468	-2.03	-6.09472	-5.44946	-7.1377	-1.22082	0.508256	-3.16738	-6.8521	-4.55365	6.97161	6.02286
DOCK2-NP_004937_S1731s _1_0_1731_1736	-5.36261	-5.61328	-5.99427	NA	-2.78686	-8.23529	-4.78217	-3.63416	-5.57542	NA	-0.815106	-2.04785	-8.18262	-3.79914	-3.3982	NA	-4.77089	-1.88277	-0.62808	-5.27893	-7.85345	-2.56611	7.04216	6.6401
IPCEF1-NP_001124171_S412s _1_1_412_412	NA	NA	NA	-3.05175	-1.27348	-5.26591	-4.36307	-3.90008	-2.05893	-3.01044	-1.21429	-1.43156	-4.81989	-3.66888	-3.34026	-1.66971	-2.49822	-1.53893	-2.65852	-1.84626	-5.15241	-5.00467	6.00155	7.03607
APBB1IP-NP_061916_S525s _1_1_525_525	-6.65026	-5.83667	-6.9961	-4.31709	-1.77093	-4.3583	-3.9685	-3.96441	-2.7707	-3.07659	-1.34856	-2.63984	-5.36016	-3.53152	-2.89678	-4.10087	-2.10854	-2.91429	-2.11694	-4.4466	-4.09898	-5.80746	6.22888	6.57722
CARD11-NP_115791_S512s _1_1_512_512	-6.32375	-5.64563	-6.45118	NA	-1.98813	-5.08311	-4.9171	NA	NA	NA	0.230037	-6.66892	-6.34523	NA	NA	NA	NA	-2.99382	NA	NA	-5.11217	-4.50401	7.51445	7.5159
LAT2-NP_115852_S135s _1_1_135_135	-4.71266	-5.57938	-6.00925	-4.36511	-0.834416	-4.53685	-5.21967	NA	-2.46279	-4.568	-0.0149186	-3.90555	-4.72208	-1.49239	NA	-5.29448	NA	-3.03125	-2.92438	-4.80411	-6.31473	-5.87867	5.36856	7.51822
TRPV2-NP_057197_S751s _1_1_751_751	NA	NA	NA	-4.29068	-5.2531	-2.34329	-2.44543	-4.99592	-3.89304	-2.79394	-4.10295	-0.483928	-2.0603	-1.5445	-5.54427	-4.17258	-5.52147	-1.68863	-4.02527	-4.5667	-5.69215	0.973035	6.3445	5.64319
BIN2-NP_057377_S259s _1_1_259_259	-7.61753	-4.12503	-8.17395	-5.99541	-4.46371	-4.45608	NA	-4.22175	-3.61859	-5.47608	-0.825993	-0.883743	-5.02947	0.281481	-4.64172	-1.7553	-3.44756	0.437567	-3.08194	-3.99133	NA	NA	7.51641	4.57641
IPCEF1-NP_001124171_S430s _1_0_430_431	-4.47812	-3.83847	-4.33329	-5.69048	-4.16011	-2.52396	-5.73077	-5.2554	-3.76139	-5.58032	-0.225399	-1.53759	-4.09331	-3.00338	-5.24119	-4.86654	-5.87714	-1.16234	-4.50383	-3.402	-1.48316	-4.84498	5.82126	4.9584
ARHGAP9-NP_115885_S144s _1_0_142_145	-3.77605	-3.76914	-4.51118	NA	-1.49068	NA	-3.81517	-2.53832	NA	NA	-2.46084	-0.804222	NA	-2.42078	-2.6717	NA	-4.16676	-0.133161	NA	NA	-4.42803	-2.79486	4.34559	5.2053
RASAL3-NP_075055_T991t _1_0_991_996	-4.72645	-4.73204	-5.38568	-5.07581	-2.44822	-1.23801	-4.79852	NA	-5.86325	-4.38759	-1.68969	-0.47951	-0.460439	-2.80918	NA	-5.34074	NA	-0.598632	-5.30143	-7.72845	-5.12874	-3.37969	4.812	4.12686
POU2F2-NP_001193954_S55s _1_1_55_55	NA	NA	NA	-5.7385	-0.797049	-2.27102	-4.10752	-4.87368	-6.10869	-5.2676	-0.562893	-0.609836	-4.13756	-1.71975	-5.88747	-4.52187	-5.35932	-0.514426	-5.62048	-7.42121	-4.48484	-4.13931	4.7924	5.58729
IL16-NP_757366_S844s _1_0_844_845	-5.51131	-4.23133	-5.64222	-5.67367	-2.26138	-2.8598	-5.87183	NA	-6.28943	-5.76674	-0.657246	-0.364646	-4.81523	-1.8429	NA	-5.99768	NA	-0.638396	-5.57715	-8.38202	-6.95626	-4.72197	6.37782	4.3365
TNFAIP3-NP_006281_S220s _1_0_220_222	NA	NA	NA	-4.44674	-2.10958	-2.75139	-4.46733	-3.87863	NA	-3.72207	-1.58082	-1.64803	-3.53674	-1.8879	-1.32567	-4.48023	-0.421696	-1.77751	NA	NA	-2.41586	-3.29984	4.37303	5.5244
WDFY4-NP_065996_S3123s _1_1_3123_3123	NA	NA	NA	-5.22708	-2.30108	-4.48796	-3.02195	NA	-4.67398	-3.9546	-1.70239	-3.01094	-4.86879	-2.03	NA	-4.58664	NA	-1.41964	-2.51278	-5.95206	-3.18995	-2.47764	3.16584	6.44212
IPCEF1-NP_001124171_S210s _1_1_210_210	NA	NA	NA	NA	-1.83866	-4.07773	-4.48369	NA	-4.53341	NA	-1.02196	-1.87334	-3.62756	-3.18101	NA	NA	NA	-1.91084	-3.90908	-3.63382	-4.72157	-2.99772	6.54243	6.43979
DOCK2-NP_004937_S1644s _1_1_1644_1644	-5.77037	-5.15417	-6.21898	-5.20547	-2.21934	NA	NA	NA	-4.35491	-5.27362	-1.17619	-2.1097	NA	-2.11289	NA	-5.84733	NA	-2.12135	-3.27297	-2.20936	NA	NA	5.25294	7.08965
NCF2-NP_000424_T233t _1_1_233_233	-5.68912	-6.0616	-5.29767	-5.59684	-0.925499	-2.80666	-3.38176	-3.83789	NA	-5.50214	-1.43929	-1.90206	-4.22838	-1.64633	-2.57587	-5.70622	-3.18603	-0.682838	NA	NA	-3.76283	-2.77328	4.8512	6.68203
FGD2-NP_775829_S48s _1_1_48_48	-3.0893	-2.62908	-3.75279	-5.71209	-1.57242	-4.37318	-2.2001	NA	NA	-4.40563	-0.190924	-1.37633	-7.42344	-1.9779	NA	-2.72684	NA	-2.69442	NA	NA	-2.984	-2.08488	6.55811	7.57878
MEF2C-NP_002388_T403t _1_0_403_404	NA	NA	NA	NA	-0.990892	-4.45608	-3.18754	-7.08895	-3.23481	NA	-1.46832	-2.43441	-6.19153	NA	-6.62957	NA	-7.48815	-2.06522	-3.07997	-6.0973	-1.52814	-2.01366	6.73057	7.37381
MS4A1-NP_690605_S7s _1_1_7_7	NA	NA	NA	-4.93895	-1.39259	-4.07561	-4.12796	-3.13878	-3.83279	-4.4778	-0.862283	-0.713656	-6.8692	-1.75764	-2.41987	-3.74927	-4.40736	-0.615006	-4.42309	-7.87648	-1.6394	-1.02529	4.4181	4.75576
GAS7-NP_958839_S117s _1_1_117_117	-4.76478	-4.41775	-2.08432	-6.23071	-0.528472	-3.49959	-5.05203	NA	-2.68145	-4.84664	-0.996555	-0.23211	-5.36482	-0.407701	NA	-7.00623	NA	0.213018	-3.92286	-8.00775	-1.81221	-3.57822	4.70422	4.34348
HMHA1-NP_036424_S73s _1_1_73_73	-5.41933	-5.76272	-4.87634	-5.46718	-0.677941	-3.22326	-2.03041	-4.81578	-3.19242	-4.20317	-1.403	-0.530315	-3.69044	-0.492961	-3.4138	-6.13416	-5.9216	-1.39625	-1.95742	-4.03602	-1.6465	-1.64248	5.49006	5.68046
SEPT1-NP_443070_S253s _1_1_253_253	-4.85675	-5.9291	-4.94375	-5.21027	-0.329958	-2.40918	-2.44951	-3.76926	-4.95066	-4.58805	-0.0983849	-1.02291	-3.3877	-0.999782	-3.51854	-5.33843	-5.34624	-1.99271	-4.39749	-7.02739	-2.14363	-1.95108	4.78065	6.48638
CYTIP-NP_004279_S66s _1_1_66_66	-4.44286	-3.75682	-4.41755	-5.31592	-0.563504	NA	-2.21441	-5.28114	-3.73238	-5.54424	-0.412291	-2.66414	NA	-2.1721	-6.28192	-5.43558	-6.57542	-0.844233	-2.95393	-4.78456	-1.87849	-1.17635	5.79186	5.33806
DOK3-NP_079148_S330s _1_0_329_330	-4.57469	-2.70457	-4.30333	-7.81058	-0.794714	NA	NA	-5.11601	-3.66545	-5.98324	-0.610069	-1.40505	NA	-0.921627	-5.12531	-6.89289	-5.81176	-1.65822	-3.04846	-6.81232	NA	NA	5.17651	5.70841
PTPN6-NP_536858_S12s _1_1_12_12	-3.77605	-5.11103	-4.749	-0.0624661	0.0273668	NA	-2.67644	-4.47051	-0.606368	-1.34864	1.4276	-2.779	NA	-0.568747	-2.43547	-4.30675	-5.89545	-1.55998	-2.23904	-5.06945	-3.85279	-3.80913	6.3249	7.45999
HMHA1-NP_036424_S23s _1_1_23_23	-2.45314	-3.01116	-4.31456	-1.32301	0.0367086	-1.80978	NA	-3.64488	-0.48811	-1.31657	0.25544	-1.43156	-5.26934	-0.327178	-1.9764	-2.32897	-4.72381	-1.06176	-1.91212	-3.81258	NA	NA	7.41255	3.63074
FGD2-NP_775829_S654s _1_1_654_654	-2.83177	-2.18538	-4.00746	NA	-0.294926	-1.92456	-3.77224	-2.93291	-1.19096	NA	0.37701	-0.342556	-2.63551	-1.18925	-1.98308	NA	-2.45376	-0.600971	-4.19858	-4.39633	-3.19942	-2.23594	6.7972	4.05699
TIAM2-NP_036586_T1544t _1_0_1543_1545	NA	NA	NA	NA	-3.40108	-4.25203	-3.7661	-3.68134	NA	NA	-0.682649	-1.68558	-4.8618	-1.18214	-0.0932885	NA	-3.66724	-0.757688	NA	NA	-2.90825	-3.12504	6.78348	5.56633
TIAM2-NP_036586_S1569s _1_1_1569_1569	NA	NA	NA	-3.48633	-0.841423	-4.27116	-3.00763	-3.74567	-2.58105	-2.77791	0.0721766	-1.49782	-5.77934	-1.78133	-0.694991	-0.6496	-3.77447	-1.01498	-3.45415	-3.65058	-1.90216	-3.7185	5.78402	5.45686
HMHA1-NP_036424_S578s _1_1_578_578	-1.68055	-1.63229	-2.47569	NA	-0.635903	NA	-4.56137	-4.95946	-1.41186	NA	-0.14919	-1.52654	NA	-3.23785	-3.72802	NA	-5.13702	-3.32363	-1.23859	-2.41605	-5.85785	-4.6227	5.90552	7.1339
ACAP1-NP_055531_S547s _1_1_547_547	NA	NA	NA	-4.42273	-1.85268	-2.80878	-5.01727	-4.21103	NA	-3.23495	-1.33405	-2.2599	-3.74865	-2.23368	-4.33195	-4.30212	-5.40378	-1.65822	NA	NA	-6.25792	-5.0241	5.4881	6.29538
DOCK2-NP_004937_S1767s _1_0_1755_1767	NA	NA	NA	-3.53675	-0.278578	NA	-6.45653	NA	-4.26789	-2.97235	-0.0675386	-0.00459078	NA	NA	NA	-3.33058	NA	-0.420864	-0.511886	-3.51372	-4.91568	-4.82772	3.05022	4.07096
SASH3-NP_061863_S97s _1_1_97_97	-3.00499	-3.73217	-3.66478	NA	-0.773695	-0.485568	-4.56751	-3.91938	NA	NA	-1.36671	-0.74679	-0.840028	-2.14368	-3.61214	NA	-5.34363	-0.193976	NA	NA	-3.3888	-3.81561	4.23976	5.68046
NCF1-NP_000256_S345s _1_1_345_345	-1.90129	-1.47207	-2.37831	-4.50677	-0.551826	NA	-3.70068	NA	-3.1344	-3.88444	-0.312494	-1.00523	NA	-2.35683	NA	-4.93593	NA	-0.659448	-2.03816	-4.68401	-3.73679	-3.87171	3.95756	6.44911
MS4A1-NP_690605_S35s _1_1_35_35	NA	NA	NA	-3.98335	-0.119767	-0.511074	-3.07919	-3.89364	-2.27536	-4.11898	-0.20181	-0.21223	-1.62249	-1.61555	-4.36761	-5.28522	-3.88692	-0.250114	-1.86092	-3.57796	-3.7794	-2.63733	4.65522	4.22469
SASH3-NP_061863_S146s _1_0_146_149	-4.05657	-3.88469	-4.64414	-3.79606	-1.44163	-1.04459	-5.17265	-2.9951	-4.17195	-1.93398	-1.00563	-0.413242	-3.42729	-1.21293	-2.55136	-3.76777	-4.23999	-0.441916	-3.09966	-5.94368	-3.1	-2.77113	7.11075	5.91571
SP140-NP_009168_S184s _1_0_183_185	NA	NA	NA	-3.81767	-2.948	-2.8768	-3.2407	-5.40552	-3.23927	-3.52361	-0.940306	-1.09359	-3.38537	-0.791369	-4.28515	-4.20497	-5.28609	-1.42198	-2.40644	-2.71211	-3.9238	-2.58985	6.33666	4.62299
LRMP-NP_006143_S362s _1_1_362_362	NA	NA	NA	-2.9485	-0.710637	-3.11061	NA	NA	-2.40478	-2.14045	-0.709866	-1.34762	-5.62331	-2.84707	NA	-3.88575	NA	-1.26058	-2.58762	-3.67851	NA	NA	5.24314	5.93668
HMHA1-NP_036424_S569s _1_1_569_569	-3.29011	-3.73833	-4.4756	-3.1814	-0.432718	-2.71101	NA	-3.79071	-2.44048	-3.42138	-0.417734	-1.3675	-4.01879	-2.21947	-3.38928	-4.26511	-4.10661	-1.28164	-2.8397	-4.94097	NA	NA	5.05501	5.27285
RASAL3-NP_075055_S841s _1_1_841_841	-2.98813	-2.81396	-2.99252	-4.55959	-0.951189	-3.0851	-2.66622	-2.98866	-4.5468	-4.76245	-1.03647	-1.74081	-4.50317	-1.6416	-3.04163	-4.8596	-5.45609	-0.540156	-4.13162	-6.08892	-3.82438	-3.71634	4.96682	6.72396
MS4A1-NP_690605_T2tT3t_2_2_2_3	-1.94421	-2.48426	-1.5525	-2.79724	-1.36223	-3.28916	-3.347	-2.14802	-4.27012	-2.75185	-0.83688	-1.70767	-4.09797	-2.48709	-2.76752	-3.77009	-3.34556	-2.64998	-3.19813	-5.494	-2.42296	-2.27047	5.20199	6.34895
SCIMP-NP_996986_S144s _1_1_144_144	NA	NA	NA	-4.07939	-0.927835	NA	-3.72931	NA	-4.24781	-3.52562	-0.0366924	-1.53538	NA	NA	NA	-4.13557	NA	-2.97979	-3.99376	-6.97711	-4.86124	-3.34732	6.31511	6.2651
IPCEF1-NP_001124171_T336t _1_0_335_336	NA	NA	NA	-3.8801	-1.14036	-3.71214	-4.4428	-3.76283	NA	-3.66393	-0.510273	-1.52433	-4.73139	-3.33021	-4.02219	-4.55657	-2.33084	-2.07925	NA	NA	-5.27787	-3.02577	5.12556	7.1898
LCP1-NP_002289_S290s _1_0_290_291	NA	NA	NA	2.8932	-4.02932	-0.162486	-5.37095	-4.78361	NA	-5.73267	0.36068	-2.74145	-4.60331	2.07904	0.42373	-3.45318	-9.39468	-4.20779	NA	NA	1.58717	-4.05515	5.41756	6.14631
TSC22D4-NP_112197_S158s _1_0_157_158	-3.8297	-0.197969	0.979225	4.56672	-1.16605	-0.795897	1.86416	-3.06158	-6.11539	-2.02218	0.193747	NA	-3.8977	-4.85778	1.78982	-9.87227	-6.35835	NA	1.77457	-1.44686	1.51379	1.06799	1.47264	NA
ARHGAP4-NP_001158213_T937t _1_0_937_946	-4.08263	-3.62124	-2.68916	2.2041	-3.39641	-4.26691	4.50143	-2.42466	-2.0857	-1.62126	-2.13424	-1.57955	-4.79194	-2.48946	-2.68284	-0.302622	-3.67247	-3.18562	-2.07361	-2.997	-1.28194	-1.70938	3.60482	2.81085
ARHGAP4-NP_001158213_S900s _1_1_900_900	-4.93186	-4.06803	-4.93813	NA	-3.87518	NA	3.63256	-4.12739	NA	NA	-2.42092	-5.03211	NA	NA	-3.44723	NA	-4.00461	-3.34	NA	NA	-0.396589	-0.462047	4.03791	4.76973
ARHGAP4-NP_001158213_S970s _1_1_970_970	NA	NA	NA	4.73959	-3.2049	-7.03223	4.93893	-3.38325	-3.26828	-4.37757	-2.82193	-3.96299	-7.23947	-2.86365	-2.65833	-5.09554	-4.71596	-4.30135	-2.91848	-4.4466	-1.35059	-0.897966	3.1874	3.67499
UNC13D-NP_954712_S150s _1_0_135_150	NA	NA	NA	1.19807	NA	NA	-1.81371	-1.17656	-6.49247	-7.0597	NA	-4.02704	NA	NA	3.28516	-4.79945	1.48745	-0.682838	-0.303131	-1.00835	-1.61099	-4.40259	NA	5.6758
EOMES-NP_001265111_S667s _1_1_667_667	NA	NA	NA	NA	-7.37603	-6.36694	-2.17148	-1.12295	NA	NA	-1.48647	-2.30187	-7.25577	-3.11706	-0.543451	NA	-2.187	-0.420864	NA	NA	-3.01714	-4.23642	-1.61587	5.63854
TMSB4X-NP_066932_T21t _1_1_21_21	0.850293	1.85723	-0.447682	-4.43234	-0.556497	-1.19337	-4.90074	-0.6533	-3.11432	-4.15305	-4.71625	-4.46662	-5.91906	-1.04715	4.68468	-4.83878	-2.25761	-4.30603	-4.03512	-1.21503	-5.05062	-5.132	0.451628	3.98012
BANF1-NP_003851_S4s _1_0_2_4	NA	NA	NA	-3.42631	-2.70979	NA	-4.70448	-3.32321	-2.24859	-3.1247	-2.07436	-1.93298	NA	NA	5.66077	-2.95122	-5.9033	-2.03013	-0.255866	-3.68689	-4.97723	-4.39611	-0.475318	2.49407
GAPDH-NP_002037_T182t _1_1_182_182	-1.236	-2.88328	-2.14611	-0.427422	3.85751	-4.02672	-4.71061	-2.13515	-3.9689	-1.89188	-1.95642	-1.7143	-4.87811	-2.71918	5.51369	-1.94036	-2.18962	-2.63127	-4.2163	-5.07225	-5.20212	-0.975655	-1.19649	3.36288
PDCL3-NP_076970_S236s _1_1_236_236	0.615757	-0.618561	1.08596	NA	2.8486	NA	-2.60693	-4.95517	NA	NA	-1.37397	-1.65687	NA	-2.18157	2.40489	NA	-2.77021	-2.24299	NA	NA	-3.48823	0.116302	-1.4297	6.32566
THRAP3-NP_005110_S408s _1_0_399_408	1.78384	1.15624	1.09158	-1.26298	1.38193	-1.7035	NA	-2.44825	-1.74209	-3.37928	-0.704423	-2.57357	-0.136741	-3.05075	1.61599	-0.392836	-1.20366	-1.91318	-6.73318	-5.82637	NA	NA	-0.169602	4.15714
BCLAF1-NP_055554_S883s _1_0_883_884	NA	NA	NA	-0.352991	1.60146	-1.63974	-2.41067	-1.85208	-1.40963	-4.3475	-4.6473	-1.99704	-4.36112	NA	4.03841	-0.129133	-0.502769	-1.06644	-4.87999	-3.13945	-1.23933	-1.20225	-1.48849	4.40171
BCLAF1-NP_055554_S884s _1_0_881_884	0.769049	-0.131722	-1.34839	-0.271356	NA	-1.53559	-2.83386	-1.61618	-1.35831	-2.70574	NA	-1.83137	-4.85715	-2.25973	3.64841	-0.0597377	-0.539383	-1.45239	-8.57849	-3.94106	-1.36006	-2.22515	NA	4.35047
HSH2D-NP_116244_S194s _1_1_194_194	-0.651964	3.94016	4.09333	3.1213	-0.21085	0.354021	1.68425	0.120865	-0.59298	0.54369	0.0758056	-1.53538	-1.04263	-4.91462	-2.11011	-1.12612	-4.88334	-1.81026	-2.01256	-0.695525	0.876996	-3.1423	4.15158	4.89784
GLCCI1-NP_612435_S107s _1_0_107_110	0.367425	1.86801	0.0429346	1.80793	2.12694	0.234991	-1.40892	1.73139	0.337462	-0.143883	-0.562893	1.64769	0.0216152	-0.938205	-4.04001	0.0836798	-2.41453	-1.9506	0.338889	-1.06142	-8.08308	-4.17384	1.50988	4.241
GLCCI1-NP_612435_S405s _1_0_405_406	0.108362	1.37193	0.722682	3.64232	1.57577	0.317887	-2.43725	2.97091	0.391012	-0.013585	-1.16712	3.10116	0.727231	-4.93357	-3.23552	-0.124507	-2.38576	-2.08393	-2.82592	-3.39641	-6.54436	-2.43447	2.1801	2.20991
RB1-NP_000312_S855s _1_1_855_855	1.01891	1.07151	0.904322	2.59547	2.01951	NA	NA	-1.4339	NA	-2.35694	-1.35945	-1.13556	NA	-3.78256	1.87227	-0.850847	-2.60806	-2.61723	NA	NA	NA	NA	5.13144	4.9188
ELL2-NP_036213_S305s _1_1_305_305	-0.559989	1.01296	-1.45326	2.59307	2.40486	NA	NA	-1.44677	2.28536	-3.37527	-0.37963	-0.68494	NA	NA	0.521786	-3.89731	-1.34227	-1.43133	0.378277	-3.25955	NA	NA	5.34505	5.17735
EAF2-NP_060926_S144s _1_1_144_144	-1.08271	0.128644	-0.528203	2.82357	0.791061	-2.73864	1.58612	-1.30523	0.473569	-1.25843	-0.927604	-1.04058	0.459423	-2.19578	-3.90185	-2.61812	-1.36842	-0.568225	-2.8594	-2.48588	-3.48586	-2.8596	7.58696	5.87612
BLNK-NP_037446_S196s _1_0_189_197	-1.87983	-0.908199	-1.83526	0.945966	-0.411699	-0.583343	-3.16505	1.55554	-0.69785	-0.92968	-0.631843	-0.883743	1.92189	-6.26693	-0.0308897	-1.23715	1.00101	-1.39157	-3.00119	-1.58372	-4.16526	-4.84066	4.64739	4.1455
PIP5K1B-NP_003549_S405s _1_1_405_405	NA	NA	NA	-1.61593	1.80231	1.70161	1.11795	NA	NA	-3.82631	-1.72235	-2.40128	-4.05838	-3.87019	NA	-2.24801	NA	-4.38556	NA	NA	-5.49566	-4.52991	6.4758	6.74958
IKZF2-NP_057344_S433s _1_1_433_433	-3.58137	-0.472201	-3.68163	-1.34702	-1.13803	-0.211373	-2.25121	-1.70411	-1.40516	-3.47751	-1.35038	-2.47638	-3.98852	-4.14965	-4.93143	-3.11314	-6.50481	-1.93657	-1.85698	-3.4802	-2.12705	-1.58637	5.15691	6.63312
BASP1-NP_006308_T36t _1_1_36_36	-1.04439	-4.10192	-4.90817	2.46822	-0.881126	-3.93107	-1.50705	NA	1.5959	-0.891593	4.79528	-0.574494	-3.51578	NA	NA	0.231724	NA	-0.846572	-2.79637	-1.64796	-2.08208	3.94463	1.66469	3.17421
BASP1-NP_006308_S195s _1_0_194_196	0.303043	-3.36858	-4.55425	2.94602	-1.50469	-4.9237	-2.03859	-3.51192	2.95698	-2.93427	2.83382	-4.05355	-4.48222	-1.67949	-2.28393	0.312685	-1.6221	-2.30146	-3.92286	-2.3546	-2.5579	4.20143	1.99393	4.28525
MBP-NP_001020272_S19s _1_1_19_19	NA	NA	NA	-0.547474	-2.36414	NA	-3.41038	-3.74138	1.35715	-2.97636	1.55824	NA	NA	NA	-4.69074	-3.09926	-5.24686	NA	-1.67579	1.42441	2.41808	0.718389	4.4279	NA
RLTPR-NP_001013860_T1119t _1_1_1119_1119	-0.21355	-1.48902	-1.62366	NA	-0.911487	-2.24977	NA	-1.86923	NA	NA	3.48522	-0.925713	-2.34441	1.4467	-1.58863	NA	-3.27495	-0.961185	NA	NA	NA	NA	5.68996	4.59038
MAP1B-NP_005900_S2180s _1_0_2171_2184	-2.97126	-0.747973	-3.35206	1.7215	NA	-2.22426	-0.0637063	-3.22027	2.02431	-3.66794	NA	NA	-2.56564	NA	-1.97862	-3.32133	-3.75616	NA	-1.75654	2.19808	-0.129088	4.87689	NA	NA
SH2D3C-NP_733745_S196s _1_0_195_196	NA	NA	NA	-1.62313	-2.19365	-2.63449	-0.0289516	-2.72274	-2.1995	-2.379	-0.430436	-1.10022	-2.4166	NA	-4.00659	-2.27114	-0.910751	-2.30848	-1.83531	1.31268	-3.14024	-0.891492	8.412	6.49336
RASAL3-NP_075055_S865s _1_1_865_865	-2.50832	-3.24225	-3.78649	-2.28342	-1.06796	-0.275139	-1.82393	-1.65907	-2.91797	-1.87184	-1.17982	-1.7629	-1.42455	-1.39529	-1.15407	-4.33219	-3.05789	-1.69097	-3.53489	0.100497	-6.49228	0.878083	6.32882	5.43123
AKNA-NP_110394_T1041t _1_0_1041_1043	-3.3177	-3.36858	-3.77526	-1.61113	-0.278578	1.72712	-2.57422	-0.82915	-1.86704	-1.79566	-0.680834	-1.50003	-0.132083	-0.270338	-1.31452	-2.31741	-1.35012	-1.22316	-2.0933	-2.82104	-1.58258	-2.70854	6.80504	6.98949
AKNA-NP_110394_T51t _1_0_51_52	-4.71266	-3.75374	-5.13475	-2.23059	-1.85268	NA	-2.97084	-1.53469	-2.78855	-1.91594	-0.0766111	-0.757834	NA	0.262534	-2.23491	-2.25726	-3.26972	-1.50385	-1.54581	-2.84339	-2.55316	-3.33221	8.15332	6.18125
PRDM1-NP_001189_S272s _1_1_272_272	-3.60129	-4.24058	-5.00929	-3.48153	-2.80321	NA	-2.95244	-2.55118	NA	-2.53936	-1.82759	-1.59723	NA	NA	-1.95857	-1.52167	-3.24357	0.220036	NA	NA	-1.6607	1.08525	5.33329	5.8668
INPP5D-NP_001017915_S934s _1_1_934_934	-4.09336	-4.02951	-4.84825	-2.59315	0.0390441	NA	NA	-1.40173	-2.35122	-2.01015	-0.337897	-0.718074	NA	-1.48766	-1.96748	-3.19179	-1.82086	0.444585	-1.34691	-1.04745	NA	NA	4.21233	6.12767
FAM65B-NP_055537_S37s _1_1_37_37	-4.87821	-4.33301	-5.83322	-1.69757	-0.357983	NA	NA	-1.50467	NA	-1.57315	0.467734	-0.280707	NA	-0.429016	-1.33235	-1.78537	-2.77021	-1.73541	NA	NA	NA	NA	4.60427	6.25112
AKNA-NP_110394_S316s _1_1_316_316	-3.97379	-3.55808	-4.49433	-1.81522	-0.603206	-2.28165	NA	-1.8435	-2.04331	-2.33489	-0.43225	-1.65466	-3.41564	-0.599535	-1.70897	-2.22488	-3.10758	-1.98101	-1.46704	-2.72049	NA	NA	5.91728	6.12767
SIPA1-NP_694985_S55s _1_1_55_55	-2.68921	-4.22517	-5.85757	-1.97609	-3.31701	-1.51008	-1.11044	-5.70146	-0.142263	-2.51731	-0.833251	-2.10086	-0.970438	1.67879	0.0894509	-5.8959	0.268735	-1.06644	-0.826988	-2.36298	-1.16358	4.12806	3.29714	2.95293
RGS19-NP_005864_S62s _1_1_62_62	NA	NA	NA	-1.11412	-1.34588	NA	0.839916	NA	-0.418941	-1.90391	-0.18548	-1.67233	NA	2.60954	NA	-3.47169	NA	-3.83588	-4.18282	-2.28477	-1.11387	1.93767	3.75571	4.79302
CYBA-NP_000092_T147t _1_1_147_147	NA	NA	NA	-3.33267	-1.13569	-1.68862	0.189799	NA	-1.29806	-2.28678	-0.209068	-4.18167	-1.72263	1.77589	NA	-3.6498	NA	-1.91786	-3.63336	-3.08918	-0.929222	1.76719	5.65468	4.07795
FMNL1-NP_005883_S184s _1_1_184_184	-4.13321	-3.63357	-3.05244	-3.09737	-2.96669	-4.23715	-1.93842	-6.96457	0.266061	-4.34349	-0.44858	-2.39686	-5.25071	-0.805579	-1.31675	-4.67686	-2.9402	-2.33655	-2.73926	-3.75951	-5.74422	0.821974	6.30335	7.01045
FNBP1-NP_055848_S521s _1_0_517_523	-2.98813	-2.43804	-1.71916	-2.25701	-0.449066	NA	NA	-2.69487	-0.0485491	-2.66766	-1.11087	-1.53979	NA	-0.845841	-3.05946	-3.64517	-1.60903	-2.1962	-2.11497	-4.82367	NA	NA	6.78544	6.93592
FNBP1-NP_055848_S296s _1_1_296_296	-1.95494	-1.07151	-0.176157	-3.57517	-0.668599	-1.11473	-2.91155	-4.62706	0.0295456	-2.10437	-0.599183	-1.55305	-3.57865	-2.20052	-3.95756	-3.83717	-1.82086	-1.5249	-2.17208	-2.91601	-4.42329	0.435689	5.43715	6.49336
FMNL1-NP_005883_S624s _1_1_624_624	-4.11175	-4.89534	-4.27149	-3.14779	-1.95777	-1.25714	0.155044	-3.02298	1.85919	-3.50958	-0.305236	-1.13998	-2.82646	0.980136	-2.76084	-4.09625	-0.301393	-0.593954	-1.01802	-0.631284	-1.99922	1.77366	4.70618	5.78062
FMNL1-NP_005883_S1031s _1_1_1031_1031	-5.38714	-5.28974	-4.31082	-1.99289	-2.38516	-1.7035	0.833783	-4.79433	1.60036	-2.68169	-0.267132	-1.40063	-3.20605	0.563311	-0.995843	-2.53947	-2.45114	-1.6208	-0.968784	-2.04737	-3.22309	1.3809	7.39295	5.94366
SAMSN1-NP_071419_S23s _1_1_23_23	-3.39128	-3.69211	-3.63669	-0.470641	-1.72656	-4.44545	NA	-4.33541	-1.37616	-0.191993	-1.0274	-0.640761	-3.71139	-1.2603	-3.9375	-0.91099	-0.209859	-0.72728	-1.74275	-0.935728	NA	NA	5.41951	6.47939
MAP4K1-NP_009112_S325s _1_0_324_325	-4.23899	-4.3438	-4.9812	NA	-0.869448	-2.60261	NA	-3.67061	0.0741711	NA	-0.83688	-0.245364	-2.57961	-0.907417	-4.00213	NA	-0.970902	-0.706229	-2.78259	-3.44669	NA	NA	4.92763	5.21694
DOCK10-NP_055504_S1318s _1_1_1318_1318	-0.409763	-1.05764	-0.318474	3.40462	-3.06711	-0.600347	-2.88906	-3.70278	-3.88634	2.02107	0.373381	-2.36372	0.580519	-0.159027	-0.534537	-4.08699	2.28249	-2.03949	-11.0324	-2.96349	-7.1125	2.80303	6.27983	4.32252
DOCK10-NP_055504_S12s _1_1_12_12	-0.693353	-2.67068	0.0466797	NA	-1.35522	-0.88517	-4.08707	-4.9037	-4.27012	NA	0.124797	-2.68623	5.19147	-2.96549	-1.48835	NA	-4.60612	-4.67326	-7.07782	-4.81808	-4.1629	1.90746	7.38511	6.65175
DOCK10-NP_055504_T1440t _1_1_1440_1440	-2.58497	-2.88174	-2.38768	NA	-2.4342	-2.30291	-4.56137	-4.45336	-4.44193	NA	-0.5012	-3.25613	3.7523	-2.30236	-0.0175185	NA	-3.01343	-4.51187	-4.06072	-3.56679	-3.48586	0.308366	7.66535	7.42506
TNIK-NP_055843_S688s _1_1_688_688	0.0378481	0.157916	-2.20416	1.39736	-3.12783	1.03419	-2.78071	0.178766	-0.273908	-3.7802	-2.71124	-3.61177	4.0038	NA	1.61377	1.59188	-2.32299	0.0656582	-2.29221	-2.53336	-2.93902	1.5967	5.4881	5.20297
TNIK-NP_055843_S548s_1_1_548_548	0.719996	0.529207	-0.41023	0.427344	-1.59811	1.26588	-2.98923	-0.814138	-1.67292	-2.55941	-1.32135	-1.32553	3.9223	-1.8358	2.05724	-1.04053	-2.50083	0.0329115	-3.29069	-5.72582	-2.69283	3.17853	4.00264	4.95607
TNIK-NP_055843_S570s _1_1_570_570	NA	NA	NA	0.304891	-1.07964	0.87903	-3.1855	1.1588	-1.34269	-2.88415	0.135684	-1.58618	3.68476	-1.58239	0.960806	-0.277177	-3.20172	0.451602	-3.50338	-6.58329	-1.33639	3.63603	4.34559	3.77981
TNIK-NP_055843_T581t _1_1_581_581	-1.01986	-1.36731	-4.22655	0.307292	-0.745669	0.968302	-2.83386	1.87936	-1.43417	-2.39704	-0.798776	-1.97716	3.5823	-2.53445	1.28617	-0.603336	-2.47991	-0.245436	-3.02679	-6.11406	-2.1815	2.62608	5.98979	4.07329
TNIK-NP_055843_S892s _1_1_892_892	NA	NA	NA	1.7191	-1.12868	0.371025	-3.9869	NA	NA	-5.30569	-0.66269	-2.52939	4.58366	NA	NA	0.171581	NA	-1.20912	NA	NA	-3.66577	3.50655	6.02115	5.0143
TNIK-NP_055843_S769s _1_1_769_769	-1.1471	-1.58607	-4.52991	1.09963	-3.5669	1.82064	-2.66826	-0.0356839	-1.47433	-3.43341	-1.27599	-1.78719	6.76339	-1.82396	1.13686	-0.249419	-2.3413	-0.320285	-2.05982	-5.87944	-2.63601	3.15048	6.73057	4.95607
TNIK-NP_055843_S707s _1_1_707_707	-0.0832522	-0.140966	-2.26221	0.595416	-2.24036	0.0840772	-1.53158	-0.897774	-2.62121	-2.08031	-0.579223	-3.51899	4.84449	-2.19815	2.31352	-0.341946	-4.29491	-1.61378	-3.93271	-5.24542	-1.72462	2.66276	6.11913	5.73403
TNIK-NP_055843_S680s _1_1_680_680	-0.417428	-0.501473	-2.21727	0.100804	-2.37348	1.69311	-2.36774	-0.217967	-1.87819	-5.1794	-1.38304	-3.5698	6.92174	-3.05312	1.53577	-1.07523	-3.70647	-0.605649	-4.65351	-7.23966	-2.42296	3.10516	5.86829	5.06787
PIP5K1A-NP_001129110_S460s _1_1_460_460	1.419	-2.53356	1.01668	NA	-1.11234	1.3509	NA	-2.32816	NA	NA	-0.546563	0.0351699	2.68339	-3.73283	3.31413	NA	-1.18274	-3.85225	NA	NA	NA	NA	3.58326	4.44131
ARHGAP24-NP_001020787_S415s _1_1_415_415	1.62595	-1.65386	-1.6349	-2.03371	-1.48834	1.37216	-6.05992	-1.33954	0.301761	-1.42281	-3.15035	-1.76069	3.90599	-2.29289	6.06191	-5.60213	-3.12327	-4.58438	-3.76531	-7.00784	-8.12569	-0.455572	5.32545	2.05385
ARHGAP24-NP_001020787_S391s _1_1_391_391	-0.627437	-3.07586	-4.15352	NA	-3.97794	1.42742	-4.10752	-1.7277	NA	NA	-3.79268	-2.91816	2.36668	-3.85124	5.98837	NA	-3.79016	-3.97154	NA	NA	-3.47402	2.94546	3.47351	0.127574
ARHGAP24-NP_001020787_T452t _1_0_449_452	-1.08425	-2.80317	-3.54119	-4.07939	-3.70002	0.118086	-4.06663	-2.37534	NA	-4.02676	-2.96527	NA	0.78545	-5.16803	5.20393	-5.38932	-4.48844	NA	NA	NA	-5.00091	3.17637	0.947437	NA
LAMTOR1-NP_060377_S113s _1_0_112_113	-0.014271	3.08357	3.17389	3.371	-0.0753933	0.3689	-3.36745	-1.80061	1.35939	-0.671089	-0.671762	-2.78563	-0.888932	-0.0311377	-1.87834	-1.82238	-0.664915	-1.85002	-2.06376	-3.01376	-4.07768	4.24027	2.35452	4.84194
ELL2-NP_036213_S503s _1_1_503_503	-0.632036	1.60302	-1.37648	2.00722	2.38618	-1.26139	-3.79677	-2.59193	2.15149	-1.79967	-0.637287	-1.56851	-0.0435902	-0.654007	-3.51854	-2.79624	-3.33249	-2.97979	0.323134	-3.67572	-0.751677	2.74908	4.83748	5.03992
UBE2M-NP_003960_S28s _1_1_28_28	-1.45981	0.965205	-0.393377	NA	0.501464	-0.902174	-1.62971	-1.92713	-2.21958	NA	2.05541	-5.27288	3.02805	0.719621	-2.41096	NA	0.208584	-4.09084	-1.73881	-0.243049	-2.29986	2.50954	2.50149	5.16803
TMF1-NP_009045_S199s _1_1_199_199	-2.71833	-1.20554	0.776986	0.53539	2.1503	-2.81516	NA	-5.1203	-1.51673	-1.66135	0.126611	-4.68972	0.603806	-0.703741	-0.146773	-1.54712	-1.51226	-3.21369	-3.03467	1.61992	NA	NA	2.00373	6.53296
STK10-NP_005981_S13s _1_1_13_13	-0.340782	-1.65078	3.03719	-2.44669	0.559851	1.20849	0.408549	-1.42532	-4.34152	-3.09463	-1.74412	-1.0207	0.545587	-3.27337	-2.17919	-5.53273	-2.74144	-4.74577	-7.37717	-3.77068	1.78366	1.49959	2.34668	6.90797
STK10-NP_005981_T185tS191s_2_2_185_191	-2.07604	-1.98972	-0.458917	-0.163309	-1.05161	-1.1955	-1.39461	-4.41047	-2.86888	-5.37785	-1.86932	-2.22677	-1.70866	-1.65818	-1.2499	-8.75037	-3.91569	-2.06756	-7.72378	-4.91025	-0.233248	3.8022	2.63867	5.85282
RRAD-NP_004156_S39s _1_1_39_39	-2.09137	1.98972	-1.92702	-2.26901	-1.71722	-3.21901	-2.58853	-2.82568	NA	-3.60179	-2.32657	-2.82318	-3.2177	-1.24609	3.78212	-5.11405	-3.2828	-1.0758	NA	NA	-2.11995	2.86778	1.60786	4.79535
EML4-NP_061936_S176s _1_1_176_176	1.87122	1.6323	0.747025	NA	-2.26138	-2.05634	-2.56809	NA	-1.06155	NA	-3.00882	-4.57486	-2.73098	-2.61024	NA	NA	NA	-1.88511	-2.31978	-1.53065	-2.19334	3.83241	2.81505	4.03602
TNC-NP_002151_S84s _1_0_84_91	NA	NA	NA	-2.31703	NA	-2.58348	-3.24274	-3.57197	-1.76217	-4.58604	NA	NA	-2.98482	NA	1.67616	-4.84109	-1.65872	NA	-3.07997	-0.662008	-1.57312	5.35165	NA	NA
SIPA1-NP_694985_S74s _1_1_74_74	NA	NA	NA	NA	-5.60108	-3.08085	-2.05699	-1.81133	NA	NA	-1.60259	-2.16713	-3.48085	NA	-0.403054	NA	-1.27427	-2.15878	NA	NA	-2.56973	5.65809	4.47297	4.41802
CLIP2-NP_003379_S294s _1_0_292_294	-1.93348	-0.233404	-1.2248	-2.86206	-3.679	-2.22426	-2.53538	-3.10876	-3.31514	-5.28765	-3.24289	-1.68337	-3.73235	-0.249023	-0.0331182	-1.95424	-2.93758	-3.43824	-0.953029	-2.76797	-1.9211	4.44744	2.99534	5.38465
THEMIS2-NP_001099026_T593t _1_1_593_593	-2.0929	-1.97123	-0.756658	NA	-1.81531	-1.23801	NA	-4.61205	-0.193582	NA	-1.52457	-2.22014	-2.24194	-1.14425	1.07892	NA	-3.77708	-2.76693	-3.66094	-1.23458	NA	NA	4.569	7.01045
ZEB1-NP_001167567_S646s _1_0_646_647	NA	NA	NA	-3.76485	-3.16053	-2.5856	-5.5897	-2.26168	NA	-2.0743	-2.39008	-3.04628	-2.36304	1.24065	-1.23875	-3.30745	-3.87646	-3.0523	NA	NA	-7.03201	6.55799	3.99676	4.76973
BRCA1-NP_009231_S1239s _1_1_1239_1239	NA	NA	NA	NA	-0.883461	-1.83316	-1.49478	-1.68266	NA	NA	-1.66066	-1.23717	4.68147	NA	2.62552	NA	-0.262164	-1.4594	NA	NA	-0.259288	-2.33952	4.92959	5.15173
IL16-NP_757366_S922s _1_1_922_922	-5.87921	-5.35907	-6.26205	NA	-0.705966	NA	-0.538006	NA	-0.345309	NA	-0.414105	-0.556822	NA	-0.668216	NA	NA	NA	-0.467645	-0.165274	-0.972037	-1.41688	-2.10646	4.36127	5.3171
MBP-NP_001020272_S112s _1_0_112_114	-5.16793	-6.12476	-6.53544	-2.23059	-1.11467	NA	NA	NA	0.0719398	-3.63787	-0.0475793	-1.19078	NA	NA	NA	-1.50317	NA	-1.56934	0.116348	0.178703	NA	NA	3.94973	4.241
IFIH1-NP_071451_S1022s _1_0_1016_1022	NA	NA	NA	-5.24388	NA	NA	-0.961196	1.17167	-2.50295	-2.84005	NA	-1.8888	NA	NA	5.56495	-2.19943	-2.34653	-1.82897	-2.73532	-4.72312	1.67476	-0.412412	NA	2.75961
UBR4-NP_065816_S457s _1_1_457_457	NA	NA	NA	-2.54273	-0.341635	-0.589719	NA	1.21456	0.118797	-3.74211	1.41127	-1.16649	-2.07893	NA	3.28739	-2.60193	-2.26546	-4.64753	0.744583	-3.27631	NA	NA	2.89344	4.41336
OAS2-NP_058197_S417s _1_1_417_417	-3.25945	-3.04967	-2.01503	-4.55479	-0.937177	-2.60261	NA	1.57484	1.08271	-3.36325	-1.6788	0.030752	-2.64249	-1.33845	3.34533	-4.74394	-1.01798	-3.71659	-1.85501	-3.22883	NA	NA	3.49115	4.39706
DOCK10-NP_055504_T1406t _1_0_1401_1406	-0.855842	-1.8526	-0.891483	-0.732353	-0.874119	-0.368663	NA	-3.00796	NA	-0.212039	-0.250802	-1.68337	2.24559	-1.98737	0.238762	-1.66277	-1.95424	-1.45239	NA	NA	NA	NA	7.07548	6.43979
STAT2-NP_005410_T800t _1_1_800_800	-3.09696	-1.06842	-1.44389	NA	0.141804	-1.53346	NA	-2.1566	NA	NA	-1.5028	-1.83358	0.57819	-1.47345	3.39659	NA	-2.48253	-1.6629	NA	NA	NA	NA	5.40776	5.91804
ICAM1-NP_000192_T521t _1_1_521_521	NA	NA	NA	NA	-0.402357	NA	-0.611604	-2.82139	-2.8131	NA	-0.41592	-2.13179	NA	-0.798474	0.657726	NA	-3.47371	-2.20088	-3.36159	0.701005	3.32474	1.06151	3.86742	4.53215
TLK2-NP_006843_S26s _1_1_26_26	-1.95188	-2.32558	-0.503859	-1.96408	1.29552	-1.47607	0.864449	-4.49625	-3.4981	2.34782	1.49836	-0.0642318	4.33449	-1.2674	1.77868	1.26109	-4.25045	-1.58805	-5.82332	-4.02485	0.881731	-2.65459	1.52555	3.69363
WBSCR22-NP_059998_S240s _1_1_240_240	NA	NA	NA	-0.473042	-1.01892	0.566575	-0.311078	-4.97447	-2.83318	-0.83346	-3.74368	NA	1.89161	0.17017	-1.85383	-3.79784	-3.8477	NA	-4.96467	1.51378	2.04405	3.22816	0.465346	NA
AKAP11-NP_057332_T1485t _1_1_1485_1485	-4.93493	-3.28539	-4.6741	-0.0792733	-0.00532961	-0.0625851	-0.429653	-3.19025	-1.95183	-0.270172	-3.34268	-3.25834	-0.814411	-2.91102	-4.13807	-0.941061	-2.7519	0.65276	-3.72199	0.094911	-2.57683	2.02399	2.72882	5.58962
PARP4-NP_006428_T1290t _1_0_1288_1290	-4.76018	-5.05403	-4.81267	-0.717947	0.779384	0.313636	-2.86248	NA	-1.38731	-0.141878	-1.36489	-3.95636	-0.660713	-4.92172	NA	-1.97274	NA	-4.70133	-4.236	0.589282	0.592925	3.44181	3.42648	6.23016
PARP4-NP_006428_T101t _1_1_101_101	-4.98552	-4.02643	-4.29958	0.256871	1.81866	1.73562	-3.08941	NA	-2.50295	1.65022	1.5909	-0.00900863	0.0518891	-2.65287	NA	-1.23484	NA	-2.85348	-4.39946	0.854623	0.562151	3.65761	3.92817	3.0857
PARP4-NP_006428_S1713s_1_1_1713_1713	-4.15008	-4.2529	-3.49624	-1.02048	2.77386	2.16923	-2.3105	-1.05003	-3.46463	-2.09234	-0.0439504	-1.20404	-0.770165	-2.90154	-1.6332	-3.67756	-0.696299	-1.81026	-4.62594	-0.268187	-0.623845	4.87257	2.05076	4.69287
SYNE1-NP_149062_S8152s _1_1_8152_8152	NA	NA	NA	-2.21619	-3.59259	0.0947049	0.238864	-0.245845	NA	1.91883	-0.0566517	-0.196767	-2.09057	3.75107	-0.253743	-8.37332	-5.80915	-2.1658	NA	NA	-0.178801	2.86346	4.52	3.81242
SYNE1-NP_149062_T8312t _1_0_8310_8312	-4.42907	-6.14171	-6.58038	-2.39867	-2.55565	-0.368663	-0.687247	-1.13581	-5.26081	0.3733	-0.579223	-0.760043	-4.07468	2.63323	-0.608079	-6.18043	-3.87385	-2.72717	-4.22615	-8.52167	1.06638	3.13105	2.31728	5.373
PLCL2-NP_001137854_S1113s _1_1_1113_1113	-7.74476	-7.5483	-6.58038	2.31935	-2.07221	-3.12762	-2.1633	-2.66484	NA	-3.06456	-0.713495	-2.43662	-0.83537	-0.793738	-1.45938	-3.60122	-0.379851	-1.92487	NA	NA	-2.80882	2.70808	3.34221	5.69444
DOCK10-NP_055504_T303t _1_0_302_303	NA	NA	NA	1.57023	-0.885796	-0.273014	NA	NA	-5.10016	0.716084	-0.95845	-4.22143	1.29545	-2.19815	NA	-6.52046	NA	-3.68618	-5.12222	-7.58041	NA	3.04042	5.00405	6.50734
DOCK10-NP_055504_S1257s _1_1_1257_1257	-5.75351	-6.06776	-4.77147	1.46219	-3.97093	-0.621602	-1.89344	-4.46408	-4.11616	1.63418	-0.470354	-3.28264	2.97449	-2.25262	-3.30014	-1.37594	-1.96993	-1.91552	-6.18963	-8.84288	-2.85617	3.46339	4.53176	4.85824
RPL22L1-NP_001093115_S118s _1_0_118_120	-1.92582	-3.64127	-3.04682	-0.403412	-0.941847	-2.38368	-5.96178	4.81732	-7.95173	-1.53306	-0.481241	-2.02576	-1.88797	-4.04781	-2.3909	-6.18968	-4.93826	1.00596	-2.7432	-3.18973	3.81713	-1.55832	2.91695	3.45605
OAS3-NP_006178_S385s _1_0_381_385	-0.829782	-3.68133	1.58969	-2.57154	-1.04928	NA	-1.92615	1.98873	-5.05107	2.65652	1.26792	1.09545	NA	0.0257021	2.82609	-7.94539	-1.20366	-1.17638	-4.17298	-4.0444	0.604762	-1.46552	0.0224501	1.15942
CD74-NP_001020330_S8s _1_1_8_8	NA	NA	NA	-4.3483	-0.551826	1.91842	-3.86832	2.59562	-7.77769	-4.73639	-1.55723	-2.72157	-4.3029	-3.316	3.5615	-5.16956	-0.793064	-3.95751	-6.88482	-5.48003	2.70215	-2.67617	2.79937	3.72857
PARP10-NP_116178_S431s _1_1_431_431	-1.23907	-4.60108	-0.380269	-7.63291	-2.23335	-0.574841	2.28735	3.14461	-0.45241	-2.30883	-2.17234	1.38703	-0.262494	-5.28171	0.80258	-8.20446	-0.929057	-0.502731	-4.22024	-3.48858	1.53746	1.20394	2.51913	3.09269
PARP14-NP_060024_S33s _1_1_33_33	-0.77613	-2.50275	-0.153686	-6.11306	0.447749	-2.88318	-1.32305	1.92225	1.95514	-2.75185	-0.829622	0.552059	1.34668	-3.30416	0.526243	-4.38771	2.52571	-3.06867	-3.22373	-3.48858	-0.626213	2.06283	3.25011	3.30465
GCC2-NP_852118_S236s _1_1_236_236	-2.93294	-2.98034	-2.13675	-4.55479	1.6435	-0.800148	-0.264057	1.25102	0.366468	-4.54395	-1.02014	-0.777715	-0.774822	0.0091238	-0.249286	-5.11636	-1.54626	-1.59039	-4.27932	-4.80691	-2.0584	-1.13319	4.35931	5.51742
DTX3L-NP_612144_S256s _1_1_256_256	-2.36883	-4.99394	-2.16109	-5.29671	-0.0964124	-0.241131	NA	1.11162	NA	-3.74412	-0.807848	1.53724	2.41326	-1.99448	3.4679	-1.99587	1.33315	-2.91663	NA	NA	NA	NA	2.89344	3.78913
PARP14-NP_060024_S1403s _1_1_1403_1403	-3.08317	-7.29872	-3.45505	NA	-0.0403614	-1.68012	-2.98106	1.36039	-1.66399	NA	-1.74231	1.15068	0.699286	-2.83997	2.55866	NA	0.423036	-4.10487	-5.17933	1.49144	0.244938	0.137882	1.3531	3.55154
IFIT3-NP_001026853_S478s _1_1_478_478	-5.49751	-5.44381	-5.19093	-5.68807	0.492123	-1.23588	-2.17148	2.37259	-1.55466	-5.52419	-1.69513	-0.43754	-0.704959	-0.232445	1.83439	-8.65785	-0.338007	-1.58805	-3.29069	-1.75968	0.801244	0.278154	2.37999	2.34034
OAS3-NP_006178_T365t _1_1_365_365	NA	NA	NA	-6.58606	-2.40851	-0.736382	-0.928485	2.71571	-4.70522	-3.0826	-0.713495	0.092602	2.50175	-1.48766	1.79873	-7.38328	1.30177	-5.95038	-3.82636	-3.90475	-0.517319	-4.12636	0.216462	0.23006
TAP1-NP_000584_T545t _1_1_545_545	-4.08263	-2.38104	-0.249188	-4.43714	1.79297	-3.93957	-2.53538	1.75069	NA	-3.58175	-2.98886	-4.50196	-6.24742	-4.50016	2.9598	-3.474	2.42633	-3.47099	NA	NA	-3.02188	1.81466	2.37607	4.12453
STK10-NP_005981_S448sS454s_2_0_448_455	-2.38263	-3.68133	-2.93072	NA	-1.82699	-0.653486	-2.31254	-1.08006	NA	NA	-0.97841	-2.10749	-4.8455	NA	0.778067	NA	-0.751219	-4.1306	NA	NA	-1.42161	3.6425	3.22855	6.3373
NMI-NP_004679_S16s _1_1_16_16	-3.66414	-1.92501	-1.11058	-2.38666	0.770042	1.98431	-2.8543	0.0651077	-0.472491	1.71437	-2.01992	-2.69506	-5.60002	-4.16386	2.30907	-4.66992	-1.26904	-1.61144	-4.29311	-2.44677	0.763368	3.33606	2.71902	3.87997
SP100-NP_001073860_S362s _1_1_362_362	-2.44394	-4.4008	-5.35197	-4.46355	-1.3272	-2.55797	-5.2074	1.14165	-4.23219	-2.70173	-1.98726	-0.821893	-2.07194	-1.24846	3.16259	-1.38982	-0.659685	-3.44994	-4.88983	-3.77348	0.742063	1.52333	2.92479	1.89779
FAS-NP_000034_T241t _1_0_241_243	NA	NA	NA	NA	-1.42529	NA	-1.70536	-0.612555	-4.14294	NA	-0.708052	-1.49562	NA	-1.6037	2.29792	NA	1.3253	-2.43713	-3.29069	-1.01114	1.55166	0.105512	4.51021	5.01197
TRIM22-NP_006065_S383s _1_1_383_383	-4.27578	-4.47475	-4.58047	-4.66524	0.209532	-1.91606	-1.79531	0.946498	-5.06892	-4.32344	-0.960265	-0.210021	-3.30852	-2.75234	2.30907	-3.82098	-0.60738	-0.495714	-4.44672	-4.19523	0.0484559	-0.671374	4.69638	4.45994
RUNX3-NP_001026850_S411s _1_1_411_411	-2.61869	-3.19295	-3.52621	-5.70968	NA	-4.2414	NA	-0.473162	-4.56688	NA	-3.35357	0.0660948	-5.65591	-3.5931	0.907321	1.32586	3.06707	-1.34011	-4.74804	-4.75942	NA	NA	4.10062	6.31401
TRIM22-NP_006065_S87s _1_1_87_87	-1.86297	-1.4012	-2.85957	-6.28833	-1.25013	-4.83442	-3.64957	-1.4918	-6.87402	-5.52619	-2.89269	-1.46469	-5.07372	-4.06202	3.93589	-2.74766	-0.264779	-1.1296	-5.78393	-5.89061	1.831	0.381738	2.4721	3.88229
RGS14-NP_006471_S203s _1_1_203_203	-0.293262	-1.12851	-5.043	-3.86569	-0.404693	-3.79929	-4.83532	-0.522486	2.23405	-4.16308	-0.483056	1.48643	-2.24893	-0.639797	0.178592	-0.80921	0.603489	-0.425543	-2.74714	-3.60031	-3.76993	-1.1224	4.76497	4.18975
OAS2-NP_058197_S407s _1_0_405_407	-2.19254	-1.49364	0.428686	NA	-0.953525	-3.99484	-4.09321	-1.75772	-0.392165	NA	-2.01992	-1.74522	-3.70907	-0.942942	5.34655	NA	0.637488	-2.19854	-3.15677	-4.09188	-4.34518	-3.09914	5.64684	4.75576
TFEB-NP_001161299_S469s _1_0_466_469	-4.41374	-2.04826	-1.96447	-1.00607	-0.556497	-3.34017	-5.89841	-4.46623	-3.02284	-2.54939	-0.464911	-3.5698	-3.41098	-0.355598	0.595327	1.20557	2.55971	-0.081702	-1.27601	-1.04745	-3.1284	-0.166398	3.24619	5.36834
TFEB-NP_001161299_S123sS128sS136s_3_3_123_136	NA	NA	NA	0.405734	-4.57815	-4.21589	-4.4796	-1.65907	-2.52973	-2.04223	-3.38986	-1.25705	-5.12495	-2.81392	1.79205	-1.56562	2.28772	0.52879	-2.83182	-3.06962	-5.08139	1.27516	5.62333	4.5997
DOCK8-NP_982272_S2082s _1_1_2082_2082	NA	NA	NA	0.609822	-1.08898	-1.09135	-3.28363	NA	-5.45716	-4.68427	-0.969337	-1.96833	-5.29728	NA	NA	-3.00905	NA	-2.52601	-4.95876	-3.34893	-3.77467	-3.22863	4.36715	5.5081
DOCK8-NP_982272_S139s _1_1_139_139	NA	NA	NA	0.590614	-1.75692	0.047943	-3.50033	0.609811	-2.16826	-3.18484	-0.668133	-1.06708	-4.34016	-2.00869	0.113965	-1.89872	-0.934288	-2.66635	-2.55808	-0.343599	-2.4419	-4.49107	6.54047	5.92969
DOCK8-NP_982272_S904s _1_1_904_904	-4.84449	-3.6613	-4.35201	1.43337	-1.13803	-1.09135	-3.92557	-0.0313949	-4.67175	-3.2971	-0.851396	-1.51329	-4.98756	-3.87729	0.396988	-1.19551	-1.42073	-2.3576	-6.23689	-0.522355	-1.86192	-4.65292	6.56007	6.13699
LAP3-NP_056991_S238s _1_1_238_238	-4.88128	-6.42673	-5.34635	0.194444	-2.45756	-2.15624	-4.01143	3.18965	-4.45532	-3.11267	-1.76045	-0.47951	-6.37783	-1.2674	0.42373	-3.09695	-2.82513	-2.09095	-5.36052	-6.05261	-3.72732	1.38522	5.29409	5.89475
UBA7-NP_003326_S24s _1_1_24_24	-3.02645	-4.99086	-4.25651	NA	-1.56308	-0.107221	-4.18929	4.94171	NA	NA	-2.52072	-0.764461	-2.54701	-3.08627	1.20149	NA	0.109204	-2.36929	NA	NA	-2.68336	-0.237613	3.84586	4.15947
STK10-NP_005981_S417s _1_1_417_417	-3.10616	-4.18049	-2.96069	-0.0336538	-0.449066	-0.324027	NA	NA	-2.71939	-3.93054	-2.48262	-0.782133	-3.2177	NA	NA	-5.00301	NA	0.107761	-4.68896	-5.32083	NA	NA	5.44695	4.28991
PRKCB-NP_002729_S660s _1_1_660_660	-2.13429	-3.28231	-2.33712	-3.09496	-2.8289	-4.76428	-5.78597	-2.98866	-6.0953	-5.62442	-2.89813	-3.55654	-6.0029	-2.43735	-1.97194	-3.86955	4.57347	-6.13517	-7.71393	-3.52769	-3.16628	0.381738	5.0746	6.98716
ARHGAP15-NP_060930_S243s _1_1_243_243	-0.368374	-1.37655	-0.380269	-2.79003	-1.7686	-1.65462	-2.61511	-1.48108	-4.93281	-5.20145	-1.08909	-3.98949	-2.42592	NA	-2.61376	-5.93985	2.17788	-5.30246	-4.78349	-2.8797	-2.65969	1.74129	7.75942	6.98017
IL16-NP_757366_S795s _1_1_795_795	-2.18488	-3.14981	-1.37086	-2.12015	-0.951189	-2.54097	-1.96908	-3.8529	-4.13848	-2.9042	-1.50098	-2.14504	-1.85071	-2.90865	-1.53515	-3.34215	1.17885	-3.52946	-8.77346	-3.96061	-3.57818	0.655807	3.85762	7.18049
RUNX3-NP_001026850_S228s _1_0_225_228	-2.37343	-3.44253	-3.92506	NA	-2.42953	-3.0851	-2.76844	-4.18101	-1.70192	NA	-2.48625	-1.99925	-4.62194	-1.81922	-1.6332	NA	4.11056	-1.03603	-2.48915	-4.07513	-0.820328	-2.46685	5.25098	6.1137
LRMP-NP_006143_S322s _1_1_322_322	NA	NA	NA	-5.42636	-2.83123	-3.65475	-3.20185	-2.94792	-0.936597	-6.05941	-1.44292	-1.19299	-3.51112	-1.14662	-4.21384	-7.05944	1.79082	-0.306251	-1.4178	-2.11719	-3.73916	0.256573	6.76584	5.21462
FAM65B-NP_055537_S21s _1_1_21_21	-4.27884	-4.09884	-4.79394	-1.65195	-4.05267	-4.43057	-1.35167	-2.46112	-2.28875	-2.52533	-2.7439	-1.02291	-4.62194	-1.52792	-1.6644	-1.56331	1.8379	-2.64062	-2.99725	-2.16747	-1.88559	1.85351	4.00068	5.21927
PTPN6-NP_536858_S252s _1_1_252_252	NA	NA	NA	-1.5391	-1.35055	NA	NA	-2.08154	-1.42301	-3.61582	-2.05984	-1.87334	NA	NA	-2.08782	-3.52952	5.02591	-2.23129	-3.69048	-3.7232	NA	NA	4.94722	3.85667
PRKCB-NP_002729_T500t _1_0_500_504	-2.30598	-3.05275	-2.27158	-1.96888	-1.20342	-2.10098	-2.30027	-1.58401	-1.85365	-3.72407	-3.19571	-2.37919	-3.52742	0.608309	-1.94297	-3.36065	3.47244	-1.69331	-4.53928	-2.62274	-0.962363	3.30585	3.03062	5.04691
PRKCB-NP_002729_S654s _1_1_654_654	NA	NA	NA	-1.64714	0.179171	NA	-3.64549	-0.425983	NA	-3.30511	-1.1653	-2.26211	NA	-3.15022	-1.914	-4.2628	3.94319	-1.84535	NA	NA	-3.09053	-0.183662	2.69159	5.75034
FERMT3-NP_848537_S595s _1_1_595_595	-2.5819	-3.16368	-2.8914	NA	-1.53505	NA	-2.5456	0.165899	-2.61898	NA	-1.94916	-3.47923	NA	NA	-0.92453	NA	4.17071	-3.4476	-2.89681	-1.9133	-1.31508	0.193991	3.06197	4.48324
INPP5B-NP_005531_S214s _1_1_214_214	-2.76739	-1.83566	-2.41764	-3.02293	-2.22868	NA	NA	NA	-2.15264	-2.56943	-0.359671	-4.8068	NA	-1.44739	NA	-2.81474	NA	-2.49092	-1.62459	-0.379909	NA	NA	5.42343	5.50344
PTPRC-NP_002829_S994s _1_1_994_994	-0.929422	-1.60918	-2.34835	-3.25103	-0.757346	-1.26352	NA	-1.88853	-2.17719	-3.71806	-1.48828	-3.49469	-1.42222	-1.73396	-0.287171	-3.85799	1.37761	-2.64062	-4.24387	-0.354771	NA	NA	4.53372	7.03607
TNFAIP3-NP_006281_S537s _1_1_537_537	NA	NA	NA	-3.03254	-2.99471	-2.03296	NA	-2.18447	-1.97191	-3.06256	-2.37375	-2.56253	-2.27688	-1.10872	-1.64657	-3.55727	2.66955	-2.5494	-3.09375	-2.1954	NA	NA	4.19273	5.77596
SYNRG-NP_009178_S809s _1_1_809_809	3.85174	3.83693	3.84427	1.03961	3.79913	4.05671	NA	NA	-0.787101	-1.19028	3.31103	NA	3.79421	NA	NA	-2.12773	NA	NA	1.42599	-3.37686	NA	NA	3.73024	NA
BAZ1B-NP_115784_S312s _1_1_312_312	4.88339	5.77196	4.63263	2.28334	NA	3.12785	-0.0453068	2.38117	-1.19096	-2.53535	NA	0.987217	1.9475	NA	-1.62652	-4.52418	0.258274	-0.313268	1.5087	-0.474873	-1.85719	1.02051	NA	0.122916
HTT-NP_002102_S1866s _1_1_1866_1866	6.26608	6.16174	6.30672	2.90761	4.10507	1.77388	-0.856931	0.824261	-1.70862	-0.983804	-0.475798	-0.39778	3.48915	NA	-0.460996	-2.78698	2.14911	-2.19387	-2.19374	-3.00259	-0.661722	1.16294	3.14428	2.43118
HTT-NP_002102_S1866s _1_0_1864_1866	3.96364	4.07573	5.30863	2.91241	4.18681	2.21174	0.16731	1.82574	-0.916515	-0.584892	1.66711	-1.08034	3.87572	0.449632	-1.10504	-5.19732	2.19357	-1.71202	-4.13556	-1.90213	-4.60084	1.87509	2.7249	2.52668
HIST1H1E-NP_005312_T146t _1_1_146_146	3.28303	3.74142	3.32182	1.90878	4.759	NA	1.55545	NA	NA	-2.42911	-2.14512	-1.7651	NA	NA	NA	-2.77079	NA	-0.760027	NA	NA	-2.06787	0.692493	2.12915	4.04068
SLC38A1-NP_001265319_S52sT54t_2_2_52_54	NA	NA	NA	-0.63151	5.05327	2.98757	NA	4.55784	-1.27575	-1.78965	-0.023991	-2.08982	0.564217	-0.729793	-2.49119	-3.43467	-0.515845	-1.06644	-3.16859	2.74832	NA	NA	2.49953	3.7635
HIST1H1B-NP_005313_T138t _1_1_138_138	5.64985	5.5609	6.61569	2.71792	3.28066	2.22662	0.919647	2.38546	NA	-3.01244	-2.42818	-3.78627	-0.909891	NA	-2.11679	-1.79694	-0.0215596	-0.745993	NA	NA	-0.763514	0.927717	2.08015	3.43741
AHCTF1-NP_056261_S2005s _1_1_2005_2005	5.99322	6.83654	5.50713	-0.667525	NA	1.67611	-1.38234	-0.282302	-0.327458	-4.4377	NA	-2.2334	0.443122	NA	2.64557	-1.48466	0.60872	-0.245436	-0.677315	-1.49155	-1.22039	-1.35115	NA	4.77206
RRBP1-NP_004578_S135s _1_0_134_135	6.94363	5.94605	2.18517	-3.51274	4.76367	1.69099	-3.34292	0.494008	1.17419	-4.19314	-1.34856	NA	-1.59222	NA	3.04894	-3.21492	-1.81563	NA	-2.68609	-5.14766	-3.81964	-0.639004	-2.19399	NA
TPX2-NP_036244_S486s _1_1_486_486	5.88132	3.15752	2.18329	-1.18135	-0.491104	0.407159	NA	-2.84069	-1.19542	-3.45746	-2.8183	-0.969891	-1.04263	-3.28048	3.62836	-0.920243	-0.115709	1.57435	-4.82681	0.418906	NA	NA	-0.761437	1.72077
GPATCH8-NP_001002909_S650sS653s_2_2_650_653	3.6264	1.84644	0.722682	-2.62196	NA	NA	NA	-3.0337	-1.93844	-3.91852	NA	-1.50887	NA	NA	4.49525	-1.46153	0.344578	0.0235553	-3.69048	-2.3937	NA	NA	NA	3.36753
KIAA1217-NP_062536_S1739s _1_1_1739_1739	NA	NA	NA	NA	4.9365	6.57548	0.862404	2.31255	-0.318533	NA	3.82997	-0.121664	6.93106	NA	-0.211401	NA	0.430882	-0.612667	-1.534	1.98302	0.0129471	2.17289	-2.4272	-2.13877
DLG5-NP_004738_S972s _1_1_972_972	-0.124641	-0.0100128	3.47725	NA	3.89021	3.25964	-0.0759727	-0.108597	-1.83134	NA	3.43442	1.30751	6.25572	0.253061	2.46283	NA	-1.67441	-1.7588	-4.33053	2.96059	-0.820328	0.327788	-3.69122	-2.36004
CRIP2-NP_001257766_S178s _1_1_178_178	-1.05052	2.04518	3.67012	NA	3.28766	6.24815	0.373794	1.5877	NA	NA	4.01687	-2.00588	2.15476	NA	1.5068	NA	0.739483	-1.43835	NA	NA	-2.73544	-1.68996	-2.83482	-3.28009
S100A16-NP_525127_S2s _1_1_2_2	-0.83898	2.33944	4.2319	5.74322	NA	NA	-0.229302	0.0801193	-4.62489	-0.0456584	NA	-0.954429	NA	-2.8305	-0.128945	-5.9306	1.38807	0.823511	-3.52702	-2.41605	-1.62046	-1.36194	NA	-0.252091
CDC20-NP_001246_T59t _1_1_59_59	5.94417	7.15853	6.27676	NA	1.95879	4.34791	-0.597293	-0.518197	0.232592	NA	-1.2778	NA	3.90832	NA	1.99484	NA	0.279196	NA	-6.44368	2.14781	-3.28701	-0.213874	2.16246	NA
AP3S1-NP_001275_S191s _1_1_191_191	NA	NA	NA	3.22934	3.4745	2.33077	0.310418	0.577644	-0.104331	1.989	-0.325195	0.660296	-0.441809	NA	-1.04041	-0.776825	-0.073865	-0.486358	-9.20673	1.61992	-2.72597	0.785288	0.445749	-2.34607
PPIP5K1-NP_001124330_S1073s _1_0_1073_1075	0.726127	1.45358	4.91539	0.725071	4.27089	1.78664	NA	-0.756237	-1.40293	1.99902	3.44349	4.18574	6.5864	-2.66708	-2.47559	-1.05672	0.496263	-1.65354	-5.2975	-1.02231	NA	NA	-2.2763	0.190463
VPS51-NP_037397_S663sS667s_2_1_663_667	2.32343	2.84477	3.40984	2.83317	1.88172	3.24476	-3.36336	NA	-4.09831	0.493575	4.20013	3.65339	4.80955	-0.912154	NA	0.368202	NA	-0.879318	-5.79378	-1.16755	-2.40876	-3.69476	-1.00836	0.437362
ABL1-NP_009297_S16s _1_1_16_16	0.923873	2.16843	1.97169	-1.38543	2.77153	2.51145	0.0916676	1.02156	-1.86258	0.5918	3.08604	0.58961	4.13887	0.849878	1.25497	-2.72453	1.06901	0.891343	-9.20476	1.9886	-3.7581	0.222045	1.06698	0.991719
SCRIB-NP_056171_T607t _1_1_607_607	5.93957	2.78469	3.36864	-1.44066	0.0273668	1.20424	-1.18812	-0.342348	-5.82532	-1.66336	0.170159	0.662505	3.10956	1.74274	3.00437	-3.19179	-3.7797	-0.0302429	-4.72637	0.994276	2.27605	0.459427	-0.818269	0.190463
LIG1-NP_000225_T233t _1_1_233_233	2.79556	4.35767	2.27505	-4.17783	0.417388	0.896034	-1.63176	-2.39249	-3.91089	-0.372406	2.13343	1.37157	5.79229	-2.10105	3.98046	-1.22096	-3.86862	0.811816	-4.19267	-1.93006	-0.0983141	-2.40642	1.7568	3.16023
PCNP-NP_065090_T139t _1_1_139_139	2.35408	0.0793436	2.54283	-3.51274	1.15072	1.68248	-2.20623	-1.74914	-3.82387	0.772212	3.22031	1.10871	2.54367	-1.75764	3.94258	0.615712	-4.64012	-1.43835	-3.30842	-3.06404	2.44412	-3.11425	1.54319	2.64314
MACC1-NP_877439_S72s _1_0_72_74	-2.04998	6.15096	5.85355	0.90995	5.23777	2.12672	-4.29969	-0.256568	0.408862	0.888478	-1.53364	-3.81941	1.5423	-4.18518	-2.29285	-1.18857	-1.58287	0.290207	1.78442	3.70354	-0.183535	-7.044	-0.637975	2.07714
CC2D1A-NP_060191_S292s _1_1_292_292	-0.236544	2.40107	0.988588	-1.09011	1.40061	6.14399	-1.89139	1.5877	-2.71492	0.581777	0.0776201	-4.40698	-1.44784	-5.94247	2.2333	-0.492303	-1.61426	-2.66869	0.917889	4.41298	0.472195	-2.80134	-4.0616	-2.02696
KRT19-NP_002267_S10s _1_1_10_10	-0.146102	0.814223	3.72817	NA	3.3624	4.12686	-0.42352	NA	-3.48471	NA	-1.05462	-1.47574	1.97079	NA	NA	NA	NA	-1.98569	-0.771845	2.1925	0.188124	-5.48375	-1.56884	-4.63803
CRIP2-NP_001257766_S189s _1_1_189_189	-1.11184	0.596995	1.90615	2.4178	2.42121	3.75489	-0.769022	-0.801271	-2.28206	1.30944	-0.782445	-1.84904	-0.977425	0.118067	2.10404	0.55557	-3.14942	-3.48736	-1.21299	1.66182	-1.87376	-6.16137	-3.64614	-5.225
PTPN1-NP_002818_S118s _1_1_118_118	4.00043	3.97405	2.75069	NA	1.63182	-1.3868	-0.0657507	NA	0.38655	NA	-2.49895	-1.58839	4.92599	-1.19872	NA	NA	NA	-2.06054	-1.12437	-1.08655	-2.34247	-0.377884	2.623	4.57641
FLYWCH1-NP_115672_S260s _1_1_260_260	2.21919	1.85415	0.86687	-0.965253	NA	-0.970191	NA	-2.15445	-1.8001	4.73327	NA	NA	4.66983	NA	1.19034	1.03903	-2.6159	NA	1.10498	-3.51372	NA	NA	NA	NA
TIMELESS-NP_003911_S1087s _1_1_1087_1087	2.24218	0.85582	2.12712	-1.95928	-0.535478	0.381653	1.93776	0.245246	4.39838	2.24157	4.47956	-2.57357	3.50079	2.23772	-1.18527	1.15006	-4.64797	-2.02545	-5.65789	-2.86294	-4.65055	-4.50401	2.16442	0.628359
PRRT3-NP_997234_S815s _1_1_815_815	1.76238	2.35639	0.979225	0.528187	-0.122102	3.38929	2.12175	-1.54112	1.06263	3.79914	1.09917	1.66094	-0.136741	-3.35389	-1.90508	0.664289	-5.38809	-2.28977	-5.60275	-3.95782	-4.24338	-2.09998	0.175308	3.19983
USP7-NP_003461_S155s _1_1_155_155	-0.884967	1.204	3.97161	-0.74916	-0.280913	0.662224	1.57999	0.170188	5.89111	3.89335	1.92658	NA	1.97778	NA	-4.976	-2.19018	0.739483	NA	-2.70578	-1.55858	-2.80882	-1.31446	0.194905	NA
PCM1-NP_006188_S384s _1_1_384_384	-2.25693	0.832711	-0.921445	-1.36863	-1.0703	2.03107	0.38606	-3.15808	2.90789	1.25933	0.92317	1.04023	4.04106	-1.0282	-3.88847	-4.09625	3.62412	1.39892	-3.99376	-0.444149	-6.25792	0.36879	2.64063	1.32946
DEK-NP_003463_S243sS244sS251s_3_3_243_251	2.51504	0.0762624	6.65876	NA	0.0320377	-2.49208	NA	-0.741225	0.15896	NA	-0.822364	0.680176	0.207916	NA	-0.200258	NA	0.0176694	0.615335	-0.968784	-1.11169	NA	NA	8.06513	0.493263
RGS3-NP_652759_S494s _1_0_494_496	NA	NA	NA	2.50904	NA	0.324263	1.3735	-2.45254	1.01577	-0.901616	NA	NA	2.91394	NA	0.247677	-5.93523	1.36192	NA	-0.108162	-0.379909	-6.33604	-4.27311	NA	NA
DEF6-NP_071330_T595tS597s_2_2_595_597	NA	NA	NA	NA	0.155817	-4.02459	-1.90366	NA	2.30098	NA	1.69795	3.64235	1.82641	NA	NA	NA	NA	2.17548	-1.08104	-3.99133	-6.0567	-7.87052	3.95952	4.98169
NFATC2-NP_775114_S110s _1_1_110_110	-3.13375	-3.38091	0.174015	2.70592	-1.71255	-2.26465	NA	-2.11585	-1.7644	2.15337	-1.08002	-0.342556	-0.914548	-0.90268	-1.83377	-2.28271	-0.649224	-0.0395991	-4.41718	-6.03865	NA	NA	3.20307	5.82254
NFATC2-NP_775114_T698t _1_0_696_704	-1.41995	-2.05443	2.69638	2.26413	-6.00512	-0.211373	-1.93024	-1.53469	NA	0.930575	-2.52435	0.0108717	-0.0808505	0.248324	-2.61153	-7.13808	-0.17063	1.03636	NA	NA	-7.38237	-5.53123	3.94189	6.24646
SLC4A1AP-NP_060628_S143s _1_0_143_144	-2.29218	1.09924	1.03728	-0.0984815	-2.32911	-3.32954	2.64716	-5.77437	-1.62829	-8.05999	0.574789	-0.163633	1.7123	-6.88506	1.304	1.88334	-8.25965	2.45617	2.88137	-3.30424	3.24425	-4.28174	-3.44821	-0.0238259
BAP1-NP_004647_S585sS597s_2_0_582_597	NA	NA	NA	1.32293	-0.425712	-0.430304	0.821516	1.16738	0.939906	-1.10207	-0.620956	0.404061	0.776135	NA	-0.830932	1.65665	-10.5663	0.851579	0.0237871	-1.45524	-0.18827	-1.10945	0.112597	0.0507095
EPN3-NP_060427_S444s _1_1_444_444	-0.277932	-0.0331222	1.69642	-1.32301	NA	NA	NA	1.06445	1.31699	-0.179966	NA	-0.287333	NA	-5.09224	-0.505566	-0.575578	-8.91347	0.779069	2.52097	0.885347	NA	NA	NA	-1.82199
MAGI1-NP_001028229_S741s _1_1_741_741	NA	NA	NA	NA	-3.11382	NA	-0.519606	-0.621133	-0.635374	NA	-0.954822	1.52399	NA	NA	-2.65164	NA	-7.43584	1.63516	-0.655651	0.728935	1.35755	-5.58734	-3.92246	-1.0976
CASKIN1-NP_065815_S787s _1_1_787_787	2.58249	-0.415198	3.25254	4.19936	-1.50002	-0.761888	NA	1.50621	-0.166807	3.22582	0.767124	NA	-3.15715	-3.58362	-0.752933	-1.57025	-2.6839	NA	1.55794	-4.13378	NA	NA	1.92926	NA
PHACTR4-NP_001041648_S177s _1_0_176_178	NA	NA	NA	2.00962	-3.72571	0.500683	0.514857	0.596944	-0.11995	-1.34463	1.01208	2.00332	-3.69276	NA	-0.645964	0.865536	0.0647442	0.641065	NA	-3.89916	-9.5129	1.35716	1.45892	-0.0424597
RRAGC-NP_071440_T394t _1_1_394_394	4.28249	6.1679	6.02396	1.92078	0.340318	1.55495	-2.19601	-1.58401	-0.731319	0.663965	-1.63162	1.42017	0.0588754	1.38275	1.33297	0.162328	-1.58549	-0.229062	-2.20359	-3.85168	-2.89878	0.897505	2.69551	2.7037
CLIP2-NP_003379_S53s _1_0_53_54	NA	NA	NA	-1.17654	-4.3703	-0.70875	-1.87913	-3.53766	NA	-1.69543	-2.60237	-0.815267	-3.81852	NA	0.595327	-0.339633	-3.25403	-1.28865	NA	NA	-1.06889	3.25622	3.38337	4.13152
DOCK10-NP_055504_S877s _1_1_877_877	NA	NA	NA	0.813909	-6.31807	NA	-2.78275	NA	0.542739	-0.121833	-3.64933	-0.901415	NA	-0.845841	NA	-2.64357	NA	-1.33309	-2.03816	-2.80428	-2.93666	2.81382	2.31336	4.55078
IGF1R-NP_000866_S791s _1_0_791_797	5.69277	5.38681	7.34226	1.4838	NA	NA	-2.03859	NA	-1.12402	-1.80969	NA	-2.4808	NA	NA	NA	0.724432	NA	-1.77284	-1.44734	-1.32676	-1.32929	2.19232	NA	3.80776
DST-NP_001138241_S1560s _1_1_1560_1560	NA	NA	NA	1.33253	0.270254	-1.01058	NA	0.76636	-1.9496	-3.05053	0.787083	NA	-6.58975	-2.57472	0.987548	1.00201	-1.88363	NA	-3.08587	-1.31	NA	NA	6.32099	NA
TSC22D4-NP_112197_S123s _1_1_123_123	0.693936	1.60148	1.10843	3.38781	-2.81255	-4.37106	-2.13059	-3.04442	-3.53157	-2.21462	-2.7312	-1.82695	-5.32523	-1.41661	3.77767	0.342756	-5.75423	1.08081	-4.70077	-1.05583	0.377505	0.10767	-1.45714	-1.30956
RGCC-NP_054778_S89s _1_1_89_89	NA	NA	NA	-0.722749	-1.63314	-4.55385	NA	NA	-6.03506	0.0385342	-1.94372	-3.96519	-3.83016	NA	NA	1.00201	NA	2.04917	-5.69334	0.653523	NA	NA	1.71761	-1.26065
CALML5-NP_059118_S58s _1_1_58_58	-2.03312	0.866604	2.3537	-6.56685	4.14244	5.69551	-6.00472	-3.97085	-1.37393	-6.15563	-0.811477	-1.54863	-1.0729	-4.52385	-2.97478	-1.06829	0.621796	4.63149	5.06148	-0.826798	-9.02524	-6.9771	-0.841786	-2.00134
CALML5-NP_059118_S45s _1_1_45_45	-0.866572	4.00178	3.65702	-6.17788	5.68851	4.28415	-8.81985	-6.09605	-1.46541	-7.4506	-2.7185	NA	-5.15756	-5.68432	-6.78556	0.428344	1.41945	NA	3.59232	1.08365	-8.49261	-8.98838	-0.996604	NA
BEND5-NP_078879_S361s _1_1_361_361	-2.61716	1.2949	-1.26413	-3.52475	-0.336964	-5.90357	-3.8765	-2.54046	3.04177	-1.80769	5.94385	0.147825	-5.53715	3.8387	-1.37469	-0.779138	0.587798	3.614	-2.04998	-1.35189	-4.56533	-4.03357	-1.95883	0.849636
PALMD-NP_060204_S364s _1_1_364_364	-1.83691	1.22403	-1.64426	NA	NA	-5.41257	-4.18929	-1.00929	1.70746	NA	NA	2.09168	-4.80126	NA	-0.293856	NA	-4.33937	0.306581	3.00347	1.187	-3.39117	-2.33952	NA	-2.29017
AUTS2-NP_056385_S956s _1_1_956_956	1.36535	1.37193	-1.46449	-3.71683	-0.41637	0.345519	-4.26903	2.60205	-1.13518	-3.86038	-0.486685	4.46407	-5.60468	-1.97553	-1.64657	-6.37473	-2.05885	1.09484	-1.23465	-0.279359	-5.47672	-4.79103	-2.03133	1.17806
EPB41L3-NP_036439_S962s _1_0_960_962	-1.78019	-4.00794	-4.09734	-2.31223	-0.0987478	-3.62287	-5.21149	0.652701	1.51111	-4.99297	2.56891	3.63793	-4.62893	-4.86962	-5.35039	-6.6153	-0.774757	-0.079363	-3.96225	-5.17838	-7.46996	-6.27575	-1.06715	-0.627097
SCEL-NP_659001_S312s _1_1_312_312	-4.01211	-3.8662	-4.70031	NA	4.60486	-2.48783	NA	NA	6.5828	NA	-2.41367	-1.99483	-3.12455	NA	NA	NA	NA	3.77072	0.159675	-2.18422	NA	NA	-1.32388	-1.65662
SCEL-NP_659001_S389s _1_1_389_389	-4.54404	-2.55821	-5.32201	-4.73487	7.60359	NA	-4.91505	NA	6.87733	-3.13873	-1.57719	NA	NA	-1.72686	NA	-1.70673	NA	NA	-1.33509	-0.64525	-4.92279	-3.20273	-1.61979	NA
SCEL-NP_659001_S68s _1_1_68_68	NA	NA	NA	-0.672327	5.86834	-4.9492	-4.91301	-4.17886	4.47648	-6.11354	-2.97616	-1.00082	-7.80303	NA	-1.86943	-4.4571	-0.515845	7.19743	-4.07451	-2.85735	-5.35836	-5.6305	-1.76677	-5.48587
SCEL-NP_659001_S289s _1_1_289_289	-6.09688	-2.13454	-4.97558	-2.81885	5.34987	-6.40945	-6.88994	-5.2554	4.41846	-7.86154	-1.46651	-1.96612	-7.05783	-5.22013	-1.15184	-4.73931	-1.16966	6.24777	-3.89923	-4.59743	-9.93664	-8.95385	-1.01228	-2.8585
SYTL5-NP_620135_S211s _1_1_211_211	-1.20381	4.46859	0.325694	5.78884	0.344989	1.12559	NA	NA	1.375	-1.39875	3.1441	0.103647	5.09134	-0.942942	NA	-1.28573	NA	-1.75412	-2.23313	-3.68689	NA	NA	-0.144126	-3.84609
SYTL5-NP_620135_S356s _1_1_356_356	-2.08217	2.16535	-1.67422	6.8573	1.17875	0.725991	-2.63351	NA	2.01984	-1.65133	4.00961	NA	3.70339	NA	NA	-5.04234	NA	NA	-2.10906	-2.83221	-3.97115	-3.57391	-0.457681	NA
SYTL5-NP_620135_T168t _1_0_168_169	-0.912559	4.95697	0.355656	5.95211	1.00125	-1.75452	NA	-5.18249	2.44602	-3.19887	5.84042	3.04152	5.42202	-6.67428	-6.09026	-3.09232	-7.47769	-3.65811	-3.35174	-6.74529	NA	NA	-2.62513	-2.61626
FAM83E-NP_060178_S351s _1_1_351_351	-2.01166	3.59506	3.25441	2.6699	3.45348	0.985307	-8.37621	-3.76712	2.51965	1.70635	0.592934	5.35205	-0.800439	-6.19825	-8.07365	-3.22649	-10.2473	0.00952099	-4.84454	-4.57508	-7.28531	-7.81441	-4.58681	-0.797131
KRT19-NP_002267_S72s _1_0_70_72	1.48339	-0.462957	4.38358	NA	-2.02083	-0.878793	NA	-7.74731	0.801567	NA	-2.45903	2.55997	4.19709	NA	-7.77057	NA	-9.08346	-0.294556	-0.702917	0.695419	NA	NA	-3.1131	-0.736571
KRT19-NP_002267_S58s _1_0_55_58	0.626488	-0.214916	3.94165	4.19696	-2.46924	-1.37404	-6.156	-4.39975	-3.1768	-0.995832	-4.71262	2.57985	3.18408	-4.42438	-4.05339	-2.87026	-7.32339	-0.537817	-2.85349	3.05555	-7.39657	-6.0621	-4.28501	-1.64031
KRT19-NP_002267_S72s _1_0_65_72	0.9484	-0.732567	3.08401	5.25341	-4.24185	-0.292144	-8.73603	-6.75226	-4.15633	-0.11181	-4.46948	3.47447	3.43791	-6.89454	-7.61235	-3.13627	-7.88305	0.215358	-3.2257	1.62271	-10.2846	-5.97362	-4.3536	-1.09061
BNIPL-NP_612122_S88s _1_1_88_88	0.739923	-0.932849	-0.163049	0.172835	-6.53994	1.75263	NA	-1.65478	2.33222	0.567745	1.7542	3.76163	1.94517	-2.11763	-0.117802	-1.74836	2.99384	0.290207	0.0119708	-2.1144	-4.23865	NA	-5.30602	-3.68771
CAP2-NP_006357_T311t _1_0_311_312	2.20079	-0.809599	1.04289	1.21008	-5.11531	0.0691984	-6.17236	0.29028	-2.10355	2.61643	-2.25218	4.09297	-0.453453	3.83396	0.223163	-1.49391	-2.49822	-0.558868	-3.11935	-2.7959	-8.43343	-0.159924	-10.0035	-2.02696
NOS1AP-NP_055512_S188sS192s_2_0_188_195	NA	NA	NA	0.218454	-0.0847351	1.15535	-4.65337	NA	-0.530504	4.88562	0.0504028	NA	0.0449028	2.76822	NA	-2.95585	NA	NA	1.4063	-2.7959	-2.48451	-5.05647	-6.4211	NA
NOS1AP-NP_055512_S188s _1_1_188_188	NA	NA	NA	-0.0432579	-0.171147	0.913038	-5.27691	-3.12162	NA	2.02307	0.0631042	4.10622	-0.826055	1.37565	-1.2187	-0.309562	-1.25858	-7.60175	NA	NA	-1.39084	-3.57607	NA	-4.60309
C1orf226-NP_001128712_S241s _1_1_241_241	-0.403632	-2.43034	1.96608	0.566603	2.33947	1.32752	-7.43784	-2.72918	0.324074	4.12989	-0.424992	3.37727	1.16271	0.106225	-2.64941	-1.54712	-1.44165	-4.21013	0.0198484	-2.61715	-1.83351	-5.98873	-2.73879	-3.93228
C1orf226-NP_001128712_S239s _1_1_239_239	0.468597	-1.1624	2.48478	0.703462	2.56134	1.41041	-12.743	-2.54904	0.435638	4.37445	-0.640916	3.57387	1.15339	0.307532	-3.16197	-1.01277	-2.10854	-3.98324	0.145889	-3.30983	-1.70095	-6.63182	-5.28055	-3.60618
DPYSL2-NP_001184222_S27s _1_1_27_27	-1.70661	-4.15892	-2.67044	0.912351	-4.72295	1.64848	-4.90483	-5.10958	5.81301	1.82662	-6.39465	0.748653	-2.20468	-0.504802	-6.02786	-2.06527	-4.6532	-0.434899	-2.50884	-0.148085	-6.75268	-2.52511	-7.15012	-3.902
KBTBD11-NP_055682_S107s _1_1_107_107	2.5319	-0.825005	-1.15552	-1.96408	-1.03059	0.371025	-3.25092	-5.03881	2.92351	4.0878	2.97535	-0.433122	-4.34948	-0.755844	-5.18548	-0.631094	-5.10302	-4.14697	-0.890008	0.349079	-2.87511	1.0982	-3.21892	-4.84766
NCAM2-NP_004531_S765s _1_1_765_765	-1.01067	0.670945	-1.38397	4.91487	-2.88728	-0.0944682	-0.490985	-2.78279	NA	0.136759	1.4784	-2.36593	-3.53441	-4.25859	-4.742	-1.39213	-6.59896	-6.01821	NA	NA	-3.71785	-2.22083	-4.7867	-5.69317
FAM184B-NP_056503_S976s _1_1_976_976	2.75264	-2.99575	-4.48871	0.362516	-0.677941	NA	-5.90659	-1.1401	1.96406	5.16025	-2.40459	2.72122	NA	-8.84603	-2.72518	-1.47772	-5.02718	-7.42632	-3.59201	-3.09476	-6.52305	-6.19374	-4.6358	-4.79409
MYEOV2-NP_612209_S14s _1_1_14_14	0.479328	-1.56605	0.722682	2.07205	NA	NA	-3.52078	-0.0785739	NA	6.13648	NA	-0.395571	NA	NA	-4.90246	-0.816149	-5.41686	-5.24399	NA	NA	-5.26604	-3.44227	NA	-3.74128
FAM184B-NP_056503_S948s _1_1_948_948	2.10575	-1.92039	-1.7098	0.13922	NA	NA	NA	-0.588965	0.484726	5.6654	NA	1.45772	NA	-2.57472	-3.60322	-1.08679	-3.20172	-4.13294	-3.28084	-3.22045	NA	NA	NA	-2.91673
PCP2-NP_777555_S20s _1_1_20_20	NA	NA	NA	1.18367	-5.68282	-2.81941	-7.14549	-2.27883	NA	4.3524	-2.46084	0.971754	-1.83441	NA	-2.87895	-1.21402	-3.97061	-4.10721	NA	NA	-5.78684	-3.75734	-3.84211	-2.41828
ARHGEF17-NP_055601_S914s _1_1_914_914	0.450202	-1.40582	0.526061	2.17289	-2.19832	-0.406923	-4.63497	-4.11024	-6.14439	-2.76187	-5.26967	5.4117	-3.54838	-3.70204	2.89294	1.68903	-5.50316	-2.83243	-6.938	-3.51651	-4.66949	-1.67054	-9.06476	-1.02074
GRB14-NP_004481_T421t_1_1_421_421	2.16553	0.612401	2.13835	0.240063	-4.03866	5.15137	-5.16243	-0.235123	-3.08308	-1.87184	-3.95054	4.29398	-1.7529	-6.4185	-0.806418	-2.60887	-1.55149	0.112439	-2.17405	-2.20657	-2.15309	-5.88515	-3.65006	0.0972941
RBM20-NP_001127835_S1048s _1_0_1047_1048	-0.820585	0.036206	0.271389	5.7072	-3.13017	NA	-5.17674	-4.34184	-3.63421	-0.438557	-3.62756	-1.43597	NA	NA	-3.77482	-1.03128	-5.27563	-2.3038	-1.83531	-5.08621	-5.80577	-3.2761	-2.56046	2.8551
GRB14-NP_004481_S372s _1_1_372_372	-2.1067	-4.32531	-5.37632	0.148824	-2.80321	3.24476	-6.27662	0.0393737	-5.78293	-1.49698	-3.56224	7.27161	-1.04263	-4.53095	-1.86274	-4.61903	-6.86833	-5.20656	-2.87121	-2.2764	-1.7838	-4.88598	-3.39726	-0.634084
MAPT-NP_058519_S519s _1_1_519_519	-0.81292	-4.03413	-2.66295	-0.696338	-5.07327	1.24675	-7.29677	-1.7856	-0.389934	2.56231	-0.031249	3.86545	1.46079	-2.62208	-1.8204	-0.688924	-2.31776	-1.30736	1.35115	-3.05566	-5.95728	-5.86572	-3.44037	1.31315
MAPT-NP_058519_S726s _1_1_726_726	NA	NA	NA	-0.765967	-2.21934	1.98644	NA	-3.75425	NA	3.65881	0.665513	4.27189	0.752847	NA	-2.11011	-1.03822	-5.28609	-3.92242	NA	NA	NA	NA	-1.5904	-2.31346
MAPT-NP_058519_S726sT731t_2_1_726_733	-4.40607	-6.71328	-5.49054	-1.55831	-2.62104	1.86741	-5.9577	NA	-2.21735	3.53052	0.0213711	4.04437	1.11846	-1.10162	NA	-1.83858	NA	-1.36116	1.8691	-6.45202	-7.67827	-6.95984	-2.43504	-1.27695
MAPT-NP_058519_S579s _1_1_579_579	1.7869	-2.05443	1.8144	-0.900425	-5.55904	-0.151858	-7.71179	-7.12755	-1.48549	2.17743	-0.711681	6.37258	0.953121	-7.54109	-5.33925	-1.86171	-8.80363	-3.99026	0.0100014	-5.65879	-7.7706	-7.57487	-6.0566	-1.058
MAPT-NP_058519_S641s_1_1_641_641	1.17527	-2.85401	-0.016988	-1.82482	-3.96626	0.354021	-6.12942	-3.89364	-0.818339	3.86328	0.46592	4.96107	1.72394	-5.7909	-4.52583	-1.2279	-6.11513	-2.22661	-0.24208	-2.9607	-6.18217	-5.53123	-4.68283	-1.58907
MAPT-NP_058519_T731t _1_0_731_733	2.25751	-1.75708	0.0204636	-0.91243	-3.98495	2.24788	-5.83912	-4.71928	-2.02992	5.62531	-0.8895	3.82127	0.0775055	-5.44512	-3.95979	-1.33199	-7.56922	-3.10843	1.05575	-3.98854	-8.35768	-5.89378	-4.76122	-1.09294
MAPT-NP_058519_S411s _1_0_411_420	-1.16242	-3.80458	-1.77909	0.0191688	-4.08771	1.70587	-6.83474	-5.45055	-1.69077	-0.741249	-0.477612	NA	-1.34071	-5.50907	-7.14658	-1.36437	-7.80721	NA	3.63564	-3.99413	-5.46489	-6.5714	-5.90178	NA
MAPT-NP_058519_S713sS717sT720t_3_1_713_721	-0.757735	-5.06019	-1.64613	-0.777972	-5.2531	-1.28477	-4.21996	-6.03171	-4.12955	2.87703	0.103023	4.67391	0.780792	-3.09575	-5.05177	-1.57025	-7.33123	-0.626701	1.08923	-5.0527	-5.79867	-5.05431	-8.34947	-0.438429
MAPT-NP_058519_T720t _1_0_720_721	0.784378	-3.47488	-1.53752	-1.97609	-6.62868	2.4328	-8.10431	-5.50631	NA	3.79914	-0.669947	4.26747	2.09887	-6.38298	-5.58884	-2.63431	-6.89187	-0.203333	NA	NA	-8.71987	-6.14842	-9.09808	0.26267
HDGF-NP_001119522_S215sT216tS218s_3_3_215_218	-0.630503	-0.575423	0.102857	NA	NA	0.804636	-6.26435	NA	-4.45085	NA	NA	3.10337	0.946135	NA	NA	NA	NA	0.666794	-2.01453	-2.93556	-3.86699	-3.50485	NA	-1.57509
MAPT-NP_058519_S673s _1_1_673_673	1.84209	-1.01142	1.34251	-0.600296	-4.61318	1.57196	-5.17878	-5.39265	-1.92728	3.09553	-1.14897	3.93613	-0.118111	-3.05785	-3.32911	-1.54018	-5.59469	-1.58805	-0.561121	-5.29011	-5.77973	-3.24805	-4.16743	-0.147275
MAPT-NP_058519_S713s _1_1_713_713	0.595829	-1.35344	-1.71167	-2.38906	-6.28537	-0.453685	-5.35664	-3.73924	-3.02061	1.57004	-1.21429	5.16871	0.664354	-3.22601	-3.68345	-1.82932	-2.92974	-0.278182	-0.0884679	-5.48003	-6.14192	-3.86308	-6.18986	0.26267
MAPT-NP_058519_S531s _1_1_531_531	0.0700394	-3.23147	-0.374651	-1.51749	-1.50703	2.22662	-4.89052	-4.03732	-3.43339	5.24244	1.77779	5.20406	3.76394	-0.942942	-6.0858	-0.811523	-5.71761	-3.19264	-2.12875	-5.65879	-6.59407	-4.78671	-1.49241	-1.32354
MAPT-NP_005901_T111t _1_0_111_113	-1.79705	-3.87699	-0.876503	1.0324	-2.24503	2.52632	-4.83328	NA	-2.14595	5.47697	-1.59715	NA	0.0705192	NA	NA	-1.88484	NA	NA	-0.529611	-2.98583	-5.57141	-3.37969	-1.3278	NA
MAPT-NP_001116539_S84s _1_1_84_84	-1.13943	-3.65206	-1.31281	-0.25935	-2.62805	2.09059	-4.03188	-4.04161	-1.87819	4.65108	0.828817	1.54166	1.04161	-3.82993	-3.73471	-1.02434	-7.326	-2.41374	-0.334641	-3.8824	-3.77703	-4.99388	-2.53302	-2.95633
MAPT-NP_058519_S515s _1_1_515_515	1.15534	-3.19911	-0.664901	-2.33144	-4.83272	2.4413	-2.79093	-4.9616	-2.1638	3.07749	-0.350598	4.98979	2.05928	-5.49012	-3.8439	-2.8078	-5.73069	-1.77985	-0.0313557	-5.44931	-2.46794	-1.53458	-2.73291	-0.287029
MAPT-NP_058518_S55s _1_1_55_55	-1.003	-2.97726	-1.39895	-1.19575	-2.03951	0.392281	-6.72843	-6.85949	-1.95629	3.3922	1.55461	5.14221	-0.0552341	-4.6991	-7.19116	-2.88182	-8.8847	-1.76582	0.354644	-6.25092	-4.83046	-3.80266	-1.30624	-0.403491
MAPT-NP_058519_T492t _1_1_492_492	0.710798	-1.95583	-1.34839	-1.89445	-2.04885	0.589956	NA	NA	-3.4624	4.34639	1.97739	5.05606	0.703943	-5.23671	NA	-0.892484	NA	-1.05709	0.242389	-6.80953	NA	NA	-2.65844	-0.175226
MAPT-NP_058519_T548tS552s_2_2_548_552	1.63974	-2.33328	-1.21169	-1.0781	-3.52019	1.11496	-6.8695	-6.37483	-2.31552	3.46838	0.563902	5.32555	1.7612	-6.33561	-3.18649	-1.22096	-7.19524	-2.13773	0.0454504	-7.36535	-7.61199	-6.39444	-3.99693	-0.990457
MAPT-NP_058519_T498t _1_1_498_498	-0.0464622	-3.80612	-2.45509	-1.62073	-3.82146	0.434791	-4.85781	-5.2554	-2.93582	3.8272	0.629223	5.15546	0.566546	-9.47364	-5.82729	-1.50779	-6.18313	-1.14129	0.356614	-5.01359	-4.88964	-5.00899	-3.88131	-1.16282
MAPT-NP_058519_S713sS717s_2_2_713_717	-0.110845	-3.20682	-1.3615	-2.85726	-4.25352	-0.508949	-5.2994	-5.24253	-3.59851	2.79684	-1.07095	5.03397	0.953121	-4.16386	-6.86356	-2.28502	-7.56399	-1.29801	0.533858	-6.76205	-5.64717	-5.49454	-3.65398	-0.00985049
MAPT-NP_058519_S516sS519s_2_2_516_519	-0.233478	-2.84323	-1.58059	-1.37823	-4.10873	0.0160599	-4.75764	-4.39331	-3.25043	2.7327	-0.0294345	5.21731	1.16271	-4.18044	-3.67899	-0.890171	-6.04714	-1.85938	-0.395692	-5.38228	-5.64007	-5.3478	-2.07445	-0.289358
MAPT-NP_058519_T548t _1_1_548_548	0.344431	-3.669	-2.1742	-1.95688	-4.28388	0.481553	-5.45477	-4.32254	-2.45386	3.29398	0.242738	5.42937	1.69833	-6.08931	-4.59046	-2.0884	-6.24328	-2.22427	-0.108162	-6.00513	-6.18217	-5.40391	-5.01991	-0.734241
FAM129A-NP_443198_S681s _1_0_670_689	NA	0.110156	-0.912082	-1.80801	4.00465	1.36153	0.142777	NA	5.1414	0.349245	1.46207	-2.14062	0.210245	NA	NA	-5.08166	NA	-6.03927	NA	-2.65067	4.08937	0.32563	-1.93531	4.93511
FAM129A-NP_443198_S708s _1_0_706_708	-6.42799	-1.46128	-2.74908	-0.51626	2.80656	2.35628	0.159133	NA	6.37529	1.78252	0.0812491	-2.56474	-0.222905	NA	NA	-0.760633	NA	-2.89792	NA	-3.91871	3.552	0.604014	0.412434	1.39235
PPIG-NP_004783_S696s _1_1_696_696	-0.774597	0.419822	-0.0207332	0.033575	1.23713	-0.747009	0.0712237	1.14165	0.0875587	-0.869543	-2.54431	0.936412	1.36531	1.62906	0.0783083	-0.277177	-5.72807	-7.94091	-6.5579	-8.14182	2.23344	-0.979971	-7.00314	2.70603
KIF12-NP_612433_S41s _1_1_41_41	-3.15062	-4.85683	-5.1928	-3.81527	0.0810823	-0.749135	NA	2.29539	NA	3.739	5.29789	5.47575	2.9023	-2.51077	-3.91967	-3.89962	-5.42732	-3.41485	NA	NA	NA	NA	-0.796712	-0.140287
PLA2G4C-NP_001152794_S347s _1_1_347_347	-5.23998	-5.51314	-5.1722	-1.80801	-2.77051	-1.06371	1.41848	NA	-4.37499	2.53424	1.57276	NA	-2.82181	-1.04478	NA	-2.06527	NA	NA	-9.87829	-1.20665	2.83472	-0.351988	0.524138	NA
TWIST1-NP_000465_S68s _1_1_68_68	NA	NA	NA	1.77192	1.59212	-2.55584	1.46755	NA	-1.86258	-1.44085	5.49204	NA	-0.826055	1.48933	NA	-1.4037	NA	NA	-3.12132	-4.1645	-2.78515	4.32012	-0.771236	NA
CD44-NP_000601_S697s _1_1_697_697	-5.00698	-4.06494	-2.57119	-2.85246	-0.0240133	0.694108	-3.55144	-1.58401	-1.5859	-0.95574	5.08378	3.94718	-1.25921	0.0612269	-0.784133	-0.880918	1.66267	-0.958846	-4.29508	-2.73446	-0.791921	3.50655	-0.208797	0.195122
FAM169A-NP_056381_S399s _1_0_398_399	-5.50364	-4.05108	2.81997	0.667446	0.826093	NA	-2.07335	NA	-2.95813	-0.013585	3.11325	1.76918	NA	NA	NA	0.0674875	NA	-1.44303	-5.39793	-3.82934	-4.82099	1.92904	1.25315	2.67342
FAM169A-NP_056381_S447s _1_0_447_448	-4.20833	-3.34855	2.15333	2.12487	0.877473	0.825891	-1.85664	-2.09012	-4.01576	1.38161	2.5054	2.00774	-2.67509	0.125172	1.31514	0.356636	-2.20531	-3.00552	-5.67365	-5.17838	-3.12604	1.24063	0.706392	2.9902
FAM169A-NP_056381_S447sT448t_2_0_447_449	-3.26712	-3.23455	0.823801	1.4838	NA	NA	-2.46996	-0.464584	-4.00237	2.48814	NA	2.11156	NA	NA	0.96972	1.37675	-1.73456	-2.66869	-6.04783	-4.23712	-1.91874	0.77234	NA	1.91177
RB1-NP_000312_S811s _1_1_811_811	-0.527798	1.80793	-1.21169	0.945966	NA	0.0373153	NA	-0.91493	-4.47763	-1.03993	NA	-0.165842	1.44682	NA	-0.0732317	5.36931	-1.39196	-4.88845	-4.0233	0.27646	NA	NA	NA	1.60198
RB1-NP_000312_S788s _1_1_788_788	-0.475679	-0.324301	-2.28281	2.58347	0.660275	-0.387793	2.11562	4.44847	-3.65429	-0.825442	-1.86206	-2.1605	2.376	-5.56117	-2.06108	3.42392	-3.91308	-7.15967	0.23845	-0.98321	0.138412	0.677387	2.84444	0.332546
RB1-NP_000312_T821tT826t_2_1_821_826	1.69953	2.32866	0.825673	1.13084	1.74159	0.453921	0.972802	-0.0485509	-3.80155	0.0305158	-2.32294	-0.216648	2.60654	-4.63042	1.69399	1.29116	-3.15727	-3.79144	-3.08587	-3.15342	-0.5765	0.392529	5.29801	3.71226
RB1-NP_000312_S249sT252t_2_2_249_252	2.08889	1.85415	0.806948	1.39016	2.09658	0.717488	0.361528	NA	-5.21172	0.122727	-1.92194	-0.128291	2.20134	-3.73283	NA	1.09223	NA	-2.00908	-3.45415	-5.53031	-0.0249291	0.329946	3.63617	2.67575
RB1-NP_000312_T826t _1_0_823_826	NA	NA	NA	2.54265	1.51505	-0.65136	2.33641	1.18883	NA	-1.09406	-3.07777	1.1816	3.1538	-4.33912	-0.427568	2.32978	-2.96897	-5.15978	NA	NA	-1.08309	2.11678	3.28146	2.86675
RB1-NP_000312_S807s _1_1_807_807	0.31224	1.50905	-0.496369	2.39859	1.83968	-0.557836	1.77829	2.83795	-4.85472	-0.697149	-1.31046	-0.185723	3.43093	-5.83116	-1.52846	2.08227	-2.68652	-4.13996	-4.95482	-1.56417	-2.54606	1.50175	2.58968	1.00337
RB1-NP_000312_S807sS811s_2_2_807_811	0.188074	2.25933	0.376254	2.40099	1.71123	NA	1.33466	1.78071	-6.43223	0.870437	-3.15579	0.278152	NA	-4.50253	-1.32121	3.92588	-4.26614	-4.32006	-5.61457	-2.87411	-3.7794	0.444321	4.10258	1.95602
GTF2I-NP_001509_S633s _1_1_633_633	0.965262	0.379766	-0.515095	-0.698739	4.48809	8.99647	NA	-1.22588	-0.825033	-0.839474	-1.87114	0.691221	1.43983	-2.84944	3.17374	-1.2996	-0.745989	1.45973	-1.82153	-1.25414	NA	NA	-0.73988	1.41797
SLK-NP_055535_S14s _1_1_14_14	-0.593713	-2.50275	0.0242088	-1.14533	5.15369	2.94506	NA	-2.85356	NA	-2.74183	-2.70036	-0.707029	2.66011	-1.69133	1.7809	-1.96812	-2.01439	-2.26871	NA	NA	NA	NA	-1.65507	5.67347
CASP7-NP_203125_S47s _1_1_47_47	0.373557	-1.94812	-0.852159	NA	2.94435	NA	-4.70244	-1.80275	NA	NA	-3.70739	-1.34541	NA	-1.80738	3.5771	NA	-2.62898	-4.08382	NA	NA	-3.62553	3.77198	-2.10972	4.43199
AHNAK-NP_001611_S1445s _1_1_1445_1445	-0.452685	-3.16522	2.13461	0.321698	4.14244	4.32878	-1.6522	-1.06076	-3.27051	0.423415	-1.46288	-0.782133	4.83051	0.743304	-2.0232	-5.07935	0.501494	-1.10621	-5.87059	-2.34622	2.87023	4.6654	0.678956	-0.832069
SQSTM1-NP_003891_S328sS332s_2_2_328_332	-5.09895	-2.65989	0.301351	2.30975	1.35391	0.381653	-3.01581	0.755637	0.283911	-1.09606	-0.606441	0.242809	3.99449	-2.38999	1.87673	-2.92809	-2.45637	-4.91184	-5.7091	-0.893832	-1.27721	3.59719	1.08658	2.35898
CASP7-NP_203125_S37s _1_1_37_37	-1.24367	-2.16227	0.703956	-1.91606	2.15497	NA	-1.34759	1.46118	-2.12363	-1.34262	-5.28055	-0.358019	NA	-3.19995	0.90955	-5.31298	-2.9925	-3.96219	-6.34521	-1.57255	-0.290062	4.63303	2.68767	2.96691
TRAPPC12-NP_057114_S276s _1_1_276_276	-3.00499	-0.778786	-1.4776	0.989184	1.13437	2.07358	1.4287	-0.202955	-0.0217738	-6.41623	0.698174	0.397434	0.0449028	-1.51844	1.64942	-6.89983	1.48745	-5.55508	-0.200723	-0.650836	0.521908	1.48664	1.28647	1.6276
SHROOM1-NP_001166171_S166s _1_1_166_166	-2.01166	-3.72447	0.726427	NA	1.78597	3.20012	0.983024	NA	-2.12587	NA	-1.2651	4.84621	-1.47578	NA	NA	NA	NA	-4.94225	-1.59111	-2.72608	-2.53422	3.76119	-0.332259	1.39933
SHROOM1-NP_001166171_S49s _1_1_49_49	-1.30652	-2.99421	3.44541	0.595416	0.830764	4.34579	1.27742	-0.338059	-3.73685	-1.31456	-0.141933	4.23655	-3.43893	NA	0.408131	-4.06155	-3.22003	-4.28264	-3.09572	-0.558665	-3.53794	4.3827	-2.81522	-0.533928
SHROOM1-NP_001166171_S224s _1_1_224_224	-1.40309	-2.31633	1.76571	-1.01808	1.90274	3.91005	1.78852	0.0157842	-4.56465	-2.15448	-0.753414	3.73291	-2.99413	-1.7387	-0.677163	-5.00764	-3.27757	-3.03358	-5.10843	-2.30991	-1.95424	4.16259	-1.81773	-0.867008
PREX1-NP_065871_S1272s _1_1_1272_1272	-0.964679	-4.67195	-2.07495	1.24369	0.959214	0.224363	NA	NA	NA	1.62617	2.99713	-2.4079	3.02106	-0.502434	NA	-2.08146	NA	-0.764705	NA	NA	NA	NA	3.15016	4.26895
DOCK10-NP_055504_T1228t _1_1_1228_1228	NA	NA	NA	1.18847	-0.670935	-1.75877	-4.40191	NA	NA	2.13333	0.658255	-1.22613	3.44024	NA	NA	-3.20104	NA	-1.21848	NA	NA	-4.42566	3.67272	5.60961	3.10433
DOCK10-NP_055504_S1292s _1_1_1292_1292	NA	NA	NA	1.952	-2.71679	-0.655611	-2.69484	NA	NA	1.96093	1.11188	-0.556822	4.3601	-0.860051	NA	-1.61188	NA	-0.427882	NA	NA	-3.01951	0.591066	5.639	3.13228
DOCK10-NP_055504_S1292sS1295s_2_2_1292_1295	NA	NA	NA	2.23292	-1.66117	NA	-3.93783	-5.82798	-1.45648	1.35154	0.260883	-0.598792	NA	-2.37815	-4.08458	-2.74303	-2.04578	0.133491	-3.78698	-4.09188	-2.57447	2.39301	5.72131	3.25107
ARID3A-NP_005215_S77s _1_1_77_77	NA	NA	NA	0.532989	-1.34822	-0.241131	0.25113	NA	1.31699	2.9953	-0.267132	-1.63699	-1.15441	-5.11829	NA	-1.75068	NA	-2.69208	0.498409	-2.90483	-2.06787	-1.84965	5.78402	3.31163
ARID3A-NP_005215_S119s _1_1_119_119	0.100698	-3.74912	-3.53557	0.72267	0.0156895	-0.732131	1.03822	-1.47036	1.3393	2.78482	0.0504028	0.408478	-0.290439	-3.55757	-5.85627	-1.77381	-6.60942	-1.35415	0.204971	-2.25684	-2.34247	-2.33952	5.64096	4.24333
PREX1-NP_065871_S1001s _1_1_1001_1001	3.19106	-1.56451	1.21143	1.04681	1.93777	-0.727879	-0.217036	1.14594	-0.677769	3.75503	4.82975	2.40093	3.94325	-6.15562	-4.17373	-3.33289	-3.10496	-1.56466	-3.71214	-8.17254	2.36363	-2.56827	1.63138	0.933488
SYTL4-NP_542775_T511t _1_1_511_511	3.42253	0.208756	1.78444	-1.63754	0.335647	-1.35279	NA	-0.425983	1.44194	5.33264	4.60657	NA	1.74956	-5.86432	-3.99099	-1.69516	-3.53125	NA	-2.52263	-3.37965	NA	NA	-0.60662	NA
SH3GLB2-NP_064530_S298s _1_0_297_307	-1.59777	-1.90036	0.383744	1.59664	-0.381338	1.22124	3.49967	-1.28378	-3.64536	2.58837	0.906839	3.54515	2.89997	-3.48652	1.01652	-3.41154	-6.18313	0.222375	-0.263743	-2.19819	-2.01579	-0.36062	0.872968	2.46379
IL6ST-NP_002175_S782s _1_0_782_783	-0.271801	-3.0204	-0.172412	1.64466	1.88639	0.279627	NA	NA	-2.93805	4.36643	4.81887	2.8383	-0.146056	-1.44503	NA	-4.52881	NA	-2.74822	-4.2163	-3.14504	NA	NA	-1.73346	0.509568
PGR-NP_000917_S101s _1_0_101_102	3.5053	0.170241	-2.74347	4.44426	-1.35055	-0.236879	NA	0.146599	NA	5.11414	4.22916	3.3331	2.27819	-1.90922	-1.81148	-1.63502	-3.22003	-2.17983	NA	NA	NA	NA	-0.67325	1.47387
IRS1-NP_005535_S766s _1_1_766_766	1.66121	-2.67684	-2.54872	1.69749	-2.06987	-0.764014	NA	-0.475307	-2.27313	3.10154	3.48704	NA	4.70243	0.165433	-2.86335	-1.42914	-5.81176	NA	0.153767	-1.07817	NA	NA	-0.977006	NA
IRS1-NP_005535_S862s _1_1_862_862	0.966795	-1.37193	-0.348435	0.285683	-0.353313	0.071324	0.99529	-1.44462	-2.7774	4.80343	2.81749	3.04594	4.79558	NA	-4.19378	-0.85316	-3.41879	-1.17404	-3.77516	-3.16738	-3.00294	-0.902282	-1.10243	-1.40273
IRS1-NP_005535_S345sS348s_2_2_345_348	1.90034	-1.6893	-1.82028	1.00839	-1.04928	-0.130602	NA	NA	NA	5.52308	1.69251	4.12831	3.77325	NA	NA	-2.13929	NA	-1.62314	NA	NA	NA	NA	-0.398889	-1.44233
IRS1-NP_005535_S1145s _1_0_1142_1145	0.102231	-1.86185	-1.89893	0.429745	-1.18006	-0.175239	-2.40045	1.0623	-4.37499	3.68487	1.72517	4.1018	3.56134	-0.609008	-3.36477	-1.94498	-4.72381	-2.40672	-4.43097	-3.17297	-4.95119	-0.900124	-1.21609	-1.26996
IRS1-NP_005535_T453t _1_1_453_453	1.58609	-1.32571	-0.913954	0.00716371	-2.08856	0.0394409	-0.564583	0.667713	-5.26527	3.62273	1.20986	4.40001	4.12024	-0.256128	-2.47336	-1.67665	-4.43352	-1.34713	-5.04345	-4.30136	-0.941058	-0.617424	-1.48261	-0.538586
EVL-NP_057421_S333s _1_1_333_333	0.059309	-2.4365	-3.83893	6.67722	-1.17539	-2.39643	-8.49479	-0.200811	-1.95852	-1.81571	2.4183	1.00489	0.172985	-3.05549	-0.362941	-2.36136	1.81436	-4.35749	-3.21782	-4.29857	-6.31237	-3.04951	-0.643854	1.23396
EVL-NP_057421_S351s _1_1_351_351	0.595829	-1.77865	-3.64043	NA	-1.81297	-4.36681	NA	-2.56405	-0.331921	NA	1.03204	1.85974	1.15572	-3.36337	-1.10058	NA	-3.26449	-2.34356	-4.40142	-3.31821	NA	NA	3.12272	5.10281
EVL-NP_057421_S347s _1_1_347_347	-0.0449293	-0.999096	-1.65175	4.36023	-2.11191	-3.9332	-5.17674	NA	-0.282833	-3.53163	1.00845	-0.240946	1.70298	-3.90098	NA	-3.61742	NA	-2.64764	-3.27297	-4.4494	-4.98907	-2.23378	3.60873	4.86057
PGR-NP_000917_S227s _1_1_227_227	1.75931	-2.42264	-2.73223	3.33979	0.12312	NA	NA	-1.53684	NA	2.84094	3.24027	3.63793	NA	-2.96312	-3.8907	-2.69677	-8.42441	-0.916743	NA	NA	NA	NA	-1.22589	-0.990457
ZNF516-NP_055458_S852s _1_1_852_852	-0.110845	-3.45794	-0.75853	3.45024	-2.47624	0.098956	-3.18345	NA	0.710084	1.36156	3.19309	3.75721	2.9675	-2.26447	NA	-1.93804	NA	1.21413	-4.47035	-2.97187	-3.29885	-0.997235	-2.37429	-1.37012
ZNF516-NP_055458_T930t _1_1_930_930	-0.164497	-2.23006	0.50359	2.72753	-1.71488	-0.615226	-4.46733	-3.22241	0.297299	2.24759	2.49996	3.74175	1.95449	-5.01172	-3.09735	-2.27808	-7.96674	1.30302	-3.84212	-3.34334	-4.5748	-1.97698	-1.61391	-0.662035
PLCL1-NP_006217_S569s _1_1_569_569	-0.0602585	-4.72587	-6.10662	2.85959	-0.799385	-1.8034	-2.53129	NA	NA	-0.5448	2.60338	4.23655	3.38435	-2.86602	NA	-1.1585	NA	-1.42432	NA	NA	-1.07836	-2.1453	2.13503	2.52901
PLCL1-NP_006217_T556t _1_1_556_556	-0.575318	-3.79996	-5.32576	3.88963	-0.610213	-1.04671	-2.26756	-2.91361	-3.57619	-1.12413	1.2897	3.85882	2.18271	-1.85001	-4.22721	-2.52559	-3.34818	-1.1717	-3.19222	-0.575423	-1.06652	-1.71801	2.039	2.74097
SARS2-NP_060297_S126s _1_1_126_126	-1.2406	-2.57054	-3.23408	3.79118	-3.15586	-3.51446	-3.84584	-4.8072	-3.12994	0.1548	0.966717	2.7146	4.13421	-3.87729	-4.19155	-0.753693	-4.04123	-2.20088	-3.11542	-3.98295	-2.42059	-3.15309	-3.31887	-1.61003
EVL-NP_057421_S356s _1_1_356_356	1.73632	-0.402873	-3.0618	4.55711	-2.59301	-5.0406	-3.42265	-2.79566	-2.21958	-0.731226	1.43304	2.67484	1.69833	-2.78076	-5.67575	-1.4916	-5.39332	-2.69442	-4.19267	-4.7287	-4.3286	-2.4949	-1.06127	-0.328955
EVL-NP_057421_S248s _1_1_248_248	1.10782	-1.24097	-3.61983	6.57878	-1.71722	-2.52609	-4.58795	-2.17161	-3.20357	-1.86582	1.76509	4.62311	1.94052	-5.23434	-6.07689	-4.27667	-5.10564	-4.57268	-3.56444	-5.49121	-4.9725	-2.77328	-0.6027	0.735504
CCDC85A-NP_001073902_S335s _1_1_335_335	NA	NA	NA	1.56063	-2.6514	-3.21476	NA	-2.91146	NA	3.0835	2.36568	1.59909	-2.65646	NA	-3.2578	-2.80086	2.04189	4.7882	NA	NA	NA	NA	-2.5781	-3.40587
CCDC85A-NP_001073902_S347s _1_1_347_347	-0.598312	-0.124019	0.207722	1.14525	-3.42444	-2.80028	NA	-3.37253	-4.39507	2.88104	1.86126	1.01152	-2.48181	1.5509	-3.79933	-1.16313	1.69144	4.40694	-7.76711	-6.04144	NA	NA	-3.22088	-3.00757
C6orf141-NP_001139124_S25s _1_1_25_25	-4.87055	-2.51353	-1.84088	1.69509	-1.76393	-5.18089	-5.73281	-4.3397	-2.72385	5.34868	4.45597	3.18068	0.990381	-4.21833	-4.44784	0.895608	-5.05595	1.1463	-7.7356	-6.4576	-2.95559	-7.76478	-3.13858	-2.38334
CBX8-NP_065700_S311s _1_1_311_311	2.93353	-2.58902	-4.45313	0.199246	2.04754	4.03333	-2.70711	0.787805	2.359	-1.39073	5.31241	0.591819	5.70147	-1.35266	-2.19256	1.78387	-1.14089	-2.93301	-4.35022	-3.12549	-0.0983141	-1.97698	-0.763397	-0.0471182
GJA1-NP_000156_S365s _1_0_364_365	1.78537	-2.28244	-4.14041	-1.22216	1.82333	1.61234	-1.82393	NA	-1.62606	2.77279	6.19062	NA	3.26093	-2.06079	NA	-1.26953	NA	NA	-1.06725	-3.69527	-2.43243	3.49792	0.596648	NA
REPS2-NP_001074444_T445t _1_1_445_445	0.230995	-2.3872	-1.15177	NA	0.139469	2.83665	NA	3.07599	NA	NA	3.64853	1.67198	2.85339	NA	-2.80764	NA	-2.92451	-2.40672	NA	NA	NA	NA	-2.82306	-2.22495
MAST4-NP_001158136_S1370s _1_1_1370_1370	-2.14042	-2.09602	-0.487006	1.09243	1.43798	2.28826	-1.00004	2.38331	1.30137	1.80056	3.30377	3.03489	4.13421	-2.63392	-2.85221	-1.67665	-1.36581	0.0165381	-2.75699	-5.18676	-3.09526	3.32527	-3.54032	-1.57044
TPD52-NP_001020423_S36sS40s_2_2_36_40	0.793575	-0.841952	-3.6292	-0.425021	0.013354	2.94506	-0.689291	5.79093	3.76247	0.49157	2.82293	1.24566	3.60325	-2.14842	-2.69621	-3.15015	-0.772141	-2.40204	-4.15919	-4.56112	-2.15546	-2.67833	-2.05093	-2.41828
TPD52-NP_001020423_S35s _1_0_35_36	0.319905	-2.04826	-3.3558	-0.56188	0.14881	0.464549	-0.957107	6.68304	3.073	0.403369	2.6306	0.876771	4.30188	-2.5013	-4.76429	-3.45087	-2.91928	-4.62414	-3.77516	-3.51093	-3.07159	-3.61275	-1.79813	-5.0736
FAH-NP_000128_S419s _1_1_419_419	-2.61869	-3.62433	1.08971	2.24012	1.83501	1.33815	-0.122994	4.36055	NA	2.14335	-0.356042	3.35298	2.9023	-4.7512	-0.995843	-2.20175	-2.93497	-2.88389	NA	NA	-2.84907	-0.302353	-1.73934	-2.61859
WWP1-NP_008944_S26s _1_0_25_26	-0.0158039	0.0408279	1.57658	-0.182518	-0.23654	1.81852	-1.90366	2.87012	-5.00867	2.80486	0.529427	3.72628	3.36339	-3.06022	-0.875502	-3.92507	-1.55149	-1.75178	-4.39552	-7.21732	-0.673558	-1.66622	-2.18615	-0.415137
C6orf211-NP_078849_S41s _1_1_41_41	1.90494	-2.2809	-0.282895	0.273678	-2.31276	NA	-2.12037	4.72082	-3.50479	3.741	2.94813	0.331166	NA	-6.06799	-2.45999	-1.83626	-2.64467	-4.4838	-3.53293	-2.50263	-3.29885	-1.77412	0.410474	0.537519
PPM1J-NP_005158_S76s _1_1_76_76	0.839563	-2.16227	-0.657411	2.00722	-1.79662	1.06395	-3.44309	5.34058	-4.30136	1.58808	2.30762	2.08284	2.19435	-2.15789	-1.22315	-1.9658	-1.11997	-3.23708	-4.04103	-4.91584	-2.25015	-4.41122	-2.3978	-2.85151
PPM1J-NP_005158_S66sS76s_2_2_66_76	-1.14556	-2.82012	-0.247315	1.52461	-2.58367	1.43167	-4.48778	4.62432	-5.7026	0.1548	0.874179	2.17341	-0.602494	-2.20052	-1.46383	-2.58342	-1.63518	-4.64753	-4.89377	-3.1618	-3.6634	-3.4509	-2.63493	-3.42683
IRS1-NP_005535_S736sS763s_2_0_736_766	2.5227	-1.05456	-0.754785	2.57866	-2.3945	-0.372914	NA	NA	NA	4.83551	2.43826	3.64676	4.74668	NA	NA	-3.33983	NA	-1.82196	NA	NA	NA	NA	-1.50025	-1.67059
IRS1-NP_005535_S741s _1_0_736_745	1.84822	-2.41955	-2.49067	2.29294	-2.12359	-0.570589	-0.582983	-0.43885	-8.98034	4.97382	2.53262	3.53632	5.0238	1.99141	-3.09289	-1.77612	-5.33055	-3.93412	-8.12947	-1.17593	-2.75438	-1.84965	-1.97646	-2.41129
AFF3-NP_001020279_S780s _1_1_780_780	3.72758	-0.458335	2.07469	3.94245	-2.60936	-3.82692	0.16731	-0.959964	-4.06484	3.6508	3.59772	3.42808	4.21572	NA	-3.35808	-1.97274	-4.57474	-4.17036	-3.04452	-5.51634	-4.17	-4.12204	-3.21109	-2.28085
AFF3-NP_001020279_S903sS906s_2_2_903_906	3.38114	-0.0839629	1.8275	3.94725	-0.593864	-1.00633	-0.384676	-1.27306	NA	3.9575	3.057	3.0128	4.00613	NA	-3.445	-1.33199	-4.8598	-2.79266	NA	NA	-2.85617	-1.00371	-0.581143	-2.16206
AFF3-NP_001020279_S906s _1_1_906_906	3.64327	-0.521501	1.01855	4.02889	-0.509788	-2.02233	NA	-1.91641	NA	3.27995	4.18017	3.47005	3.84778	-3.7423	-4.21607	-1.9473	-5.83007	-2.13773	NA	NA	NA	NA	-1.55904	-1.84528
PGR-NP_000917_S81s _1_1_81_81	2.86301	-0.295029	-0.786619	2.17769	0.286602	-2.15199	NA	-0.573954	-3.98452	2.56231	4.68822	3.18289	1.47476	-3.28758	-4.51692	-2.08377	-4.04123	-2.48391	-3.87166	-5.75375	NA	NA	-1.37287	-1.96175
SOX5-NP_008871_S370s _1_1_370_370	2.7787	-1.65078	-1.27911	2.55706	NA	-1.77365	-3.33065	NA	-3.76362	2.3398	NA	2.5909	3.17476	-0.957152	NA	0.504679	NA	0.0305725	-5.06511	-4.54436	-2.62418	-2.24025	NA	-0.0517767
IRS1-NP_005535_S341s _1_1_341_341	1.8053	-1.33341	-0.151814	0.619426	-1.17773	-0.460061	-1.55407	NA	NA	4.1339	3.33462	3.93392	4.44161	NA	NA	-1.65815	NA	-1.00329	NA	NA	-3.78414	-3.87171	-1.51397	-1.23037
IRS1-NP_005535_S345s _1_1_345_345	NA	NA	NA	0.708264	-2.49025	-1.15936	-2.73982	-2.27669	-3.90865	3.17771	3.87534	5.31008	3.36805	-0.933469	-4.976	-1.59338	-5.83007	-1.69565	-3.76728	-4.03044	-4.72157	-5.2399	-1.22589	-1.69854
IRS1-NP_005535_T530tS531s_2_2_530_531	NA	NA	NA	1.21488	NA	0.264748	0.343128	NA	-4.47986	3.54656	NA	3.05035	2.49942	-1.08978	NA	-1.66971	NA	-3.57858	-4.14934	-3.95223	-3.80781	-1.33389	NA	-0.613121
IRS1-NP_005535_S374s _1_1_374_374	1.03424	-1.43972	-1.26038	0.415338	-4.79535	0.149969	-1.66242	-0.61041	-5.28312	4.2642	2.32758	3.88975	1.7938	0.205695	-5.69358	-1.79231	-7.94059	-2.0161	-4.87999	-2.00547	-4.38779	-2.90924	-4.44375	-1.91749
SRRM1-NP_005830_S207sS209sS211s_3_3_207_211	0.68014	0.0392873	6.51832	-0.331381	1.90507	2.62622	NA	0.483286	NA	-0.332314	0.531241	NA	0.363944	0.120435	-3.78373	0.0327897	-0.0163291	NA	NA	NA	NA	NA	7.1617	NA
KIF21A-NP_001166935_S854s _1_0_853_855	-0.225813	0.513801	1.73575	-0.252147	2.86728	2.35628	1.25697	-0.318758	0.478032	0.573758	0.95946	0.91874	1.07655	NA	-1.96971	-0.0574245	0.715946	0.0773535	-0.905763	-10.7757	-1.57312	-0.740431	3.79491	0.00412489
TMCC3-NP_065749_S242s _1_1_242_242	1.58456	3.6043	3.01285	-1.48387	1.88405	1.8419	-0.145482	1.27032	-1.94067	2.40795	-3.23563	-2.48301	-0.539617	0.0280704	-0.817561	-4.34144	-0.264779	-0.00451331	-4.78546	-4.53598	2.23817	-0.39299	2.28984	4.22702
ZC2HC1A-NP_057094_S223s _1_1_223_223	2.64227	1.48594	1.83687	0.028773	-2.95968	0.52619	2.3221	NA	-1.1508	0.844377	0.709061	NA	0.0705192	0.11333	NA	-0.725935	NA	NA	-5.73273	-7.61393	0.808346	2.95625	-0.492956	NA
ABCC1-NP_004987_S919s _1_0_918_919	2.23145	0.53691	-1.68359	-0.621906	NA	0.583579	-0.294723	0.187344	-3.1344	-0.179966	NA	NA	-0.155371	-0.440858	-0.603622	0.560196	4.82192	NA	-3.76925	-7.4268	0.841487	1.39169	NA	NA
NFATC1-NP_001265598_S261s _1_1_261_261	1.48185	-1.17935	0.509207	1.91118	-3.45947	0.38803	1.55341	-4.02446	NA	-4.15305	-2.97616	0.1169	-2.92893	NA	0.532928	-3.33983	2.89969	-2.80436	NA	NA	2.45122	-3.68828	3.56758	2.06317
STK10-NP_005981_S413s _1_1_413_413	-0.681089	-0.934389	0.376254	NA	NA	0.128714	NA	-0.69619	-4.9105	NA	NA	-0.80864	-6.97166	0.262534	0.0760798	NA	-1.12782	-0.984576	-8.34611	-8.53005	NA	NA	NA	3.76117
RPL14-NP_003964_S139s _1_1_139_139	2.35715	3.4487	3.187	-2.31463	1.20444	-3.44007	-1.38847	2.55059	1.2389	-3.96061	-2.09976	-1.84904	-3.15016	-1.99448	-0.229229	-0.864726	-0.215089	-1.73775	-4.41718	-2.33784	-2.23595	-1.02313	3.0267	5.0935
C12orf45-NP_689531_S15s _1_0_12_15	1.77924	1.33033	1.83874	1.13325	-0.423376	-7.94197	-0.619782	0.663424	1.33261	-4.30139	-0.394146	-0.965474	-1.99277	0.103857	1.1948	-5.52348	0.0882816	-0.526122	-3.86378	-0.27098	-3.23256	2.39517	1.37466	2.53367
LOC101060570-XP_003960677_T348t _1_1_348_348	1.71026	0.387469	2.31625	2.45621	4.04435	-2.24552	-3.44718	-3.40899	1.90159	-2.34492	-1.40481	-4.8576	-4.58934	0.622519	0.577499	0.0212238	1.23115	-3.83354	-4.05087	-1.19269	-0.103049	1.52333	-1.4101	3.32794
SLC16A3-NP_001035887_S436s _1_1_436_436	1.11242	-0.105532	-1.46075	2.37458	-0.28792	-2.56435	-2.68871	-2.54475	-1.97191	-2.66766	-1.25058	-2.65751	1.05559	1.62669	0.0738512	-1.56099	0.687178	-2.97043	-5.14979	-7.25921	-0.226146	4.19496	1.6255	3.29533
AHNAK-NP_001611_S4986s _1_1_4986_4986	2.01224	2.37642	2.3331	NA	0.662611	-2.6855	-1.44776	-2.09869	-1.40516	NA	-3.91787	-2.82539	-1.89729	NA	4.06738	NA	2.20665	-1.37052	-6.22705	-5.18397	-0.5765	1.29674	-1.06715	-0.806448
N4BP2-NP_060647_T606t _1_0_605_607	2.75111	-0.122479	0.0747685	NA	1.32354	NA	3.09079	2.64709	-3.88857	NA	2.60883	0.233973	NA	NA	-2.98369	NA	1.05855	-2.61489	-0.297223	-6.45481	-0.275858	0.299734	-2.21555	0.530531
PRR15-NP_787083_S114s _1_1_114_114	-0.0924497	-0.809599	1.56909	3.37341	2.15964	-5.20214	NA	4.16111	NA	-2.48724	1.25703	2.80295	-0.264823	-5.00935	-2.15468	-3.41617	1.05855	-3.28854	NA	NA	NA	NA	-1.90395	-1.20475
FAM110B-NP_671722_S261s _1_0_259_261	1.73632	-1.42431	-1.87833	NA	0.160488	-1.40593	1.36328	4.75513	-0.963372	NA	1.06833	1.98565	-4.83153	-3.75651	-0.844303	NA	-0.722451	-3.3938	-4.38764	-3.36848	-1.54234	2.87425	-3.8284	-2.50912
DCDC2-NP_057440_S270s _1_0_269_270	3.08835	-1.21016	1.50355	6.36509	-1.63314	-5.15113	1.97455	3.50274	1.89043	-3.43942	3.18402	-3.73988	3.04435	0.757514	-3.76145	-2.02826	-3.13634	-1.57869	-4.24584	-3.96061	-1.84062	-2.28989	-2.58789	-3.53398
EVL-NP_057421_S285s _1_1_285_285	2.72658	1.75863	0.258281	6.82608	-1.92507	-3.66963	NA	NA	NA	-3.71605	0.727206	0.34442	2.07791	NA	NA	-3.78628	NA	-2.58215	NA	NA	NA	NA	0.116517	1.01967
EVL-NP_057421_S351sS356s_2_2_351_356	2.34335	0.567723	-1.03193	5.67359	-0.568174	-2.70251	NA	-1.47036	NA	-3.79423	0.527612	1.55933	1.56559	NA	-4.19601	-3.46937	-3.99938	-1.98803	NA	NA	NA	NA	-0.408688	1.20135
CAST-NP_001035905_S11s _1_1_11_11	-1.83691	-0.352032	1.6571	4.92927	0.363672	0.226488	0.514857	-1.38243	-0.360928	-2.98438	-0.630029	2.2949	1.47011	-0.812684	-6.35546	-2.61118	-3.39264	-0.839555	-4.75198	-2.99142	-0.841633	3.53892	0.0753625	-0.925238
NOL3-NP_001263248_S267s _1_0_267_270	1.67347	1.00372	0.0616604	1.70469	-0.701295	5.14074	2.47339	-2.40536	1.50442	0.271066	3.19128	0.717728	3.04202	NA	NA	-3.65443	NA	-1.13428	-0.697008	-10.4293	-0.545726	1.46722	NA	NA
PRRC2A-NP_542417_S1386s _1_1_1386_1386	1.12315	2.52432	1.67957	NA	1.32121	-0.53233	NA	-3.43686	NA	NA	2.22597	1.6764	0.524628	-4.34859	3.45899	NA	-6.45773	-2.10264	NA	NA	NA	NA	0.469266	0.0576972
MAP3K12-NP_001180440_S533s _1_1_533_533	1.52324	-0.841952	0.904322	-3.34707	NA	NA	3.98215	NA	-1.5859	-1.08203	NA	3.5805	NA	-2.19342	NA	-3.9297	NA	-2.43713	-3.75744	-6.34309	-1.28904	-0.762011	NA	-0.79946
SPDL1-NP_060255_S515s _1_0_513_515	1.02198	-1.29952	0.486736	-4.44914	1.33522	-0.936182	1.58203	0.236668	-5.00198	1.49587	-1.7913	-2.67076	1.40257	-3.15732	-4.68406	-3.15478	-2.57406	-1.98335	-3.86181	-7.97424	2.1056	4.33091	-1.42186	2.97389
MAP1A-NP_002364_S2617s _1_1_2617_2617	3.9989	2.65219	2.7226	-3.26064	1.44499	0.647346	-0.535961	-0.893485	-2.21958	-3.37527	-0.791518	-2.66414	-3.37139	NA	-2.81209	-4.76013	-3.13896	-3.48736	-2.692	-7.23966	-1.46659	6.0228	-3.38746	-3.29174
STUB1-NP_005852_S23s _1_1_23_23	-0.153766	0.797276	1.13278	2.73953	-2.39917	0.541069	0.792895	1.77428	-2.01876	3.13762	0.979419	1.13742	4.01778	-7.24742	-2.5781	-1.14231	-3.4371	-5.26036	-1.10664	-2.66184	-0.498381	0.534958	-2.90929	-2.87713
OSBPL6-NP_115912_T335t _1_0_335_337	0.899347	0.714082	0.722682	2.9004	-1.65416	2.70912	3.07853	0.363194	3.24481	1.2914	-3.3953	1.64548	1.68435	-5.54459	-0.391911	-1.71135	-1.06767	-3.7353	-2.93226	-3.92151	-1.9211	0.306208	-3.28164	-2.34141
OSBPL6-NP_115912_S44s _1_1_44_44	1.09709	0.111697	2.00727	2.2017	-2.32444	3.26389	1.97047	1.03013	0.384318	2.26162	-4.68359	-0.943384	-1.74359	-3.69967	-0.625907	-1.2464	-1.52795	-3.84991	-2.499	-5.47724	-1.97555	2.37791	-4.0616	-4.42607
OSBPL6-NP_115912_S344s _1_0_343_344	-0.405164	-0.328923	0.962372	1.70709	-1.61913	3.1066	2.42841	0.193778	-0.36539	1.69432	-1.98908	1.04244	1.00435	-3.53389	-0.588022	-2.09071	-1.10951	-3.77506	-4.71062	-7.63628	-3.41484	2.15779	-6.91103	-4.48197
CETN2-NP_004335_S13s _1_0_12_14	1.99845	3.48105	4.25811	2.03843	-0.063716	1.60596	-0.120949	NA	-0.392165	-0.825442	-3.48603	0.0749306	1.29778	NA	NA	-3.474	NA	-0.484019	-2.89878	-2.06692	-1.50683	5.40129	-2.20967	-1.75444
LAMTOR1-NP_060377_S97s _1_0_96_98	0.54371	2.18846	3.65889	4.45387	-0.238875	-1.33791	-1.3435	0.611956	1.76101	-0.420516	-3.84711	-3.16115	-0.763178	-1.63923	-2.13016	-2.44001	-0.497538	-1.92721	-5.56927	-4.89908	-3.17812	4.28128	-2.07053	-0.326626
BAG3-NP_004272_S173s _1_1_173_173	1.26878	-0.0870442	4.90977	4.65075	NA	-0.740633	-4.13001	-0.0399729	-1.91389	3.68287	NA	0.328957	2.44353	NA	-1.03373	-1.79	-3.03173	-1.63483	-2.98347	-5.3739	-2.83013	1.02914	NA	-5.75606
BAG3-NP_004272_S274sS279s_2_0_274_279	2.6484	1.13005	6.77299	4.12973	-1.82231	NA	NA	-2.86428	-2.38246	2.40996	-1.34675	NA	NA	NA	0.425959	-1.48929	-4.45967	NA	-3.93665	-5.94089	NA	NA	-5.92921	NA
KRT13-NP_705694_S425s_1_0_421_425	-0.96008	-0.239566	4.9285	1.32773	NA	0.0245621	NA	-0.507474	-4.57134	1.91483	NA	-2.23781	1.49805	-3.56941	4.37268	-3.12933	-1.43119	-3.0523	-3.77713	-5.36831	NA	NA	NA	-2.79794
NPEPPS-NP_006301_S39s _1_1_39_39	-1.0122	-1.38271	4.06898	2.71792	-0.400022	-0.880918	NA	NA	-4.1831	0.874446	-2.99612	1.8001	6.19051	-2.00869	NA	-1.81545	NA	-2.88622	-5.14585	-4.83484	NA	NA	-3.9303	-2.12246
HSPB1-NP_001531_S65s _1_1_65_65	-2.42555	-4.26677	-0.335327	1.16206	3.61696	2.96206	1.16497	-0.968542	-4.74315	3.35211	0.112095	-2.39023	2.23394	-1.95658	-3.20209	-6.62456	-8.00074	1.45973	-6.37475	2.22322	1.40016	0.694651	-5.88806	-2.64188
HSPB1-NP_001531_S15s _1_1_15_15	-3.89408	-4.03413	-0.829688	-0.835597	4.03734	2.89829	3.60394	-1.36313	-7.88925	3.65481	1.22075	-2.90491	3.04901	-1.38819	-2.05885	-3.7377	-9.39991	1.42699	-10.1501	3.441	-1.16358	-0.982129	-8.44353	-1.47727
CAMSAP3-NP_065953_S1042s _1_1_1042_1042	-0.472613	0.66016	1.69268	-0.501854	2.11526	2.4158	0.108023	-2.43967	-2.07232	1.20721	2.90822	3.83894	2.97682	-5.1325	-0.884416	0.75219	-4.98011	-1.00329	-5.90013	2.34053	1.65819	-3.12504	-2.5781	-1.41205
DOCK7-NP_001258928_S929s _1_1_929_929	-2.37649	-2.93566	-2.78654	-1.14293	-0.0263487	1.17661	-1.94864	-4.61634	0.683309	2.26362	1.03204	0.691221	3.6475	-4.75357	-2.01205	-1.80388	-4.52243	-2.7108	-3.18631	3.03321	3.13063	0.185359	-4.11648	-2.53241
STAP2-NP_060190_Y250y _1_1_250_250	-3.75305	1.1054	-2.21165	-3.04694	NA	2.55396	1.44915	NA	0.241517	-3.80225	NA	-2.24223	1.78449	NA	NA	-3.30514	NA	-2.82073	-2.84758	5.13638	0.273345	-1.5799	NA	-3.35463
HADH-NP_001171634_S13s _1_1_13_13	-0.365309	-2.31787	-2.69478	-3.1886	0.842441	2.67299	4.90417	-3.19239	NA	0.172841	1.42941	-5.53132	-1.06592	-0.789001	-0.949044	-1.74605	-5.47439	-4.54461	NA	NA	1.67003	-2.38052	-4.15959	-4.80574
MLPH-NP_001035932_S336s _1_1_336_336	0.399616	-1.08075	0.11222	0.273678	1.23713	-1.75452	4.69973	-0.368082	-0.787101	2.17141	-0.738898	-0.534733	2.18271	-1.5445	-6.35323	-0.0713036	-7.91444	-5.9574	-1.66989	-1.60606	-0.638049	1.65713	-0.25583	-6.85546
CTTN-NP_005222_S261s _1_1_261_261	0.209535	-1.72011	-1.7304	1.09723	2.42588	0.228614	5.29056	-0.670456	-1.44979	0.158809	-3.25196	-2.51614	1.45148	-2.76418	-4.30075	0.666602	-4.42305	-3.75167	-2.72745	-2.43281	0.368036	2.5527	-3.47173	-7.61013
STBD1-NP_003934_S175s _1_1_175_175	-1.1195	-0.569261	3.98472	-0.962852	1.34456	-0.334654	3.62234	-3.3039	-2.40478	1.71036	0.351607	-3.00873	5.00284	-1.91159	-0.0509464	-1.14925	-4.30275	-3.68618	-3.57822	-0.0866378	-1.97792	1.21689	-3.2444	-2.16672
HSPB1-NP_001531_S82s _1_1_82_82	-2.45467	-3.29309	-0.0469493	-0.571484	2.50996	2.56033	4.46258	-1.94	-4.55349	3.02136	-0.134675	-1.77394	2.58791	-2.25736	-2.65387	-2.85638	-5.43255	-1.42432	-2.88697	1.19817	1.09005	0.185359	-2.08229	-2.89344
HSPB1-NP_001531_S199s _1_1_199_199	-0.279465	-0.655536	2.57466	NA	3.73374	0.953424	NA	-0.876329	-4.33929	NA	-0.664504	0.547641	4.40435	-4.14728	-2.87672	NA	-5.92945	-0.418525	-4.22812	1.03059	NA	NA	-2.24886	-3.43615
SYT17-NP_057608_S119s _1_0_118_119	2.44912	-1.28873	2.32748	4.31221	0.468768	2.45406	1.54932	2.81436	-0.849577	3.67084	-5.06826	-1.18858	2.32011	-6.15325	-4.31635	-2.55798	-3.97584	-8.28008	-2.72942	-1.46641	-6.31947	-6.14842	-3.79704	-1.631
KIF16B-NP_078980_S1172s _1_1_1172_1172	5.55634	0.065478	-1.22106	2.425	-0.481763	0.0819517	NA	-4.72785	-3.00722	4.7453	-2.82374	0.002036	0.0495603	-6.73823	-4.82	-0.413655	-9.73466	-7.13394	-1.00817	-2.15909	NA	NA	-6.52301	-4.55651
SYTL4-NP_542775_S221s _1_1_221_221	-0.993804	-3.02656	-1.48135	-1.96888	1.20444	1.32327	1.40826	-1.47893	-1.6863	6.32491	4.38521	-2.40348	2.376	-4.51437	-3.91299	-0.584831	-4.08307	-5.25568	-3.96619	-3.94106	-1.84772	-1.85613	-2.58789	-8.68391
MLPH-NP_001035932_S337s _1_1_337_337	NA	NA	NA	-0.451433	3.98129	-3.44857	5.2783	NA	-0.671075	2.36586	-2.55338	-1.33436	4.27161	-6.03957	NA	-3.08076	NA	-8.19821	-5.64017	-6.6587	-2.14836	-2.34815	-4.02829	-7.1536
LIMA1-NP_001107018_S710s _1_0_709_715	NA	NA	NA	2.69391	4.8711	6.42032	-1.37825	NA	-0.912053	5.0059	0.110281	-4.73169	0.138053	-2.13184	NA	-3.72151	NA	-8.79935	-3.77319	1.27079	-5.2542	2.58723	-4.89056	-5.50917
LIMA1-NP_001107018_S370sS375s_2_0_369_375	0.370491	0.686351	-0.440191	1.79113	2.72715	1.2595	0.461703	3.00093	1.8168	1.09696	0.195562	-4.5616	0.375587	-1.01162	-1.24544	-1.98893	-1.87055	-5.92933	-2.51278	-1.00835	-3.98535	4.65461	-1.47869	-4.29564
LIMA1-NP_001107018_S370s _1_1_370_370	-0.969277	-0.356654	-1.70418	1.35414	3.9159	4.72201	0.379927	1.90938	0.29953	3.91741	0.846961	-1.2195	-0.937836	-2.165	-2.60038	-1.9311	-3.67509	-4.15867	-2.3572	0.242943	-9.55314	2.72535	-0.755558	-3.69004
SYTL2-NP_001156425_S154s _1_1_154_154	-1.40463	1.58916	2.82372	1.36615	3.25263	7.82955	4.95324	-3.42614	-1.72424	1.95091	2.75036	1.37157	0.312711	-6.54403	-6.04792	-3.33058	-4.7055	-5.12937	-8.65924	-4.10864	-2.26672	-1.46121	-3.24832	-4.43306
SYTL2-NP_001156425_S317s _1_1_317_317	-1.55638	-0.230323	0.0710233	0.434547	5.14435	5.84642	2.97222	-1.26663	-1.94736	2.50016	0.9395	-1.542	-0.0715354	NA	-1.26104	-0.938748	-2.46945	-2.42543	-3.0583	-2.36577	-1.15411	0.170253	-3.77156	-3.09841
SYTL2-NP_996811_S557s _1_1_557_557	-2.86856	-1.77557	-1.26225	1.39496	3.16388	7.39594	4.48712	-0.970687	-2.08793	2.03711	1.74332	-0.168051	0.834354	-2.06316	-4.06007	-1.65815	-3.866	-1.92487	-2.54823	-4.04999	-0.242717	-0.572105	-2.2567	-4.62173
SYTL2-NP_001156425_S345s _1_1_345_345	-2.1251	0.962123	0.0953668	0.823513	2.64074	7.41507	4.34605	-4.01374	-0.965603	1.06288	0.988491	1.24787	0.263807	-2.6884	-1.86051	-1.7021	-4.37336	-2.18451	-4.2419	-3.38524	-0.384752	-0.0973415	-2.8015	-2.43691
SYTL2-NP_001156425_S512s _1_1_512_512	-1.40616	-0.165616	0.16278	0.669847	2.3745	5.68913	2.92315	-2.80424	-1.19989	3.59667	3.61042	0.881188	1.70298	-2.46104	-3.51854	-2.14623	-4.15107	-3.14118	-4.66138	-5.32362	-1.93767	0.703283	-3.62459	-3.14965
MLPH-NP_001035932_T263t _1_0_263_266	-0.159898	1.62767	1.67395	0.95557	7.04308	7.57874	6.43133	0.903608	1.08271	0.924561	-0.109272	0.607282	4.52545	-5.42618	-7.95331	-3.94126	-6.17267	-4.3879	-1.62459	-2.67301	-1.43345	0.916927	-0.941731	-6.32207
MLPH-NP_001035932_S482s _1_1_482_482	-1.96721	-1.02529	1.5204	-1.16934	5.83565	6.56273	4.57707	1.13736	-2.30883	3.57663	1.36046	2.75878	5.11928	-1.39292	-5.89415	-3.21955	-4.93303	-2.5073	-3.4896	-4.44381	-0.777717	-0.203084	-1.31212	-2.36703
MLPH-NP_001035932_S546s _1_1_546_546	-1.90742	-1.51367	1.77694	1.98081	4.74966	3.92493	3.42403	0.00720618	-3.04738	1.70034	-0.773373	4.04437	4.81654	-3.38468	-6.99059	-2.00281	-8.25704	-2.29678	-3.49354	-4.75663	-0.872407	-2.32873	-1.50025	-1.67292
MLPH-NP_001035932_T430t _1_1_430_430	-1.55638	-0.1271	-1.71729	0.508979	6.39148	5.81666	3.74909	0.448974	0.846192	0.982694	-0.566522	2.77424	0.585176	-2.81865	-5.06514	-3.19873	-5.32794	-3.11779	-4.3384	-5.59734	-1.23697	-0.464205	-3.60303	-2.83754
MLPH-NP_001035932_S201s _1_1_201_201	NA	NA	NA	0.828315	4.10741	1.76113	2.53472	NA	-0.773713	2.14936	-0.131046	2.30153	1.39093	-1.9258	NA	-5.42633	NA	-6.54684	-3.21192	-6.75088	-1.35059	-0.116764	-2.41936	-6.1497
MLPH-NP_001035932_S435s _1_1_435_435	NA	NA	NA	2.46822	4.39467	3.80165	5.08612	-0.464584	-0.0128487	2.6886	-0.74797	3.7307	2.04764	-2.23368	-7.29144	-5.80569	-8.2858	-5.00073	-3.23555	-7.55248	-1.36953	-1.95539	-4.6554	-2.88179
MICALCL-NP_116256_S398s _1_0_398_399	0.232528	1.72011	3.569	3.41422	5.3849	5.49145	NA	NA	NA	-1.55511	-2.11428	1.99449	-0.201946	-0.0666625	NA	0.594894	NA	0.961515	NA	NA	NA	NA	-3.3953	-1.33285
C6orf132-NP_001157918_S1060s _1_1_1060_1060	-0.478744	-0.484526	4.0203	2.92201	6.20698	NA	-1.27399	NA	-2.56096	-2.4692	-3.10861	2.23968	NA	NA	NA	-1.08679	NA	1.33108	-2.98937	-0.921762	1.91622	-2.33089	-3.94206	-3.28941
DLG3-NP_065781_S252s _1_1_252_252	1.59069	0.934392	2.58964	1.44778	1.58278	4.37129	0.615033	-5.27256	-1.4721	-1.72751	-2.85096	3.16301	0.648053	-1.57055	-0.850989	-4.48949	-0.0163291	-0.858267	-5.60866	1.2652	1.55166	1.45643	-3.71865	-1.07198
ARHGEF28-NP_001073948_S558s _1_1_558_558	3.40566	0.453716	1.72077	1.43337	1.88172	-0.383542	-5.31167	-3.1495	-0.898665	-0.839474	-1.57538	2.32141	0.773806	-1.07794	-2.6249	0.215531	0.870247	2.41407	-6.39051	0.111669	-0.782452	3.41807	-1.57668	-2.91207
PARD3-NP_062565_S1261s _1_0_1260_1261	1.93713	-0.0808817	3.47912	NA	0.193184	0.0266876	-3.19572	-3.68134	NA	NA	-1.6534	0.143407	4.15983	NA	0.72681	NA	-1.69795	1.11589	NA	NA	1.95173	2.38438	-3.76961	-4.46567
RASSF8-NP_001158220_S129s _1_1_129_129	0.0746381	-0.966743	4.03715	2.37938	0.728004	0.541069	-1.79122	-2.09012	-1.45202	1.47783	-2.03988	1.0314	5.72243	0.272008	1.73856	0.113751	-0.908135	-0.203333	-4.73228	-4.01089	0.067394	2.76635	-3.15425	-3.49671
RASSF8-NP_001158220_T131t _1_1_131_131	0.246325	-1.23019	4.53338	2.29774	1.02227	-0.360161	-3.75179	-3.86362	0.312917	0.764194	-0.628214	0.123527	4.61161	0.982504	-1.65772	1.87409	-1.21935	2.23396	-4.64957	-3.83772	-0.382385	1.64849	-1.57472	-5.09223
BCAP31-NP_001132929_S283s _1_1_283_283	1.18294	4.87994	6.479	-2.35545	4.31059	0.594207	-3.04648	3.22825	NA	-0.821433	-0.120159	-1.84463	3.51942	2.21877	-4.20938	-4.09393	2.96769	0.38143	NA	NA	-1.55655	0.463743	-1.29056	-2.73971
C2CD2-NP_056315_S511s _1_1_511_511	0.712331	1.17473	2.35932	-4.01216	3.53055	3.09597	-2.19397	2.09381	1.56243	-2.30282	-2.93624	-0.802013	4.00613	-2.43735	-0.761847	-1.88484	0.00197778	-0.179942	-3.51126	2.82932	0.484031	3.4526	-3.57755	-2.05259
PLCB3-NP_000923_S1105s _1_1_1105_1105	-0.184425	3.062	1.52976	-1.11892	0.970891	4.22251	-1.09613	1.39899	0.185735	-1.22435	-2.56245	-4.58149	2.49011	2.09798	-2.7029	-1.23946	3.50382	-0.844233	-1.77032	-0.522355	-0.865306	2.27648	-3.35023	-5.39503
CAP2-NP_006357_S301s _1_1_301_301	5.56554	2.18846	4.73001	1.61825	-0.666264	2.1331	-3.73748	3.95523	NA	0.575763	-1.10179	1.61013	1.13709	3.5024	0.864979	-0.610276	-2.74928	-2.13305	NA	NA	-4.054	1.96572	-4.03221	-4.73819
EPS8-NP_004438_S659s _1_1_659_659	NA	NA	NA	1.47659	-0.533143	0.76425	0.398327	2.31469	2.32999	1.09896	0.937686	1.28763	-0.120439	NA	-1.37915	-0.848534	-1.89932	-1.07112	-9.03539	-3.1199	-0.716168	0.852186	-4.85137	-3.45013
TRERF1-NP_277037_S540s _1_1_540_540	1.22892	0.809601	2.43797	1.38535	0.618237	-0.253884	-3.37971	1.88579	2.63567	1.67428	-1.05099	2.17783	5.36613	-2.5534	-0.403054	-1.17932	0.336732	0.526451	-3.5664	-5.68951	-4.20787	-1.29936	-5.93509	-2.33209
TRERF1-NP_277037_S491s _1_1_491_491	0.669409	0.442932	3.2207	2.99404	0.931188	0.341268	-4.28538	1.59843	1.27683	1.41568	-1.94553	1.34948	3.95024	-3.17864	-0.184658	-1.15156	0.0647442	0.252782	-5.35264	-6.48274	-5.53354	0.973035	-2.82698	-0.184543
PLCH2-NP_055453_S579s _1_1_579_579	-0.590647	2.27936	2.24509	-2.2474	3.35773	7.30879	4.74675	-0.859173	NA	1.44174	-0.602812	3.14534	-2.84742	NA	-1.82263	0.0165974	0.0202847	1.68662	NA	NA	-2.00869	-1.68348	-0.896658	-0.988128
PLCH2-NP_055453_S1202s _1_0_1200_1202	0.431807	6.61931	3.5765	NA	2.98872	4.60298	4.05779	-0.87204	1.0894	NA	0.612893	-0.256408	-4.05139	NA	-1.79366	NA	0.45965	1.19776	-2.66836	-3.7623	-1.14701	-2.85745	-0.018704	0.216085
TTN-NP_001254479_T13403t _1_1_13403_13403	1.23352	0.3659	5.23935	NA	NA	4.49245	2.79231	4.59215	NA	NA	NA	1.84428	-0.611809	-1.49239	-2.92352	NA	0.00197778	-3.87798	NA	NA	-1.77197	-0.626056	NA	-2.98661
RASGRF1-NP_002882_S730s _1_1_730_730	-1.19615	0.065478	4.05775	-4.47796	4.65624	4.66462	5.30283	NA	-2.9916	-4.568	-1.41026	NA	-2.25359	NA	NA	-3.31902	NA	NA	-3.30054	-4.80132	-0.415527	-0.749063	-1.93923	NA
CDC42BPG-NP_059995_S1462s _1_1_1462_1462	2.9044	4.91383	5.61574	-1.49348	4.55114	2.34353	-1.10839	1.67348	1.14072	-3.74011	-0.900387	-1.30123	-0.197289	-0.519012	0.156307	-3.67525	2.04973	2.84211	3.3422	-3.69806	0.254407	-4.4328	-1.9745	-4.78943
C1orf106-NP_001136041_S520s _1_1_520_520	0.756785	2.76928	5.24684	-0.720348	4.65624	1.88016	-3.56167	1.44188	1.95737	-4.45374	-1.95823	-2.01913	-2.78687	NA	-0.15123	-0.293369	-1.02844	3.54383	2.8794	-5.08063	-1.31745	-2.64164	-4.49666	-1.64264
SPRR1A-NP_001186757_T11t _1_1_11_11	NA	NA	NA	2.82837	3.41845	-1.79703	1.4103	-0.31018	-2.18611	-2.61353	-2.32476	-2.67076	-6.2055	-2.97023	-1.01813	-3.48556	3.00169	2.50295	-0.259805	-3.33497	-2.3117	-2.42584	-2.74663	-2.02231
MISP-NP_775752_S541s _1_1_541_541	-0.697951	0.0608561	3.62893	2.6627	3.78979	4.00357	NA	NA	3.2939	2.39793	-2.06347	NA	-1.6877	NA	NA	-1.31348	NA	NA	-1.75063	0.438457	NA	NA	-3.74021	NA
MYH1-NP_005954_Y413y _1_1_413_413	-0.642766	-0.51842	3.13831	NA	NA	3.12573	1.37964	3.56279	NA	NA	NA	-0.453003	-2.23263	-5.07803	-2.98146	NA	2.07588	2.63394	NA	NA	-1.39084	-0.945443	NA	-6.59226
JPH1-NP_065698_T448tS452s_2_2_448_452	1.91414	1.65232	1.7732	0.732274	1.97981	3.15761	-1.57656	4.0646	3.11317	2.67657	-2.23766	-6.5894	-0.996055	0.589363	-1.47275	-1.86402	1.56852	-0.158891	-0.330702	-2.77077	0.782306	-3.39911	-4.88664	-7.21882
JPH1-NP_065698_S475sS479s_2_0_473_479	NA	NA	NA	0.321698	1.11802	2.09909	-1.27399	2.89799	2.66468	0.53968	-3.82896	NA	-2.214	NA	-1.21201	-2.68289	1.68883	NA	-0.622172	-4.25388	2.83945	-2.44095	-5.94685	NA
EPS8L1-NP_573441_S580s _1_1_580_580	-0.385237	1.22403	2.12899	4.0577	4.82439	3.72938	NA	2.25036	-1.93175	2.75074	-0.321566	-1.02953	-0.504686	-1.51608	0.940749	-3.77934	-3.91831	1.40827	-3.18041	-3.73437	NA	NA	-2.51147	-3.41519
CLIC3-NP_004660_S49s _1_1_49_49	-0.541594	0.704838	3.39111	2.24972	4.37832	4.27564	-2.6192	1.83861	-1.6573	0.467515	-1.58263	-0.287333	-1.17537	-2.41604	3.15591	0.402899	0.357654	0.0937268	-5.36839	-6.02189	-3.79834	-3.60412	-2.52322	-4.12327
CARD14-NP_077015_S787s _1_1_787_787	2.06283	1.77557	-0.676137	0.144022	6.51993	6.73702	-0.754712	3.46843	3.08862	0.393346	-1.76771	-3.64048	-2.84975	-0.992677	1.85667	-0.149952	-1.72933	-0.638396	-0.801386	-1.65075	0.64974	-2.17767	-2.39584	-5.85855
C11orf52-NP_542390_S62s _1_1_62_62	0.930005	0.486069	2.64582	0.67465	2.24839	5.93994	0.197976	2.86797	0.38655	2.27966	-1.0401	-2.59566	-2.31646	-0.694268	-1.45046	0.368202	-2.13731	-3.202	-1.23859	-1.26252	-3.41721	-5.19026	-1.77461	-5.08059
PHACTR2-NP_001093634_S292s _1_0_291_292	NA	NA	NA	0.864331	3.06346	4.06947	0.0834901	-0.239412	NA	1.87072	-2.66769	NA	-4.02578	1.18381	-1.5708	0.208592	-1.48611	NA	NA	NA	-2.48688	-4.54502	-3.38354	NA
C19orf33-NP_277055_S29s _1_1_29_29	-1.88903	-2.13916	2.3743	4.41545	0.608895	1.31051	0.144822	0.0372292	-4.16079	-2.91422	-2.05984	1.17939	0.429149	-5.02356	-2.70958	-2.56723	4.79053	-2.38099	-6.99314	-9.01046	-5.99042	-4.97878	-3.23068	-3.42916
KRT8-NP_001243211_S343s _1_1_343_343	-1.22527	-1.81409	4.26748	5.88008	6.88193	2.76013	NA	-3.4047	NA	-1.31657	-1.32498	4.95224	5.18681	-4.87909	-0.452082	-2.8078	-2.5636	-2.18685	NA	NA	NA	NA	-2.30961	-2.44157
RTN1-NP_066959_S352s _1_1_352_352	1.00665	-3.08973	-0.885866	5.48871	2.76219	2.35416	-6.48924	-3.90222	-4.69629	-0.00957586	-3.62937	0.00866278	2.65079	-3.67835	-2.7341	-1.49854	-2.08239	-5.09663	-5.29553	-2.73725	-7.16458	-5.75566	-1.99606	-5.50218
EFHD1-NP_079478_S200s _1_1_200_200	-0.540061	2.72152	3.18138	4.11772	0.977897	0.205233	1.4471	NA	NA	0.922556	-3.01789	NA	5.44997	NA	NA	1.30504	NA	NA	NA	NA	-1.91874	-2.78839	-2.93868	NA
HIVEP2-NP_006725_S374s _1_1_374_374	1.02198	2.18076	3.12895	3.1189	4.73331	NA	-0.482807	1.8236	-0.677769	0.940597	-3.1449	-1.06046	NA	0.392792	-0.944587	2.11928	0.386422	-1.74711	-7.24522	-1.51668	-5.13584	-1.89497	-2.32137	-2.64421
KRT19-NP_002267_S40s _1_1_40_40	1.34389	1.46129	4.23377	5.68319	3.82715	3.14911	-0.343788	NA	-3.32183	-1.08002	-1.88202	0.547641	4.42298	-1.73633	NA	-0.756006	NA	-1.06644	-4.9174	0.136807	-3.39827	-2.82076	-2.64473	-7.81278
KRT8-NP_001243211_S41s _1_1_41_41	-0.0418635	0.784951	5.44533	3.74316	4.60019	-0.111473	2.22193	1.23601	0.451257	0.631891	-2.12153	0.843637	3.39832	NA	-1.31898	-0.0689904	-0.385082	-1.01498	-3.69048	-0.108982	-1.84298	-3.2351	-3.93422	-3.69935
KRT8-NP_001243211_S286s _1_1_286_286	-0.774597	0.00385286	4.77307	3.70955	5.50401	0.870527	1.68016	1.65847	2.58882	-0.997836	-1.38304	-0.881534	3.13284	-2.30473	-0.376312	-1.47541	-1.07551	0.367396	-1.5143	0.804348	-1.85955	-3.51348	-1.39443	-5.17143
KRT8-NP_001243211_S319s _1_1_319_319	-1.34331	-0.487607	4.65136	4.34582	6.54329	-0.181615	0.136644	0.777082	1.06709	-0.149897	-1.53909	-0.731327	2.51106	-0.199289	-0.955729	0.372828	-0.0869413	-0.203333	-2.29221	1.3462	-2.4632	-5.70819	-2.20183	-6.13107
KRT8-NP_001243211_S503sS506s_2_0_503_506	-1.63916	0.469122	2.64957	2.13928	6.20698	-1.19762	1.40417	0.952932	3.38092	-0.0917638	-0.528418	-1.76069	1.64942	NA	-3.13746	-1.42452	-1.76594	1.27729	-0.377968	1.02779	-2.13179	-4.66155	-3.50308	-4.64269
KRT18-NP_000215_S319s _1_1_319_319	-0.489475	-0.254973	3.18887	2.04804	3.84584	0.190354	0.684542	1.63059	3.73792	0.419405	-0.599183	0.3643	2.73928	NA	-3.34026	-1.06366	-4.40736	-1.62781	-2.74123	0.983104	-2.69283	-4.02062	-0.416527	-5.46491
KRT18-NP_000215_S86s _1_1_86_86	-1.6223	-1.22403	4.63076	NA	6.34711	1.91842	1.82531	NA	0.997919	NA	-0.582852	-1.05825	5.01216	-1.45687	NA	NA	NA	-3.88266	-2.52854	0.821106	-0.872407	-1.40078	-0.918215	-3.15431
KRT18-NP_000215_S398s _1_1_398_398	-1.82771	-1.2949	2.61773	3.31098	4.26388	1.34665	1.81305	1.75069	-0.568436	1.06889	-0.688092	-2.09423	3.80353	-1.56344	-1.27887	-1.51704	-0.871522	-4.74109	-1.5143	2.03329	-2.86327	-2.28773	-1.42774	-5.93774
KRT18-NP_000215_S15s _1_0_7_15	0.857958	0.436769	6.18126	3.99527	5.64881	2.79839	0.332906	1.40542	-1.03254	0.198901	-1.60622	-1.90868	3.23764	-1.6416	0.45493	-1.19551	-2.5296	-3.34936	-2.70972	1.187	0.8912	-5.21616	-2.34097	-3.15198
KRT18-NP_000215_S10s _1_0_8_11	-0.0127381	-0.335085	5.01464	2.8836	5.98278	1.52094	0.670231	3.16606	-0.0797869	0.95062	-1.23244	-2.29083	3.11654	NA	-0.786361	-0.575578	-2.10331	-4.90716	-4.36401	1.12555	-0.16223	-5.33269	-1.29056	-7.99446
KRT8-NP_001243211_S152s _1_1_152_152	-0.82365	-0.107072	5.49589	4.17055	4.08172	1.00019	NA	3.60568	0.248211	0.856405	-1.33768	NA	5.90407	-2.96549	-3.35363	-1.85477	-1.55411	NA	-1.5084	-0.737421	NA	NA	-2.52322	NA
KRT18-NP_000215_S420s _1_1_420_420	-2.13889	-1.05456	4.64574	4.41785	4.18448	1.41041	NA	3.28186	0.701159	0.888478	-1.33405	NA	3.69408	-2.89681	-3.81493	-1.8594	-2.57668	NA	-2.0421	-0.117361	NA	NA	-2.93085	NA
KRT8-NP_001243211_S302s _1_1_302_302	0.120626	-0.455254	4.36111	3.359	4.15645	1.13622	2.00931	0.867151	-0.0753244	1.25933	-1.00018	1.86195	4.4323	-1.90211	-3.09735	-2.06527	-2.67344	-1.77985	-3.8756	-2.25405	-3.34146	-3.72497	-2.18419	-3.70634
KRT8-NP_001243211_S382s _1_1_382_382	-1.50273	-0.692511	4.58582	4.83083	3.14286	0.787631	NA	1.31321	-0.494804	3.27594	-1.78223	NA	3.58695	NA	-3.88625	-1.60495	-5.43778	NA	-1.11058	-1.65075	NA	NA	-3.75589	NA
KRT8-NP_001243211_S281s _1_1_281_281	-1.08884	0.105534	4.20381	2.41299	3.59594	1.68886	0.94418	3.14247	0.259367	2.45807	-1.33042	-0.841774	3.35408	-2.58182	-1.70897	-1.50779	-2.85651	-2.63829	-0.421294	0.485939	-2.52712	-3.97746	-3.11114	-6.20793
KRT8-NP_001243211_S505s _1_0_505_506	-0.940152	0.670945	4.74686	3.69994	4.23119	2.09696	0.931914	0.740626	1.3817	1.16712	-1.5155	-0.117246	1.49572	-3.01286	-1.78697	-1.58413	-3.05789	-2.49092	-1.6049	-1.01114	-2.54843	-4.52128	-2.46639	-5.36708
KRT8-NP_001243211_S484s _1_0_483_484	0.123691	0.769545	3.28063	5.35906	4.56282	2.94506	0.228642	2.30611	NA	0.617859	-1.37397	2.07622	1.48874	NA	-3.07506	-3.94126	-3.42141	-4.24755	NA	NA	-4.5961	-4.21916	-1.61	-4.08833
KRT18-NP_000215_S53s _1_0_52_60	-1.37243	-1.73552	2.53159	3.77198	4.09106	1.93755	2.4141	2.14099	-2.37131	2.22153	-0.709866	0.368718	3.31449	-1.29109	-3.91745	-4.03842	-4.32891	-3.64174	-5.09071	1.77354	-2.61944	-3.79403	-1.18474	-3.81814
MTUS1-NP_001001924_S541sS544s_2_1_541_547	-0.605976	2.60443	0.172143	2.55225	4.26622	4.04396	NA	NA	3.88519	-0.653048	-1.62255	NA	-0.586192	NA	NA	0.197026	NA	NA	-3.46794	-0.921762	NA	NA	-2.95044	NA
POF1B-NP_079197_S56s _1_1_56_56	-1.17316	2.7739	2.55219	4.39384	5.36388	4.79003	-4.30991	-1.78131	4.87811	-0.669084	-1.11087	-3.69571	0.65271	NA	-9.12329	-1.1238	-3.04742	-0.977559	-3.52111	-2.92997	-3.32015	-4.92267	-0.25583	-2.48582
POF1B-NP_079197_S93sS98s_2_0_90_98	-2.27685	-0.107072	-1.00758	4.72758	2.73182	4.46694	NA	NA	4.46755	-1.52103	-0.885871	NA	0.943806	-1.7908	NA	-0.628781	NA	NA	-2.71563	-2.01943	NA	NA	-1.51201	NA
POF1B-NP_079197_S93s _1_0_90_93	-0.992271	0.869686	0.243301	5.29903	3.1055	3.76977	NA	-0.100019	4.30021	-0.823437	-0.281648	-3.54108	1.39559	-3.63572	-3.92859	-1.67203	-1.73718	-1.38923	-1.77623	-3.09197	NA	NA	-1.07107	-0.848374
POF1B-NP_079197_S123s _1_1_123_123	-1.67442	1.21171	0.645906	4.87165	2.69212	4.33728	-4.45711	-1.35884	4.79778	-0.157915	-0.824179	-7.32939	1.33271	-4.10228	-4.39435	-0.626468	-2.13208	-1.8664	-1.69155	-2.53336	-5.94307	-7.92447	-1.44734	-1.7824
MISP-NP_775752_S543s _1_1_543_543	-0.00967224	-0.304273	3.6926	3.8344	5.05093	2.64323	1.13226	-0.95782	4.58804	0.49558	-2.60237	-3.67141	2.2712	-3.91282	-6.87248	0.284927	-3.26711	-5.30714	-1.84713	0.349079	-4.61504	-3.63649	-3.93618	-5.36009
ACACB-NP_001084_S222s _1_1_222_222	0.368958	0.552316	4.39481	3.05887	2.00316	2.61985	-4.25676	-1.90783	NA	4.73929	-1.60985	-5.51586	1.26983	-4.12834	-4.65732	-1.05672	-7.11678	-5.8498	NA	NA	-7.3871	-3.44874	-2.64277	-7.57054
ZBTB10-NP_001099009_T160t _1_1_160_160	3.14353	0.282706	0.391235	-1.10931	0.237558	6.62012	NA	0.890741	NA	2.21752	-0.64273	NA	0.349971	NA	3.54813	-2.66901	-4.28445	NA	NA	NA	NA	NA	-1.18866	NA
SHROOM3-NP_065910_S285s _1_1_285_285	3.45472	0.319682	2.702	-1.09011	0.702314	NA	-0.133216	NA	NA	2.2536	1.67074	3.77709	NA	NA	NA	-1.43146	NA	1.55563	NA	NA	-1.42398	-6.35128	-0.416527	-3.66907
CASKIN2-NP_065804_S358s _1_1_358_358	-0.0112052	1.0068	2.90237	NA	NA	5.71676	-1.28625	-2.15874	NA	NA	NA	3.96706	4.49983	NA	2.51632	NA	-0.727682	0.215358	NA	NA	-2.8325	-2.58554	NA	-1.6473
INPP5J-NP_001002837_S518sS520s_2_2_518_520	2.35102	1.53986	4.20755	-4.66524	0.877473	NA	-1.35781	NA	2.88112	2.32176	-0.512087	3.08349	NA	NA	NA	-3.93895	NA	-0.0863801	-6.80998	-3.78465	-3.88356	-4.58386	-4.05376	-1.03937
MAST4-NP_001158136_S137s _1_1_137_137	-0.422027	0.604698	3.07839	1.81754	2.57768	2.84303	-3.04852	3.25613	2.62006	0.814309	2.97354	4.54801	5.76901	-10.2599	-3.40934	-2.97204	-3.3508	-2.5611	-5.12419	-4.4494	-7.95761	-3.59549	-1.49045	-1.69621
ZNF703-NP_079345_S528s _1_1_528_528	NA	NA	NA	0.797102	0.982568	0.0840772	-3.35518	-1.30523	-0.0485491	2.66655	0.549386	5.86453	1.05559	NA	-3.01712	-1.56793	-2.05362	-2.53771	-3.03664	-3.82934	-4.39252	-2.69344	-1.9941	0.29062
MAST4-NP_001158136_S200sS206s_2_2_200_206	-1.18235	0.626266	2.78814	2.02163	1.61081	1.96943	-3.13439	3.462	1.87927	1.55801	1.71247	4.81087	3.41463	-2.86365	-2.30176	-3.12702	-2.46945	-1.70033	-2.83576	-2.62274	-4.32387	-4.72413	-1.21413	-0.596817
MAST4-NP_001158136_S206s _1_1_206_206	-1.22834	-0.868142	1.04477	2.30735	0.702314	2.3499	-2.31458	1.93511	1.11841	0.184869	1.63626	4.2984	3.69873	-4.44095	-4.25395	-2.69446	-3.04742	-1.88277	-4.39552	-4.42705	-4.55586	-3.80913	-2.5683	-0.510635
MAGI3-NP_001136254_S1232s _1_1_1232_1232	NA	NA	NA	NA	-0.488769	-1.02333	2.2485	3.50274	NA	NA	-0.546563	1.31856	0.734217	NA	-1.45492	NA	0.713331	4.00462	NA	NA	-3.87172	-1.69859	-4.92192	-1.9338
MYOF-NP_038479_S1915s _1_1_1915_1915	2.56103	1.29952	1.34625	1.31332	-1.48367	-1.0042	NA	NA	-0.744707	1.29942	-0.891315	NA	1.30476	-8.24448	NA	-2.50246	NA	NA	-1.57535	2.71201	NA	NA	-2.70548	NA
SULT2B1-NP_814444_S318s _1_1_318_318	-0.452685	-0.655536	2.25071	3.10449	-0.0753933	2.39667	1.30808	1.52122	-1.71085	1.98098	0.699988	0.331166	3.29586	-5.65354	-2.18142	-0.152265	-1.94117	2.931	-0.0845291	-4.58626	-4.21024	-5.26579	-1.49829	-2.96099
OVOL2-NP_067043_T266t _1_0_266_269	3.12974	0.367441	-1.47386	1.84875	0.29828	0.706861	1.08933	0.702025	0.714547	-0.97779	0.943129	0.196421	-0.0692066	-9.20839	-0.599165	1.57568	0.650564	2.37196	-0.82108	-2.64787	-1.83351	-4.07241	-2.05093	-4.74052
INPP5J-NP_001002837_S534s _1_0_534_535	1.76544	0.851198	2.8724	-5.2871	1.65985	2.53908	-1.38643	5.20762	1.12064	3.10956	0.767124	2.63949	1.10915	-5.52328	-5.71364	-4.0523	-3.17819	-0.519105	-2.87712	-1.90771	-9.52237	-5.27011	-3.66966	0.101953
ADIRF-NP_006820_T50t _1_1_50_50	1.38528	0.384388	4.40418	NA	NA	-0.440931	2.7412	5.12828	NA	NA	NA	2.73448	-0.143727	NA	-3.05278	NA	-1.22197	0.400143	NA	NA	-3.08343	-4.76513	NA	-2.40663
TLE3-NP_005069_S311sT312t_2_2_311_312	NA	NA	NA	-2.63877	-1.2221	0.52619	3.18279	NA	1.32369	0.122727	2.04452	4.46848	-0.26948	-0.566379	NA	-2.40762	NA	-0.498053	-3.10163	-5.54427	-4.31914	-4.16089	-3.03471	-1.21406
ZNF704-NP_001028895_S225sS228s_2_2_225_228	1.71179	0.0932093	1.1927	-1.79121	0.328641	0.464549	0.980979	3.92736	-0.389934	1.44375	0.36068	1.31414	0.503669	-1.33372	0.951892	-1.4384	0.480572	0.105422	-4.19464	-4.35443	-5.57141	-6.38796	-2.27238	-3.2964
ZNF704-NP_001028895_T298t _1_0_294_304	2.79863	0.940555	2.0466	-0.77317	-0.400022	0.521939	1.69856	4.28334	0.0741711	1.76849	-1.84029	1.50411	0.235862	-1.65344	0.486129	-3.703	0.0490526	0.587267	-6.96557	-5.74258	-4.04453	-4.31195	-4.59661	-3.24282
ZNF704-NP_001028895_S114s _1_0_112_114	2.41693	0.63397	3.03157	-0.715546	NA	NA	2.01749	NA	-0.416709	2.08722	NA	1.67861	NA	-1.59897	NA	-3.02755	NA	-0.500392	-4.50974	-5.22307	-4.12739	-3.93214	NA	-4.62406
NBEA-NP_056493_S1259s _1_1_1259_1259	-0.0801864	-0.866602	-0.661156	1.33973	1.13904	3.62098	1.3183	-4.87582	3.43001	3.00732	1.9665	3.52969	2.2386	-2.7855	-4.6484	1.38138	-3.01866	-1.83131	-2.78456	-3.89078	-0.917385	-0.913072	-1.53749	-3.8065
RPS6KA6-NP_055311_S389s _1_1_389_389	-1.75413	1.00834	-0.241698	1.51021	-1.93442	2.38816	1.26311	-8.13118	1.61375	-0.0296217	1.42215	2.03867	-2.90331	-0.381649	-2.38645	0.391333	-2.81467	-1.8664	2.63126	-3.0808	-3.45509	-3.19194	-2.9426	-3.13335
CKMT1A-NP_001015001_S232s _1_1_232_232	NA	NA	NA	2.31455	2.09425	NA	3.4179	NA	0.850655	0.22897	1.24433	0.978381	NA	-5.49959	NA	0.250229	NA	-0.0700067	1.80805	-0.505597	-2.77805	-3.63433	-3.43449	-3.22652
EXOC1-NP_060731_S459sS463s_2_2_459_463	-0.532396	1.61073	0.754515	2.6531	-0.502782	NA	3.1603	-0.48174	NA	-0.145888	2.07355	NA	NA	NA	-5.55096	0.180834	-2.71005	NA	NA	NA	-2.96506	-3.67749	-3.36002	NA
FLJ22184-NP_001177396_S1310s _1_1_1310_1310	-1.66062	-3.28847	-0.621832	2.98444	-1.26881	1.62084	2.91089	-2.92004	-0.0954058	1.48584	1.90662	0.267107	-2.41194	NA	-5.37267	0.4908	-3.44494	-1.37754	0.819419	2.23998	-4.00429	-4.95936	-5.33346	-3.08909
PALM-NP_002570_S162s _1_1_162_162	3.15427	0.0177185	2.01664	1.29411	-1.46966	-0.642858	-0.64227	NA	-0.831727	4.13992	3.82634	2.92003	-2.59824	-4.79383	NA	-0.115254	NA	-4.71302	1.60324	-3.04728	-0.82743	-4.51696	-2.0137	-2.11548
PALM-NP_002570_S116s _1_1_116_116	2.97032	-0.429064	1.50168	1.24129	-0.712973	-2.40068	-1.25968	NA	-0.717932	2.76878	4.80254	4.38454	-3.71605	-9.18234	NA	0.308059	NA	-3.37275	0.604756	-2.7959	-4.31203	-6.23906	-1.97058	-2.60461
CASKIN1-NP_065815_S1257s _1_1_1257_1257	2.05057	0.466041	3.07652	2.23532	-1.70321	-0.553585	-1.6522	2.01875	NA	1.84066	1.51288	2.03867	-2.04866	-2.18631	-0.276028	-1.4037	-2.4433	0.149864	NA	NA	-4.88254	-3.04519	-4.78278	-5.85156
CASKIN1-NP_065815_S1242s _1_1_1242_1242	2.35562	0.613941	3.32931	3.75277	-2.96202	-0.768265	-2.92381	0.867151	-1.8358	1.23728	1.38042	2.87806	-3.34578	-4.2728	-2.17474	-1.14693	-3.75616	-1.69565	1.91046	-6.06658	-5.35836	-5.86572	-5.17864	-3.89268
MPP7-NP_775767_S490s _1_1_490_490	2.29737	0.851198	0.662759	2.62188	2.25072	1.28076	0.5721	3.32046	-0.566205	3.83923	2.61064	-2.51614	0.99271	-1.57528	-2.37085	3.09545	-0.118325	-0.0536334	-7.02071	-8.34292	-4.77602	-4.85577	-3.31691	-6.07284
SHROOM2-NP_001640_S847s _1_0_846_847	2.82775	3.51957	0.267644	1.39496	2.10125	3.15123	-0.0657507	0.706314	0.647609	1.92485	2.3675	1.29426	-0.395234	-1.84764	1.12126	0.86785	-4.03861	0.92409	-7.93647	-5.19794	-4.32387	-4.6076	-5.07674	-2.72573
SHROOM2-NP_001640_S231s _1_1_231_231	0.425676	1.20092	-1.79219	2.46342	1.98448	2.40517	-1.43141	1.55768	-0.024005	1.08292	2.65419	1.72721	0.294081	-0.19692	1.2884	0.574075	-1.36581	0.671472	-3.61564	-3.8042	-6.67219	-7.06774	-4.67108	-2.95633
TC2N-NP_689545_S168s _1_1_168_168	0.560572	4.7382	1.93799	2.71552	2.70613	6.52872	-0.554361	1.8236	1.39285	1.21523	0.115724	1.89509	-1.81345	-3.07443	-1.43932	-0.4391	-2.70482	-1.58805	-1.10861	-1.1089	-0.268757	-4.76298	-3.556	-3.58755
TC2N-NP_689545_S156s _1_1_156_156	0.41188	3.68595	1.34438	2.57146	4.28724	5.77203	-2.2001	2.79077	1.83242	2.78281	0.578418	0.167705	-0.898247	-3.91282	-0.822018	0.0975589	-2.2733	-2.73653	1.16209	-0.977624	-2.58394	-7.9331	-3.34827	-6.65748
HID1-NP_085133_S593s _1_1_593_593	-0.552324	0.723326	2.31812	4.60993	3.46749	4.3139	3.08466	0.536898	-0.213663	3.22582	2.56709	0.896651	0.778464	-4.23254	-3.26449	-2.10459	-4.27137	-2.79032	-1.46113	-4.51084	-2.13889	-8.0669	-4.80042	-5.19472
MUM1L1-NP_689636_S241s _1_1_241_241	0.991322	1.26717	-2.00941	3.45024	0.725668	-0.557836	0.486236	4.6908	NA	2.53224	1.48385	-3.52341	-4.49153	NA	-1.56635	-0.110628	-1.76856	-3.747	NA	NA	-5.64007	-4.33353	-1.76285	-4.15122
AR-NP_000035_S96s _1_1_96_96	NA	NA	NA	1.46699	-1.2618	NA	3.44447	NA	2.51295	1.73441	1.66166	-1.06929	NA	NA	NA	-0.520062	NA	-4.2803	-2.06967	-3.17017	-7.72799	NA	-4.95328	-4.99906
ESPN-NP_113663_S515s_1_1_515_515	-0.747005	4.58876	5.36481	2.22091	3.96962	NA	3.8002	NA	NA	2.20148	0.112095	-0.62309	NA	NA	NA	-0.712056	NA	-4.93056	NA	NA	-2.83486	-2.42368	-1.91571	-3.34065
REEP1-NP_001158202_S159s _1_1_159_159	-1.15936	1.9435	3.09524	1.59424	2.55433	3.41905	3.13986	0.513309	4.29797	2.06517	0.576603	2.74994	2.35038	-3.13601	-4.58823	-2.51634	-2.60283	-2.29678	-1.78608	-2.33505	-2.73544	-1.62306	-1.9843	-2.99825
FOXA1-NP_004487_S234s _1_1_234_234	4.42505	2.67992	2.10277	2.4226	2.06155	2.0417	4.01486	2.58275	3.59735	0.0886488	0.738092	2.06296	2.71367	-7.50793	-4.69297	-4.31137	-4.46228	-3.65343	-3.76728	-3.77906	-2.5934	-2.80565	-2.46247	-3.0099
HID1-NP_085133_S648s _1_1_648_648	1.73325	2.37642	3.38736	4.62674	3.34839	0.0373153	2.66352	2.89799	2.22958	-0.905625	0.783455	0.032961	-0.318384	-4.29886	-1.68	-1.69747	-1.02582	-1.20445	-1.66201	-3.94106	-1.29378	-3.70771	-2.31353	-4.52623
TBC1D30-NP_056094_S550s _1_1_550_550	1.13542	2.46424	-0.0357138	4.85964	2.06388	-1.00845	3.35452	-0.41955	-0.372084	0.222956	0.685472	NA	2.69038	-2.58656	-3.58317	0.768383	-3.30372	NA	-1.38432	-4.78177	-2.43953	-3.34732	-3.41686	NA
KIAA1211L-NP_997245_S951s _1_1_951_951	-1.40616	1.15778	3.52406	2.61468	3.81314	5.35542	NA	0.562632	-1.04593	2.41397	0.839704	3.51644	3.58928	-2.9797	-3.49402	-0.00884764	-2.41453	-1.00095	-3.17844	-0.81004	NA	NA	-2.04897	-1.48425
KRT8-NP_001243211_S49s _1_1_49_49	-0.40823	-0.117857	4.09707	4.26179	3.17556	3.36591	1.41235	NA	-2.94028	2.24157	-0.151005	2.80737	4.2786	-0.362703	NA	-1.26953	NA	-2.21024	-1.56157	-1.39379	-3.60659	-3.384	-1.58844	-1.90352
SGSM3-NP_056520_S406s _1_1_406_406	0.094566	0.811142	2.14023	0.00716371	5.60677	3.95469	1.09955	3.87803	0.821648	3.80314	2.73765	1.53724	4.47421	-4.30122	-2.16582	-1.20939	-1.71102	-0.177603	-2.90666	-3.12269	-3.66814	-1.70075	-0.992684	-0.790143
RALGPS2-NP_689876_S422s _1_1_422_422	1.11549	0.75876	3.74503	2.31695	6.19297	4.54346	-0.05144	0.554054	1.48211	2.02107	-0.410476	4.34037	4.3764	-4.83646	-5.81838	-1.13074	-2.35438	-2.4535	-3.62746	-4.53319	-3.6563	-3.31495	-1.41206	-1.6473
TMC4-NP_653287_S103s _1_1_103_103	0.638751	0.102453	3.46601	2.07445	1.25115	1.17448	1.3919	1.75069	NA	1.95492	4.19469	2.16899	0.908874	NA	-3.01712	-0.013474	-3.50248	-0.03726	NA	NA	0.992992	-2.68912	-4.83373	-5.18773
PCLO-NP_149015_S906s _1_1_906_906	-0.429691	0.378225	3.10835	0.881138	0.396369	4.12898	0.363572	NA	0.513732	3.741	4.25275	1.66094	2.22463	-1.57292	NA	-1.32505	NA	0.25746	-5.27977	-4.26226	-1.13281	0.168095	-2.24298	-4.84301
RET-NP_066124_S696s _1_1_696_696	0.387353	1.92502	3.12895	1.66387	0.127791	1.71224	2.9804	1.67563	-1.0013	1.62216	3.45438	2.74552	1.95682	-3.13364	-0.886645	-2.57417	-0.785218	-1.49683	-4.86029	-6.65033	-1.65124	-1.49358	-0.134327	-0.918251
TC2N-NP_689545_T383t _1_0_382_383	-0.152233	2.11913	-0.258551	1.16926	1.03161	6.30766	0.369705	5.02105	NA	2.14736	1.66166	2.00332	-2.12551	-5.24382	-2.90124	-2.04676	-3.1468	-3.52245	NA	NA	-1.14464	-4.55581	-2.73487	-4.56816
PRR15-NP_787083_S49s _1_1_49_49	-0.731675	-0.405954	-0.097509	2.25693	1.09	3.02583	0.96258	2.97305	2.89673	3.40423	2.1425	1.88625	0.42682	-2.09158	-3.16866	-3.70069	-0.75645	-3.99961	-4.35219	-4.12819	-3.20889	-3.23294	-4.10864	-3.73895
NPDC1-NP_056207_S229s _1_1_229_229	-0.67649	1.22249	0.673994	4.28339	2.75751	3.51257	2.79027	2.54844	0.922056	2.5142	3.00438	2.42965	0.787779	-4.06913	-5.6557	-1.29267	-5.36717	-5.19487	-5.39597	-2.26243	-3.13314	-3.92567	-1.43362	-3.48739
FOXA1-NP_004487_S304s _1_1_304_304	2.35715	0.703298	1.23015	0.607421	1.01059	2.51782	3.41176	1.47405	1.44641	2.43602	1.97557	3.31101	0.873943	-4.43859	-4.00659	-1.59107	-4.44136	-2.9447	-5.04148	-5.77889	-3.70838	-3.15957	-1.93531	-2.46719
MAP7-NP_003971_S268s _1_1_268_268	NA	NA	NA	1.41417	3.64732	3.27239	0.157088	-0.983554	-0.99461	0.856405	3.46345	NA	1.5097	NA	-3.26894	2.30202	1.06378	NA	-4.06663	-1.24296	-4.12029	-3.10346	-1.34739	NA
TRIM36-NP_061170_S279s _1_1_279_279	-1.52879	2.49659	-0.159304	3.61591	3.12885	1.08521	1.45323	-4.4362	0.988994	1.62416	4.41787	3.7307	-0.150713	-4.35569	-5.7805	-0.601023	2.22234	-3.45695	-5.75833	-1.13962	-3.22073	-1.49358	-1.87064	-1.75212
MISP-NP_775752_S675s _1_1_675_675	-0.464948	0.279625	4.61952	4.87645	NA	1.14897	3.52216	NA	3.82941	0.499589	NA	NA	1.10915	-8.11422	NA	-0.54782	NA	NA	-2.2804	-1.91609	-4.01139	-6.78072	NA	NA
HID1-NP_085133_S653s _1_1_653_653	0.540644	1.58762	2.28441	4.23537	2.49828	-0.364412	2.59605	1.18454	NA	0.05858	1.73787	-0.148171	0.759834	NA	-2.53576	-0.830028	-2.40407	-2.78331	NA	NA	-3.43615	-5.82472	-2.10384	-5.13416
KIAA1211L-NP_997245_S113s _1_1_113_113	1.1998	2.73076	3.28812	3.02526	0.459426	1.96518	0.774495	2.49483	2.78294	1.04484	0.34072	2.08947	2.05463	-4.30359	-3.12855	-0.0689904	-0.36939	-2.37163	-2.12284	-1.03069	-3.27281	-4.16521	-5.14337	-5.10854
KIAA1211L-NP_997245_S881s _1_1_881_881	-0.199754	1.62767	2.96791	4.41065	1.76962	4.94732	2.30984	2.22248	-0.0663993	1.77651	-1.30865	1.63885	2.02435	-4.63989	-4.41664	-0.374331	-2.97943	-1.93423	-3.59988	-1.4301	-4.93936	-5.66719	-4.92976	-5.02469
REPS2-NP_001074444_S491s _1_0_491_492	-0.636635	-2.03748	-0.179903	6.50194	0.732674	1.60384	1.51252	1.28318	NA	0.856405	3.57957	0.587401	2.50175	-3.78019	-2.83215	-3.04606	-2.58714	-3.98324	NA	NA	-4.21024	-5.00467	1.99393	-4.95481
STARD10-NP_006636_S259s _1_1_259_259	0.75372	0.0177185	0.730172	5.01811	1.94011	2.85791	0.326773	1.36896	-0.0574742	2.34381	2.62516	0.669132	3.35641	-3.53862	-1.7892	-2.18324	-4.35244	-4.82296	-3.16465	-4.8488	-2.74491	-4.68745	-1.34347	-4.02777
REPS2-NP_001074444_S549s _1_0_548_549	3.95291	0.769545	2.32936	3.98567	-0.318281	-0.105096	0.960535	1.1974	0.277217	-1.13014	3.43805	2.76982	2.83476	-3.80151	-3.87287	-1.01508	-2.31776	-2.52133	-6.05177	-0.310083	-4.054	-4.64429	-2.76623	-3.29873
SSH3-NP_060327_S85s _1_1_85_85	0.908544	-0.849655	1.74698	4.64115	0.844776	NA	1.73741	-0.410972	-1.14634	-0.167938	2.46367	3.69094	NA	-3.73756	-6.72094	-2.92115	-3.93923	-1.85704	-2.91454	-2.34064	-3.04318	-4.34648	-2.21163	-1.56345
AHNAK2-NP_612429_S2327s _1_1_2327_2327	NA	NA	NA	0.921955	5.87068	-5.61237	-5.46704	-5.49559	0.00946408	-0.59291	-0.90583	-6.99805	-4.69413	2.77532	1.20594	1.92266	2.32957	-12.8319	-7.87936	-1.21224	-6.34551	4.39997	-0.359695	-10.1723
AHNAK2-NP_612429_S4477s _1_1_4477_4477	-1.87676	0.353575	1.25449	-1.44066	2.30677	NA	-2.31867	-6.67935	1.60929	-4.61812	-2.49713	-5.53795	NA	-2.5534	-11.3295	0.7013	1.57114	1.18372	-3.85197	2.37125	-2.10575	4.62224	-2.66824	-8.21107
AHNAK2-NP_612429_S4966s _1_1_4966_4966	-1.70048	0.788032	0.514825	-2.13455	4.43204	-0.0732128	-2.58853	-7.98106	1.15857	-5.91508	-3.22293	NA	-7.55386	-3.29232	-8.23188	2.67213	0.0281305	NA	-4.32265	-2.40488	-1.32692	6.10049	-5.51179	NA
AHNAK2-NP_612429_S593s _1_1_593_593	-1.24674	1.17165	1.35936	-1.61353	0.274925	-1.4123	-3.27954	-6.87665	1.45756	-5.20746	-4.37512	-5.86266	-8.84632	-2.41604	-8.16057	2.26964	1.21023	-0.881658	-4.60427	1.03896	-4.17237	6.60115	-9.08828	-7.66138
AHNAK2-NP_612429_S5707s _1_0_5706_5707	-3.34223	-0.137885	-1.38959	-1.39264	1.04329	-1.88417	-2.48427	-2.14158	1.83018	-4.64017	-3.60034	-3.66699	-6.44769	-3.73046	-4.90691	1.66359	0.577337	-2.14475	-4.09223	-2.1926	-2.95559	5.85447	-5.72344	-6.80422
AHNAK2-NP_612429_S3408s _1_1_3408_3408	NA	NA	NA	-2.86927	-0.21085	-2.62599	-2.50267	-4.71284	-1.81572	-4.568	-3.07051	-5.4275	-6.6503	-4.51911	-5.05845	-0.915616	-0.440002	-0.540156	-2.79047	1.01103	-1.40741	5.9559	-4.27325	-4.61008
AHNAK2-NP_612429_S4785s _1_1_4785_4785	-2.1067	-1.29798	-0.400867	-2.28342	NA	0.266874	-2.15921	-3.16666	-0.6443	-3.06857	NA	-4.81121	-3.95359	-1.97079	-3.2578	0.023537	-0.931673	-0.633718	-1.8944	2.21764	-0.978934	6.38966	NA	-6.05421
AHNAK2-NP_612429_S4932s _1_0_4913_4932	NA	NA	NA	-1.64234	0.891485	0.830142	-1.97726	-5.09456	0.420019	-4.35953	-2.11609	-6.9848	-2.08359	-1.32661	-5.98552	0.368202	-0.46354	-0.919082	-1.76442	0.631178	-0.564664	5.2308	-4.48294	-4.30262
NUCB2-NP_005004_S332s _1_1_332_332	-6.70545	-5.31285	-1.87272	-1.09731	1.821	3.93343	-4.46938	-1.9207	5.33998	-5.3097	-3.6457	-4.96584	-0.937836	-0.774791	-5.53313	-1.41989	-2.95327	3.06666	-3.6117	-3.53886	-1.25827	4.80783	-3.5168	-8.64664
AHNAK2-NP_612429_S1418s _1_1_1418_1418	-4.73258	-4.68428	-2.57493	-2.55713	2.86027	3.30427	-3.38585	-7.00746	-0.514886	-2.53535	-2.26125	-3.89451	-5.09701	-1.94474	-4.42555	0.731372	-2.63683	0.807137	-6.5067	1.39927	-0.398956	5.76815	-2.64277	-9.93936
KDELR3-NP_006846_S209s _1_1_209_209	-0.679556	-2.08678	3.14018	0.175236	2.07556	3.46794	-4.39782	NA	NA	-6.5345	-1.06369	NA	-2.64016	-1.47818	NA	-0.714369	NA	NA	NA	NA	-7.69248	5.97316	-1.89024	NA
AHNAK2-NP_612429_S2336s _1_1_2336_2336	-0.747005	-1.38271	-0.00762511	NA	5.44329	-0.806524	-4.0605	-4.68711	0.821648	NA	-2.54612	-4.57044	-5.77468	0.475683	-2.91461	NA	2.8657	-2.39502	-5.49443	-1.05024	-3.2444	4.53376	-3.1327	-9.81126
AHNAK2-NP_612429_S4472s _1_1_4472_4472	-2.34584	-0.0377441	1.79754	0.141621	3.81081	4.31603	-2.69075	-2.70988	-1.78002	-0.677103	-1.61166	-4.46883	-2.82414	-0.519012	-2.6717	3.04687	0.831018	0.839884	-4.38961	-0.500011	-1.94478	4.54455	-0.945651	-5.49286
AHNAK2-NP_612429_S1997s _1_1_1997_1997	-1.74953	1.09308	2.27505	-0.384204	1.92843	4.29477	-5.28305	-3.01011	-0.900896	-1.30855	-1.74049	-4.6345	-1.53633	0.454368	-2.5937	3.17178	-0.0686344	0.285529	-2.42219	-2.71211	-2.35431	4.73878	-0.471399	-4.61008
AHNAK2-NP_612429_S2996s _1_1_2996_2996	-2.27839	-1.22711	0.559767	-0.350589	1.57811	2.60284	-1.12679	-4.77718	-1.01692	-0.693139	-1.24332	-5.29939	-1.9066	NA	-3.97984	2.78085	-0.617841	0.243426	-1.72897	0.840658	-1.59205	4.14964	-1.23177	-7.27006
AHNAK2-NP_612429_S2666s _1_1_2666_2666	-1.34944	1.32417	1.33314	-0.0816743	2.88596	1.67186	-4.53071	-3.89364	-1.2579	-2.05626	-0.806034	-4.30758	-1.51071	-0.0903458	-5.33256	3.36609	-1.73718	-1.31438	-1.48673	-0.455322	-2.65495	5.06464	-2.24886	-9.72507
AHNAK2-NP_612429_S842s _1_1_842_842	-1.44601	0.808061	2.0803	-0.775571	3.16855	4.34154	-2.26756	-2.7978	-0.702313	-1.4629	-2.22133	-5.59096	-4.70811	0.48042	-2.87449	3.46787	0.0621289	0.140508	-2.73138	-1.69544	-1.98975	4.73662	-2.79758	-11.2274
AHNAK2-NP_612429_S332s _1_1_332_332	-0.483343	0.617023	0.250791	-1.59672	2.80656	2.78989	-3.77633	-4.45765	-0.166807	-1.37269	-2.831	-6.52534	-5.274	NA	-4.41441	1.66359	-1.70056	-0.142517	-1.60883	1.68137	-0.365814	4.24891	-3.11506	-10.0838
AHNAK2-NP_612429_S497s _1_1_497_497	-1.33258	1.21016	2.20951	-0.717947	2.50762	2.65811	-3.35927	-4.38688	-0.80272	-2.13243	-3.96868	-6.70205	-5.78399	-1.38819	-3.25557	3.13477	-0.625686	-0.830198	-1.86092	0.198254	-2.04183	5.23944	-5.31778	-8.72583
AHNAK2-NP_612429_S1346s _1_1_1346_1346	-0.58145	3.87853	0.374381	NA	0.106772	7.0516	-4.29356	-5.06883	-0.53943	NA	0.776197	-2.86515	-0.83537	NA	-3.21323	NA	-1.37888	4.7461	3.46824	-2.69256	-4.74761	1.66144	-1.23765	-3.23584
TPPP-NP_008961_S18s _1_1_18_18	-1.49813	3.41942	-0.168667	-2.02171	2.83225	1.32539	NA	NA	0.330768	1.34753	3.44712	NA	-2.43057	-3.68309	NA	-2.12079	NA	NA	4.62821	0.346286	NA	NA	-1.80205	NA
LBR-NP_919424_S156s _1_1_156_156	-0.2764	3.44716	2.09528	-5.10222	NA	NA	-3.57189	-3.44973	-1.99868	-0.15992	NA	-4.8576	NA	-4.21123	-4.47235	-4.83646	2.01312	0.722932	3.09603	0.603248	3.98047	-1.45042	NA	-1.11158
CEP350-NP_055625_S939s _1_1_939_939	-3.89715	0.298113	-3.76215	0.715467	3.22227	2.43705	-5.92499	-2.07725	-1.93844	0.856405	-2.11246	-5.25079	-0.390576	0.665149	0.588642	-3.89731	3.25014	-0.324963	3.94287	-2.10881	-6.02356	-5.08452	-2.04701	1.67884
SYTL3-NP_001229313_S243s _1_1_243_243	-3.88642	-1.18859	-4.49807	NA	1.5314	3.00245	-3.55349	NA	2.59774	NA	-0.758857	-2.1362	-2.05099	-2.09158	NA	NA	NA	-0.462967	-0.539457	2.52208	-3.68471	-1.95324	0.820056	4.20373
SYTL3-NP_001229313_S185s _1_1_185_185	-2.48993	-0.456795	-4.31269	-3.30866	1.48703	4.39893	-7.34584	2.6235	-0.00615484	-3.51159	-1.26873	-2.67076	-4.17482	-2.67892	0.983091	0.00965785	-0.484462	-0.771722	0.348736	1.96626	-4.73104	-2.20572	1.00231	3.72158
UBE2O-NP_071349_S515s _1_1_515_515	-0.133838	-0.0408253	1.83125	-5.79852	0.260912	-1.25501	-3.20594	-0.209389	-3.42224	-5.49613	2.25863	-1.25042	1.7123	1.39222	-0.521166	-6.45569	3.03569	-0.423203	-2.31584	2.89356	-3.42905	0.625594	-0.232313	0.56314
TICRR-NP_689472_S292s _1_1_292_292	NA	NA	NA	-1.86804	-0.825075	-3.18075	-4.2404	-0.400249	-0.999072	-2.31284	-1.69332	-1.64361	-4.40769	2.82506	0.900636	-5.34537	3.27368	2.90059	0.65793	1.93554	-3.71075	-1.51084	-3.0014	-2.79561
IRF2BP2-NP_892017_S71s _1_1_71_71	-1.82311	1.56451	0.290115	-4.35791	-2.30108	-2.14349	-5.71032	-0.569665	-3.19911	-4.07087	0.690916	-1.22834	-2.45619	3.66581	-2.97255	-3.88575	0.967011	4.6923	-2.45764	1.79868	-4.94409	-5.12552	-0.0696567	0.190463
PTPN12-NP_002826_S588s _1_0_587_588	-2.52212	-1.28411	-2.40078	-0.1417	-1.67285	2.88767	NA	NA	0.0920213	0.635901	-1.5409	-0.39778	0.0914781	0.698306	NA	-0.836968	NA	-1.19743	3.45052	-0.798868	NA	NA	5.35288	-8.62102
PTPN12-NP_002826_T578t _1_1_578_578	-0.792992	-0.287326	-0.114362	-0.0480599	NA	2.35203	2.76165	-0.41955	-0.124412	-0.0596905	NA	NA	-0.467425	1.12934	-1.16075	-1.30654	-9.32145	NA	2.83016	-2.34902	-1.05705	-0.205242	NA	NA
MAGED1-NP_001005333_S378s_1_1_378_378	NA	NA	NA	2.52104	1.62248	3.41905	-0.229302	-0.211533	1.6673	-0.574869	-1.2905	-4.57928	-4.50317	NA	-1.06047	-0.533941	0.964396	-3.50373	-0.00969243	-5.51355	0.0721285	0.666597	-0.841786	-4.99906
PHLDB2-NP_001127910_S212s _1_1_212_212	-2.79805	-3.23301	0.381872	-1.84403	-1.83399	1.07245	-0.249746	0.789949	2.57989	1.21523	-0.907645	-7.16814	-6.41043	0.227009	-0.670478	-2.11616	-0.887213	-5.74455	-1.66004	-2.51381	-0.510217	4.17338	-2.1254	-2.78164
CKAP4-NP_006816_S17s _1_1_17_17	NA	NA	NA	0.362516	3.8832	4.80703	-2.69484	1.01727	0.279448	-2.0763	-1.95823	NA	-1.94619	NA	2.02604	-3.54339	0.101358	NA	3.51157	-3.10035	-0.209575	1.92256	-0.342058	NA
YAP1-NP_001123617_S109s _1_1_109_109	-1.26513	-1.63846	-1.03754	0.134418	1.07832	3.18737	-2.63964	-0.631855	0.714547	-2.69973	-2.23222	-6.8368	-0.108796	-0.19692	2.97763	-0.790704	-2.13993	-2.47221	1.72731	-1.38541	2.98149	-0.636846	-0.148045	-6.72502
PDLIM5-NP_006448_S342s_1_0_334_342	NA	NA	NA	2.33376	-1.61212	NA	NA	1.20169	-1.61937	-1.09606	-1.02559	-8.03404	NA	NA	1.92799	0.023537	-0.285702	-3.0523	1.58354	-0.212325	NA	NA	-0.928013	-4.31427
PDLIM5-NP_006448_S329s_1_1_329_329	-1.3893	-3.7522	-3.49624	1.41417	-1.71021	-1.59085	-1.60314	-1.11866	-2.1571	-0.995832	0.681843	-11.7583	0.0984644	-0.457436	2.28455	-0.138386	-1.15397	-4.20779	2.47764	0.485939	1.71264	-0.0498651	-1.45518	-5.61631
PPP1R3E-NP_001263247_S16s _1_1_16_16	-1.65296	0.646295	3.20385	2.8956	1.08299	-0.540832	0.931914	-7.56289	0.277217	1.59209	1.28244	-2.4322	-0.174001	-2.66708	0.234305	-4.05692	-5.77253	0.1101	-2.24692	-0.958072	4.42788	0.254415	0.449669	0.877587
PKP3-NP_009114_S180sS183s_2_2_180_183	0.795108	0.205675	2.04285	2.10086	NA	-0.859663	-2.35956	NA	0.61414	1.92685	NA	-1.73418	1.42353	-0.800843	NA	-7.3509	NA	-0.558868	2.73563	-0.259807	3.72007	-1.99856	NA	-3.47575
PKP3-NP_009114_S196sS199s_2_2_196_199	0.897814	0.0485311	3.20385	1.34454	1.95645	-1.42081	-2.84817	-3.53122	-3.92874	1.73642	-0.0675386	NA	0.950792	-1.8808	2.16198	-3.19642	-5.40901	NA	2.98181	-1.64796	2.73056	-2.38484	-2.00978	NA
PKP3-NP_009114_T178t _1_1_178_178	1.33929	0.593913	2.25258	2.05284	1.55475	-1.40805	-0.587071	-3.27817	NA	1.82863	1.36772	-0.103992	0.978737	-1.62265	1.11012	-2.76154	-4.75781	-1.68161	NA	NA	3.12589	-0.306669	-5.15905	-5.68386
OSR2-NP_001135934_S145s _1_1_145_145	1.3117	-1.8449	1.15712	1.31813	0.576199	1.85678	-1.16359	-3.10232	-1.30922	1.41167	-2.23585	-1.98158	2.16408	-0.294022	-0.931216	1.578	-4.43875	-6.6404	-2.90075	-0.27098	5.32034	-0.740431	-2.19203	-5.33214
SSFA2-NP_001123917_S668s _1_1_668_668	-2.77965	-0.969824	1.11218	3.31578	4.14711	1.38278	-1.09204	0.987244	-0.0909433	-0.478649	1.99553	-2.68402	4.61161	-1.92106	-1.07161	-0.251732	-2.76498	-2.74822	-2.17602	-0.410633	2.32102	2.15131	-4.84157	-4.11629
SSFA2-NP_001123917_S641s _1_1_641_641	-0.837447	-4.8861	1.66272	2.63149	1.89807	1.66973	-1.89753	2.23963	-0.0217738	0.0425434	0.78164	-4.14191	2.06394	-1.10162	-1.05601	-0.339633	-2.4433	-2.51432	-1.21102	-0.413426	2.08193	1.42838	-6.34859	-6.59459
ITGA2-NP_002194_S1180s _1_0_1180_1181	-1.46594	-0.210294	1.91926	1.30612	-1.13335	-2.26252	-0.848754	-3.43472	-1.50557	2.13733	0.520354	-5.06082	1.48641	NA	-2.90792	-1.25334	-3.94969	-3.73998	1.3354	3.12817	3.60408	-0.321775	-2.5683	-4.99673
DTNA-NP_001185867_S308s _1_1_308_308	-0.126174	0.943636	4.67196	-1.32301	-0.584523	NA	-1.31692	NA	NA	3.70692	1.2897	-5.14255	NA	NA	NA	-2.31741	NA	-1.37988	NA	NA	2.44175	-1.65327	-1.80205	-4.92686
PDLIM5-NP_006448_S325s _1_1_325_325	NA	NA	NA	NA	-0.642909	0.519813	NA	-1.36528	-0.773713	NA	0.924984	-6.20725	1.64476	NA	2.61215	NA	-1.99347	-2.13071	2.07983	0.740108	NA	NA	-3.22284	-4.32592
CLMN-NP_079010_S619s _1_1_619_619	0.198804	2.44113	2.80874	0.494572	3.31802	1.91417	-0.3029	1.36253	0.0116954	0.978685	0.449589	-1.26368	-2.42825	NA	-2.15245	-1.23252	-2.51652	-1.71904	-0.740335	1.65344	2.70925	-2.47979	-3.04255	-7.99446
MUC1-NP_001191215_S456s _1_1_456_456	-2.41022	0.946717	0.138436	2.6555	4.70295	0.677103	-2.27779	-0.421694	1.81233	-0.598924	-1.87114	-1.57293	-1.25455	-6.14615	-2.3753	-2.73609	-3.968	-4.7177	0.892287	2.29863	3.96864	-2.0784	-1.99802	-4.98509
COBL-NP_056013_S235s _1_1_235_235	-1.84304	1.35498	2.33497	4.11772	2.5193	1.77813	-3.37971	1.26388	2.51295	0.068603	-0.847767	-1.97937	2.9675	-5.06382	-2.21485	-0.152265	-0.56292	-0.247775	1.22905	0.871381	-0.514952	-4.50401	-3.28947	-4.62872
COBL-NP_056013_S917s _1_0_916_917	-2.33817	-0.535367	0.97548	2.82357	-0.668599	0.0862028	-3.46762	-0.698335	1.10279	-1.30855	-2.05077	-1.4183	-0.122768	-4.30359	-4.68852	0.460729	-6.4865	-1.45239	3.95074	-0.740214	0.900669	-3.27179	-2.8505	-5.41367
COBL-NP_056013_S815s _1_1_815_815	-1.31265	0.60932	0.400598	1.18607	-0.000658695	0.698359	-2.99537	-1.22159	0.676615	-1.36067	-1.78767	-4.23247	-1.27551	-6.72402	-1.45046	0.0998721	-2.57145	-2.61489	4.0374	-0.0279836	1.01193	-3.79403	-3.34043	-8.79105
CCDC88C-NP_001073883_T1533t _1_1_1533_1533	1.54011	1.47207	3.08401	-0.46824	0.370679	1.59746	NA	-3.77141	3.16226	1.18315	2.11892	2.58869	-6.12632	-1.59423	0.06048	0.745251	-2.49299	-3.3821	-1.50052	1.99978	NA	NA	-2.97004	-1.43767
CCDC88C-NP_001073883_S1806s _1_1_1806_1806	1.98312	1.87109	3.96037	-1.00367	1.83034	2.5327	-2.18783	0.897175	0.0830962	0.619864	0.999378	-1.12893	-9.08153	-2.37578	0.296704	1.06678	-2.47207	-1.72606	-2.03422	4.04709	-0.616744	-4.55796	-2.76427	-2.08752
CCDC88C-NP_001073883_S1591s _1_1_1591_1591	1.53857	2.12992	2.85181	-0.600296	NA	1.5592	NA	1.02799	2.82533	-0.534777	NA	1.79127	-8.90221	NA	-1.70006	-0.369705	0.318425	-0.876979	1.23102	1.39089	NA	NA	NA	-1.66128
TBC1D8B-NP_060222_S1035s _1_1_1035_1035	1.35462	2.43496	2.49227	0.180038	3.14754	0.819514	2.71054	-0.432417	2.58659	-2.48323	1.16268	-0.422078	-9.09783	-4.05492	-1.61092	-1.80851	-1.59595	-0.278182	0.713073	-2.88808	-1.05705	3.15263	-2.67412	-2.53008
PHACTR2-NP_001093634_S248s _1_1_248_248	0.298444	0.179484	1.87994	0.163231	0.68363	-0.39417	0.0221582	-0.929941	-0.985685	1.14907	-1.32861	-3.96078	-11.741	-0.3106	-1.37246	0.629591	0.470111	-0.231401	0.449175	0.251322	-0.668823	-3.67749	0.557453	0.858953
NPAS3-NP_001158221_S638s _1_0_638_639	-2.85323	-0.914361	-0.131215	-0.0288517	-0.255223	-3.20626	NA	2.28038	-2.06116	2.18945	5.37773	NA	-3.75564	-4.68252	0.318989	3.91894	-2.97943	NA	-2.06967	0.40494	NA	NA	-1.34347	NA
WWC1-NP_001155133_S848s _1_0_847_848	NA	NA	NA	NA	-0.126773	NA	3.07444	3.39766	-0.0663993	NA	2.73947	4.00682	NA	NA	-0.133402	NA	-5.46916	NA	-1.91212	-0.469287	-3.88119	-1.61227	-2.24494	-5.49053
AP3B2-NP_001265441_S272s _1_1_272_272	-1.75873	-2.02207	1.82938	0.556999	-0.444395	-4.17338	-1.80349	1.55339	2.59328	3.64077	5.53922	3.06582	-8.15701	-7.17874	-3.17089	-0.813836	-3.74047	-3.2324	-5.08874	1.4663	1.33861	-3.75302	-1.41598	-3.38491
ANLN-NP_061155_S65s _1_1_65_65	-1.22834	4.98316	4.8536	3.63992	0.569193	0.456047	-1.0675	1.14165	2.99268	-2.1184	-3.63663	-2.82539	0.645724	0.444895	-2.11456	-2.1578	-6.36358	-1.32608	2.67261	-0.539113	-0.986036	0.688177	-1.69426	-1.55879
PDE4D-NP_001184147_S59s _1_1_59_59	NA	NA	NA	3.19573	2.10125	-1.97557	0.529168	-0.222256	6.86617	-3.9546	-2.83463	-3.43284	-2.33509	-2.25499	-3.52968	-4.04536	-3.51556	-1.59741	-1.54581	-2.61156	-4.31914	2.36711	-2.1548	-4.48197
FGFR4-NP_002002_S419s _1_1_419_419	0.00565691	2.86326	3.06903	0.357714	1.33055	-1.04884	3.90037	1.72924	NA	2.62846	-0.239915	-2.2577	-3.95359	NA	-1.8204	0.807707	-2.52699	-5.49661	NA	NA	-1.90216	-0.032601	-4.51822	-2.53707
NAV1-NP_065176_T357t _1_1_357_357	-0.826716	3.55808	2.13835	NA	-2.74015	-1.32091	3.36883	NA	4.33814	NA	-1.89472	NA	-4.30989	-3.48415	NA	NA	NA	NA	-0.868345	-2.75401	-3.27754	4.15827	-4.04984	NA
CTTNBP2-NP_219499_S1524s _1_1_1524_1524	1.51098	3.37783	1.4249	2.34817	0.713991	-0.798022	2.66556	-3.62129	3.55496	3.77709	-3.92513	-4.08227	-3.44359	-1.60134	-3.66116	-1.82701	-3.2828	-6.47901	-2.71366	-3.90196	-1.71989	0.921243	-4.09492	-5.55109
PDE8B-NP_003710_S517s _1_1_517_517	2.48285	-0.724864	0.0298265	-1.09731	-1.73357	-2.97458	NA	6.50076	4.1931	-2.00414	-2.11065	-0.000172925	-4.3029	-3.5102	-0.407511	-2.79624	0.749944	-1.13194	-2.26267	-0.304496	NA	NA	-3.78528	-2.63256
BNIP3L-NP_004322_S168s _1_1_168_168	NA	NA	NA	NA	-5.00554	-3.90769	1.89891	NA	1.64945	NA	-3.09591	-1.02732	-5.8329	-3.24969	NA	NA	NA	1.47845	-2.26661	1.82661	-3.41248	2.59586	-5.65485	-3.04018
NAV1-NP_065176_S194s _1_1_194_194	-1.97487	1.13159	0.299478	2.24492	-2.60936	NA	2.06655	NA	4.01237	-3.1688	1.99553	NA	NA	-4.44569	NA	-4.30675	NA	NA	-3.34386	-3.58913	-5.46015	4.6503	-5.75088	NA
NAV1-NP_065176_S90s _1_1_90_90	-2.6141	1.76479	0.451157	1.54862	-1.0049	-0.462187	3.08057	0.925053	3.22696	-2.02418	1.65441	2.46278	-3.0477	-3.28758	-4.57263	-4.48486	-1.67702	-4.4721	-3.01301	-5.24542	-2.80646	3.59719	-2.63101	-2.83521
NAV1-NP_065176_S142s _1_1_142_142	-2.40715	2.96494	1.47171	1.65187	-2.04652	-1.36979	2.26077	0.577644	3.24035	-2.22464	1.21893	1.32297	-3.40167	-3.05312	-5.04508	-3.38147	-2.07978	-5.86851	-1.32327	-4.02485	-2.984	3.91441	-3.12682	-4.23741
NDUFV3-NP_066553_S232s _1_1_232_232	NA	NA	NA	NA	1.08066	-3.73765	-0.061662	NA	4.06146	NA	-2.24492	-3.65374	-3.44359	NA	NA	NA	NA	1.26325	3.37174	-1.65913	-0.275858	1.9463	1.46872	-0.510635
CLINT1-NP_001182484_S312s _1_0_311_312	-3.02952	-2.93258	-2.618	-0.521062	-0.294926	NA	-0.118905	0.0865528	NA	-2.35895	0.199191	NA	NA	-2.61261	-6.82568	-2.6852	-4.27398	NA	NA	NA	0.42485	4.39134	1.13165	NA
ANLN-NP_061155_S182s _1_1_182_182	-2.56658	1.39042	-1.60306	-4.90534	-0.423376	-3.61649	2.48361	-6.63646	3.86957	1.26334	-0.686278	-0.0819032	-4.95495	-3.11233	-6.71871	-6.11334	-7.06186	2.99415	-3.57034	1.15348	0.39881	1.15862	0.0204904	-0.321967
CDC25A-NP_001780_S342s _1_0_342_349	NA	NA	NA	-3.73604	1.87471	NA	-4.07072	-1.90998	3.85618	-3.62986	4.71726	NA	NA	NA	-3.26449	0.458416	-4.95134	NA	-1.73488	1.53054	-3.94984	3.72667	-1.37679	NA
INF2-NP_001026884_S1229s _1_1_1229_1229	-3.3453	-0.992933	-4.40257	-5.92097	1.26983	-1.08497	-2.32276	-0.335914	5.58542	-3.67396	0.0177421	2.02762	-4.80126	-4.32017	-5.80278	-4.737	-5.84838	-1.16468	-0.332672	-1.20945	-3.37697	3.53029	-3.72845	-1.15583
DCLK1-NP_004725_S77s _1_1_77_77	NA	NA	NA	2.8956	-1.96478	2.12035	NA	NA	6.25927	-2.70775	2.60157	-0.0222622	-1.3314	-1.25319	NA	-3.70532	NA	-1.99271	-2.46946	-2.55849	NA	NA	-4.03221	0.679602
NOSTRIN-NP_001165102_S114s _1_1_114_114	NA	NA	NA	2.86919	NA	1.51244	-3.09145	NA	4.87587	-0.999841	NA	3.31542	-0.874959	NA	NA	-1.04747	NA	-2.37865	-1.56945	-1.3072	-4.35701	-1.74823	NA	-2.21796
DCLK1-NP_001182345_S413s _1_0_413_415	-3.50625	-3.63819	-3.74904	2.06965	0.58087	2.14373	-1.59291	-0.970687	6.23249	-1.82172	5.65172	0.0859752	-0.586192	-2.33078	-1.67554	-2.37292	-1.00228	-1.76582	-1.5143	-1.36027	-2.88694	-0.677848	-0.00498598	-1.57044
DCLK1-NP_004725_S346sS352s_2_1_346_354	-5.88687	-5.19731	-5.19467	3.28457	0.00868313	1.51882	-3.39607	-6.36196	5.94466	-3.73009	4.32351	0.375344	-1.50605	-3.27574	-5.78272	-3.09464	-4.35767	-3.65109	-1.62065	-0.972037	-3.85042	-0.8397	-1.50221	-3.4478
DCLK1-NP_004725_S352s _1_1_352_352	-5.96811	-6.20796	-5.61039	2.29054	0.141804	1.79514	-3.42674	-6.65362	6.71668	-3.10866	4.78076	1.59688	-1.27784	-6.57245	-6.77665	-3.09232	-2.74144	-3.31193	-2.05589	-0.648043	-4.67186	-1.45042	-1.35915	-4.62406
MLLT11-NP_006809_S84s _1_1_84_84	0.942268	0.580048	-1.34839	1.87756	-4.34694	-1.5781	-1.28012	-2.64554	0.620833	-3.03049	2.48907	-5.09837	-2.71701	4.56815	2.54529	-3.18948	-7.21093	-1.70968	-7.51109	-5.20352	-6.35971	5.20059	-3.60107	-4.37716
PXN-NP_001074324_S178s _1_0_169_178	0.0485785	-0.658617	-0.505732	2.07685	-0.719979	0.700484	0.216376	NA	-2.4137	0.0565754	-0.410476	-3.80394	0.468738	2.34192	NA	-1.13768	NA	-3.37976	-1.81562	-3.35731	-5.01037	3.70293	-2.58202	-8.68158
PRKCA-NP_002728_T638t _1_1_638_638	-3.93087	-2.00821	-1.78845	-1.3038	-0.862442	-0.194369	-2.90337	-3.08088	0.893049	-1.7676	-1.38485	-3.41075	-0.958795	3.22531	1.20817	-2.73378	-2.05624	-4.56099	-5.27386	-4.87673	-3.40537	5.78326	-1.65899	-6.33138
CHRNA6-NP_004189_S385s _1_1_385_385	NA	NA	NA	NA	-1.68686	-4.36043	-1.63993	0.774938	-1.15526	NA	1.78505	-2.19364	-4.09331	NA	-0.701677	NA	-1.39719	-1.12726	1.84941	3.31251	-3.24677	4.60498	-0.996604	-3.13568
MAGEC2-NP_057333_S293s _1_0_292_296	-3.98912	-4.03721	-4.11607	0.134418	1.17174	-2.1775	NA	-1.96788	NA	5.14822	1.72154	NA	-2.05564	NA	-2.27948	-1.54943	-3.70909	NA	NA	NA	NA	NA	-2.1156	NA
PCDH7-NP_001166994_S1185s _1_1_1185_1185	NA	NA	NA	0.00476268	-0.0426969	-3.45495	-1.92002	-2.11585	NA	4.93774	1.23163	-4.66101	-3.7766	-2.35209	-1.9452	-1.70904	-1.95686	-4.9095	NA	NA	-1.97082	1.53628	-3.37766	-4.95015
FAM133A-NP_775969_S82s _1_1_82_82	NA	NA	NA	-2.25701	NA	-3.14887	-1.34963	-3.02083	NA	2.64249	NA	-4.06239	-3.73701	NA	-3.52077	2.01519	-1.62733	-4.31772	NA	NA	-1.26537	5.86958	NA	-3.90665
EPHB2-NP_004433_T776t _1_0_776_777	-0.190556	-0.111694	-1.14241	-2.61716	-3.26563	-2.36242	-2.9279	-4.27751	-2.48733	-1.30855	-2.11065	-5.09837	-2.1977	-3.61204	-2.13462	3.08388	-1.66918	-5.19019	-3.64912	4.8878	-3.2515	3.72235	-2.65257	-6.55266
ROBO1-NP_002932_S1055s _1_1_1055_1055	2.0613	0.738732	-0.981367	1.51501	-1.31085	-4.8238	-1.67469	-4.46837	-0.0507803	1.16511	-2.14512	-5.01002	-4.52646	-2.82813	-4.6328	-4.04536	-4.41259	-3.91541	0.772154	0.564145	3.67036	3.13537	-4.77298	-4.31893
SERPINH1-NP_001226_S141s _1_1_141_141	0.0317165	-2.66606	-3.02061	3.1165	-2.70278	-3.60799	-1.9425	-0.494607	-3.45124	0.776221	-4.43319	-5.63956	-4.58934	-1.2224	0.00476681	-0.358139	-2.29161	-1.42198	-1.17754	2.63939	0.801244	3.62524	-4.48098	-7.78482
INPPL1-NP_001558_S890s _1_1_890_890	NA	NA	NA	3.30378	-0.654586	-0.345282	-2.80319	-0.359504	NA	1.53596	-2.56971	-6.09681	-5.24605	0.755145	-3.1798	-0.839281	-3.38479	-5.68373	NA	NA	0.0247834	1.02267	-5.15905	-5.94939
KIAA1210-NP_065772_S588s _1_1_588_588	NA	NA	NA	-0.0960805	2.93034	5.95695	NA	0.661279	-0.682231	-1.76559	-4.39508	NA	-1.90893	-5.02356	3.0066	5.3161	-5.24425	NA	-0.91561	-4.82646	NA	NA	-3.64026	NA
CYBRD1-NP_079119_S253s _1_1_253_253	-2.89769	-2.76157	-1.27162	-0.770769	-2.87093	1.27651	-1.92819	2.1367	2.42147	-2.95431	-3.22474	-4.40698	-0.320713	-4.95725	3.68853	0.7013	-2.04578	-4.40193	-3.33008	-4.81529	-7.50546	-7.95468	0.273294	-4.78477
MISP-NP_775752_S471s _1_1_471_471	-3.13835	-2.15765	-0.797854	2.25933	-0.409363	-1.13386	4.64249	NA	4.60812	-1.34062	-5.76321	-5.80744	-5.40673	-5.81932	NA	-0.799957	NA	-7.14798	-1.54188	-0.307289	-1.73882	-1.68133	-7.42448	-8.16449
PDZD2-NP_835260_S421s _1_1_421_421	NA	NA	NA	0.0695904	NA	NA	1.81509	1.6692	2.27421	-2.05024	NA	-4.35838	NA	NA	-1.26995	0.412152	-0.249088	-2.52367	2.45992	-1.48037	0.858058	-1.97482	NA	-7.24444
PFKFB2-NP_006203_S483sS493s_2_2_483_493	-0.2764	-0.692511	-0.618087	-0.352991	3.24796	-2.61961	NA	NA	2.41255	-1.71548	-4.51484	NA	-8.15468	-2.2621	NA	0.217845	NA	NA	0.797756	-1.81554	NA	NA	-7.11484	NA
TACC2-NP_996744_S712s _1_1_712_712	0.93767	-0.0562316	-1.6892	-2.03131	6.14393	3.00457	-4.42644	-0.0206723	0.15896	-0.879566	-4.34246	-2.2091	-4.254	-1.50187	2.62997	0.407526	-2.74667	0.968532	-2.13663	3.09745	-2.97453	-5.75998	-6.59748	-4.51924
TACC2-NP_996744_S1313s _1_1_1313_1313	0.945334	-1.3103	-7.50544	-1.32541	2.79722	1.05332	-3.80699	0.967943	3.84279	-1.68942	-2.45721	0.848055	-4.96194	-2.47051	-0.215858	1.27034	-1.51226	2.60119	0.870623	-0.949693	-4.88728	-8.74668	-1.61979	-4.49129
CHRM1-NP_000729_S322s _1_0_315_322	0.316839	0.744895	0.153417	-0.926836	5.29148	-0.92768	-2.60898	-3.79928	1.62714	-1.2023	-3.21748	-0.748999	-6.73879	NA	-2.97255	0.745251	-3.26188	2.16613	2.40084	-1.43289	-0.815593	-4.47812	-3.03667	-1.25366
CALML5-NP_059118_T6t _1_1_6_6	-1.39696	0.416741	2.91547	-2.88367	4.24987	2.53483	-5.14403	-2.77207	-1.26683	-2.04423	-1.56449	-2.96234	-2.84742	-2.84234	-1.98977	-0.332694	0.174585	2.75089	3.88182	-0.217912	-4.81626	-3.82424	-2.437	-4.08833
PLEKHA6-NP_055750_S197s _1_1_197_197	NA	NA	NA	-0.852404	1.76728	NA	-1.03275	NA	2.26305	-1.3306	-1.36852	-2.56694	NA	-3.44863	NA	-0.677358	NA	0.140508	4.14571	-0.622905	3.93549	-1.16556	-5.14729	-5.15978
MAPRE2-NP_055083_S222s _1_0_219_223	-3.79597	0.259597	-0.709843	-1.03728	2.38851	-0.955312	NA	-7.97892	0.382087	-1.47894	-1.0147	-4.40477	-6.37317	NA	0.686697	1.65665	-6.23805	1.20478	2.84001	-2.42722	NA	NA	-4.2517	-5.27391
PLEKHS1-NP_079165_S8s _1_1_8_8	-1.05205	0.809601	-1.95324	-2.17537	4.45306	0.796133	-3.88877	-1.45534	3.3653	-5.7046	-1.87295	-5.95544	-6.78536	-6.38061	1.52462	2.79473	1.83267	0.418855	-3.28478	-0.796075	-0.230881	-4.79535	-1.96862	-6.06818
MID1-NP_001092094_S96s _1_1_96_96	0.467064	2.75695	-1.00946	-1.61353	2.95836	-2.94269	-2.17148	-0.175076	3.09978	-4.65821	-4.00316	-4.26119	-4.40071	0.454368	-0.391911	2.93815	-0.847984	-0.416186	-2.64276	0.575317	0.204695	1.81035	-3.56579	-3.84144
PRUNE2-NP_056040_S1842s _1_1_1842_1842	2.37248	-2.35177	-3.39138	-4.586	2.37917	NA	-1.70331	NA	6.49801	-4.3475	-2.67314	-3.88788	NA	NA	NA	0.301119	NA	-0.16123	-2.34735	-0.796075	4.27401	-1.19146	-2.88381	-2.30181
ERBB2-NP_004439_S998s _1_1_998_998	-5.65233	-4.90459	-5.45496	-2.33144	2.49361	-2.68338	-1.6522	-2.98866	5.33552	-2.87814	-1.38123	-4.45337	-4.46824	-1.24609	-3.72133	-2.34748	-2.53222	-2.61957	0.478715	-1.05583	1.61795	-2.25752	-2.49383	-5.41833
ERBB2-NP_004439_Y1127y _1_0_1122_1127	NA	NA	NA	-0.705942	7.98193	-2.42831	-0.194548	-2.47827	7.17855	-0.61897	-0.25806	-3.1015	-3.96523	-7.49846	-2.20148	-2.63431	-2.51652	-3.6394	-1.46704	-2.12836	2.21923	-2.60496	-0.142166	NA
ERBB2-NP_004439_S1151s _1_1_1151_1151	-1.55485	-1.56759	-1.35588	-0.828394	6.2677	-2.3688	0.394238	-2.56405	6.2548	-0.743254	-1.94734	-2.6045	-2.79619	-4.41253	-2.25719	-1.17238	-2.29161	-2.09329	-0.716702	-1.77923	2.4749	-2.50137	-3.85191	-7.03714
CLGN-NP_004353_S594s _1_0_592_594	0.243259	0.931311	-0.314728	NA	3.08915	4.29265	NA	NA	7.05137	NA	0.823373	0.165497	-0.504686	-0.163764	NA	NA	NA	-1.50385	-1.39614	-3.31821	NA	NA	-3.32671	-3.28475
MARVELD2-NP_001033692_Y469y _1_1_469_469	NA	NA	NA	-1.12852	4.31993	NA	4.0721	-1.61618	5.4984	-0.801387	-0.0893125	NA	NA	NA	-1.77137	-1.69285	-1.89148	NA	-1.30555	-2.20657	-1.14701	-1.2044	-2.90145	NA
LIMA1-NP_001107018_S15s _1_1_15_15	0.324503	-1.91269	-2.67231	1.67348	6.42185	4.82403	0.482147	1.10948	3.00384	1.67428	-2.09432	0.790623	-0.441809	0.257798	-2.17474	-1.39907	-0.000637486	-0.322624	-5.74849	-1.81833	-2.12469	0.638543	-4.19486	-0.741229
DOPEY2-NP_005119_S681s _1_1_681_681	-1.44601	-0.381304	1.07285	0.240063	3.96728	3.18949	-1.62153	2.76932	6.27265	-0.336323	0.999378	0.264898	1.85901	-1.12293	-5.00051	-1.76456	-1.31612	-1.39859	-2.17208	-1.71778	-5.69925	-0.617424	-3.87543	-2.70943
BCAS1-NP_003648_S442s _1_0_441_442	-1.81391	0.547694	2.02974	3.97366	2.74117	4.19275	NA	3.99598	3.24481	0.637905	0.832446	NA	-1.77619	NA	-2.43324	-2.22951	-2.45376	NA	-2.35129	-2.91601	NA	NA	-0.340098	NA
BCAS1-NP_003648_S552s _1_1_552_552	-2.21554	-0.86198	-0.385886	1.09483	4.95051	3.6061	3.41381	3.21967	2.69146	1.65423	0.491323	-2.39686	-0.902904	-3.59546	-1.60646	-1.29498	-3.1625	-2.84646	-2.05785	-1.21503	-2.37088	-4.30116	0.700513	2.73631
BCAS1-NP_003648_S451s_1_1_451_451	-0.049528	0.797276	1.85559	1.33733	5.26112	1.35515	3.55896	2.94517	4.61705	0.5918	-0.16915	-1.73418	-4.53345	-4.35096	-1.70006	-2.14854	-2.29946	-3.64174	-3.1745	-2.44957	-2.52239	-2.65459	0.30465	-0.221811
RASGRF2-NP_008840_S484s _1_1_484_484	-3.73006	-2.85247	0.366891	NA	4.76601	4.67312	5.21083	0.794238	NA	NA	-2.53161	NA	-1.47578	NA	-3.96424	NA	-2.21054	NA	NA	NA	-1.2346	-0.343356	-2.21947	NA
RASGRF1-NP_002882_S481s _1_1_481_481	-3.73006	-2.85247	0.366891	NA	4.76601	4.67312	5.21083	0.794238	NA	NA	-2.53161	NA	-1.47578	NA	-3.96424	NA	-2.21054	NA	NA	NA	-1.2346	-0.343356	-2.21947	NA
SYTL2-NP_996811_S105s _1_1_105_105	NA	NA	NA	1.48139	2.84393	3.92918	4.81217	-1.38886	-1.34715	2.02708	0.171973	0.909905	-0.586192	-5.67248	-2.48673	-3.05531	-2.24454	-2.0699	-1.90621	-3.16738	-0.971832	-1.67917	-2.55066	-2.67915
NHSL2-NP_001013649_S1034s _1_1_1034_1034	-4.64674	-2.9218	-6.1216	NA	3.72206	3.56996	4.28472	0.880019	4.03022	NA	-1.32679	-2.60891	-2.6192	-2.80681	-0.407511	NA	3.11938	-2.13071	-4.02133	-4.34885	-3.49533	1.13273	-1.36503	-3.81814
NHSL2-NP_001013649_S801s _1_1_801_801	-1.42762	-0.424442	-2.48505	NA	4.92482	3.48707	5.02684	3.54349	2.45494	NA	-0.724382	-2.36593	-1.19633	-2.84707	2.59209	NA	2.34003	-2.32485	-4.08238	-4.4885	-1.84062	-1.59285	-1.17102	-4.91987
NHSL2-NP_001013649_S500s _1_1_500_500	-1.72347	0.208756	-3.94005	-2.57154	3.79446	NA	NA	2.89585	1.97968	-2.21061	-0.158263	-2.26432	NA	-4.39122	0.838237	-3.86261	2.27203	-3.33064	-2.74911	-3.33497	NA	NA	-2.10188	-5.27158
EFCAB4B-NP_001138430_S473s _1_1_473_473	1.37148	2.32558	-1.74351	0.30249	2.43756	1.76751	1.69856	2.3104	0.672153	-5.4861	0.647368	-0.589956	-0.101809	-4.24912	2.24444	-6.23132	-1.45734	2.99883	-6.36096	-6.60843	-0.962363	0.940665	0.259576	1.36905
EPS15L1-NP_001245303_S49s _1_1_49_49	-1.32798	2.19925	-0.12747	4.16334	4.65624	-1.62698	-2.05086	2.61492	2.6803	-2.73581	-1.39756	0.169914	2.9512	-3.42494	-1.77583	-3.51332	3.35737	-1.78219	-2.48324	-4.06116	0.292284	0.0299816	-0.877061	-0.242774
EPB41L4A-NP_071423_S389s _1_1_389_389	2.82469	1.96353	-1.92702	2.91241	3.58427	-0.132728	0.480103	-0.164354	2.51072	-2.24669	-0.477612	-0.168051	0.694628	0.53726	-2.84107	-5.47028	1.75682	0.276173	-4.65745	-1.43289	-2.49871	-5.97362	-2.47031	1.59499
EPB41L4A-NP_071423_S464s _1_1_464_464	2.38934	1.07767	-1.1705	2.74434	NA	0.819514	2.01953	-0.29088	1.59144	-1.8137	NA	NA	2.06627	NA	-3.28231	-3.77009	1.81697	NA	-5.41369	-1.26252	-1.38137	-4.47164	NA	NA
COPA-NP_001091868_T600t _1_1_600_600	-3.14602	-0.407495	-2.59928	3.88482	6.03182	1.36365	-2.43725	2.37045	2.18049	-2.47321	-1.63707	-2.134	-5.87482	-2.23605	0.0381947	-4.33219	-1.21151	-2.43479	-0.945151	0.3407	-0.337407	0.660123	-2.24298	0.0670141
SLC2A10-NP_110404_S527s _1_1_527_527	-1.53799	-0.476823	-2.98316	1.98561	5.93841	NA	NA	1.14165	2.54642	-2.4251	0.298987	-2.73482	NA	NA	1.01652	-2.77079	-3.83985	-3.76103	-0.795478	-1.68147	NA	NA	-2.09405	-3.79951
PDE4D-NP_001184147_S133sS138s_2_2_133_138	-3.8159	0.347413	-3.33895	5.14536	NA	-3.18075	-1.76669	0.0436627	3.81379	-2.08031	NA	-2.91154	-2.15112	-5.73169	-1.62206	-0.249419	-3.4711	-0.57992	-1.29964	-3.30703	1.52563	0.463743	NA	-2.33442
FLNA-NP_001104026_S2010s _1_1_2010_2010	-3.04178	-4.01256	-3.10862	5.35425	3.77811	NA	-3.55553	-0.526775	-0.856271	-3.33719	-3.51869	-3.04407	NA	-5.25566	-1.62875	-2.34979	-3.41879	4.13093	-0.504009	-4.03882	-1.8927	-0.412412	-1.8628	-1.44
RPS6KA5-NP_004746_S376s _1_1_376_376	-3.89868	-4.64576	-4.35389	2.4202	3.52121	7.08561	3.41176	-3.16666	-1.53458	-1.55712	-0.532047	-3.64048	-3.30852	-0.28218	-0.603622	0.240976	-1.26904	-0.498053	-2.89681	1.55568	2.43228	-1.03392	-2.34097	-0.305663
FAM160B2-NP_073586_S526s _1_1_526_526	-4.47352	-3.82769	-3.03746	-0.967654	-0.343971	5.36605	2.47952	-2.73132	-1.49888	2.04512	-3.03785	-5.23312	-1.93222	-2.06316	-3.44277	-1.89872	-2.98204	-2.14708	-0.840774	1.61154	2.30445	0.30405	-4.31245	-2.7234
AKAP17A-NP_005079_S440s _1_1_440_440	-4.38921	-0.0577722	-3.67414	NA	3.87853	6.03984	0.96258	-1.61833	NA	NA	-2.04533	NA	-4.36345	NA	2.35587	NA	-1.82348	NA	NA	NA	3.07144	-2.77113	-2.47423	NA
PPL-NP_002696_S1614s _1_1_1614_1614	-4.03051	-0.208754	-1.56374	2.6675	5.25879	3.44668	NA	-1.77487	-0.755863	-2.59148	-2.17778	NA	-2.22797	-1.62028	3.34756	-3.6313	0.912091	NA	-3.49748	1.60316	NA	NA	-2.35273	NA
PVRL4-NP_112178_S403s _1_1_403_403	NA	NA	NA	NA	2.60805	2.28401	-1.75851	NA	-1.35831	NA	-4.21545	-0.711447	-3.6066	NA	NA	NA	NA	-0.624362	-0.344488	2.7148	5.07178	-1.56264	-5.14141	-5.11553
EPS8L2-NP_073609_S28s _1_1_28_28	NA	NA	NA	1.61585	2.4469	2.19049	-2.68871	-1.85422	NA	-3.86239	-3.47695	-3.075	-2.61222	-2.55814	4.04955	-2.07452	-2.53745	-2.92131	NA	NA	3.60408	-1.00587	-4.42219	-6.47813
BCLAF1-NP_055554_T355t _1_1_355_355	1.86662	2.18538	-0.0450767	0.220855	NA	6.42457	-2.31458	-3.53337	NA	0.529658	NA	NA	-1.09619	-1.65107	4.15652	0.823899	-3.08142	NA	NA	NA	3.60881	-0.647636	NA	NA
PCDHA6-NP_061732_S893s _1_1_893_893	-0.455751	0.712542	2.6608	2.06004	-0.652251	NA	-1.72171	NA	NA	1.01878	4.31081	-0.821893	NA	NA	NA	0.476921	NA	-0.179942	NA	NA	3.72954	-0.248403	-3.30711	-5.4323
RAB11FIP5-NP_056285_S207s _1_1_207_207	-0.875769	-0.0639348	-0.767893	-1.03248	-0.500446	NA	-4.0421	-3.33822	-2.18834	-2.02418	0.504024	NA	NA	-5.53986	6.43407	0.689734	-5.07426	NA	-4.19464	0.16753	1.52799	1.4068	-4.7671	NA
CEP170B-NP_055820_S837s _1_1_837_837	NA	NA	NA	NA	2.97004	4.56472	-0.358099	0.221656	-0.0775556	NA	0.328019	NA	-1.78783	NA	1.61377	NA	-0.304009	NA	-0.078621	2.74273	-0.320836	0.0774579	-6.32116	NA
CEP170B-NP_055820_S1129s _1_1_1129_1129	0.588165	3.25458	2.13648	0.818711	3.1452	3.17674	-1.53976	-0.0571289	-1.20435	-0.703162	-1.56267	-0.985354	-3.18276	-2.28815	0.983091	1.32586	-2.06147	-1.10153	-0.610355	2.09753	1.79786	-0.826752	-6.08207	-6.19629
CEP170B-NP_055820_S351s _1_0_351_353	NA	NA	NA	1.54862	3.31569	1.51244	0.0405578	NA	-2.72162	-0.620974	0.11391	NA	-3.5577	-1.70791	NA	-0.85316	NA	NA	-1.58323	3.27062	-0.619111	1.314	-5.99976	NA
ANK3-NP_066267_S623s _1_1_623_623	-0.625904	-4.02951	0.0785136	2.28574	1.84669	0.56445	-4.57773	-2.47613	-1.35608	0.958639	0.779826	-3.76418	1.95915	-3.33732	0.686697	-0.857787	-1.10951	-2.85816	-0.291315	4.02754	0.682881	-0.0174948	-5.24723	-6.06352
RPRD2-NP_056018_S1143s _1_0_1136_1146	NA	NA	NA	0.436948	-0.283249	1.42742	-4.68199	-0.18151	-2.79302	2.36385	-1.77315	-5.42971	-2.60756	0.0754368	0.336818	-0.432161	-0.536767	-2.77629	1.18179	2.96338	0.661576	-1.43963	-5.79987	-6.8345
RAPH1-NP_998754_S41s _1_0_39_41	NA	NA	NA	0.811508	1.05964	5.63174	-0.525739	-1.21945	-1.04147	2.49415	-0.346969	-1.80045	-0.183316	3.01453	1.73633	2.31359	-1.96209	-2.16346	0.441297	-1.35469	-1.62756	1.4068	-5.26487	-4.71723
SRCIN1-NP_079524_S907s _1_1_907_907	0.407281	1.02067	2.25445	1.2509	-0.808726	4.34366	-0.460319	0.163755	-1.27352	2.72869	-2.20863	-2.05006	-1.70633	NA	2.81049	-1.3343	-1.90717	-2.25234	1.89077	0.181496	-1.21566	-3.51133	-6.20749	-6.00296
TRAFD1-NP_006691_S491s _1_1_491_491	1.73938	2.93413	2.50725	1.9496	-0.535478	4.00995	-2.09379	-2.35389	-3.19018	3.88132	-2.08525	-4.85981	-3.05934	0.778829	1.54245	-1.18626	-3.24618	-3.83354	-2.68018	-0.0894309	-0.559929	0.0925641	-1.88632	-2.2925
ANKRD50-NP_065070_S1352s _1_1_1352_1352	0.788977	1.83104	-0.324091	-0.115289	-0.31361	2.58159	-1.47638	-0.981409	-3.16341	3.94347	2.00823	-2.1848	-3.28523	1.0204	1.07446	-0.226287	-4.33152	-6.12815	-0.880161	-0.729041	-0.545726	0.813342	-2.78975	-6.48977
OSBPL10-NP_060254_S223s _1_0_217_223	-0.842045	1.26871	1.9642	2.94122	-0.689618	2.23938	-0.554361	-0.496752	0.988994	-0.153906	-1.03103	-4.21039	-0.998384	-2.46341	3.52361	0.796141	-2.30469	-0.977559	-2.24889	-0.206739	1.55877	-0.69727	-4.59661	-8.60937
LIMCH1-NP_001106189_S299s _1_1_299_299	-0.0694559	0.939014	-0.507604	NA	2.41654	2.72825	NA	1.04086	-0.456872	NA	-3.13765	-3.92764	-2.69372	0.679359	3.86458	NA	-2.39622	-2.8488	-0.933335	1.07248	NA	NA	-3.56579	-5.44861
TNKS1BP1-NP_203754_S437s _1_1_437_437	0.226397	0.595454	-0.515095	3.29417	0.58087	1.40191	-3.68024	NA	NA	1.98098	-2.97979	-4.93491	-1.21729	0.0778052	NA	-0.672732	NA	-3.7891	NA	NA	-1.61809	-2.40642	-4.01849	-6.76229
ANK3-NP_066267_S934s _1_1_934_934	-1.11644	-0.0516097	2.14959	-0.201726	2.06388	2.78351	-5.19514	-0.998565	-1.98083	-1.47894	0.208263	-5.99299	0.517642	-0.0477159	5.36884	-0.441413	-4.16153	-2.18685	-2.27843	0.882553	-2.35668	-0.699428	-1.46498	-5.20869
KIAA1217-NP_062536_S1668s _1_1_1668_1668	-0.740873	1.35652	0.694593	NA	2.32078	5.91656	-2.59671	-1.53255	-2.57435	NA	-1.02014	NA	-1.8251	-2.22184	6.06191	NA	-4.04123	NA	-1.03771	-0.279359	0.997726	-2.85529	-3.6971	NA
CTTN-NP_005222_T323t _1_1_323_323	0.971394	-0.113235	0.415578	2.84038	1.32822	2.90467	-0.7588	-1.69338	-2.45833	0.864423	-2.00904	-5.40762	-2.10222	-0.56401	3.56373	-0.503869	-3.85293	-4.89079	-2.26464	0.215012	0.10527	-0.438308	-3.71669	-5.78401
CTTN-NP_005222_S11s _1_1_11_11	1.96932	1.08691	2.25258	-0.132096	2.50295	4.4882	-0.64227	-1.80704	-4.31475	-0.620974	-0.811477	-5.79639	-0.975096	-1.55871	4.87633	-2.1763	-3.11019	-5.39837	-3.0583	0.0194984	-0.391854	-1.78491	-2.57222	-5.71647
EEPD1-NP_085139_S428s _1_1_428_428	NA	NA	NA	1.53662	NA	NA	-5.03158	2.31469	3.25597	-5.0491	NA	-3.75976	NA	-0.91689	-0.227	-3.24037	1.63129	1.74978	-1.74866	1.0641	-1.80274	2.38438	NA	-2.49281
ASS1-NP_446464_T219t _1_1_219_219	-2.20787	0.234947	-2.63673	0.643436	3.39276	1.10009	-4.32831	2.25036	-0.456872	-3.97465	-2.90902	-0.802013	4.60695	1.2075	0.109508	-2.5094	2.38972	0.62937	-4.29508	2.2735	-2.0371	-2.02229	-2.62317	-5.17143
SH2D4A-NP_071354_S315s _1_1_315_315	-3.59669	-2.83861	-4.82016	0.821112	3.27365	6.49258	-2.56809	0.438251	1.56689	2.78882	-2.63503	-4.55277	1.55161	-0.765318	-1.90063	-1.44996	0.50934	-0.420864	0.185277	0.217806	1.26759	-0.0174948	-3.91854	-5.85855
ERBB2-NP_004439_S728s _1_1_728_728	-2.39336	-1.13005	-1.5525	NA	5.72821	NA	-2.14899	NA	6.37752	NA	-1.46832	-3.23404	NA	-0.793738	NA	NA	NA	-2.51432	-0.746243	-0.642457	1.00483	-0.755537	-1.18474	-4.2607
SH2D4A-NP_071354_S261s _1_1_261_261	-1.56098	-2.03902	-2.59366	NA	NA	3.65499	-0.358099	0.740626	NA	NA	NA	-4.00275	3.34476	-0.708478	-2.33073	NA	0.914706	-1.25357	NA	NA	1.92096	-0.280773	NA	-5.8469
HOXB6-NP_061825_S214s _1_1_214_214	-3.79291	-4.91999	-5.16471	3.03486	-2.85225	-3.24452	-2.43725	2.28896	3.65314	-3.33518	-1.01107	-4.53952	3.99914	-6.33798	1.81433	-2.68983	-3.90785	-6.66613	-4.41718	-5.06666	3.36735	-1.10729	-4.88468	-5.85389
TNS3-NP_073585_S332s _1_1_332_332	-4.62375	-3.81536	-6.69461	1.88237	-1.7289	-2.61323	-3.13848	3.18107	-1.44979	-2.381	-0.325195	-0.702611	-5.15989	-3.70441	-0.360712	-4.84803	-1.07551	-3.32363	0.75443	-2.62553	3.49518	0.705441	-3.99105	-5.12484
TNS3-NP_073585_S732s _1_0_725_732	NA	NA	NA	1.27971	-0.899809	NA	-1.01231	1.83003	0.411094	-2.81199	-1.43203	NA	NA	-2.90865	1.57588	-2.83325	-2.83297	NA	0.299501	-1.3491	5.05757	1.18884	-6.22513	NA
TNS3-NP_073585_S732s _1_1_732_732	-3.61202	-3.42404	-7.14778	1.89677	-0.498111	-1.71838	-1.78918	1.57269	0.471338	-3.05655	-0.704423	-1.20846	-4.6755	-2.73576	0.107279	-2.73147	-2.62637	-1.48045	-0.234203	-0.458115	4.92264	1.6226	-5.45496	-4.29331
CTNNA1-NP_001894_S44s _1_0_42_44	-1.36784	-0.948255	0.209594	1.28691	1.5641	-4.01397	-0.27019	-1.20873	1.55574	0.940597	2.82656	-4.73832	2.95353	0.885403	0.684468	1.55024	1.71236	-7.14096	-3.60776	-0.184395	0.955116	0.32563	-2.42328	-5.15046
CCDC22-NP_054727_T31t _1_0_30_31	0.514585	-0.0978286	2.92296	3.87522	3.27832	NA	NA	1.37111	NA	2.56231	2.27678	-5.3524	NA	-0.322441	-3.55419	0.604146	2.71924	-5.88489	NA	NA	NA	NA	-2.60749	-5.6955
JUP-NP_068831_S182s _1_1_182_182	0.568237	-0.527664	1.88555	2.29294	2.0125	-0.961689	0.484191	0.93792	2.42593	1.27937	1.48747	-4.71402	2.91161	0.174906	-1.33235	0.111438	1.94512	-5.2206	-2.15435	-0.500011	-1.64887	-4.07025	-2.1548	-6.17765
LMO7-NP_005349_T598t _1_1_598_598	-1.75566	1.70933	1.24513	3.00845	1.77195	1.27863	-1.24741	-4.77932	5.09008	-1.07	-0.95845	-4.60578	-0.923863	0.461473	0.584184	0.830839	0.0516679	-2.32017	-6.29204	-2.10881	-4.49905	0.0925641	-1.26313	-1.0813
LMO7-NP_005349_T714t _1_1_714_714	-1.8645	0.912823	0.621562	1.7167	-1.11701	-4.80892	-1.18812	-2.05366	5.50733	-3.10866	-1.35945	-3.61839	0.906546	-1.34556	-3.06169	0.900234	3.58751	-1.48513	-5.78	-1.70382	-3.35803	0.383896	-0.440043	-2.29948
RAI14-NP_056392_S317s _1_1_317_317	NA	NA	NA	1.90878	NA	-2.33904	-2.32481	0.972232	-1.8715	-3.23696	NA	-0.68494	-1.61551	NA	-1.836	2.39455	-0.654454	-0.516766	-5.93164	2.04726	1.87361	2.52249	NA	-6.47813
NSMCE2-NP_775956_S116s _1_1_116_116	2.82929	0.130184	2.77503	-1.69276	-2.99471	-2.74714	1.59021	0.444685	-4.12732	-1.44686	-3.77997	-1.67454	0.0123001	-1.80027	-3.0394	-1.18626	2.43679	1.70533	-5.63032	2.2707	2.07246	-0.0843934	-4.00477	-4.40511
DTNA-NP_001185867_S294s _1_1_294_294	NA	NA	NA	NA	NA	-1.31878	1.49617	-3.05729	-0.869658	NA	NA	-2.30408	-0.129755	NA	-3.03718	NA	0.430882	0.732288	-4.81106	4.25378	2.73293	-0.971339	NA	-4.08601
DTNA-NP_001185867_S398s _1_1_398_398	-0.949349	-1.12697	0.454902	2.23532	-1.12168	-1.82253	-1.0675	-3.27174	-0.624218	-2.20861	0.743536	-4.02484	-2.71934	-1.27451	-4.35869	-3.24499	0.412575	-0.830198	-5.43535	4.51353	3.15667	-1.00155	-3.58931	-5.6955
CTNND1-NP_001193814_T310t _1_0_310_312	2.32956	2.67992	3.34617	0.897945	2.60571	-2.69188	-0.562539	-2.35389	0.515964	1.12101	0.344349	-5.82732	0.46408	-0.237182	3.01328	-0.110628	0.124895	-2.54472	-0.742304	0.178703	1.412	-0.969181	0.00873205	-6.94863
PLEKHA5-NP_061885_S382s _1_1_382_382	1.42514	2.05289	1.91739	0.938763	2.928	-1.76514	NA	-1.95501	1.59144	-0.0737226	2.59975	-5.18894	-1.52236	-1.98974	3.64841	0.995075	0.205969	-2.9447	-3.05436	-1.77923	NA	NA	-4.41239	-5.3368
PLEKHA5-NP_061885_T460t _1_1_460_460	2.66986	1.35961	0.600964	0.206449	-0.0590451	NA	-1.58678	-4.13168	2.44379	-0.584892	3.15861	-2.46754	NA	NA	2.00821	1.98049	-0.908135	1.32173	-5.88634	-0.0251906	-3.34383	1.92256	-1.16318	-4.80108
TNRC6C-NP_001136112_S1008s _1_0_1007_1008	1.36842	1.92502	3.46789	2.57146	-0.0730578	-0.953187	-0.82831	-0.436706	2.67138	1.87674	3.62675	-2.09644	-1.64811	2.19272	-0.215858	0.520872	-1.51488	-2.07457	-5.17342	-1.13124	-3.80544	-0.947601	-3.25028	-5.37407
PKP2-NP_004563_S183s _1_1_183_183	0.140553	-2.54589	-2.20042	-0.208929	-1.42996	1.27225	NA	-1.9979	2.99937	0.788249	-1.01107	-5.61305	-1.71564	1.07013	1.22377	0.678168	-1.16182	-0.533139	-4.15919	4.44929	NA	NA	0.776942	-8.6513
PKP2-NP_004563_Y130y _1_1_130_130	2.25291	1.86031	2.28816	0.271277	0.480445	0.825891	-1.59087	-0.241556	3.62413	-0.258144	1.27699	-4.62566	-0.644411	0.122803	-0.291628	1.18707	0.219045	-2.39268	-3.28084	2.54722	0.434319	-5.20321	0.845532	-7.48901
PKP2-NP_004563_S251s _1_1_251_251	0.597362	0.356657	0.829419	1.68308	-0.110425	0.740869	-1.87913	-1.22159	3.85395	1.92084	0.772568	-4.64113	-0.823726	-1.90448	-0.657106	1.83476	-0.141862	-2.52835	-1.65216	0.913277	-1.27484	-6.26064	-3.06607	-6.96493
PKP2-NP_004563_S132sS135s_2_2_132_135	0.882485	0.592373	0.915557	0.035976	-0.783036	-1.23163	-2.85839	-3.31248	5.02537	0.772212	0.18286	-4.09773	-1.55496	-0.625587	-0.875502	1.14543	0.443958	-2.75758	-3.51323	1.49144	-0.079376	-7.02674	-3.59323	-6.44319
CTNNAL1-NP_003789_S538s _1_1_538_538	0.965262	1.76017	-0.728569	0.626629	-1.4393	-2.87468	-1.69104	-3.75211	0.0853274	-3.14675	0.583861	-6.12773	0.901888	3.5995	-0.726191	0.837778	1.98174	-2.67337	-3.7082	1.35458	2.99569	0.332104	-4.08512	-5.22034
KIAA0754-NP_055853_S317s _1_1_317_317	0.16508	1.90191	-0.0263509	NA	-3.70236	-2.6855	-5.00092	-2.06224	1.75209	NA	0.161086	-4.46441	-1.77153	3.41714	-3.03495	NA	1.32007	-2.86751	0.791848	0.784796	-0.00125648	2.27648	-3.1425	-5.40435
PKP2-NP_004563_S172s _1_1_172_172	NA	NA	NA	0.989184	-1.62147	1.59321	NA	-2.95435	3.07077	0.323185	-0.671762	-5.58655	-5.01317	NA	0.149621	1.10842	-0.507999	-1.38221	-4.83863	2.25395	NA	NA	-5.22372	-5.4882
WNK2-NP_006639_S1740s _1_0_1739_1740	NA	NA	NA	NA	-1.6565	-2.2944	-4.1525	-2.28741	0.0830962	NA	-1.90198	-2.11853	-3.90934	1.67879	0.642126	NA	0.849324	-1.89447	-3.1745	4.57777	-1.31035	-4.04436	-5.64898	-5.02469
ARHGAP29-NP_004806_S996s _1_1_996_996	-0.486409	0.735651	1.51478	NA	2.27174	2.72612	NA	2.58919	-1.55243	NA	-1.24877	NA	3.09791	2.29456	-1.92737	NA	-3.77708	NA	-1.32918	2.59191	NA	NA	-4.97091	NA
SOWAHB-NP_001025041_T760t _1_0_760_761	-0.328519	-0.81268	2.55032	-2.60756	2.61972	1.68886	2.29961	NA	NA	2.31173	-2.37193	-2.94909	2.85106	-0.106924	NA	-0.880918	NA	3.59061	NA	NA	2.34233	-2.22515	-4.02437	-5.48121
S100P-NP_005971_S24s _1_1_24_24	-1.44601	0.244191	0.475501	2.37458	5.83798	1.44655	1.91118	2.16029	NA	-4.98295	-1.74957	-1.73418	1.7123	NA	-5.59553	-5.94448	-2.86436	4.65254	NA	NA	-0.145659	-3.38616	-1.95295	-7.12798
FGF13-NP_001132972_S218s _1_1_218_218	-2.01626	0.405957	-2.10492	NA	2.93968	2.79414	2.02566	-2.56191	-0.717932	NA	-0.780631	-3.30693	-1.52003	-4.38648	-2.63827	NA	-3.6594	3.22104	-1.41387	3.25665	0.152615	-2.16041	-3.13662	-5.85622
KLRG2-NP_940910_S204sS209s_2_2_204_209	-0.109312	3.46256	0.419323	-2.18497	NA	NA	-1.50092	NA	0.428944	-3.60981	NA	-4.8819	NA	NA	NA	3.36146	NA	4.73674	1.24284	1.31548	1.21788	-1.44179	NA	-8.47894
PVRL4-NP_112178_S444s _1_1_444_444	-0.65503	2.70303	2.01289	-1.59672	2.27174	-1.88842	NA	NA	2.27198	-4.10294	-3.50962	NA	-4.20975	-3.79914	NA	-0.776825	NA	NA	3.83258	2.07519	NA	NA	-5.3217	NA
PDZD2-NP_835260_S2341s _1_1_2341_2341	-1.00913	2.84323	0.0728959	0.266475	3.99297	2.62835	1.72923	1.90723	2.35453	-5.34378	-5.70877	NA	1.13709	-1.75054	-0.463224	0.618026	-0.246473	NA	2.12906	-1.20665	-0.228513	-3.64296	-6.67587	NA
PDZD2-NP_835260_S850s _1_1_850_850	-0.40823	3.00191	0.587856	-0.876415	2.76452	2.11822	2.20966	1.10305	2.74501	-3.40133	-2.95983	-3.9917	0.713258	-5.13724	-1.38361	0.828525	-0.356314	-0.156552	2.04438	-0.885453	-0.477075	-3.16173	-3.90875	-5.56973
PDZD2-NP_835260_S1270s _1_1_1270_1270	-0.48181	2.28398	0.840654	-0.453834	3.50953	1.92054	1.98069	1.53195	2.86773	-2.63959	-9.24157	-6.30666	0.908874	-5.68432	-0.975786	0.75219	-1.6038	-1.12492	2.47764	-0.804454	-0.00125648	-2.57475	NA	-8.72583
MYH14-NP_001139281_T1503t _1_1_1503_1503	-1.89822	-2.01437	2.2788	1.83675	-0.367325	-0.315525	-0.0289516	-2.0172	0.163422	-1.18627	4.10215	-4.06901	4.98887	-6.55587	-0.2426	2.20256	3.30506	0.823511	-1.75851	-3.39641	-0.0817433	-2.03956	-1.87652	-8.00377
S100A14-NP_065723_S83s _1_1_83_83	-0.684155	3.41942	4.14576	2.81156	2.98872	NA	-1.47025	0.361049	-1.73093	1.30944	-0.637287	-4.5616	NA	NA	-2.27279	-0.651913	3.92488	3.18361	-0.423264	-1.22062	-2.10812	-5.73624	-5.27663	-8.57676
S100A16-NP_525127_S103s _1_0_102_103	-0.146102	2.04518	3.64391	3.3638	1.51038	-1.75239	0.69272	0.526176	-1.33599	0.391341	-1.18526	-1.42935	3.65915	-2.14131	-0.0888314	-2.29659	0.590413	2.2363	-1.11452	-2.29315	-2.8609	-2.50785	-7.43428	-3.64811
S100A16-NP_525127_S27s _1_1_27_27	-3.39282	1.60919	3.28063	3.24375	0.840105	-2.31778	1.38168	-0.0892964	0.538276	-1.62928	-2.66951	-4.12424	4.03641	-2.07263	0.450473	-2.19018	2.12819	3.38243	-2.53642	-3.75951	-2.27382	-1.12672	-4.34576	-5.29953
ARHGEF37-NP_001001669_S672s _1_1_672_672	-1.79705	-2.12992	-0.296003	2.11527	-0.603206	-0.647109	-1.35576	1.01083	1.018	-1.37269	-1.24151	-0.121664	-0.234549	-0.784264	-2.2661	4.13638	2.39233	1.14162	-2.5955	1.01662	-5.35599	-3.64728	-1.05735	-8.22505
KIAA1244-NP_065073_S1888s _1_1_1888_1888	-5.43313	-0.159454	-2.24536	2.30015	2.4142	1.22974	3.34021	NA	2.34784	-1.29051	0.387897	-2.13179	-1.80414	NA	NA	4.08086	NA	2.14975	-5.31325	0.360252	-5.50513	-6.95768	-4.04984	-6.93465
PKP4-NP_003619_S776s _1_1_776_776	-1.37857	-1.69238	-1.02256	2.60027	1.77429	-1.14236	1.47572	1.9973	1.03139	2.86299	0.155643	-3.86138	-5.12728	-4.39832	-2.18811	0.011971	-1.13043	-3.39614	-1.59899	0.0446359	1.10662	-2.02661	-6.26237	-7.38187
VCL-NP_054706_S346s_1_1_346_346	-5.26757	-4.01873	-0.913954	0.283282	0.627579	-4.5326	0.277708	0.691302	1.07824	0.317171	-0.475798	-3.96078	1.02997	NA	1.22823	0.661976	0.263505	-4.38088	-4.18676	1.97743	-0.834531	-2.65028	-5.98801	-6.13806
EFHD1-NP_079478_S3s _1_1_3_3	1.1768	2.51816	2.94731	7.68805	0.697643	2.1331	NA	NA	-0.735782	4.57691	-1.00381	NA	1.46312	-0.258497	NA	3.98834	NA	NA	-0.476437	-3.13386	NA	NA	-2.10972	NA
ANK3-NP_066267_S4333s _1_1_4333_4333	3.7705	4.97084	4.07647	NA	1.89106	1.4593	-2.27779	1.80644	NA	NA	-2.47717	-5.48273	1.23257	NA	1.5068	NA	2.15434	1.27495	NA	NA	-4.02323	0.778814	-4.59661	-9.47585
EPS8L1-NP_573441_S543s _1_1_543_543	2.77257	4.0973	5.43971	4.74919	6.1159	2.80902	-3.70477	NA	-0.378778	0.295121	-0.294349	-1.80487	-0.276467	NA	NA	-4.5797	NA	2.52166	-1.38039	-6.58888	-5.36073	-9.27755	-4.25562	-8.82366
AIM1L-NP_001034864_S473s _1_0_473_474	1.05724	6.1448	3.52968	1.93999	4.56282	1.71437	NA	0.659135	-1.99199	-1.34663	-3.10861	-0.60321	0.342985	NA	-0.521166	2.649	0.237352	3.09473	-4.26554	-3.37127	NA	NA	-1.40814	-2.43225
KIAA1671-NP_001138678_S284s _1_1_284_284	3.21711	2.83553	1.4661	NA	3.3624	1.29776	-0.985728	-0.0185278	-1.24898	NA	-1.65703	-0.234319	-1.70866	1.96773	2.80826	NA	-0.691068	2.29244	-4.47626	-0.491631	-4.8352	-1.97482	-2.46443	-5.40668
TNKS1BP1-NP_203754_T239t _1_1_239_239	NA	NA	NA	3.47425	2.15497	1.27225	-0.566627	-2.09869	-1.54573	-0.121833	-1.72779	-2.134	0.63408	0.473315	1.12126	-0.54782	1.56068	0.224714	-5.32901	-1.27089	-3.57818	0.081774	-5.56667	-5.73044
KIAA1614-NP_066001_S1047s _1_1_1047_1047	-0.121575	1.06997	3.98846	3.44784	3.6263	2.02895	0.179577	-0.100019	-2.77517	0.673988	-0.55382	2.94653	2.04065	-0.140081	0.209792	1.88796	-1.07028	1.1463	-2.20359	0.44125	-4.19841	-5.70387	-4.88468	-2.9936
LNX1-NP_001119800_T493t _1_0_491_493	NA	NA	NA	NA	3.45115	-0.370789	-1.95477	-1.04146	-0.166807	NA	0.124797	0.0484234	0.249834	0.8333	-1.0003	NA	0.977473	3.80346	0.344797	1.85733	-2.73544	-5.17516	-6.08991	-2.05724
RIPK4-NP_065690_S367s _1_0_364_367	4.09854	3.42097	3.06715	NA	NA	-1.68437	0.38606	NA	1.68069	NA	NA	-0.521479	0.107779	NA	NA	NA	NA	1.41529	-2.98937	0.198254	-4.22445	-1.99856	NA	-3.58755
PRCC-NP_005964_S212s _1_1_212_212	3.42253	4.66425	4.09895	1.47899	-0.857771	-0.491944	-1.06342	-2.08583	0.366468	0.10669	0.119353	0.73319	1.4375	NA	-1.71343	0.796141	1.21285	1.05274	-4.4802	2.76228	-6.2958	-4.4997	-1.93139	-3.91597
PLEKHG3-NP_056364_S432s _1_1_432_432	2.05823	2.75233	2.97914	2.37698	3.48618	2.52207	1.62087	-1.69338	-1.23112	-0.693139	-0.544748	0.536596	-1.85304	NA	-2.07445	-0.938748	1.60775	1.40827	-5.69925	1.74561	-4.93699	-0.87207	-8.75709	-4.88493
PPP1R13L-NP_006654_S268s _1_1_268_268	4.14146	5.16342	5.06894	1.15005	-0.642909	-1.43781	-3.17119	-4.14884	-2.44494	-1.9019	0.81793	-0.0774853	-0.0901655	0.302796	3.17374	1.54561	-2.94543	3.76136	-7.2078	-0.695525	-10.2207	-5.36506	-5.25115	-5.90048
LRRC16A-NP_060110_S1067s _1_1_1067_1067	-0.760801	-0.663239	1.22828	-2.60275	-0.491104	0.217986	-0.59116	-0.0828629	-2.11248	-2.89016	0.917726	-1.43156	0.110108	-0.175605	-2.13462	0.208592	-1.8444	0.00250384	-6.61305	5.82906	-3.27991	-6.00599	-5.745	-2.11315
C15orf39-NP_056307_S586s _1_1_586_586	1.10936	1.68776	1.26573	-1.64474	0.604224	-1.33791	-0.885553	0.48543	0.725703	-1.36668	-1.7169	-0.857236	0.911203	0.110962	-0.817561	-0.543193	1.38545	-0.558868	-4.62397	3.95212	-9.02051	-4.6076	0.43987	0.0204295
CHAMP1-NP_115812_S507s _1_1_507_507	0.808905	2.14378	0.571002	0.453755	0.531825	-0.934057	-0.697469	-1.51753	2.55535	-1.00585	0.924984	-1.04499	0.340656	0.658044	-1.09613	2.69295	-0.073865	2.46085	-6.03405	0.670281	-8.1825	-4.45222	-0.667371	-2.03861
NUP153-NP_005115_S619s _1_1_619_619	2.43993	2.23622	1.17959	2.35297	0.646263	-2.11798	-1.59905	-1.18299	0.783717	-1.07802	-0.733454	1.4776	2.15709	1.69774	-2.22153	2.6837	-1.01536	0.608318	-4.13162	0.740108	-8.14462	-5.48591	-2.42916	-2.42526
SRGAP3-NP_055665_S895s _1_0_894_895	5.354	5.04016	2.79563	1.10924	-1.848	0.3689	-4.83941	-1.64192	4.36268	-0.262154	-2.35923	0.189795	-2.66345	-1.44266	-2.68953	-0.00422127	-2.73359	-1.54127	-2.55808	1.28196	-7.05569	-4.61191	-3.3757	-4.8826
DEPTOR-NP_073620_T241t _1_1_241_241	4.03569	0.444472	1.2133	-0.417818	-2.81488	-0.132728	-3.04648	-1.70625	-0.760326	-0.93369	0.968532	-0.103992	0.573532	-4.90041	-1.50618	3.00523	-1.43642	-1.11556	-1.88455	4.41577	-6.71243	-6.67282	-3.78332	-3.19391
C1orf198-NP_116189_S37s _1_1_37_37	0.861024	2.2809	0.763878	-1.0829	-3.98028	-1.70775	-5.00501	-0.202955	-0.0931746	-0.923667	-2.71306	-0.629717	-3.37605	0.312269	2.42495	0.923366	-2.38053	-1.69799	3.91726	-1.02511	-2.87511	-5.12768	-5.09437	-4.51924
KLRG2-NP_940910_S158s _1_1_158_158	-0.256472	4.6735	1.10843	NA	-4.92847	-2.55159	-5.09496	-1.36956	NA	NA	-4.04489	-0.0465604	2.22696	0.835668	3.70635	NA	-2.16608	-4.06277	NA	NA	-5.32285	-4.47596	-4.24778	-4.04641
ARVCF-NP_001661_S203s _1_1_203_203	3.83028	3.13287	1.54287	-0.326579	-1.03527	-3.46345	-2.69075	-0.93423	0.794873	-0.983804	-0.031249	-5.89359	-1.41756	2.69717	-0.251514	2.49633	-1.17228	0.315937	-0.0963455	0.768038	1.23682	-3.0193	-7.45388	-6.43154
ARVCF-NP_001661_S335s _1_1_335_335	3.29069	2.74001	-0.453299	-1.47427	-1.17072	-3.93107	0.660009	0.770649	NA	0.669978	1.45844	-4.70077	0.21956	NA	-1.68669	2.17943	0.865016	0.627031	NA	NA	-1.61336	-4.49322	-7.51659	-4.56583
ARVCF-NP_001661_S267s _1_1_267_267	4.07095	2.81088	1.15338	-0.77317	0.00167676	-3.60374	-3.72113	0.0307957	0.734628	1.38161	1.87577	-7.34264	-0.271809	3.17557	0.519557	1.22871	2.12557	0.411838	0.291624	-0.40784	-0.185903	-5.11473	-1.15338	-6.548
ARVCF-NP_001661_T642t _1_1_642_642	3.89773	2.77698	1.08783	0.0479812	0.767706	-3.01496	-1.61131	-0.380949	0.868505	-0.47063	0.342535	-6.50546	-1.15208	2.91979	-0.873274	2.78085	1.84836	0.168576	-1.51824	-0.821212	-0.616744	-4.70255	-3.62655	-6.87875
RCOR2-NP_775858_S31sS35sS36s_3_3_31_36	3.90233	1.80485	1.61216	NA	NA	NA	-2.58853	-0.200811	-2.37577	NA	NA	-2.96013	NA	1.90852	0.463844	NA	2.44202	0.589606	2.65686	-0.421805	-0.825062	-3.04088	NA	-6.4362
NR3C2-NP_000892_S311s _1_0_311_312	3.6448	1.30414	2.0803	NA	-1.31318	0.696233	-4.32218	NA	NA	NA	1.48203	-2.41674	-0.0435902	NA	NA	NA	NA	0.425872	NA	NA	-0.751677	-5.24853	-3.10134	-3.80883
HOXC10-NP_059105_S226s _1_1_226_226	3.19719	0.165619	0.73579	-4.25226	0.447749	1.72287	NA	2.69641	1.05147	-5.11525	0.983048	0.969546	2.47148	0.456737	-2.01874	-1.5101	1.02978	2.36962	0.774124	0.918863	NA	NA	-4.17527	-4.55651
PAK6-NP_064553_S346sS351s_2_1_346_351	2.73578	1.36423	3.96599	-0.403412	1.31887	-0.296395	-7.30904	1.60486	1.46202	-0.939703	-0.920346	NA	1.50038	1.47512	-1.44823	1.13155	4.37732	NA	-0.720641	-1.60327	-5.48146	-6.7872	-2.50363	NA
TCEA3-NP_003187_S115s _1_1_115_115	0.503854	0.553857	1.247	1.2677	1.79998	0.643095	-5.18083	-0.0356839	3.12879	0.766199	0.954016	1.75151	2.43654	0.158328	-2.97032	-0.115254	-3.13111	0.353362	0.577185	2.41874	-4.76655	-5.45354	-2.33509	-3.88802
LIMCH1-NP_001106189_S601s _1_1_601_601	1.63361	0.66016	0.615944	0.890742	0.910169	-1.25926	-6.9758	2.78219	1.70523	-3.52762	-0.844138	-0.0421425	-1.69236	NA	0.503957	-4.83646	-2.77021	-0.245436	-0.257835	1.88526	-1.04285	-5.23342	-3.53836	-4.55418
TPD52-NP_001020423_S176s _1_1_176_176	4.4787	3.119	2.03162	-2.9509	1.38894	1.78451	-2.96061	4.30264	0.123259	-1.51702	-5.26967	-3.41959	-1.53866	-2.87312	1.39983	-1.97505	-1.33704	-1.42666	-2.23116	1.17024	0.647372	-3.17036	-3.44233	-0.622438
TPD52L1-NP_003278_S144s _1_1_144_144	2.35562	0.621645	-2.35397	1.51021	1.94011	0.162722	-5.91885	-0.220111	-3.14779	-2.0302	-6.30574	-2.8276	-0.0808505	-2.00632	1.37308	0.729058	0.681947	0.320615	-3.40295	2.2707	-0.417894	-4.91404	-7.98104	-3.16829
PLCH1-NP_001124432_S1012s _1_1_1012_1012	1.58763	1.8942	1.95297	NA	0.692972	0.494307	NA	0.796383	-2.70377	NA	-3.21204	-4.60578	-0.432494	NA	2.62997	NA	0.572106	0.615335	-1.67973	0.494318	NA	NA	-3.77352	-5.97734
TPD52L1-NP_003278_S149s _1_1_149_149	2.7649	0.466041	-0.496369	1.21728	0.924182	0.655848	-4.75355	1.04943	-2.7417	-3.5156	-4.34246	-2.92037	-0.451124	-3.0318	0.43933	0.567135	0.472726	0.1101	-2.70578	2.84328	0.758633	-3.78539	-5.38441	-7.38653
TP53-NP_000537_S392s _1_1_392_392	1.58609	1.23636	-1.27349	-2.59555	2.72715	NA	-4.25471	-4.69998	-0.684462	-2.69772	-3.68925	-2.49184	NA	0.91856	-5.6713	4.05542	-7.03309	4.72037	-4.00952	-1.71778	-3.59712	1.37227	-3.16209	1.97
TP53-NP_000537_S315s _1_0_314_315	0.861024	1.75555	-0.443937	-3.08776	-1.11934	-2.76627	-7.13527	0.498297	-0.186888	-2.33289	-3.95054	-2.07656	-3.87907	0.414107	-4.8044	2.47551	-5.95822	4.27829	-2.10118	-0.363151	-3.35803	-0.690796	-2.74271	-2.26688
KLRG2-NP_940910_T141tS143s_2_1_139_143	-0.97081	3.86775	1.20768	-2.60756	-3.06711	-3.72064	-2.27165	-7.81379	-0.439022	-3.61783	-2.60237	-0.196767	-0.132083	0.0754368	-0.489967	1.64739	-4.14322	3.73563	-0.00969243	0.522249	0.678147	-5.96499	-2.74663	-1.2886
ZNF185-NP_001171579_S130s _1_0_130_131	-1.59164	1.27949	0.218957	1.60385	-2.07454	1.60596	-2.03859	NA	NA	-1.56914	-5.40575	-0.475092	-0.690987	3.22057	NA	1.36518	NA	4.47711	NA	NA	-4.9938	-4.40259	-6.67391	-2.43225
SOX6-NP_001139291_S455s _1_0_454_457	-1.47207	1.19476	-1.50194	-1.10931	-2.08155	-1.20613	-3.98894	-3.82073	-2.11694	-1.45689	-1.51913	-1.78719	-1.05427	3.49056	-0.108888	2.67213	-4.91996	3.59061	-2.92242	-2.84059	-5.54301	-6.47428	-2.30374	-2.08054
SOX6-NP_001139291_S467s _1_1_467_467	-4.14701	-0.256513	-4.02431	-2.57634	NA	-2.06059	-4.83328	-6.3684	-2.32668	-3.02648	NA	-2.2599	-2.54003	4.04948	-1.79366	2.78085	-7.19262	4.57535	-2.85546	-3.20369	2.7708	-3.04951	NA	-0.676011
DLX6-NP_005213_S248s _1_1_248_248	NA	NA	NA	-0.910029	-5.85565	-2.94269	-4.11365	-5.16319	-4.39507	-1.54308	-4.88862	NA	-3.62057	1.20513	-1.65994	3.46324	-5.32794	NA	-5.65986	-6.00234	0.808346	-2.6848	-5.52943	NA
IRS2-NP_003740_T404t _1_1_404_404	0.887083	-1.48902	-0.157432	2.07205	NA	-4.00121	NA	NA	1.69854	-2.37298	NA	-1.48236	-3.11057	NA	NA	2.67213	NA	1.85503	-3.43249	1.13393	NA	NA	NA	-5.23199
IRS2-NP_003740_S752s _1_1_752_752	NA	NA	NA	2.02643	-3.06711	-3.78016	-3.9869	-3.97942	1.71193	-0.532773	2.3548	NA	-2.40496	2.25903	0.36356	2.88495	-6.07067	NA	-0.828957	-0.64525	-1.67728	-4.35511	-3.98321	NA
IRS2-NP_003740_S1100s _1_1_1100_1100	0.198804	-3.24225	0.758261	2.1873	-2.58834	-7.36594	-3.26727	-3.66418	NA	-1.91995	2.17698	-0.682731	-3.54838	0.667518	-2.48896	2.20487	-4.66104	1.61879	NA	NA	-2.10338	-2.96319	-4.7475	-4.41909
IRS2-NP_003740_S619s _1_0_619_620	0.476262	-3.09897	-0.133088	3.22214	-3.35437	-5.31692	-4.89461	-6.3877	4.89149	-2.29881	0.560273	0.200839	-3.6392	0.816722	-3.13523	1.3675	-6.80295	1.54862	-0.366151	-0.916176	-2.79462	-4.37669	-5.61566	-5.62097
BCL11A-NP_075044_S734s _1_0_734_735	NA	NA	NA	-2.12255	NA	-4.28391	-2.62738	NA	3.39208	-1.86582	NA	0.192004	-2.44455	-0.400596	NA	2.1933	NA	5.27005	0.0572667	-1.03628	-0.60254	-2.85097	NA	-0.212494
BCL11A-NP_075044_S327sS332s_2_1_327_332	-0.118509	-2.50583	-2.0169	-1.03008	-8.0463	-2.88105	-4.82919	-2.78708	1.16526	-1.90591	-6.20775	-1.90206	-3.52276	0.163065	-1.53515	3.37766	-0.110479	3.32863	-1.17557	-0.279359	-0.595438	-3.26315	-6.18006	-2.88412
IRS2-NP_003740_S608s _1_0_606_608	1.25652	-1.4921	0.123456	NA	NA	-6.4137	-6.21324	NA	4.87811	NA	NA	-0.651806	-3.13153	0.440159	NA	NA	NA	1.58136	-2.01059	-1.4301	-1.99449	-6.76346	NA	-2.71875
CALD1-NP_149131_S463sT469t_2_1_462_469	NA	NA	NA	-1.24377	-5.45161	-6.55611	-4.77399	-1.10793	NA	-0.90763	-3.56042	-1.92857	-4.58468	1.07961	2.79043	1.04596	-2.18177	-0.0629896	NA	NA	-0.810859	-4.83419	-4.19878	-1.19077
GSTA1-NP_665683_S202s _1_1_202_202	-1.92735	5.20501	-0.0488219	-3.20301	2.5263	-4.00971	1.30195	-2.72703	-2.95813	-4.02075	-0.951193	-5.99962	-5.76304	-4.15439	3.99383	1.81626	0.736868	-2.37865	1.14634	-1.15638	-2.78752	-5.29816	-3.23264	-5.48354
PLCH1-NP_001124432_S1129s _1_1_1129_1129	0.841096	2.24701	0.617817	-1.41665	1.07599	NA	0.829694	0.50902	-1.19096	-1.44486	-4.1465	NA	NA	-4.98567	0.488358	3.59972	1.5476	NA	1.5993	-4.3265	0.0744958	-7.82305	-5.97821	NA
PLCH1-NP_001124432_S1131s _1_1_1131_1131	0.421077	2.02053	0.893086	-1.5439	1.68788	-2.47507	-0.127083	1.31535	-1.41855	-1.66536	-5.61079	-5.76989	-2.03701	-4.49779	0.321218	3.7894	1.88236	-0.301573	1.46538	-2.52498	-0.754045	-2.31578	-6.19966	-5.97501
SPECC1-NP_001230368_S55s _1_0_54_55	-2.36883	-1.98818	-1.33529	0.957971	-2.74248	-6.49447	-1.40687	-0.54822	-1.85365	-0.382429	-1.61166	-6.60928	-8.52495	-2.66945	2.1709	1.77462	2.75324	-0.388118	-1.33115	-2.26522	-2.71413	-3.01714	-0.877061	-4.04874
PPP1R1B-NP_115568_S188s _1_1_188_188	NA	NA	NA	-0.996466	-1.81764	-6.80268	-2.95857	0.14231	0.52712	-0.735236	-1.24332	NA	-6.27769	0.546733	-0.884416	0.23635	0.713331	NA	4.83303	1.51378	-0.583602	-3.28905	-2.14892	NA
PPP1R1B-NP_115568_S45sS46s_2_2_45_46	0.503854	-0.83733	-1.41768	-2.79964	-4.4427	-6.76654	NA	-1.92713	0.121028	-2.0743	-3.15579	-3.09709	-5.51153	0.047017	-1.42595	1.63351	2.00527	2.33922	2.4934	0.195461	0.763368	-7.06558	-1.9647	-4.51691
PDLIM2-NP_067643_S373s _1_1_373_373	-2.92988	-1.89112	0.690848	0.732274	-2.51127	2.48594	1.14249	-1.41889	NA	-0.15992	-1.4157	-1.98379	-2.15811	2.66165	-0.567965	-1.46384	0.705485	4.09584	NA	NA	-3.21599	-7.94389	-2.87793	-3.86939
DMTN-NP_001107607_S269s _1_1_269_269	NA	NA	NA	-2.45389	-6.16393	NA	NA	-3.36824	0.272755	0.136759	-1.41026	-1.13114	NA	1.35196	-0.403054	0.587954	0.433497	3.84089	2.02075	1.3071	NA	NA	-7.21283	-4.81273
ITGB4-NP_001005731_T1460t _1_1_1460_1460	-6.07389	-4.06494	-2.95507	0.758686	-3.0531	-0.630105	-0.521651	-1.52611	-0.0597054	-1.88988	-1.72779	-3.9409	0.601478	0.610678	0.341275	2.35754	0.284427	2.19186	-1.84713	1.0641	-2.56736	-5.54418	-6.26825	-4.88493
SMARCA1-NP_003060_S116sT118t_2_1_116_119	0.106829	2.27628	0.17776	0.314495	-4.35395	-4.14362	0.570056	-0.0850074	2.27421	-1.19629	-3.13765	-1.41609	-5.10865	1.60537	0.285562	1.83476	-2.0327	2.931	-4.60427	-4.31812	-1.28194	-0.159924	-6.06835	-3.18226
CAMK2B-NP_001211_T287t _1_1_287_287	1.13082	-0.698673	3.74315	4.19696	-3.80745	0.981056	3.11737	2.38546	-0.606368	-0.220057	-3.9959	-1.10464	-3.30619	-0.786633	-1.60869	-1.2279	1.92681	-1.35882	-2.38871	-2.06971	-1.90927	-3.13367	-4.69067	-4.09532
ARHGEF16-NP_055263_S6s _1_1_6_6	0.50692	2.03748	1.85372	1.92559	-3.68134	1.01294	0.617077	2.6428	-2.32222	-1.65935	-1.75319	0.901069	-1.46879	4.17027	-2.39536	-0.156891	-0.421696	-0.774061	-1.8747	-4.0835	-2.90825	-5.24853	-6.41718	-4.04641
TBX3-NP_057653_S409s _1_1_409_409	NA	NA	NA	-3.09016	-4.29556	-4.07136	2.92315	-1.89926	-4.22773	-3.22293	-0.684463	3.94718	-2.31414	-1.82159	-1.02481	0.756817	2.38449	0.692524	-6.49488	0.0586012	-5.29445	-1.98777	-5.14337	-5.02236
TRPS1-NP_054831_S1094sS1098s_2_2_1094_1098	2.02604	-0.660158	0.260154	-0.70114	-3.18155	-0.744884	-0.773111	1.90509	-2.51634	1.0288	-2.58604	1.7758	-0.791124	2.25666	1.83885	0.384394	0.368115	1.03636	-4.57473	-0.575423	-5.60219	-4.52559	-7.36961	-3.63879
TRPS1-NP_054831_S170s _1_0_160_170	4.2641	1.27487	3.43418	0.345709	-2.44355	-1.89055	-2.38409	2.98163	-3.83502	-1.81771	-2.72394	0.262689	-0.642083	1.38275	1.70513	-0.862413	1.04547	0.743983	-1.7073	0.360252	-0.420261	-4.07241	-6.0566	-4.99906
TRPS1-NP_054831_T942t _1_0_941_942	3.22018	0.429066	0.516698	-1.20055	-2.93399	-2.54734	-1.77691	-1.28378	-2.97375	0.01047	-3.40256	0.799458	0.685313	-0.651638	3.67515	0.527811	-1.24027	1.78018	-4.46248	0.0194984	1.77419	-2.54022	-6.81501	-5.1691
LMNA-NP_733821_S568sS571sS572s_3_0_568_573	-3.75612	1.25792	0.0916217	1.94719	4.55582	NA	-8.02867	-0.475307	-1.86927	0.401364	-1.7913	0.34442	NA	0.0801735	1.58925	4.11094	0.441343	0.423533	1.13058	-0.50839	-1.35533	-0.380042	-5.86258	-4.20247
TNKS1BP1-NP_203754_S851s _1_1_851_851	0.237127	1.66003	-0.12747	4.96529	-1.10533	1.46568	-5.69192	0.215223	-3.3129	-1.87985	-1.47195	-1.93961	-2.37003	NA	0.920692	-0.251732	1.137	-0.956507	-1.83334	-3.03331	-6.4473	0.988141	-5.80575	-5.16444
ARHGEF10L-NP_060595_S281s _1_1_281_281	NA	NA	NA	-0.593093	-2.4669	0.366774	-7.42762	-1.22159	-3.00276	-1.21634	-0.198182	1.34948	-4.41235	NA	1.77645	2.78085	0.556414	0.617674	-0.393723	1.25124	0.950381	-3.11425	-4.68675	-1.76609
HOMER3-NP_004829_S159s _1_1_159_159	-1.28353	0.803439	-0.644303	NA	-3.66966	1.28076	NA	NA	-0.0150799	NA	-0.778817	-2.98443	-5.8003	2.86295	NA	NA	NA	-0.755349	-0.175121	0.586489	NA	NA	-5.38049	-3.88336
NAV2-NP_001231892_S1613s_1_1_1613_1613	NA	NA	NA	-0.350589	-4.12974	NA	-4.47142	-1.35884	-2.39808	-0.891593	1.06107	NA	NA	NA	-3.26894	4.08549	-0.0634039	NA	0.017879	0.508284	-3.22073	-0.818119	-6.38191	NA
FAM83B-NP_001010872_S466s _1_1_466_466	-0.451152	-4.21901	-0.0544396	2.12007	-0.325287	0.139341	-4.03596	-7.01175	-2.28652	-1.79366	-1.89835	-1.59944	-6.38482	-1.51608	-1.49726	2.26964	0.375961	2.87018	-0.285407	-1.78482	-0.758779	-5.57871	-1.48653	-1.58441
FAM83B-NP_001010872_S827s _1_0_826_827	NA	NA	NA	4.15374	-0.0753933	-1.37617	NA	-1.64835	-1.23559	-3.22894	-2.08525	-2.63763	-8.54591	NA	1.148	2.95203	1.27561	3.09707	-0.909702	-1.9943	NA	NA	-3.31495	-3.42683
ZNF185-NP_001171579_T158t _1_1_158_158	NA	NA	NA	1.88477	-0.143122	NA	-4.7699	-1.84135	NA	-4.49985	-2.79652	NA	NA	1.25012	-0.0286611	0.995075	-0.372005	NA	-1.47689	-3.3629	-5.32759	-8.55461	-2.74271	NA
FAM83B-NP_001010872_S777s _1_1_777_777	NA	NA	NA	3.19333	-1.85968	-1.38467	-4.84554	-5.18892	-3.05854	-1.44486	-2.606	-1.48678	-9.4355	NA	0.599784	2.60043	1.21546	3.09005	0.856838	-2.06971	-0.0391326	-4.48243	-7.88501	-4.67064
FAM83B-NP_001010872_S739s _1_1_739_739	-1.00607	-4.36537	-1.72291	3.98087	-1.47667	-4.47733	-3.9869	-4.50268	NA	-3.2129	-2.43907	-5.33915	-7.79605	-2.17684	1.34634	3.49563	0.778712	2.44213	NA	NA	1.1658	-3.83071	-7.87913	-4.12793
FAM83B-NP_001010872_S664s _1_1_664_664	-0.66576	-3.74912	-1.45513	2.97724	-2.81488	-1.95857	-2.15103	-5.58566	-2.35792	-2.52132	-1.33042	-3.25613	-6.45934	-0.492961	-1.29892	4.21503	0.85717	4.11222	0.299501	-2.20657	-1.03812	-1.23462	-4.46531	-6.11942
FAM83B-NP_001010872_S764s _1_1_764_764	-1.29426	-3.95864	-1.64613	3.6039	-0.818068	-1.10623	-4.47142	-4.47695	-1.53681	-2.45717	-1.77678	-4.51301	-4.70811	-3.93887	-0.411968	3.51413	1.00363	1.38021	1.28223	-2.40767	-0.318469	-4.74355	-5.39617	-5.3368
FAM83B-NP_001010872_T782t _1_1_782_782	NA	NA	NA	3.22214	-1.23378	-1.97557	NA	-6.13465	-0.851808	-2.39303	-3.81082	-5.37228	-5.10865	-2.50603	-1.82931	2.92658	1.72544	1.79422	1.01242	-1.76527	NA	NA	-5.92334	-6.47813
PKP3-NP_009114_S95s _1_1_95_95	3.88853	3.98175	5.49215	0.5594	0.333312	1.55283	-2.58853	0.153032	-3.44678	-2.65162	-1.21429	-0.0796943	-1.54099	-5.74353	1.68062	-5.56974	-4.49628	-1.55764	-0.362213	-0.634077	4.65277	-1.78707	-5.15905	-5.1691
PPIB-NP_000933_S189s _1_1_189_189	0.670942	0.632429	3.26377	1.58464	-0.605542	-4.19676	-3.20799	0.708458	-2.04777	-4.80855	-2.06529	-1.80487	-2.5377	NA	2.01713	-6.07633	-3.10234	-1.00563	-0.312978	1.09483	4.61726	-0.546209	-4.69067	-4.87096
EFS-NP_115835_S194s _1_1_194_194	3.04236	2.82936	0.707701	-1.22937	-2.81255	0.596333	0.0180694	-1.12509	-0.753632	-4.63215	-6.5398	-5.5755	-7.57249	-3.32074	-1.91845	-0.557073	-0.259549	0.491366	-0.159366	-2.96907	6.42585	0.84787	-6.11735	-6.35468
COL6A3-NP_004360_S1512s _1_1_1512_1512	1.04957	1.85107	3.17015	-2.22339	-4.34227	-4.0331	-0.672936	0.811394	-0.941059	-3.12671	-3.71828	-1.74522	-5.21578	-2.05605	-1.17858	-2.04908	-2.01178	-2.29912	3.95665	-4.47174	3.54726	0.353684	-1.36503	-0.135629
DPH2-NP_001375_S314s _1_1_314_314	4.41585	4.28064	5.8573	-1.25098	-2.26372	-2.79178	1.26106	1.18454	NA	-1.4208	-4.29529	-1.29019	-2.20235	-2.05132	-1.07384	-0.584831	0.185047	-1.59507	NA	NA	2.85602	0.645017	-4.12431	-2.70011
SLC20A2-NP_001244109_S321s _1_1_321_321	NA	NA	NA	NA	-1.95777	-1.93731	0.547568	-0.552509	NA	NA	-4.32795	-0.214439	-3.95824	NA	-0.235914	NA	-2.90358	-1.93189	NA	NA	5.52866	-0.0433911	-4.75142	-1.82665
SMARCC1-NP_003065_T398t _1_1_398_398	6.24002	4.62574	4.51091	NA	NA	NA	-0.648403	1.76141	-0.780407	NA	NA	-2.2842	NA	-1.33372	-3.67676	NA	2.01573	0.0843706	1.8888	2.40756	0.363301	-0.783591	NA	-0.522281
CEBPB-NP_005185_S228s _1_0_218_231	NA	NA	NA	-1.32781	-4.7393	0.0224365	NA	-0.0807184	-1.4007	-1.21834	-8.34522	-0.850609	-1.33605	0.901981	-0.137859	1.05522	1.07685	0.795442	0.390093	1.23448	NA	NA	-7.48131	-1.96873
IRX5-NP_005844_S464s _1_1_464_464	2.01378	0.524585	1.61778	1.63986	-2.14461	-2.5856	2.94973	-0.61041	-0.621987	-1.79967	1.65622	-1.80487	0.592162	-1.58239	-3.26671	-3.32827	0.192892	-0.0559724	-2.23116	-1.69544	1.48301	-2.00071	-8.69046	-4.37483
EPB41L1-NP_036288_S784s _1_1_784_784	0.413412	-0.327382	0.0316991	-2.73961	0.354331	-3.00221	-3.63117	-3.12591	1.60036	-3.36124	-0.194553	-0.620881	0.673669	0.17017	-1.04933	-1.46153	1.65483	-0.257131	0.78594	1.106	3.48335	-2.29636	-10.9285	-5.75839
HDGF-NP_001119522_T200t _1_1_200_200	1.27644	-0.603154	-0.631195	-1.51989	-0.815733	-3.22326	-2.06108	-2.85785	-0.200276	-1.53106	0.210077	-1.41609	-2.52605	0.930401	-1.67554	1.12924	-0.0817108	-0.75301	-2.03028	3.03321	3.56383	-2.18414	-7.38137	-7.42612
KDM3A-NP_060903_S712s_1_1_712_712	NA	NA	NA	-1.49108	-1.24546	-0.281516	2.01953	-1.60546	0.761404	-3.98066	-0.688092	-2.56253	-0.567562	-1.07083	0.896179	-1.91029	1.45345	0.648082	2.86167	-1.31279	2.36363	2.45991	-10.2269	-8.33918
COBLL1-NP_001265389_S487s _1_1_487_487	NA	NA	NA	0.340907	-1.52805	0.728116	1.36941	3.37836	-0.722394	-1.07602	-1.33949	NA	-1.82975	-1.25793	0.185278	-0.892484	-1.65872	NA	1.12861	-1.81275	3.04304	-1.48495	-9.35284	NA
AJUBA-NP_116265_S136s _1_0_136_137	3.07455	0.251894	2.00165	0.364917	-0.227198	1.15748	0.0978008	2.04019	-0.985685	-0.971777	-4.99386	-1.78057	-3.914	-0.140081	-2.70513	0.141509	-0.638763	0.664455	0.0100014	-0.969244	2.33996	1.98515	-9.70951	-4.78477
PLCH1-NP_001124432_T1631t _1_0_1630_1631	0.844162	0.39055	1.15712	-1.03008	0.228216	-0.428178	NA	1.414	-0.0619367	-1.66937	-5.84123	-2.88061	-3.50181	-1.6416	1.226	1.1223	-0.440002	1.18372	0.415695	-1.45244	NA	NA	-8.38474	-3.41053
FAM83H-NP_940890_S1068s _1_1_1068_1068	2.33569	0.176403	1.18521	NA	-1.50002	2.20962	-1.49478	NA	-3.70784	NA	1.33869	NA	1.53531	NA	NA	NA	NA	NA	-0.769876	-0.837971	5.1499	-3.4099	-5.11005	NA
PTOV1-NP_059128_S53s _1_1_53_53	NA	NA	NA	-3.62559	-2.70045	-0.194369	NA	0.326737	-2.70154	0.581777	1.99734	-0.839565	-0.164686	2.66638	3.49242	-0.901737	-3.45018	4.32507	-1.60883	-3.9243	NA	NA	-3.20129	-4.11163
RABL6-NP_001167459_T365t _1_0_365_366	0.979058	-1.61073	2.73009	-2.03131	-3.16287	3.25113	1.6495	3.29687	2.42817	-1.42481	-4.08118	-2.5802	0.727231	NA	-2.37307	1.83245	-1.4338	3.2608	-2.60534	-4.11702	0.888833	-0.764169	-5.43929	0.255682
CAPS-NP_004049_S74s _1_1_74_74	0.220265	0.150212	5.40975	-1.47907	-2.81255	-0.262386	NA	0.448974	1.8168	1.67628	-2.66588	-1.34983	2.62517	1.43485	-0.0308897	0.370515	-0.879367	4.04672	-2.36902	-3.82934	NA	NA	-3.79508	-4.66133
CAPS-NP_004049_S40s _1_1_40_40	1.68573	0.436769	4.33676	-1.50308	-3.35437	0.0458175	0.326773	-0.702624	-1.14411	-0.198007	-4.06122	-0.327094	-0.146056	1.15302	-0.703906	1.6312	-6.68265	4.26893	-1.4119	-5.27335	1.44277	-5.11689	-4.31637	-2.43225
OPLAH-NP_060040_T151t _1_1_151_151	4.05715	0.352035	2.51287	-1.47187	-3.5669	-2.40281	-3.5678	4.45061	-1.38731	-3.57573	-3.32272	0.112482	-1.31742	-0.407701	-2.14131	0.458416	-0.204628	-1.51554	-0.11407	-3.42993	2.94125	-1.53674	-5.13749	-4.98276
OPLAH-NP_060040_S1265s _1_1_1265_1265	3.80269	-1.46128	0.741407	-1.84403	-2.5393	0.532566	-2.71529	4.31766	-3.42001	-1.67739	-2.14149	0.0506324	-0.201946	0.12754	-1.67109	0.132257	-3.6934	-1.29801	0.740644	-4.53039	3.60881	-2.75818	-5.92334	-5.43929
TJP1-NP_783297_S912s _1_1_912_912	0.555974	1.24868	0.426814	2.00002	-6.07985	-3.18075	-2.99332	-3.08302	-3.87965	-1.61324	-4.23722	-0.0598139	2.43654	0.269639	-0.351798	1.43921	0.234737	-0.888675	0.97697	2.26232	0.924341	-2.25968	-9.2137	-4.50993
NASP-NP_002473_T123t _1_1_123_123	-1.77099	1.29028	-2.95694	NA	-4.28155	-0.825654	-0.313122	NA	-4.99975	NA	-0.862283	NA	3.83613	NA	NA	NA	NA	NA	0.717011	0.860209	2.41335	-0.226823	-3.59127	NA
NASP-NP_002473_S421s _1_1_421_421	-0.763867	2.6753	-1.45326	-4.47075	-4.68091	-3.88006	-1.58882	-0.831294	-2.4918	-5.03908	-4.64548	-2.29525	2.38298	2.18561	-2.72964	-2.41225	-0.332776	2.21291	1.05968	2.54442	3.65379	-0.14266	-4.42611	-5.71647
KLRG2-NP_940910_S215s _1_1_215_215	0.615757	2.44421	1.82001	-3.84889	-4.05735	0.0649474	1.58612	-5.96738	0.103178	-10.0726	-2.96164	-2.15388	-0.0552341	1.25249	-2.21708	1.89028	-0.230781	1.92053	2.24329	0.0725665	0.216531	-3.48327	-5.45692	-6.95329
KLRG2-NP_940910_S204s _1_1_204_204	0.781312	3.56887	1.39307	-2.12735	NA	-2.89168	-1.82393	-3.72637	-0.367621	-6.1416	NA	-2.26211	-1.47811	1.21697	-1.13401	4.30524	-1.80779	4.12625	2.49537	-0.203946	-0.368181	-1.80649	NA	-2.59297
KLRG2-NP_940910_S72s _1_1_72_72	0.660212	3.36242	1.65335	-1.36863	-7.348	-2.28803	2.15855	-3.72852	-1.19989	-2.86611	-6.22953	-1.50887	0.510656	1.828	-3.9531	2.14473	-2.75974	4.2128	1.05378	-0.240256	-1.59442	-3.7746	-6.95807	-3.30105
KLRG2-NP_940910_S209s _1_1_209_209	-0.625904	0.0623967	-0.515095	-2.59795	NA	-4.53047	1.34897	-0.2244	-0.769251	-5.37585	NA	-3.28705	-0.709617	NA	-0.810875	4.07392	-0.573381	4.59172	0.36646	-0.921762	0.0626595	-4.39611	NA	-7.50299
KLRG2-NP_940910_S77s _1_1_77_77	NA	NA	NA	-1.74319	-3.94758	-2.31141	2.19126	-3.40899	-0.325227	-4.12499	-3.70195	-1.43597	-0.551261	1.38275	-2.35747	2.44544	-2.15039	4.43735	1.92425	-2.70373	0.791775	-2.09351	-3.09742	-8.4999
EFS-NP_115835_S205s _1_1_205_205	1.36689	1.63384	0.705828	1.75271	0.492123	4.56897	1.38781	1.01727	0.846192	-4.6121	-6.07711	-1.99483	-7.70523	-0.173237	0.769152	0.375141	1.70975	3.22572	-4.67123	-1.20945	-1.24407	0.291102	-7.53422	-7.58218
DOCK5-NP_079216_S1766s _1_1_1766_1766	-1.89976	-3.06662	-2.76406	-0.669926	-4.67391	2.8154	-0.464408	0.899319	2.19834	-2.4672	-8.11659	-1.01407	-3.13386	0.705411	-1.08276	-0.00190808	-3.11281	2.41407	-3.02482	-2.44398	0.360934	3.45907	-8.8002	-5.66988
LIMCH1-NP_001106189_S874s _1_1_874_874	-1.53952	-0.717161	0.0654056	0.196845	3.67301	3.98019	-5.1338	3.63785	0.31738	-3.72608	-5.60716	-2.55811	-0.847014	1.10566	2.19541	-6.37473	-1.33442	-2.37163	-1.65807	3.32648	-1.62046	-3.57175	-5.59998	-7.15127
LIMCH1-NP_001106189_S217s _1_1_217_217	0.405748	-0.49377	0.0934943	0.420141	1.94711	1.60384	-5.32598	NA	0.875199	-4.13702	-7.30007	0.843637	-1.52236	2.5906	NA	-6.10178	NA	0.856258	-1.02983	0.728935	-1.72462	-4.90541	-12.0573	-2.88645
ARHGAP27-NP_777579_S156s _1_1_156_156	1.15381	2.63525	2.50912	-4.29788	0.450084	-1.16362	-4.21587	-0.822716	5.11685	-4.98295	-3.05055	-0.349183	-0.155371	0.570416	0.586413	0.719806	-0.0398665	1.29834	-0.698978	-2.34343	-0.540991	-4.52775	-4.56721	-1.60537
PITPNM3-NP_112497_S492s _1_0_491_495	-0.520133	1.26255	-0.193011	-2.9485	0.363672	NA	-5.21967	-0.618988	5.04545	-2.2948	-2.90358	-0.718074	NA	NA	-1.76469	0.715179	0.0438221	3.85726	-1.55763	0.633971	-4.65529	-4.22563	-6.8934	-0.867008
TACC2-NP_996744_S2072s _1_1_2072_2072	1.34849	-0.217998	-2.13675	-3.14779	3.05178	-5.40194	-3.02808	2.59991	3.32068	-4.33146	-2.84551	-0.620881	-4.39605	0.520682	-2.06554	-0.415968	-1.47565	2.47956	-0.868345	0.664695	-3.41248	-2.41505	-5.24331	-2.16672
GPR39-NP_001499_S396s _1_1_396_396	1.14461	1.5907	0.883724	-1.94007	2.70847	-4.87056	NA	-0.0657069	3.21804	-2.98839	-4.74709	-1.57514	-1.73893	1.84931	-0.478824	-6.69164	-1.95163	-0.92376	-4.97058	-4.55274	NA	NA	-5.24135	-2.21796
SLC3A2-NP_001013269_S64s _1_1_64_64	1.16914	2.71844	0.507335	-5.93298	0.601889	-4.97896	-6.10898	-3.18596	0.141109	-5.69458	-6.90089	-1.70105	-5.02482	NA	0.619841	-4.7023	-0.599534	5.50161	-4.48217	-2.46912	0.81308	-1.80649	-2.84854	-1.4959
IRF6-NP_006138_S424s _1_1_424_424	-3.00039	-2.03132	2.24134	-5.93778	-0.591529	-3.69513	1.6679	-3.34251	-1.90943	-0.883575	-6.15876	-2.03901	-0.348658	-3.60257	-1.6332	-2.9304	-3.16511	-0.00451331	0.703226	3.48848	3.31527	-2.68696	-10.2935	-5.67687
CRABP2-NP_001869_S13s _1_1_13_13	-2.37956	1.36577	1.21704	-0.144101	-1.46966	-0.326152	NA	NA	-0.999072	-3.59177	-4.65818	NA	1.80545	NA	NA	-4.27436	NA	NA	1.28026	5.28162	NA	NA	-5.85867	NA
CLDN3-NP_001297_S203s _1_1_203_203	-0.877302	-1.55064	2.19828	NA	0.557515	-0.211373	-0.0493956	-3.55481	-0.0306989	NA	-3.79993	2.79412	0.976409	NA	-3.2734	NA	-4.48844	-2.61489	0.376307	2.70921	2.54118	-1.21088	-6.92671	-4.33523
CLDN3-NP_001297_S209s _1_1_209_209	-0.00813933	-0.71408	1.19457	1.30852	0.613566	0.742995	1.38168	-3.38111	-1.8001	-0.829451	-2.48625	-0.318258	0.249834	-2.13421	-4.00436	-3.23343	-5.84576	-3.20434	-1.23268	3.79013	3.36025	-4.04651	-4.53781	-6.68543
SASH1-NP_056093_S743s _1_1_743_743	-1.70814	-3.669	1.56722	-4.59321	0.896156	-3.34867	-2.35547	3.44913	-1.24898	-0.332314	-5.05919	-2.9513	0.508327	0.80488	-2.95472	-1.11686	2.98338	-0.397474	-1.54188	2.9578	-1.45475	0.962245	-6.23297	-4.13026
SASH1-NP_056093_S614s _1_1_614_614	-3.73926	-6.69634	-2.62362	-1.44786	-0.0543742	-5.45083	-0.174104	2.71786	-0.271677	0.245006	-5.45656	-2.33722	-0.837699	-0.327178	-1.02704	-0.4391	0.566876	0.584928	-0.718672	1.29872	1.27233	0.0321396	-5.30406	-6.24986
SASH1-NP_056093_S137s _1_1_137_137	-0.687221	-2.44729	0.981098	-1.37343	2.42588	-6.84094	-0.0371292	2.6621	-1.45871	0.124731	-5.37672	NA	-2.74961	NA	1.01206	-0.448353	-0.507999	NA	-0.439019	1.94392	0.595293	-0.969181	-5.45496	NA
SASH1-NP_056093_S442s _1_1_442_442	-0.650431	-2.51661	0.482991	-1.61833	0.604224	-4.30304	-0.214992	1.76141	-0.92544	0.409382	-5.36946	-2.59124	-2.37468	-1.42608	0.664412	-0.654226	1.12393	-0.399813	-1.04756	1.58361	1.7079	-0.544051	-8.33771	-6.33138
FRMD4A-NP_060497_S604s _1_1_604_604	0.71693	1.13005	-0.211736	-1.99529	-4.33526	-2.27102	0.852182	-0.0421174	0.899743	-4.49183	-2.1669	-3.92985	-4.38906	-3.49126	0.450473	0.0559215	-0.881983	-4.90249	-0.683223	0.354665	0.547947	3.73746	-6.04876	-5.73976
C2CD2-NP_056315_S435s _1_1_435_435	NA	NA	NA	NA	0.58087	-0.196494	-2.73573	1.35181	1.16973	NA	-4.84508	NA	-0.434823	-3.55047	0.891722	NA	-1.48088	NA	0.252236	0.673074	3.82423	1.70029	-5.34522	NA
C2CD2-NP_056315_S519s _1_1_519_519	0.631086	1.37039	0.747025	-3.66161	0.68363	0.11596	-4.19338	3.07599	2.20504	-6.09149	-3.68018	-3.04407	-0.858658	-3.87729	1.22823	-2.98592	-1.22981	-1.30035	0.0612055	0.488732	1.1587	3.20658	-6.87576	-4.87794
SVIL-NP_068506_S968s _1_1_968_968	-1.53186	0.749517	-0.447682	-5.02059	0.216539	0.0500686	-4.25063	-1.4725	-0.31184	-4.37556	-3.50417	-5.55562	-2.06263	-5.4096	0.343503	0.849344	-2.16869	-2.69442	3.12951	3.29855	-0.479443	-0.039075	-4.35948	-6.34536
SVIL-NP_068506_S707s _1_1_707_707	-1.41076	0.643213	0.22083	-2.27381	-0.486434	-2.25614	-3.36336	-1.7277	0.556126	-2.19658	-6.08981	-2.80772	-2.05797	-6.55587	-1.5708	0.712866	-1.06767	-3.37976	1.80214	2.38243	0.50297	0.198307	-8.44549	-6.10312
SVIL-NP_068506_S97s _1_1_97_97	NA	NA	NA	NA	-1.28282	-2.47507	NA	-2.76135	1.07601	NA	-5.89022	-3.23404	0.485039	-5.0283	-0.541223	NA	-1.65872	-2.73185	2.90697	1.03617	NA	NA	-4.93368	-5.88883
RHPN2-NP_149094_S642s _1_1_642_642	1.75778	-0.590829	4.38358	5.51272	4.41569	1.92054	-4.45711	-5.01307	-5.12693	1.62416	-5.28962	-1.69663	4.07367	-4.12123	-3.95979	-0.168457	-6.20144	-3.24644	-2.80425	1.84616	3.11879	-3.11209	-7.19127	-5.68153
SRGAP3-NP_055665_S954s _1_1_954_954	1.65507	2.19771	-0.428956	3.56309	0.592547	4.67737	NA	-1.52826	1.47987	2.6485	-0.762486	-0.87049	-0.933178	NA	-1.02036	0.0605479	-3.7457	-3.2324	-2.68412	2.25674	NA	NA	-4.62796	-4.30495
ARHGEF26-NP_056410_S124s _1_1_124_124	4.44805	3.03427	1.51478	4.48268	-1.5911	1.03632	0.786762	-0.642578	NA	0.916542	-1.60622	0.788414	1.42353	-1.85711	-3.62105	1.13155	-1.60641	-3.50841	NA	NA	-0.943425	-2.39995	-6.17026	-5.40668
PPM1H-NP_065751_S118s _1_0_111_118	3.92839	1.86647	1.21143	2.34577	1.0176	2.50932	-0.585027	3.26042	-1.4721	2.33779	2.31125	-2.75691	-2.26523	-0.523749	-1.01144	-1.55637	-2.5296	-4.50953	-5.59487	1.66461	1.09478	-2.19278	-2.38408	-4.5798
CTTN-NP_005222_S298s _1_1_298_298	2.89674	1.74938	1.91552	2.04804	1.21144	6.4692	2.01749	-0.801271	-2.57212	-0.508718	-2.40641	-3.51016	-0.0831792	0.125172	3.22053	-0.434474	-2.61067	-3.66279	-4.95088	-0.826798	-3.09526	-0.746905	-4.27913	-3.78786
ARHGEF16-NP_055263_S129s _1_1_129_129	1.42054	2.83707	3.23194	1.22929	1.6038	2.53695	1.40621	-0.37666	-3.17903	1.54598	-1.70965	-1.92857	-1.05427	2.37745	1.61377	-0.543193	-2.09547	-7.3772	-2.94211	2.6757	-1.16358	-3.83503	-3.48545	-6.80655
AHNAK-NP_001611_S1138s _1_1_1138_1138	-1.29119	-0.866602	2.09716	1.41657	1.55709	6.59461	-2.24508	-1.40173	-4.70076	5.13018	-1.39756	-2.77679	-0.155371	-0.791369	1.25497	-1.23021	-1.23504	-1.68863	-1.5596	-4.84601	-3.30358	0.176727	-2.38016	-5.82361
AHNAK-NP_001611_S1010s _1_1_1010_1010	-0.532396	0.410579	2.87615	1.35654	1.35391	6.13549	-2.5088	-1.44033	-4.47317	4.36643	-2.35197	-2.37698	-1.18003	-0.102187	1.538	-1.17469	-2.16608	-2.68273	-2.81016	-3.84609	-1.20146	2.44049	-4.31833	-3.64112
AHNAK-NP_001611_S4953s _1_1_4953_4953	0.172745	0.553857	2.04285	0.969976	-0.245882	4.43506	-0.664758	-2.82997	-4.81455	4.63104	-2.36649	-2.88724	-1.5829	0.122803	-0.944587	-0.247106	-3.1625	-2.52367	-2.93029	-4.67005	-1.93767	1.72403	-4.52018	-3.23118
AHNAK-NP_001611_S4425s _1_1_4425_4425	-0.927889	0.405957	0.962372	-0.386605	0.833099	5.75502	-0.715868	-1.13152	-3.2058	3.79713	-0.434064	-2.88503	-1.12414	-0.848209	-2.35302	-0.4391	-3.09711	-5.33053	0.132103	-4.47174	-2.38745	-0.0951835	-2.6604	-4.72189
AHNAK-NP_001611_S3326s _1_1_3326_3326	0.582033	0.915904	2.31999	0.540192	-0.318281	5.32779	-1.18403	-2.40107	-5.49955	5.13218	-2.42092	-3.68908	-2.64016	-0.286917	-3.58317	-0.288743	-3.41095	-4.70835	-1.76048	-5.87106	-2.73307	1.34637	-5.4824	-5.72811
BCLAF1-NP_055554_S422s _1_1_422_422	6.14652	4.23134	1.16461	-3.37829	0.00401222	2.66661	-2.5272	-3.34036	-5.22064	0.309153	-5.17894	-6.2934	-6.43139	-4.75831	3.22499	-1.67897	-7.32077	-4.6756	-3.22176	4.89897	2.29262	-0.269983	-4.7671	-3.76457
ENAH-NP_001008493_T502tS508s_2_0_506_508	2.56869	2.99421	2.27692	-2.9461	1.24881	2.00982	-4.10547	-1.69553	-2.49626	0.461502	-2.60056	-3.24288	-5.6629	NA	-0.40974	-0.332694	-2.38053	-2.60788	-3.12132	4.99394	0.940912	-3.42932	-4.71027	-9.40131
ENAH-NP_001008493_T502tS508s_2_1_502_508	2.58862	2.60905	2.03349	-2.81645	1.02227	1.23612	-4.22609	-0.728358	-3.80825	0.249016	-4.10295	-2.89607	-4.1166	-1.52081	1.02989	-0.281803	-3.5914	-2.25702	-3.58216	4.43253	1.42383	-5.34564	-7.91049	-8.49291
CEP55-NP_060601_S21s _1_0_19_21	1.75165	6.00306	4.84049	1.503	1.37025	0.560198	NA	-2.09012	-1.44756	-2.67367	-2.59512	NA	-3.25263	2.11693	0.350189	-0.966506	-0.149708	NA	0.340858	2.91031	NA	NA	-2.71528	NA
EPPK1-NP_112598_S4850s _1_1_4850_4850	2.43993	1.85723	3.61395	1.04201	2.4072	2.22025	-5.04998	0.532609	-3.23258	-0.953735	-0.67902	-0.773297	-1.55496	NA	-1.68223	-1.29729	-1.27427	-2.70144	0.823358	2.49973	4.4776	-4.74355	-0.263669	-4.25138
DHCR7-NP_001351_S14s _1_1_14_14	1.30404	3.78301	2.06907	1.43097	3.49318	2.68361	-3.64957	-1.43175	-1.03477	-1.71147	-1.56812	-5.39658	-2.05797	-2.16736	-1.76691	1.77693	-0.0241749	-3.94348	1.09316	1.95788	1.90912	-2.69344	-1.96862	-3.24748
EPPK1-NP_112598_T1543t _1_1_1543_1543	-0.259537	1.77557	3.90607	1.53422	3.56091	1.28501	-1.76873	-0.777682	-2.84434	-0.476644	-3.70377	-4.87969	-2.69372	2.33719	-2.76307	-2.29196	-5.75423	-6.79244	1.43387	3.70913	1.08768	-3.48759	-4.17331	-7.16525
GIGYF2-NP_056390_S139s _1_1_139_139	3.6448	3.51648	1.69455	-1.26538	-1.81297	-1.13598	-0.233391	1.05801	-1.01915	-0.707171	-0.236286	-5.49156	-2.41893	1.59353	1.21709	-0.314188	-1.68748	-4.80191	-0.986508	0.134014	3.95443	-0.0477071	-3.53052	-4.42607
TGS1-NP_079107_S141s _1_1_141_141	1.71179	1.66311	1.32378	0.314495	-1.3669	0.0351898	-2.30027	0.920764	-2.93359	1.16511	-3.21748	-6.37071	-4.29126	0.909086	1.95027	-2.68752	-1.72671	-7.39358	-0.230264	1.23727	2.75423	-1.03824	-2.34881	-2.7234
SLC20A2-NP_001244109_S316s _1_1_316_316	1.10936	0.735651	1.41741	-3.32066	-0.682612	-0.872416	-1.71353	-0.39596	-2.06116	-1.77762	0.705432	-3.58305	-4.68016	-1.36687	1.12572	-5.4217	-3.94969	-3.92944	-1.62656	2.54722	5.77722	-0.68648	-1.34347	-4.39812
SLC20A2-NP_001244109_S256sS259s_2_2_256_259	1.73019	2.27782	2.76192	NA	-0.563504	-0.829905	-0.030996	2.13884	NA	NA	-0.600997	-2.41232	-2.61222	NA	1.38646	NA	-2.8382	-3.28152	NA	NA	4.79954	-2.2381	-3.1229	-4.6194
SLC20A2-NP_001244109_S268s _1_1_268_268	1.77617	1.56759	1.91552	-0.713145	-1.1824	-1.24226	-0.349922	0.57121	-2.05893	-3.03449	-1.92739	-2.62438	-5.49523	-2.63156	0.568585	-4.9475	-4.08569	-4.50017	-2.83182	1.78192	4.69302	-1.00803	-5.7842	-4.99673
ITGB4-NP_001005731_S1069s _1_1_1069_1069	NA	NA	NA	-1.97849	-4.75331	-1.54196	-5.31576	-4.83079	2.08009	-4.38759	-2.69854	-7.62097	-0.574549	-0.661112	1.34857	4.95062	-2.53222	1.31003	-1.72503	1.73164	-1.89506	-5.90025	-9.29209	-12.9045
PPP1R9A-NP_001159633_S199s _1_0_199_201	-2.18641	-2.05289	-1.95885	2.08886	-1.83866	0.436917	-1.80757	-6.33194	-0.584055	1.96694	0.375196	-8.34991	-0.0109875	-2.10105	-1.24321	0.696674	-3.32726	-0.0162086	0.299501	2.61425	-0.957629	-1.13751	-3.15033	-8.9937
TPD52L1-NP_003278_S135s _1_1_135_135	0.379688	-0.202591	-2.29405	-1.02528	-1.22911	-0.900048	-3.33065	NA	-1.60152	-4.86669	-0.230842	-6.4171	1.16737	-1.72686	NA	3.69225	NA	1.0925	-1.05544	3.65885	0.379872	-1.35547	-4.52214	-9.51078
TPD52L2-NP_955393_S155s _1_1_155_155	-1.15629	-0.832708	-2.87642	-1.02528	-1.22911	-0.900048	-3.33065	NA	-5.74723	-4.86669	-0.230842	-6.4171	1.16737	-1.89974	NA	3.69225	NA	1.0925	-0.817141	4.46605	0.379872	-1.35547	-4.52214	-9.51078
LOC101060345-XP_003960183_S805s _1_1_805_805	-1.23294	0.0993718	-0.320346	-4.90054	-3.47582	-1.40805	-5.50997	-4.35471	-3.85287	-5.80884	-3.01245	-6.16308	-2.75194	-1.62502	2.23775	4.26592	-2.73098	-1.33309	2.1783	4.13367	-5.14768	-4.88814	-4.38888	-5.5441
LOC101060345-XP_003960183_S791s _1_1_791_791	NA	NA	NA	-0.998867	-4.34227	NA	-6.156	-4.9616	-0.874121	-2.40906	-4.03582	-5.02548	NA	-1.81212	0.312304	2.58655	-2.66298	-1.84769	3.26737	2.66732	-5.53117	-6.66203	-3.98321	-5.09456
NFIB-NP_001177666_S292s _1_1_292_292	0.344431	-0.254973	-1.91017	-2.33144	-3.1979	NA	-3.47785	-1.89926	-2.021	-4.42568	-2.24129	-1.3432	NA	NA	0.951892	4.34919	1.02716	1.71469	0.998634	-0.349185	-1.77907	-8.48124	-7.25594	-3.29407
NFIB-NP_001177666_S264s _1_1_264_264	-1.36477	-1.72473	-2.78654	-2.11775	-3.88686	-0.0668362	-1.82597	-2.06867	-1.76217	-3.19687	-4.14106	-3.40192	-5.4766	-0.997413	1.85222	3.90969	-0.267395	1.434	1.39251	-0.156464	-0.207208	-5.86141	-6.81501	-4.0697
TRIM29-NP_036233_S98s _1_1_98_98	NA	NA	NA	-1.97368	-4.94015	-3.2679	-4.31605	-3.79714	-1.05485	-2.70173	-4.45315	-2.2842	-3.20139	NA	3.61721	3.71307	1.41161	2.84211	0.350705	1.04734	-1.77433	-3.29337	-5.2002	-3.22419
KANK1-NP_001243806_S881s _1_1_881_881	-0.941685	-4.20052	-3.3558	-2.06012	-3.73739	-3.09786	-3.24274	-4.2818	0.821648	-3.22092	-3.3826	-2.44104	-2.60756	-0.715583	3.26288	3.36378	-1.25335	0.676151	-0.746243	-0.458115	-1.65597	-6.19158	-6.19966	-6.75065
SORBS2-NP_001139143_S364s _1_1_364_364	-2.26306	-2.30555	-2.82773	-5.7409	-0.72465	-1.01483	-6.85518	-3.81644	-2.5565	-5.47608	-2.58967	-3.10813	-5.8492	-0.897944	0.552985	-0.876292	-5.87976	3.59996	-1.44341	3.61696	-7.15511	-6.3038	-2.42132	-3.81581
CRYAB-NP_001876_S76s _1_1_76_76	NA	NA	NA	-4.19464	NA	-2.34329	-6.02107	-1.9207	-3.73015	-3.20088	NA	-3.23846	-0.951808	4.81208	-2.02988	-1.01971	-5.77253	4.39524	-1.34888	1.51378	-1.34586	-5.61971	NA	-5.10155
KRT15-NP_002266_S53s _1_1_53_53	-1.33871	0.972908	-0.374651	-3.34947	-5.69684	-3.49746	-6.77954	-0.84845	NA	-4.78249	-4.56383	-1.89322	-3.66016	2.10272	-1.05824	0.796141	-3.81108	3.09005	NA	NA	-0.836899	-7.67414	-4.83569	-4.16986
MAP2-NP_002365_S1800s _1_0_1798_1802	NA	NA	NA	-2.96051	-1.12868	NA	-4.42236	-0.170787	-4.92165	-3.09864	-0.887686	-6.47674	NA	NA	3.75315	4.28674	-1.3135	1.78252	-1.33706	1.85174	-5.04352	-4.83203	-1.33563	-7.61246
MAP2-NP_002365_S1534s _1_1_1534_1534	-3.02645	-1.21016	-2.46071	-1.5463	-2.18431	-6.588	-3.85401	-2.01077	-2.5565	-2.17252	0.0903215	-4.2148	-6.7318	-0.201657	3.24059	2.76929	-4.26091	0.556859	-1.0771	3.78733	-5.01984	-5.3219	-5.39617	-4.06038
MAP2-NP_114035_S140s _1_0_136_148	NA	NA	NA	-1.05889	0.314628	-4.26265	-7.19251	-0.0378284	-3.6119	-2.34692	0.264512	-2.1362	-4.13756	0.160696	3.50802	3.97214	-1.89932	2.40237	-1.23859	0.907691	-3.53321	-7.86621	-1.00248	-2.79328
MAP2-NP_002365_S1634s _1_1_1634_1634	-2.05458	-0.484526	-1.64988	-0.292965	1.45433	-3.78441	-3.98894	-2.37748	-5.27196	-0.578878	3.53966	-2.29304	-3.69276	0.91856	2.26004	4.38389	-5.47439	-0.404491	-2.60731	-0.854729	-3.72969	-3.9084	-3.14054	-4.05573
MAP2-NP_002365_T1616t _1_1_1616_1616	-0.62897	-0.228782	-1.6686	-1.0709	-0.719979	-3.69513	-6.00267	-2.25524	-3.58958	-0.92968	-0.243544	-3.15673	-2.87071	0.300427	1.9213	3.35221	-3.72478	0.388447	-3.81455	-0.095017	-8.92582	-5.73193	-1.76285	-4.27234
KRT7-NP_005547_S254s _1_1_254_254	-1.83844	-0.633967	2.49789	-5.89937	2.93734	0.938545	-0.858976	0.373916	-0.392165	-5.98123	-1.62618	-7.04886	-4.63824	0.518313	2.96425	-1.44071	-2.34392	-7.90583	1.5028	3.85437	2.01091	-2.5359	-4.13411	-7.78948
SVIL-NP_068506_S905s _1_1_905_905	-1.78632	1.0561	-0.52633	-2.98452	-0.498111	0.143592	-4.04005	-1.98933	-1.24898	-2.71376	-7.71559	-6.36188	-6.01687	-5.72222	0.417045	-0.314188	-5.85622	-5.69776	2.55248	4.04709	-1.17068	-1.26267	-7.85954	-6.99056
LAD1-NP_005549_S385s _1_1_385_385	-2.8333	1.56297	-0.00200737	NA	NA	3.94193	-3.32247	-1.0436	-0.410016	NA	NA	-6.78378	-5.41372	-2.16026	-1.47498	NA	-2.73882	-4.25223	4.81924	-0.949693	-0.910284	-5.50318	NA	-5.3764
LAD1-NP_005549_S347s _1_1_347_347	NA	NA	NA	NA	2.04287	5.5786	-4.45915	-0.0464064	-0.688925	NA	-2.95438	-8.41618	-5.13427	-1.83817	-1.02927	NA	-2.80159	-4.35047	5.09496	-1.25972	0.287549	-3.23078	-3.29731	-7.83141
LAD1-NP_005549_S485s _1_1_485_485	-0.964679	3.97713	2.86117	-4.02896	1.43331	4.71351	-4.96616	-1.17013	-1.49218	-7.64103	-5.51099	-7.66294	-5.09235	-2.76181	-1.57749	-2.09997	-3.30372	-5.06388	5.1757	-2.22612	0.964585	-5.08236	-5.24135	-8.2367
LAD1-NP_005549_S394s _1_1_394_394	-1.82924	1.45204	1.47171	-3.81047	1.0503	1.99706	-2.82568	0.834984	-0.289527	-7.13387	-4.23541	-4.51301	-4.16085	-3.28048	-1.74463	-1.35049	-1.48872	0.783747	4.31705	-0.522355	2.36363	-3.85661	-5.00227	-5.37174
LAD1-NP_005549_S38s _1_1_38_38	-2.14196	1.37193	1.26011	-4.76128	-1.28516	2.86003	-0.662714	-1.56686	0.0161579	-5.47608	-4.74891	-4.76041	-5.03646	-2.85892	0.0738512	-1.44071	-3.54171	1.08315	3.84046	-1.35748	3.28923	-2.58338	-5.88022	-5.89815
LAD1-NP_005549_S272s _1_1_272_272	-1.58704	1.92193	0.254536	-4.23065	0.188513	0.205233	-1.69718	-0.563231	0.187966	-4.43169	-4.89951	-5.80081	-4.04674	-3.15022	-4.6328	-2.80318	-1.25597	-3.79378	5.04572	-3.2791	3.07144	-3.66239	-7.93597	-7.76386
LAD1-NP_005549_S177s _1_1_177_177	-2.52825	2.17306	1.17772	-4.06018	-0.124438	0.592082	-2.8543	0.180911	-0.0931746	-6.36812	-4.59468	-7.56574	-5.39043	-6.26219	-3.24443	-3.0183	0.355039	-1.09451	4.91574	-1.7513	2.72819	-3.50701	-5.91158	-9.02863
LOC101060601-XP_003960256_S888s _1_1_888_888	-1.37703	1.36115	1.87245	-0.146502	-0.41637	0.0288132	-1.42527	-3.55267	1.13403	0.190883	-2.70217	-7.13942	-2.90797	0.53726	1.97924	1.67052	-1.51226	-4.49783	0.397971	2.37963	0.990625	-0.712377	-4.58093	-4.76614
FUBP3-NP_003925_T76t _1_1_76_76	-1.19768	-0.207213	-0.252933	0.597817	1.9004	0.441168	-3.59233	-2.47398	-3.0273	-1.01989	-2.72213	-8.95295	-3.62057	2.18324	2.73249	0.0975589	-2.53483	-7.21113	-3.52505	4.38784	0.820182	0.124934	-4.33988	-4.98975
RPS27A-NP_001129064_S65s _1_1_65_65	-0.990738	1.17781	1.37434	-1.35662	-0.729321	-0.698122	-2.67031	-4.38473	-4.25673	-4.28536	-3.45881	-5.24416	-0.721261	2.37034	2.54752	2.39918	-4.37598	-5.81004	-4.35613	-1.42731	3.17797	2.21821	-4.54565	-7.45407
ENAH-NP_060682_T502tS508s_2_1_502_508	NA	NA	NA	-1.11172	-2.27072	-3.98421	-0.493029	-3.58269	-3.74131	-3.7802	-3.31365	-5.82732	-3.0477	NA	2.08844	-1.09142	-5.7673	-6.19832	-1.06331	2.22601	3.57567	0.478849	-2.91713	-7.43078
COBLL1-NP_001265389_S250s _1_1_250_250	NA	NA	NA	-2.57394	-0.911487	-1.44206	-1.60518	0.150888	-2.33337	-4.11697	-4.2971	-4.59474	-4.64523	-3.7944	2.93083	-1.72986	-3.34556	-3.22305	-1.61868	-5.23145	5.19724	-0.712377	-5.23547	-3.70867
COBLL1-NP_001265389_S319s _1_0_319_323	0.502322	-1.81255	-0.232335	-0.837998	-0.593864	-3.168	-4.43258	-1.04789	-5.69367	-4.09692	-3.61304	-4.82005	-4.47057	-2.22184	4.75376	-0.427534	-3.12065	-4.24755	-5.57321	-3.35452	2.80631	-3.67318	-4.77494	-4.82204
FAM13A-NP_001015045_S401s _1_1_401_401	-1.94421	3.06816	-0.367161	-2.79244	2.48427	-0.0902171	-1.07364	0.406084	1.66507	-3.22293	-2.70217	-4.48208	-3.68578	-1.45687	3.0222	-3.59891	0.137972	-1.03603	-1.14997	-3.1618	2.42282	2.70161	-2.35861	-6.12641
ZFP36L2-NP_008818_S125s _1_1_125_125	-0.671892	-0.410576	-1.02818	-2.9365	0.774713	0.577203	1.30195	-1.67408	NA	-4.95288	-2.77475	-4.47104	-4.46359	0.0778052	3.5303	-3.32364	-1.53057	-4.14229	NA	NA	2.98622	0.353684	-3.26988	-4.30029
KRT7-NP_005547_S38s _1_1_38_38	0.448669	2.71074	4.10644	-2.84286	1.67153	0.513437	-1.27603	-1.38672	-3.39546	-3.257	-2.18867	-3.76197	-4.24468	0.433054	3.21608	0.985822	-2.48253	0.365057	-1.26222	0.837865	4.2172	-1.02097	-4.45551	-3.98352
KRT7-NP_005547_S53s _1_1_53_53	-1.20688	1.22403	3.27314	-4.13221	3.8365	1.42529	-0.0248629	1.5877	-1.39847	-4.18713	-2.01629	-5.27288	-4.25167	0.80488	0.940749	0.199339	-1.04674	0.18495	-1.28979	-0.681559	2.58616	0.440005	-4.06748	-4.87561
NLRP2-NP_060322_S671s _1_1_671_671	NA	NA	NA	-5.7553	2.82291	-0.75126	-0.343788	-0.595399	-1.89604	-5.37785	-3.78179	-3.51016	-4.91537	NA	0.735724	-1.74836	-4.65581	-0.717924	-2.8141	2.89914	3.47388	0.191833	-4.49078	-7.32597
ARHGAP21-NP_065875_T234t _1_0_233_234	1.41441	1.97894	0.318204	-1.38063	-1.23144	-0.857537	NA	-1.93142	NA	-1.7696	-4.27896	-3.03524	-2.68441	NA	0.731267	-0.110628	-0.168015	-2.05586	NA	NA	NA	NA	-9.94076	-1.80802
C1orf116-NP_076427_S149s _1_0_149_150	NA	NA	NA	-3.35668	NA	-2.11586	-7.42557	-2.35389	-1.58367	-3.85036	NA	NA	-4.66386	-0.767686	-0.160144	1.20326	-1.33181	NA	-1.91803	2.98573	4.09173	-3.07541	NA	NA
KIAA1804-NP_115811_S614s _1_1_614_614	-1.07198	-3.94632	-1.32405	-0.497052	-3.02507	-1.63123	-4.05436	0.0458072	-1.35608	-1.43884	-6.18235	-5.06303	-3.24098	1.87773	-0.48551	1.80469	-0.934288	-0.416186	0.874562	1.46351	4.16512	-2.99772	-9.68991	-5.35311
KRT23-NP_056330_S58s _1_1_58_58	-4.16847	-2.35947	-1.19671	-4.63883	NA	0.424164	-4.72288	-0.906352	-2.5989	-3.83031	NA	-3.64269	0.00764259	2.53139	1.31514	0.703613	-1.97516	0.940463	-0.0746822	1.44396	2.72582	-3.15309	NA	-5.73044
EPB41L1-NP_036288_S578sT580t_2_2_578_580	-0.0878509	0.429066	0.27888	-3.67841	NA	NA	-4.92937	NA	-1.19542	-3.0806	NA	-3.2738	NA	2.52902	NA	1.40682	NA	0.980227	-0.0156006	-0.282152	1.53509	-2.27694	NA	-6.42222
EPB41L1-NP_036288_S639sS650s_2_2_639_650	-0.966212	-0.811139	-1.57123	-2.91009	-3.61361	-0.540832	-4.93141	-2.51044	-0.896434	-2.45717	-2.03988	-2.18922	0.773806	1.83036	2.02381	-0.175397	1.22069	2.66668	1.14043	0.170324	2.37074	-2.03956	-9.20194	-6.24986
MTSS1L-NP_612392_S456s _1_1_456_456	-1.65602	-0.342788	-0.101254	-1.05169	NA	-1.53346	1.40008	-1.49395	-2.14595	-0.985809	NA	-4.27224	-3.73468	0.430685	2.91523	-0.753693	-3.08665	-1.75178	-0.417355	-0.896625	0.976421	-1.52595	NA	-10.694
KIAA1217-NP_062536_S1794s _1_0_1793_1794	-1.20381	-1.3103	-3.64605	-4.05297	-4.88877	-2.03296	1.26311	-1.89711	0.0808649	0.0525663	-2.25944	-4.05134	-0.630439	-2.32604	1.60039	-1.84552	-1.93594	-2.92833	2.39493	-0.262601	2.47963	0.539274	-7.55186	-7.98747
STAC2-NP_945344_S277s _1_1_277_277	-4.12862	-3.72293	-2.70976	-2.86447	-5.63144	NA	-2.15717	-2.07939	-0.588518	-4.12298	-5.18983	NA	NA	-1.92343	0.361332	2.31128	-2.21315	NA	4.60458	-2.6758	0.858058	-2.35031	-4.89056	NA
C1orf116-NP_076427_S532s _1_1_532_532	-1.49353	-0.971364	-3.4513	-1.15974	-0.888132	-3.57398	-1.55407	-3.58055	-1.20212	-1.48495	-3.62574	-6.04821	-4.36811	-4.35333	1.82325	2.3853	-3.27495	0.589606	3.61792	-1.74851	1.93043	-2.16472	-2.18419	-6.25918
PPP1R1B-NP_115568_S137s _1_1_137_137	NA	NA	NA	-2.60756	NA	-4.53685	-4.16885	-2.59622	-1.03031	-2.24268	NA	-4.04251	-4.56139	-1.80501	NA	3.39616	-2.24977	0.0446068	1.09513	-0.631284	3.95917	-2.3201	NA	-7.11866
S100A7-NP_002954_S100s _1_0_97_100	-8.25676	-2.94645	-6.0467	-3.75765	NA	9.13251	-6.36044	4.3198	-5.30097	-6.14361	NA	-4.45337	-2.52372	NA	-1.00476	-6.0532	3.08538	-0.0512943	-5.59684	-2.73725	4.37344	-3.97746	NA	-2.60461
S100A9-NP_002956_T113t _1_1_113_113	-6.89246	-1.79714	-6.07479	-8.87424	3.83416	5.77415	-3.97259	0.243101	-5.21395	-9.98038	-6.12247	-4.75599	-1.71099	-0.985572	1.96587	-8.71568	3.35214	3.14619	2.56233	-5.64482	2.46543	-3.52427	-6.25845	-4.94083
TTN-NP_001254479_S34842s _1_1_34842_34842	NA	NA	NA	-6.76133	NA	5.63174	0.155044	4.1461	2.6803	1.00875	NA	-1.00744	-4.52646	NA	-4.97823	-4.53344	4.24917	3.13215	-5.93164	-7.10001	-1.71042	-2.6028	NA	-1.57044
XIRP1-NP_919269_S205s _1_1_205_205	-5.13268	-5.32672	-5.14599	NA	-2.98537	3.44031	0.482147	1.63274	2.89673	NA	-1.9165	-0.91025	-3.41331	-0.357966	-1.11173	NA	2.5754	3.01754	-4.13359	-4.21478	-0.273491	-0.923862	-1.54532	-1.98271
PLEK2-NP_057529_S116s _1_1_116_116	-3.08317	-3.74141	-3.87638	0.177637	-4.34461	1.42317	-0.785378	0.562632	-1.79787	-3.31714	-2.1796	1.52178	-3.33646	-4.73226	-4.34978	-6.04163	2.25634	2.08426	-3.12132	-3.46345	-1.09493	4.09137	-6.85812	-3.62249
ENO3-NP_001967_S176s _1_1_176_176	NA	NA	NA	NA	-2.15161	4.96007	-0.842621	0.955076	NA	NA	-2.90539	-0.815267	-2.41893	NA	-4.7264	NA	4.85591	3.37308	NA	NA	-4.07531	1.78013	-2.3978	-0.573524
LZTS1-NP_066300_S209s _1_1_209_209	-5.00085	-5.50235	-5.83135	NA	-2.89429	NA	-1.48865	-2.33459	-2.41593	NA	-2.50076	-1.44039	NA	-2.52024	-1.74017	NA	4.4767	3.7216	1.87107	-3.10593	-2.41823	2.50954	-2.88185	-1.94777
MYH1-NP_005954_S1480s _1_1_1480_1480	-0.152233	-0.291948	5.7412	-10.3869	NA	4.67312	0.328817	4.63933	3.48802	-0.51874	NA	-0.17026	-9.49837	NA	-8.52827	-8.17902	3.74443	2.77662	-6.81983	-7.11118	-1.7838	-1.98561	NA	-3.73429
MYH4-NP_060003_S1574s _1_1_1574_1574	NA	NA	NA	-9.97391	-7.0514	4.60298	NA	4.40129	2.62452	-0.753277	-5.05737	-0.145962	-6.7481	-6.66007	NA	-8.46817	3.77581	3.47132	-6.359	-6.30399	NA	NA	-5.0689	-4.4843
PDLIM5-NP_001011515_S213s _1_1_213_213	1.99385	-0.261135	4.93224	NA	-5.49832	6.47558	1.52888	4.12894	2.88335	NA	-7.65571	-0.0907389	-0.59085	-5.33144	-3.32911	NA	3.3809	2.71814	-3.50929	-3.99692	-3.2444	-1.11808	-7.8517	-6.75996
TTN-NP_001254479_S13751s _1_1_13751_13751	-1.30039	-0.848114	4.32366	-6.46121	-1.33654	3.41905	1.7558	1.42043	-0.479185	-2.8641	-1.68606	-0.472883	-3.00578	NA	-0.770761	-5.92366	1.85882	4.41629	-4.7441	-4.53598	-1.0973	-1.91008	-1.39639	-3.12636
TTN-NP_001254479_S34842sS34844s_2_2_34842_34844	NA	NA	NA	-7.10468	-2.45989	4.50308	-1.29648	4.59001	2.51295	-0.851502	-3.02696	-1.10243	-0.856329	-2.42078	-1.11618	-6.23363	2.50479	3.90872	-5.79575	-7.08046	-2.59577	-1.81944	-2.12932	-5.26693
SMTNL2-NP_001108446_S344s _1_1_344_344	3.64327	0.416741	2.43609	-5.24869	NA	2.89192	1.59634	2.36187	2.04662	-3.16479	NA	-0.857236	-4.88742	-2.40893	-0.579108	-5.35231	0.587798	3.00818	-3.35568	-4.33767	-1.93767	-1.81512	NA	-1.94311
CKM-NP_001815_S372s _1_1_372_372	NA	NA	NA	-5.52961	-3.62062	4.81128	0.700897	2.89371	2.79186	-1.87985	-3.82171	-0.406615	-3.45989	-2.91575	-1.36355	-5.01458	1.67052	2.28776	-0.681253	-4.3684	-1.02391	-0.241929	-0.933893	-1.99901
TTN-NP_001254479_S13650s _1_1_13650_13650	NA	NA	NA	-3.8681	-4.39832	2.12247	NA	2.78434	NA	-1.60923	-4.07936	-0.426496	-4.06537	-2.10105	-3.09957	-4.27436	2.70355	3.09239	NA	NA	NA	NA	-3.97342	-1.46562
TPM1-NP_001018005_T282t _1_0_282_283	-0.632036	-0.507636	3.57462	-4.13461	-3.69535	2.87916	0.919647	2.44979	2.37462	-0.348351	-3.69832	-0.358019	-1.42688	-3.71151	-1.31675	-4.23735	2.08112	2.78831	-2.56399	-4.3656	-2.17913	-0.902282	-3.01903	-1.43068
CKM-NP_001815_S164s _1_1_164_164	NA	NA	NA	-4.8021	NA	3.12573	0.75814	2.90014	2.37015	-1.35465	NA	-1.22392	-1.53866	-2.83286	-2.78312	-4.47561	2.86047	2.72516	-3.46006	-3.70644	-1.14701	-0.971339	NA	-2.19001
MYH1-NP_005954_T1730t _1_1_1730_1730	0.129823	-0.261135	3.58586	-5.48399	-3.3824	3.63586	NA	3.50918	2.47502	-0.396461	-3.51324	-0.298378	-1.99509	-2.97733	-2.80541	-4.69999	2.5231	2.90761	-2.79834	-2.49146	NA	NA	-3.63047	-3.24515
MYH1-NP_005954_T1855t _1_1_1855_1855	NA	NA	NA	NA	NA	3.17674	1.45732	4.05388	3.32068	NA	NA	0.735399	-1.47345	NA	-4.83783	NA	2.33741	2.6199	-2.00468	-4.04999	-1.22986	-1.12456	NA	-4.82204
MYH1-NP_005954_S1370s _1_1_1370_1370	-1.04592	-0.578504	2.86679	NA	-2.24036	4.23313	0.45557	3.71719	2.88112	NA	-3.89066	0.00866278	-2.55633	NA	-3.23774	NA	2.13865	2.96374	-3.96225	-4.55832	-1.41924	-1.61227	-4.84941	-4.84301
CKM-NP_001815_T166t _1_1_166_166	-0.216616	-1.67081	5.74307	-5.89696	-3.35437	4.06096	0.21842	3.92092	NA	-2.15649	-3.97594	-0.901415	-3.04071	-3.271	-2.13685	-6.9831	3.16907	3.21402	NA	NA	-1.04995	-0.362778	-4.39084	-3.68771
TTN-NP_001254479_S813s _1_1_813_813	NA	NA	NA	-5.5032	-4.34694	3.68474	0.453525	3.23683	2.63121	-2.23667	-4.25718	-0.282915	-3.50413	-3.31363	-2.69621	-5.04928	1.5476	2.95439	-1.88258	-3.19252	-0.588337	0.942823	-4.81022	-3.26612
TPM2-NP_003280_T282t _1_0_282_283	-1.44448	-2.16381	6.93216	-8.50688	-4.41233	2.45831	2.08086	3.28186	2.43263	-0.47464	-6.60331	0.821547	-1.1777	NA	-3.75031	-6.22669	1.80913	2.71814	-3.09375	-4.46057	-3.0929	-1.04471	-6.07423	-1.73115
MYOT-NP_006781_T145t _1_1_145_145	NA	NA	NA	NA	-4.14843	3.14911	1.37759	3.49202	3.25151	NA	-3.66385	-0.331512	-4.20043	NA	-2.99929	NA	3.1743	1.28196	-4.49202	-4.33209	-1.29851	-0.988603	-3.17581	-1.64963
TCAP-NP_003664_S161s _1_1_161_161	NA	NA	NA	-8.7878	NA	4.66462	2.72076	3.37193	NA	0.00445624	NA	0.278152	-4.12126	-4.68489	-3.70573	-7.55677	3.15861	1.2539	NA	NA	-1.33166	-0.897966	NA	-2.22029
TTN-NP_001254479_S2074s _1_1_2074_2074	-0.440421	-0.398251	4.62701	-6.09865	-6.86923	3.6146	1.08933	3.50918	2.87888	-1.30855	-6.69766	-0.490554	-2.81016	-2.70734	-2.27279	-5.0701	2.47864	2.40003	-4.08632	-4.91304	-1.73646	-0.958391	-6.06835	-2.62092
MYH1-NP_005954_S1482s _1_1_1482_1482	NA	NA	NA	-5.55842	-5.22274	3.34466	NA	3.67002	2.73831	-0.61897	-4.22452	0.335584	-3.66016	NA	-2.06331	-6.13416	2.54925	2.36495	-5.27583	-6.07496	NA	NA	-4.63972	-3.45478
RIOK2-NP_060813_S350s _1_1_350_350	0.42261	1.40582	-1.50007	-3.70242	-3.2703	-3.90556	1.01778	-0.803416	1.69854	-2.14646	-0.13286	2.40093	0.273122	-8.14975	-4.88686	-4.23504	1.28869	-2.81371	-0.212539	0.832278	2.31392	2.2139	1.06306	0.428045
ABCG5-NP_071881_T350t_1_1_350_350	3.15273	3.00191	3.21883	-5.57283	NA	-1.59935	NA	-0.889196	NA	-3.3432	NA	0.52776	-2.43989	NA	3.47904	-3.56421	-1.21674	-2.56577	NA	NA	NA	NA	NA	3.13461
LYN-NP_002341_Y397y _1_1_397_397	NA	NA	NA	-5.37594	-4.24185	-3.8418	-0.208858	NA	-0.0507803	-3.58375	-4.15557	NA	-3.02907	-3.39889	NA	-4.74394	NA	NA	-2.22328	2.96897	6.85669	1.32911	-0.998563	NA
ZC3HC1-NP_057562_S358s _1_0_357_359	2.33569	2.44575	2.72822	-5.40475	-3.20023	0.719614	-1.70536	1.0623	-2.53642	1.58607	1.75783	-4.03146	-3.63222	1.603	1.05218	-2.1578	-5.11349	0.928768	2.99953	-2.30712	0.808346	0.349368	1.93318	-0.0587644
ZC3HC1-NP_057562_S370s _1_1_370_370	2.19619	1.90191	1.15338	NA	-4.63887	-0.0774639	-1.37007	1.13307	-3.43562	NA	0.404227	-3.95857	-3.62523	1.51301	2.26895	NA	-6.9494	0.608318	3.10982	-2.45515	-0.0628052	-0.259193	2.7347	0.53519
SLC16A1-NP_001159968_S467s _1_1_467_467	NA	NA	NA	NA	-4.44036	-4.43482	-4.62271	1.82789	-4.03584	NA	0.230037	-3.19207	-2.84975	3.43846	-1.02259	NA	-2.84605	-1.62548	-2.19571	3.38513	2.37784	1.06799	0.00677234	-1.77774
LDHB-NP_002291_S44s _1_1_44_44	NA	NA	NA	-5.80332	-5.85098	-3.04684	-3.97054	NA	-5.77623	-0.985809	-3.22474	-6.046	-3.75331	NA	NA	1.11999	NA	3.01052	0.718981	0.30439	1.46644	1.27084	1.26295	1.98164
FAS-NP_000034_S212s _1_0_209_214	NA	NA	NA	NA	1.6762	-5.28504	-5.61015	-2.82568	-3.65652	NA	0.908654	-1.17753	-6.00523	-2.38999	1.8277	NA	0.676717	-1.80324	-3.81061	-0.807247	3.10459	-1.74823	2.1997	4.72315
EEF2-NP_001952_T57tT59t_2_2_57_59	0.378155	1.34266	2.5859	NA	4.29892	NA	-1.70127	-1.17441	-0.38324	NA	-1.23607	-1.42714	NA	-4.61858	1.12795	NA	-3.39525	-3.95283	-3.62549	1.56406	3.62775	-1.8626	0.00089318	3.37918
LGALS3BP-NP_005558_S443s _1_0_443_444	-1.50886	0.0192591	1.41366	-9.57054	3.11484	-5.20639	-2.4168	-1.38029	-3.76362	-5.7467	-1.63162	NA	-6.70386	-4.02413	3.80218	-9.41657	-4.28968	NA	-3.33402	-2.34902	3.46204	0.32563	-1.56688	NA
DLGAP1-NP_004737_S431s _1_0_430_431	NA	NA	NA	-3.82968	-0.145457	-1.97982	-2.43929	-1.67194	-3.46686	1.17112	3.64127	-1.8888	-1.91359	-5.75537	3.4055	-2.52559	-0.0424818	-2.85348	-4.00361	0.114462	2.6406	-1.67701	1.63922	2.62917
DLGAP1-NP_004737_S169s _1_1_169_169	1.06797	-1.72627	-2.16484	-4.60521	-1.15437	-3.82479	-3.13848	-2.65627	-3.29282	0.511616	4.08763	NA	-2.15345	-7.45583	3.75315	-1.18163	-0.633532	NA	-2.89878	0.181496	1.09005	-3.42285	-0.592902	NA
DLGAP1-NP_004737_S356sS359sT361t_3_1_356_362	NA	NA	NA	-4.22825	-0.353313	NA	-3.35314	-1.50252	-3.60297	2.34782	3.89167	NA	NA	-3.37284	4.08743	-0.793017	0.124895	NA	-3.35765	-1.53624	0.514806	-2.9783	-0.126489	NA
DLGAP1-NP_004737_S154s _1_1_154_154	2.28204	-1.42277	-1.83339	-3.06615	-1.2151	-2.10523	-4.61453	-1.60546	-3.83502	1.81259	3.89167	-7.26975	-2.91263	-3.08864	3.21831	0.197026	-1.89148	-7.72338	-3.39113	0.360252	0.881731	-4.02493	-1.70798	-1.67292
ST5-NP_005409_S673s _1_1_673_673	-5.41473	-6.53303	-5.90438	-3.1742	0.872802	-1.42931	-3.79064	-0.929941	-3.03846	-4.80053	-3.80356	-3.92764	-3.52509	3.09978	-0.949044	-1.77843	2.65124	-1.05007	-0.545366	1.82102	1.30074	1.92904	-2.77995	0.730845
OPTN-NP_001008212_S342s _1_1_342_342	-4.23899	-2.65373	0.200231	-5.23908	-0.371996	-1.08922	-3.52691	-2.25739	-3.05185	-3.70202	-1.37397	-3.30473	1.02531	2.12404	-2.22376	-2.59036	4.35901	-3.23474	-5.3999	2.54722	-1.69858	2.67355	-1.57864	1.15942
FLNA-NP_001104026_S1976s _1_0_1976_1981	-3.87262	-1.41661	-1.53565	-2.84046	-1.5841	-2.16049	-6.56284	-3.06587	-5.31436	-4.89274	-3.32272	-4.5108	-1.47112	5.04891	0.156307	-2.85869	0.140587	-0.151874	-3.41673	2.50253	-2.47978	3.34686	0.249777	2.36131
ABCC1-NP_004987_S930s _1_1_930_930	3.3934	1.60148	-0.307238	-3.32066	-1.97645	-3.3593	-1.40074	-3.09589	-1.63275	-1.30654	-1.74775	-6.65788	-3.234	-1.37398	-2.02988	-1.58644	2.58325	-3.60431	-1.37842	0.544593	4.20063	2.57213	-1.06127	-0.485014
OPTN-NP_001008212_S198s _1_1_198_198	-1.70048	-1.4505	1.42115	-6.12266	-2.12592	-0.727879	-1.25968	-1.98075	-4.25673	-4.07087	-2.44996	-4.84656	-3.11989	0.965926	2.8662	-2.80086	2.20403	-5.28609	-3.53293	0.485939	1.43804	2.23763	0.916082	1.70446
TMSB4X-NP_066932_T34t _1_1_34_34	0.0286506	1.0638	-0.221099	-0.845201	2.54732	2.52632	-2.59058	-1.65478	-2.30214	-1.60122	-2.93261	-2.66635	-2.38866	NA	2.79043	-4.03379	-0.813986	-2.86283	-8.031	3.7622	0.173921	2.22469	0.167469	2.0259
SPATS2L-NP_056350_S518s _1_0_517_518	-3.36369	0.690973	-1.88957	-1.73118	4.19148	1.29138	-0.897819	-4.3783	-0.0106174	-1.25041	-1.43203	-4.35617	-3.30153	-0.912154	3.5927	-1.71598	-3.48679	-3.01253	-3.62155	0.0222914	1.22262	4.83373	-1.77657	1.36673
SPATS2L-NP_056350_S159s _1_1_159_159	-3.77145	-1.4582	-3.69099	-1.19575	1.34223	2.46256	-0.45623	-3.1495	-1.69746	0.377309	-1.54997	-4.99897	-2.93359	-0.886102	3.33642	-3.18485	-4.13014	-4.19142	-5.01784	1.36017	1.75051	4.08706	-1.12399	-1.53783
LIMCH1-NP_001106189_S752s _1_0_752_756	-5.20166	-7.84873	-3.48314	-4.79249	2.93267	3.30002	-6.01494	3.9102	3.08193	-4.51989	-2.25944	-0.589956	-1.20099	2.34192	2.45615	-5.4911	-1.90978	-4.79021	-4.30296	-6.92125	-2.01106	-3.95588	-2.03133	-4.44005
RPGR-NP_000319_S418s _1_1_418_418	0.34903	-2.06829	0.733917	-8.04829	-0.308939	0.241367	NA	-0.938519	2.41032	-5.31371	1.96287	2.08726	2.24559	1.25486	-1.54406	-5.94448	-6.22236	-4.93289	-0.990447	-0.432977	NA	NA	1.30607	1.40632
MINK1-NP_722549_S778s _1_1_778_778	1.44353	-3.48721	-4.88944	-1.37103	2.74817	1.15322	1.91527	-2.30886	1.9172	-8.83175	-2.69854	2.9377	2.30846	2.2164	2.38261	-10.7767	-3.91308	-4.99605	-3.00907	1.55568	-4.67422	-5.22048	0.714231	-2.83521
SPATA18-NP_660306_S276s _1_1_276_276	-4.51798	-4.35612	-0.586253	0.540192	2.31378	5.84217	0.357439	-4.72142	-3.26828	-2.38701	1.93021	4.66287	2.67408	-2.73576	-0.949044	-0.360452	-2.60806	-1.567	-3.95634	-0.88266	-1.8927	-3.18547	-4.11844	1.58101
FOXI1-NP_036320_S273s _1_0_269_273	-2.40102	-4.07265	2.65331	-4.15622	NA	1.27225	-1.82597	-4.17457	NA	-5.7026	NA	NA	3.27257	0.568048	2.04833	-1.85477	0.179816	NA	NA	NA	0.126575	-1.49358	NA	NA
SCCPDH-NP_057086_S217s _1_1_217_217	-1.87063	-1.85568	2.08405	-0.494651	5.52503	2.45406	-1.79735	-3.85933	-1.13741	-1.58718	-0.757043	-1.3189	-1.05893	0.686464	-2.63158	-1.20245	-4.69504	-2.11902	-1.35084	3.33486	-7.88896	-1.56695	-0.577224	3.94518
CAST-NP_001177371_S230s _1_1_230_230	-3.76378	-3.85542	1.12903	-4.51877	4.77301	-3.48896	-3.67615	-3.73495	-2.39139	-4.72035	-1.37397	3.19835	-3.56701	-3.34442	-4.32527	-5.06547	-5.35147	-1.75178	-2.17799	2.85445	-4.56296	-3.20057	-2.1254	2.98321
IRX5-NP_005844_S246sS248s_2_2_246_248	NA	NA	NA	-0.960451	NA	-0.772516	4.53209	-0.998565	-0.684462	-6.77906	NA	1.54828	1.25819	-0.732161	-1.94965	-8.41496	-1.19058	0.25746	2.16451	-3.483	0.275713	-3.20705	NA	-4.27001
HS1BP3-NP_071905_S249s _1_1_249_249	-3.35143	1.04378	-0.000134788	-7.27996	-7.2686	-4.08411	2.43045	-3.73281	1.01354	-5.8349	-6.61783	2.62182	-3.95359	0.731462	0.305618	-8.92618	0.715946	0.657438	1.80017	-1.52506	-0.754045	-6.42033	-4.43395	0.521214
SORBS3-NP_005766_T562t _1_0_562_563	-3.80977	-4.10346	-4.36512	-6.00741	-3.9359	4.78577	5.15359	-4.65065	NA	-5.66451	-2.90176	-0.477301	-2.55866	-2.42788	-4.27401	-7.20517	-4.54074	2.87486	NA	NA	-0.169332	-0.559157	-3.01903	-1.09061
TP53-NP_000537_S6s _1_1_6_6	NA	NA	NA	-8.29559	-2.02783	NA	-2.73777	1.80859	-2.46948	-6.34807	-3.02333	0.421732	NA	NA	-4.36315	-1.85246	-5.96083	3.94381	-3.01695	-2.21495	-2.17677	1.41543	-2.63885	-1.06033
CRYAB-NP_001876_S59s _1_1_59_59	-5.6416	-5.83975	-5.84633	-6.4492	-4.44036	-1.12748	-5.42206	-3.35752	-2.53196	-7.00157	-3.52595	-2.4322	-2.08825	2.58112	-2.82769	-4.39696	-6.10206	3.62569	-3.41279	3.9633	0.808346	-4.16521	-3.87935	-3.98119
ARHGEF6-NP_004831_S640s _1_1_640_640	-2.26612	-5.38526	-2.37457	-2.63157	-7.13081	-3.46345	-5.27282	1.54053	-1.89604	-0.0456584	-2.56064	-0.574494	4.20873	0.949348	2.6478	-0.23554	-1.92024	-1.28865	-3.60382	-2.72329	-2.97217	3.73314	-1.15534	0.803051
ARHGEF6-NP_004831_S225s _1_1_225_225	-1.83384	-5.60403	-3.14982	-2.74682	-7.20554	-4.36468	-3.4574	-1.50681	-2.21289	-0.863529	-4.05396	-1.32553	1.53065	-2.81392	1.67394	0.129943	-4.16153	0.0375896	2.48158	-4.1645	2.44412	1.87293	-0.894698	0.947464
SLC4A7-NP_001245308_S60s _1_0_57_60	2.70206	-1.74168	-3.53182	-3.30626	-4.37497	1.08733	-1.1595	-2.65841	-5.41477	-3.61382	-2.46992	2.52905	-1.57359	-0.232445	0.831551	-4.36689	-1.47303	-0.958846	-5.7859	-2.29315	2.85129	1.98515	1.02975	1.76968
PARP10-NP_116178_S378s _1_1_378_378	NA	NA	NA	-7.17431	NA	NA	-3.29181	0.890741	-2.26197	-1.53507	NA	1.577	NA	-0.786633	2.72134	-4.44785	-1.02059	-1.8664	-2.70775	-3.45227	3.53779	-0.798697	NA	1.63925
DCX-NP_000546_S415s_1_0_414_415	NA	NA	NA	NA	-5.4049	-2.92781	-1.92206	0.781371	-3.10316	NA	-2.73302	3.94939	-3.97222	NA	0.503957	NA	-0.246473	-0.55419	-1.43159	-3.52489	2.5033	-0.897966	-4.70047	0.304596
PLEKHA4-NP_065955_S778s _1_0_777_778	-0.754669	-3.1606	-3.86327	NA	-4.8187	1.12772	-3.12621	-1.28807	NA	NA	-5.39124	1.33402	-1.93222	3.97606	2.58986	NA	-0.00848329	1.15098	NA	NA	-0.0651725	-0.472837	-5.21	0.213756
PLEKHA4-NP_065955_S164s _1_1_164_164	2.51044	-2.4442	-3.88387	-5.01819	-6.54227	-0.764014	-4.57773	-1.96359	-4.64498	-0.925671	-4.7725	2.23747	-3.56468	2.87716	4.0852	-1.41758	-1.07813	0.575571	-3.83424	-1.44686	1.87598	-2.03524	-4.06748	-2.36936
USP36-NP_079366_S807s _1_1_807_807	-4.49038	-4.1127	-4.25277	-0.0840754	-3.28431	-3.69301	1.56568	-4.72785	-4.16748	-2.53936	-2.9816	0.13678	-0.507014	-7.00348	3.53253	-4.19803	1.91897	-2.79734	-2.5502	1.20096	-2.12705	-1.00155	-3.27576	2.29842
MARCKS-NP_002347_S163sS167s_2_1_163_170	NA	NA	NA	-4.28347	-2.39217	NA	-3.03012	NA	-3.48918	1.48785	-3.32454	0.167705	NA	-4.17333	NA	-2.74072	NA	-0.25947	-6.52245	3.37675	0.689983	1.19531	-0.612499	3.37452
AFAP1L2-NP_001001936_S796s _1_1_796_796	-4.45973	-4.77055	-6.01112	NA	-3.95225	-3.30616	-3.05057	-5.46771	NA	NA	-3.92513	-0.494972	-3.58797	-1.26503	1.69622	NA	-4.63489	-1.29333	NA	NA	-2.72597	0.0601938	-1.52181	4.45296
PML-NP_150241_S493s _1_1_493_493	-4.95486	-5.72266	-6.15905	-3.36628	1.10635	0.394406	-3.67002	-2.18019	-2.99829	-3.42338	-2.85096	-5.02769	-5.19947	-2.37578	4.12086	1.01821	-4.43613	-5.71882	-3.01104	0.991483	2.00855	-0.254877	-2.79758	0.239377
C10orf54-NP_071436_S287s _1_1_287_287	NA	NA	NA	-4.48996	NA	-0.528079	-6.432	-0.59111	-3.46686	-5.54824	NA	-1.40063	-3.71139	NA	3.5459	-4.10319	-2.73621	-1.6091	0.868654	1.87409	-1.04995	0.152989	NA	-0.550232
PRR5L-NP_079117_S28s _1_1_28_28	-7.28949	-7.32337	-6.36691	NA	-2.63272	-3.10636	-2.82159	-1.89711	-2.82426	NA	-2.36649	-1.51108	-2.88003	0.603573	5.10587	NA	-2.49299	-1.09685	-2.86924	2.33215	-3.519	2.23763	-3.04451	-0.671352
MARCKS-NP_002347_S118s _1_1_118_118	-7.05802	-4.14968	-8.98665	-5.047	-2.73314	-1.85654	0.328817	-4.359	-1.42525	-3.21892	-0.880428	-0.846192	-2.69605	-0.542695	-3.0862	-2.97435	-2.28377	0.119456	1.4319	1.08365	-0.261655	0.560854	4.69442	3.58182
RASAL3-NP_075055_S18s _1_0_17_18	NA	NA	NA	-2.82125	-2.06287	-3.35505	NA	-1.26663	NA	-1.69343	0.289915	-0.391153	-2.73564	0.279113	-0.844303	-2.16011	-1.47565	0.0609801	NA	NA	NA	NA	6.56595	6.01587
HIC1-NP_001091672_S248s _1_1_248_248	-6.6196	-6.38205	-7.09347	NA	NA	-2.67275	-2.04881	-1.72126	-3.65429	NA	NA	NA	-3.3155	-0.362703	-0.759619	NA	-3.03435	NA	0.364491	4.50515	-0.290062	4.06332	NA	NA
RCSD1-NP_443094_S116sS120sS123s_3_2_116_124	NA	NA	NA	NA	-1.2151	-2.55797	NA	-3.42829	-0.584055	NA	-1.44473	-1.46469	-4.43331	-2.00869	-3.5386	NA	-4.28706	-0.292217	3.12557	-0.0419489	NA	NA	2.56225	3.56319
GAB3-NP_001075042_S372s _1_1_372_372	-3.63502	-4.55795	-4.19846	-3.58718	-1.80597	NA	-1.44981	NA	NA	-1.07201	-2.05621	-0.980936	NA	-2.25736	NA	-2.90496	NA	0.23407	NA	NA	-1.78854	3.8691	2.89148	4.38541
PAG1-NP_060910_S354s _1_0_353_354	-3.471	-2.49967	-3.59362	NA	-0.738663	NA	-2.06926	-1.198	NA	NA	-0.934862	-1.25705	NA	-0.713215	-0.276028	NA	-1.59595	2.20823	NA	NA	-2.23121	1.89667	6.82855	4.84194
PTPN22-NP_057051_S449s _1_1_449_449	NA	NA	NA	NA	-1.19408	-3.43794	-1.28012	-2.76135	NA	NA	-0.628214	-0.830729	-3.73235	-3.06496	-1.29001	NA	-0.259549	-1.29099	NA	NA	0.057925	1.21905	5.68016	5.09815
PAK1-NP_001122092_S115s _1_0_113_115	NA	NA	NA	NA	-2.59301	-2.00746	-2.67031	-0.39596	-0.396628	NA	-1.40481	-1.05162	-4.56838	NA	-0.581336	NA	-0.719836	-1.45005	-0.702917	-2.29315	-1.62993	1.25789	5.90161	5.54304
PSMB10-NP_002792_S229s _1_1_229_229	-5.05296	-4.78596	-4.45501	-4.65323	-0.675605	-3.07873	-1.95273	-1.25591	-0.956678	-5.16136	-1.43929	-1.04941	-4.04674	-2.05605	0.0515659	-6.10409	-0.549844	-1.71436	-0.240111	-2.18702	-1.3861	2.30669	4.49453	5.12378
OSBPL3-NP_056365_S251s _1_1_251_251	-4.49345	-4.34842	-3.13858	-4.78529	-2.0582	3.33616	-3.26932	0.478997	2.9726	-3.85838	-2.60782	-3.25834	-2.12551	-1.57055	-3.43831	-0.70049	0.268735	-0.956507	-0.507947	0.863002	-2.34484	3.07063	1.79012	4.4646
OSBPL3-NP_056365_S410s _1_1_410_410	NA	NA	NA	-2.15856	-5.80427	1.52094	-2.24712	1.13736	0.872968	-1.38272	-4.90495	-3.92323	-5.96098	-1.21056	-0.839846	0.763756	0.961781	0.0609801	0.147859	0.656316	-2.27856	1.87077	0.0890805	2.85045
TGOLN2-NP_001193769_S351s _1_0_347_351	-5.96658	-5.20039	-0.157432	-1.15974	NA	2.24575	-1.28625	NA	1.14295	-4.62413	NA	NA	-4.63591	-1.09925	NA	2.86413	NA	NA	-1.88455	2.28467	0.971687	2.27	NA	NA
OSBPL3-NP_056365_S262s _1_1_262_262	NA	NA	NA	-3.77205	-5.97242	0.670727	-1.20448	NA	1.93505	-4.13501	-4.75435	-2.43662	-3.95126	-0.523749	NA	-0.138386	NA	-2.39268	-0.255866	0.315563	1.55403	2.65413	2.19578	2.85743
EHD4-NP_644670_T421t _1_0_406_421	-5.34422	-5.21117	-3.66103	1.18847	NA	NA	1.21813	NA	-3.61413	-0.987813	NA	-2.5802	NA	-0.3106	NA	-0.836968	NA	-3.98792	0.153767	-1.04186	-0.264022	2.8613	NA	2.8551
ZYX-NP_003452_S143s _1_1_143_143	-6.18885	-5.65179	-5.9849	-1.43345	-2.26372	1.62935	-2.38001	-2.98652	-1.04593	-3.06657	-1.98545	-1.59502	-0.0366039	1.49643	2.01267	-1.98662	-1.77379	-3.77974	1.56779	0.134014	-2.43006	3.74825	-0.728122	2.45681
OPTN-NP_001008212_S206s _1_1_206_206	-6.00337	-3.43791	-2.34648	-3.57997	-0.811062	-2.9852	-2.80524	-3.988	-1.01023	-4.20317	-2.54794	-3.19207	-2.21167	0.667518	0.477215	-2.54641	0.985318	-3.5973	-1.06528	1.49144	-0.226146	1.96357	2.02528	5.02362
PFKP-NP_002618_S21s _1_1_21_21	NA	NA	NA	NA	-3.51552	-0.500447	-1.42527	-3.49048	-0.247133	NA	-3.6584	-4.52847	-2.37934	0.414107	-0.311684	NA	-0.75645	-3.30725	-1.97514	0.24015	-1.31982	4.9071	2.28397	3.80543
AKAP12-NP_005091_S283s _1_1_283_283	-5.21392	-5.5193	-5.50927	NA	NA	-1.48457	-1.1043	-1.95501	-0.00615484	NA	NA	NA	-1.85304	1.05592	-0.777447	NA	1.137	NA	-1.68958	1.80706	-0.486544	3.59934	NA	NA
SYNPO-NP_009217_S826sT836t_2_1_826_840	-6.29463	-6.58695	-4.7284	-3.29665	NA	-0.834157	-2.56196	-1.87996	-2.23297	-3.67596	NA	NA	-3.07098	1.37328	3.10019	-2.5788	-1.22458	NA	-1.44734	3.08348	1.6795	3.23248	NA	NA
VIM-NP_003371_S438s _1_1_438_438	-6.99977	-7.10306	-7.4193	-4.42994	-4.36329	-2.04146	-1.01639	NA	NA	-4.12699	-3.58764	-4.47767	-1.46879	0.838037	NA	-2.861	NA	-5.1668	NA	NA	1.37649	3.25622	0.330126	3.12529
TMSB4X-NP_066932_T23t _1_1_23_23	NA	NA	NA	-5.7433	-1.69854	-1.33153	-2.04472	-1.63548	-6.32066	-5.47007	-4.49851	-3.37541	-6.0192	-1.70554	5.44461	-6.64769	-3.73262	-3.80313	-6.83362	-10.0132	-2.24542	-1.89929	-3.13466	4.07562
IFI16-NP_005522_S106s _1_0_105_106	-6.71464	-5.84899	-6.83318	-7.50565	-0.451402	-6.33931	-6.28889	-1.569	-8.0566	-7.51875	-3.11406	-4.16621	-7.08345	-2.26447	4.45514	-5.01458	-2.44853	-3.45929	-8.23385	-7.1419	-5.81998	-2.92003	2.99338	4.50187
IFI16-NP_005522_S153sS160sS166s_3_1_153_168	NA	NA	NA	-5.36634	1.95879	NA	-4.58795	-1.74485	-7.21987	-4.80454	-4.16646	-3.59189	NA	NA	5.16604	-4.05461	-4.66627	-5.86384	-5.58109	-6.35147	-4.09425	1.16078	0.336005	4.65094
IFI16-NP_005522_S153s _1_1_153_153	-3.90788	-4.21593	-4.26775	-4.30028	1.07132	-4.09049	-3.54735	-1.25591	-5.62897	-4.10093	-2.50258	-2.52718	-4.56139	-1.53976	4.61114	-3.59891	-2.21315	-3.06633	-4.4093	-6.38499	-4.76418	0.360158	4.66502	4.77672
IFI16-NP_005522_S724s _1_0_723_724	-4.00445	-3.82615	-4.91941	-5.47438	0.069405	-4.07986	-4.37738	-0.228689	-7.55233	-5.98123	-2.01992	-2.63321	-4.77797	-2.47051	5.19278	-3.51564	-1.0729	-2.9985	-5.9789	-6.23137	-4.11792	1.69597	2.08015	4.55544
ZEB1-NP_001167567_S323s _1_1_323_323	-4.22212	-4.20052	-5.07483	-8.40844	-2.93866	-4.59849	-2.02224	-8.86031	-5.62227	-7.29023	-2.18686	-3.70233	-4.41934	1.70484	-1.63097	-8.28542	-10.0093	-3.29322	-5.30931	-6.76763	-0.825062	4.73014	2.76606	3.92888
PLEKHO2-NP_079477_S439s _1_1_439_439	-4.00752	-6.22182	-6.00925	-4.05778	-2.63739	-3.92257	-5.7553	-2.79566	-5.07338	-5.76674	-1.22155	-2.59345	-5.50221	0.260166	0.746867	-1.8779	-3.00296	-2.49092	-3.81061	-7.24525	-3.48823	4.32444	4.30248	6.62613
PLEKHO2-NP_079477_T311t _1_1_311_311	-4.02438	-4.86761	-5.45496	NA	-2.92932	-1.94369	-2.40658	-1.79632	NA	NA	-0.454024	0.571939	-2.50742	0.0849101	0.28779	NA	-2.14254	-1.13428	NA	NA	-2.52239	1.71108	4.85904	5.4289
PLEKHO2-NP_079477_S390s _1_1_390_390	-4.47965	-5.54087	-5.55608	-4.44194	-1.22677	-2.3943	-3.15279	-2.41179	-3.3196	-4.08891	-0.504829	-1.6392	-3.82783	-0.497697	1.67171	-3.16403	-3.17557	-1.99972	-3.51323	-5.58338	-3.48823	2.24842	2.85816	4.80933
ETS1-NP_005229_S282s _1_1_282_282	-4.49652	-4.11579	-4.44377	-4.47556	-2.00214	-1.81616	-3.03626	-3.31034	-5.62004	-3.72207	-2.13605	-4.38489	-2.16509	2.08141	3.29853	-3.97365	-1.9987	-2.02545	-3.14299	-2.14512	-1.76013	0.0515617	3.98304	3.94984
ZEB1-NP_001167567_S313sS316s_2_0_313_320	-5.08516	-4.57951	-5.92873	NA	-1.48134	-2.76202	-1.48456	-5.63283	NA	NA	-1.73324	-1.64803	-2.55167	NA	-1.05156	NA	-5.55285	-1.93891	NA	NA	-1.66781	3.04905	4.45925	3.90093
CCDC88B-NP_115627_S1379s _1_1_1379_1379	-4.86442	-5.01243	-6.30699	-6.24271	0.513142	NA	NA	NA	-4.97967	-4.81657	-1.05099	-2.59124	NA	-2.67655	NA	-2.61349	NA	-0.846572	-5.10843	-1.78761	NA	NA	4.07319	4.02671
CD274-NP_054862_S283s _1_1_283_283	NA	NA	NA	NA	-2.86159	-4.45183	-2.38001	-3.19454	-4.09385	NA	-2.57697	-1.95507	-4.97126	-7.17163	1.29731	NA	-2.64729	-0.67816	-3.1292	-5.96882	-3.15444	3.24974	5.19611	4.83961
ITGA4-NP_000876_S1021s _1_1_1021_1021	-3.62429	-3.87237	-5.04487	-3.29185	-2.3151	-4.65163	-2.2737	NA	-3.8908	-2.28278	-0.717124	-2.26211	-3.45989	-3.79203	NA	-1.93573	NA	-2.49326	-4.3384	-4.87394	-0.903182	5.4725	5.96824	2.9902
STK10-NP_005981_S514s _1_1_514_514	-5.01617	-5.39297	-4.62541	-3.72403	-3.76308	-4.70477	-2.90541	-3.8915	-7.31804	-5.28364	-3.33543	-2.05227	-3.8977	-4.65647	-1.25881	-7.08719	-4.08307	-3.42187	-5.2778	-3.25955	-0.0912123	3.103	3.23835	7.29229
MEF2C-NP_002388_S396s _1_1_396_396	NA	NA	NA	NA	-2.8359	-3.8418	-1.45798	-3.94082	NA	NA	-0.639101	-1.85788	-3.67646	NA	-3.57871	NA	-4.15368	-3.19966	NA	NA	-0.945792	0.308366	5.61549	5.06089
WIPF1-NP_003378_S340s _1_1_340_340	-3.4572	-5.87056	-2.86331	-0.343386	-1.8013	-3.37418	-1.29443	-3.75425	-4.38838	-4.48581	-1.02559	-0.31384	-3.5903	-1.33608	-2.5937	-4.38771	-5.16056	-1.66758	-3.5152	-4.85439	-2.41823	1.82114	5.35876	4.85591
STK10-NP_005981_S455s _1_0_448_455	-2.49913	-3.2746	-2.34086	0.51138	-2.4669	-0.487693	-2.66826	-0.398105	-3.48025	-3.88243	-0.686278	0.1169	-3.78126	-0.744003	-1.38584	-5.63914	-3.24618	-1.72606	-3.78895	-6.83187	-1.71752	3.64035	4.6611	5.50577
STK10-NP_005981_S454s _1_0_454_455	-2.81337	-3.66592	-3.04495	NA	-4.94715	-0.364412	-2.60284	0.661279	-3.51372	NA	-0.464911	-1.74743	-1.42455	NA	-1.62875	NA	-4.68197	-3.88266	-4.43294	-7.61393	-2.85617	5.25023	3.11489	5.08884
PARP4-NP_006428_T333t _1_1_333_333	-5.77037	-5.30207	-4.45875	-3.33027	-1.08898	-0.583343	-4.50209	-1.93571	-4.26566	-4.86067	-0.644545	-3.00873	-1.27551	-2.18868	-3.72579	-3.67062	-1.93594	-3.18562	-6.19948	-4.87115	-1.3861	3.44397	5.00993	7.21542
FAM114A2-NP_061161_S209s _1_1_209_209	-4.938	-2.57824	-3.5674	NA	0.0203604	NA	-1.28012	-1.52397	NA	NA	-1.01107	-1.67675	NA	-0.966625	-0.86436	NA	-3.3691	-3.97856	NA	NA	-1.97082	5.12722	2.53677	3.79378
WIPF1-NP_003378_S276s _1_1_276_276	-3.96	-3.59968	-2.17795	0.756284	-0.867113	-3.0681	-1.62153	-3.35752	-2.96706	-3.62585	-0.0947559	-3.075	-3.51345	-0.166132	-2.91684	-3.97133	-4.60351	-1.41496	-3.43839	-2.46632	-2.449	4.57908	4.3985	4.98169
WASF2-NP_008921_S103s _1_0_102_104	-3.8251	-4.58876	-3.83518	NA	-2.17497	NA	-2.79297	-1.74485	NA	NA	-1.70239	0.454866	NA	0.0896468	-2.93912	NA	-3.61755	-1.43367	NA	NA	-3.85752	1.33558	3.69888	5.22393
MICAL1-NP_073602_S617s _1_1_617_617	-3.89561	-3.58735	-4.37074	NA	-1.52805	1.77601	-2.4168	-2.26811	-0.410016	NA	-1.44655	-0.879325	-2.99879	NA	-2.31736	NA	-1.03367	-1.705	-2.29221	-3.68968	-2.07971	2.9951	4.58467	5.08185
CD97-NP_510966_S833s _1_1_833_833	-3.50625	-2.94029	-3.38951	-4.70605	-2.53463	NA	NA	-2.14802	NA	-2.84005	-0.419549	-2.05006	NA	-1.31477	-3.32243	-5.66921	-2.52699	-1.33777	NA	NA	NA	NA	4.18293	4.5438
NEXN-NP_653174_S365s _1_1_365_365	-8.32421	-7.70083	-8.01291	-5.11903	-5.75055	-6.26491	-2.28187	-5.09242	-4.64498	-5.45403	-4.15376	-3.28926	-4.07701	1.5438	-0.933444	2.24882	-2.57929	-5.02178	-5.22069	-6.74808	0.197593	5.65593	2.7641	-0.261407
SH3KBP1-NP_001019837_S550s _1_1_550_550	-6.29156	-5.95838	-4.87072	-0.0672682	-5.17836	-5.16601	-3.30203	-3.32964	-4.39507	-0.857515	-4.00134	-4.3871	-5.60934	-0.871892	1.06555	4.74475	-2.08501	-3.42888	-4.68699	-4.53877	-3.16865	4.11727	-0.434164	-1.05568
SH3KBP1-NP_001019837_S399s _1_1_399_399	-8.50356	-8.49887	-6.65903	-0.874014	-3.55522	-3.64412	-4.25063	-4.44907	-4.3616	-2.51531	-3.15579	-5.69699	-4.35413	-0.890839	3.12694	4.99688	-2.11116	-4.27328	-5.38021	-3.94944	-4.66712	3.63819	-0.177441	0.38379
SH3KBP1-NP_001019837_S410s _1_0_407_410	-8.14179	-8.22156	-6.79199	-1.76239	-4.67858	-5.115	-3.41038	-3.90222	-5.18941	-3.15677	-3.82352	-5.50261	-5.46961	-1.74107	2.51855	5.0524	-4.49105	-4.65221	-5.95724	-4.32371	-2.94376	4.26401	-2.07641	-0.857691
SP100-NP_001073860_S394s _1_1_394_394	-3.41274	-5.31439	-5.02052	-3.10217	-2.95034	-3.50384	-0.59116	NA	NA	-1.70145	-3.71465	NA	-1.3477	-0.26797	NA	-2.43307	NA	NA	NA	NA	-0.363447	5.33007	1.48636	NA
SP100-NP_001073860_S389s _1_0_389_394	-2.58037	-4.8938	-5.36695	-3.47433	-3.52019	NA	-1.08795	2.12812	-4.59812	-2.25271	-5.31684	-3.69571	NA	-0.123502	-3.58985	-2.28733	-1.86271	-2.40204	-7.36732	-5.67276	-0.389487	5.26317	0.949397	1.37371
EHD2-NP_055416_S438s _1_1_438_438	-4.53177	-4.74128	-4.88195	-3.83688	-2.01849	0.562324	-1.80757	-2.66913	-6.20687	-3.67596	-0.165521	-1.11347	-1.26852	1.37091	1.34634	-3.49713	-2.91143	-2.26638	-5.13994	-7.3849	-1.19199	4.63303	-2.29198	-4.15821
PRKCDBP-NP_659477_S165sS166s_2_2_165_166	-5.58335	-4.8291	-5.95869	-4.76848	NA	NA	-2.62533	-1.02644	-4.27905	-2.99641	NA	-2.78342	NA	0.582258	-0.603622	-2.17862	-1.68487	-1.63249	-4.36795	-6.0582	-2.63128	5.73146	NA	-2.63024
PALM2-AKAP2-NP_009134_T307t _1_0_298_309	NA	NA	NA	NA	-1.6962	-4.70689	-0.0391736	NA	-5.22957	NA	-2.94531	-0.23211	-3.30852	2.79901	NA	NA	NA	-3.70957	-0.923488	-4.16171	1.63215	3.26053	1.71173	-0.121654
PALM2-AKAP2-NP_009134_S861s _1_0_861_862	-5.99417	-5.61328	-6.78262	-3.70483	-1.56308	-4.5326	-1.16768	-0.595399	-2.91574	-5.51016	-3.1449	-2.08319	-3.26893	2.14535	0.43933	-0.91099	-0.565535	-1.38221	-2.22722	-2.61436	0.903036	2.88936	2.95811	2.58491
PALM2-AKAP2-NP_009134_S976s _1_1_976_976	-6.60121	-5.74731	-6.30324	-6.4564	-2.88728	-4.77278	-0.272235	-2.12443	-2.15041	-7.20203	-3.01063	-0.720283	-4.92701	3.39109	0.247677	-1.10298	-1.77379	-1.6208	-1.72306	-4.78177	1.90912	3.67056	3.63617	1.56937
CLIP4-NP_078968_S581s _1_1_581_581	-5.12808	-5.59787	-4.3052	-3.77686	-4.93081	-3.84817	-4.73719	-2.73561	-1.52788	-4.59607	-4.03037	-2.75249	-3.32715	-0.144817	2.70797	2.38299	-2.76759	-2.22427	-0.269651	-4.23992	0.637903	2.90446	2.56616	2.99719
VIM-NP_003371_S430s _1_1_430_430	-5.01158	-4.61803	-5.58792	-2.37226	-2.70745	-1.93094	-1.42936	-3.13878	-3.27497	-2.22464	-1.37397	-2.09423	-1.97646	0.390424	-0.227	-1.77843	-2.76498	-2.47221	-3.55459	-2.22612	5.13333	2.38438	1.75484	3.16955
PALM2-AKAP2-NP_009134_S624s _1_1_624_624	-8.11726	-5.66412	-7.07662	-2.39146	-2.10724	-1.56534	-4.73719	-1.65907	-1.60152	-2.02218	-2.82374	-2.55811	-3.25961	1.93457	-0.933444	-1.38982	-0.947364	-0.731958	-1.93575	-3.45227	1.19421	5.89116	2.14287	0.369814
SPP1-NP_001238759_S204sS208s_2_0_203_208	-5.03457	-4.29142	-6.0467	NA	-1.8083	NA	-0.396943	-3.25029	-4.98859	NA	-2.55157	NA	NA	-1.15846	0.296704	NA	-2.79897	NA	-3.63533	-4.9717	3.83133	0.159463	-2.26258	NA
EOMES-NP_001265111_S615s _1_1_615_615	-4.71879	-4.60571	-4.82765	NA	-3.05777	-2.34967	NA	NA	-4.2545	NA	-2.27032	-2.59124	-2.34674	-2.93233	NA	NA	NA	-1.53893	-6.16009	-5.99954	NA	NA	-2.05877	6.32566
ANK2-NP_001139_S3792s_1_1_3792_3792	-3.31617	-4.11425	-4.39696	-1.42625	-5.17369	-5.08099	4.09459	-0.286591	-3.3553	-5.41995	-2.30661	-7.10187	-5.65591	-1.99448	-4.0311	-4.27899	-4.53028	-4.63583	-3.52505	-6.52184	0.945647	2.08441	-0.928013	-1.54714
PIGR-NP_002635_S682s _1_1_682_682	-4.17614	-3.95864	-4.9812	-5.10703	-2.00915	-1.25501	-0.358099	-1.93357	-4.79224	-4.18513	-3.68925	-4.42244	-4.53578	-3.51731	-3.22883	-3.57115	-3.10234	-1.63015	-5.09071	-4.96611	6.32169	0.560854	-4.80434	-0.636414
ACSL3-NP_004448_T688t _1_1_688_688	NA	NA	NA	-5.49599	-4.63187	-3.93532	-1.61949	-3.96012	-4.22996	-4.42568	-3.67655	-5.01002	-3.68578	-4.49306	-4.19378	-5.38238	-5.49008	-5.69543	-2.40644	-4.03044	6.2199	1.31184	-0.418487	-0.144946
VIM-NP_003371_S412s _1_0_409_412	-2.47307	-2.35023	-1.27536	-5.94499	-2.30809	-4.48796	-1.73807	-9.02973	-4.81009	-5.27362	-8.15288	-6.03938	-3.73002	3.98554	-1.59309	-2.93271	-7.08017	-5.90594	-7.25901	-2.1535	0.869895	4.76036	-0.400849	2.2728
VIM-NP_003371_S205s _1_1_205_205	NA	NA	NA	NA	-4.67391	-2.46232	-4.87008	-5.39479	-1.92059	NA	-3.7328	-5.96648	-3.28756	0.253061	-2.39313	NA	-6.45512	-4.70133	-2.53445	0.0250845	2.06536	5.23296	2.65435	3.47235
VIM-NP_003371_S5s _1_1_5_5	-3.75918	-4.17895	-3.92694	-6.56925	-5.4376	-4.89819	-1.14724	-5.21037	-3.71007	-6.86325	-6.51622	-7.59225	-4.5055	1.58406	-0.610307	-1.47078	-5.16318	-6.75969	-4.37188	-0.148085	3.27266	4.06979	-3.3659	0.0670141
VIM-NP_003371_S34s _1_0_32_34	-2.36423	-3.57657	-3.21348	-3.29425	-2.51594	NA	-1.78304	-3.23314	-2.9559	-3.14274	-3.79449	-6.66008	NA	2.53612	-2.51793	-0.985012	-4.14061	-4.6335	-4.043	-1.98871	4.20063	5.61709	-2.50559	-0.669023
VIM-NP_003371_S51s _1_1_51_51	NA	NA	NA	-3.86329	-4.00597	-4.40932	-1.17381	-6.21828	-3.90642	-4.73839	-3.9342	-6.11006	-4.59167	0.605941	-2.55581	-2.02595	-5.81176	-5.69543	-2.0421	-1.15359	3.21585	4.86826	-2.07641	-1.54016
VIM-NP_003371_S29s _1_0_20_35	-5.86388	-6.14941	-6.87813	-4.8189	-7.08176	-4.98959	-1.18199	-5.98453	-4.45978	-4.78049	-5.14447	-3.68024	-2.98948	1.05119	-3.31574	-2.24338	-7.02002	-6.53514	-3.99573	-2.9607	2.57432	5.26533	-1.25333	0.258011
VIM-NP_003371_S29s _1_1_29_29	-6.61807	-6.82113	-6.70023	-5.9882	-6.27603	-6.94084	-2.93404	NA	-4.77885	-5.8329	-5.29144	-6.09681	-5.78167	0.229378	NA	-0.95494	NA	-4.66624	-3.99967	-2.40208	3.93076	4.05684	-2.26062	1.28753
VIM-NP_003371_S56s _1_0_55_56	-6.2701	-6.28961	-6.27703	-6.6845	-4.52444	-2.20088	-2.2185	-8.29631	-4.08493	-7.32431	-4.18642	-4.69414	-2.55866	1.57222	-1.50172	-2.91189	-8.27273	-5.80536	-4.24387	-2.78194	1.00483	4.01152	-0.590942	0.949793
VIM-NP_003371_S412s _1_1_412_412	-5.40553	-6.1032	-6.08602	-5.79612	-8.6255	-4.5241	-2.40658	-7.01175	-5.29428	-6.17768	-6.98798	-4.6853	-3.77194	3.17083	-1.30115	-2.56029	-6.59111	-5.19019	-7.4008	-2.34343	1.57534	5.12938	1.53927	2.43817
PDLIM4-NP_003678_S112s _1_1_112_112	-3.24106	-2.93104	-7.02606	-0.871613	-4.69493	-2.12011	-7.1966	-1.50681	-5.33221	-4.14103	-3.98864	4.17249	-7.51427	-1.52792	-1.09167	0.807707	-0.306624	1.6796	-5.32507	-8.1893	-3.31542	5.22001	-3.91658	-1.37012
WDFY3-NP_055806_T2573t _1_1_2573_2573	-3.38362	-3.01424	-6.40623	NA	-9.53866	-2.17112	-4.69835	-1.59688	NA	NA	-8.06579	4.10843	-7.06249	-1.21767	-1.69783	NA	-0.798294	1.58604	NA	NA	-4.54402	5.08406	-8.05355	-2.22961
GAGE2C-NP_001463_T39t _1_1_39_39	NA	NA	NA	-1.16934	-6.18261	-6.35631	-0.358099	0.316014	-5.31436	4.40051	-4.85052	-0.269662	-5.31824	-0.639797	-5.20108	-0.369705	-5.84053	-0.972881	-6.23295	-7.68655	-0.370549	-0.235455	-5.02774	-0.743558
NRIP3-NP_065696_S40s _1_1_40_40	-0.2764	-2.43188	-4.20782	-2.28342	-3.26563	-3.45495	-3.06283	-3.85719	NA	2.39793	-1.3032	6.68183	-2.98948	-5.99931	-4.13807	-3.15709	-3.40833	-2.97277	NA	NA	-3.37223	0.899663	-3.3659	-0.899617
PAGE2B-NP_001015038_S9s _1_1_9_9	NA	NA	NA	-1.20295	-3.54822	NA	-4.45507	-3.63201	-4.13848	3.83923	-2.80015	NA	NA	-3.03891	-3.1642	-0.432161	-3.90785	NA	-1.2248	-6.66429	-5.76553	2.23763	-1.72758	NA
KRI1-NP_075384_S286sS287s_2_2_286_287	-0.697951	-0.492229	-0.494496	NA	NA	NA	-2.40249	1.93511	-1.35161	NA	NA	0.605073	NA	NA	-0.019747	NA	0.527647	0.128813	0.543705	-10.8762	2.17899	1.65713	NA	-1.57276
GAS2L1-NP_006469_S394s _1_1_394_394	-0.884967	-1.15162	-0.284767	-1.60873	-1.15437	-0.821403	NA	NA	NA	-0.608947	-1.70602	1.75813	-3.18509	-0.940574	NA	3.55114	NA	1.30302	NA	NA	NA	NA	-9.29601	-3.11704
RTN3-NP_001252518_S575s _1_1_575_575	2.68826	0.359738	1.06911	NA	NA	1.66761	-0.664758	2.75431	-5.01314	NA	NA	-1.25484	-0.448795	NA	-2.18811	NA	-0.500154	0.896021	-3.04255	-3.62265	1.11609	5.15959	NA	-3.81814
PTPN13-NP_542416_S1359s _1_0_1358_1359	0.644883	-0.373601	-1.06938	-0.0288517	-2.95735	0.817389	-0.991861	2.24392	-6.13547	-0.0897593	-4.05578	NA	2.33874	-5.5067	1.74748	-0.307249	-1.38934	NA	-3.06027	-2.74004	1.48301	3.43318	-3.04255	NA
PTPN13-NP_542416_S240s _1_1_240_240	1.11855	-0.618561	-2.1742	-0.895623	-3.79811	-0.610975	-1.29239	2.18173	-1.33823	1.97296	-1.04192	1.30309	1.82641	-6.25035	0.517329	-0.129133	-1.77902	-1.76816	-5.5161	-4.17568	0.936178	3.02531	-4.34968	-5.98899
ZFHX4-NP_078997_S508s _1_1_508_508	NA	NA	NA	-1.63514	NA	-1.3868	-1.00617	-2.75491	-3.73015	-3.53965	NA	1.69849	-2.76126	3.27267	-3.90407	1.73298	-1.30043	4.16602	-2.49112	-5.52193	-1.12334	1.23631	NA	-0.850703
NAV2-NP_001231892_S311s _1_1_311_311	-1.57784	-2.38566	-2.74534	-0.732353	-0.589194	0.424164	-2.39227	NA	-4.54457	-3.67195	1.56368	3.58491	-4.21906	NA	NA	3.8588	NA	-0.799791	0.0887769	-3.02214	-1.86902	1.44348	-5.26487	-0.943872
AFAP1-NP_940997_S711s _1_0_710_711	3.08222	2.01899	1.14401	-3.09256	NA	-1.81616	-1.05524	-1.18514	-2.38916	-3.42138	NA	1.31193	-7.27208	-1.12057	0.495043	-0.677358	-1.43119	-0.519105	-3.31235	-0.209532	-1.06889	5.59119	NA	-4.47732
VEPH1-NP_078897_S449s _1_1_449_449	NA	NA	NA	-2.03611	-1.95544	-1.57172	-3.29589	0.283847	-4.89934	-3.67396	-6.9154	0.13678	-2.47715	2.60007	1.05886	-1.17007	-4.37336	0.765035	-3.81849	-2.29874	-2.91298	4.76251	-6.22513	-3.34997
CNKSR2-NP_001162118_S878s _1_1_878_878	-2.22933	-1.74168	-2.5431	-3.60398	-3.78176	NA	NA	-3.0144	-3.55165	-4.8306	0.730834	-3.53445	NA	NA	-3.69459	-3.25193	4.90822	3.21636	-5.03163	-6.22578	NA	NA	-4.54565	-0.175226
NGEF-NP_001107562_S604s _1_1_604_604	NA	NA	NA	-6.72532	-3.21425	-1.8948	-4.65337	-4.3011	-3.35976	-6.74899	-5.60534	-4.92166	-2.06263	NA	-2.84329	-4.69999	2.51263	0.486687	-5.41369	-8.43788	-4.97487	5.19196	-5.7254	-5.05031
PRKCQ-NP_006248_S676s _1_1_676_676	-6.65026	-7.07687	-5.22464	-5.09742	-5.97242	-1.07859	NA	-1.06933	-2.72608	-3.84034	-5.93195	-2.22898	-4.72674	-2.98444	3.24728	-4.966	4.76961	3.59061	-4.01936	-6.00234	NA	NA	-5.07086	-3.37559
KRT1-NP_006112_S66s _1_1_66_66	NA	NA	NA	NA	-3.66032	-5.86531	NA	-2.99295	-3.76139	NA	-3.64026	-1.71872	-6.21249	-3.56941	-2.23713	NA	4.85068	6.28753	-1.8235	-4.81529	NA	NA	-3.71081	-3.87637
LZTS1-NP_066300_S233s _1_1_233_233	-4.51798	-3.9987	-5.08232	-5.08061	-6.0962	-4.40719	-2.35547	-2.72274	-2.64129	-4.23324	-5.97369	-3.63606	-6.84125	-4.24675	-2.38645	-4.35995	5.04421	2.79065	1.47326	-4.03323	-1.78854	3.62092	-6.14086	-4.56583
SOX15-NP_008873_S215s _1_0_215_217	1.24885	0.372063	2.37992	1.65187	0.688301	-2.3773	-5.13994	-0.987843	1.58251	-1.54108	-2.96164	-5.70362	-1.2429	2.51007	-0.628136	-2.62506	2.47602	-0.193976	-2.44385	-1.49434	-4.63872	-4.4997	-3.79704	-5.47889
SOX15-NP_008873_S37s _1_1_37_37	2.23452	-0.042366	3.2207	1.09003	-0.773695	-6.131	-6.69981	-1.48966	2.6803	-3.37527	-3.29732	-5.86045	-4.90838	2.63559	-2.35525	-4.545	3.6895	-1.60209	-3.35568	-0.57263	-6.79292	-6.24122	-3.21305	-4.31893
KIF1A-NP_001230937_S1633s _1_1_1633_1633	-4.34936	-1.97431	2.72073	-0.0480599	-5.90703	-0.559962	NA	-3.72423	2.16041	-0.765304	-4.48399	-3.69129	-1.42455	6.40833	-0.688306	-3.75852	3.46198	-3.50841	-4.48414	-3.03331	NA	NA	-5.0395	-3.92063
KIF1A-NP_001230937_S1195s _1_1_1195_1195	-4.25125	-1.3026	1.63276	-1.57271	-4.4427	-0.766139	-4.32422	-1.4146	1.20543	-1.70345	-1.09998	-4.86423	-0.763178	4.66525	-1.70897	-2.55566	3.77581	-4.60777	-2.94211	-4.47453	-4.89911	-4.33353	-4.0616	-4.65667
KIF1A-NP_001230937_S1629sS1633s_2_2_1629_1633	-1.26973	-0.499932	4.33864	-0.331381	NA	-1.83104	-5.00705	-2.36461	0.524889	-0.49669	NA	-3.41517	-1.57126	5.80678	-0.804189	-5.12099	4.20994	-4.04639	-3.33205	-4.66446	-5.97858	-4.48675	NA	-6.33604
KIF1A-NP_001230937_S1471s _1_1_1471_1471	-3.76072	-1.30876	3.23381	1.06362	-1.81998	-1.40593	-5.43637	-1.61833	2.73162	-1.15419	-3.13583	-2.50509	-1.21729	4.26026	-0.969101	-5.05853	3.58751	-3.39614	-6.0242	-7.26759	-4.705	-4.7824	-4.76906	-4.84766
AHNAK2-NP_612429_S1172s _1_1_1172_1172	-2.75666	-4.9277	-4.21906	-0.775571	5.76325	-5.11075	-3.36949	-4.45336	1.79895	-0.288213	-0.713495	-2.59566	-5.15523	2.61191	-2.73855	2.44082	2.3191	2.01175	-0.874253	-2.89645	-4.52745	3.64682	-1.63939	-3.03086
KIAA0754-NP_055853_T258t _1_1_258_258	2.3081	2.85555	0.760133	-2.67238	NA	NA	-3.13439	-4.14455	1.86588	-3.36124	NA	-3.87905	NA	5.58179	-4.58823	1.64971	2.00266	-1.64653	-3.05436	-2.67301	-3.53557	2.56997	NA	-4.03709
SERPINB5-NP_002630_S85s _1_1_85_85	NA	NA	NA	-2.0001	NA	-4.11174	-3.76815	-4.19602	0.629759	-2.69372	NA	NA	-3.66482	4.58235	-1.94297	3.37766	0.820556	NA	-0.931365	-2.60877	0.929076	-3.53506	NA	NA
AHNAK2-NP_612429_S1832s _1_1_1832_1832	-0.336183	1.13005	1.89492	NA	3.96962	NA	NA	-4.66995	-0.595211	NA	-3.17575	-3.80394	NA	NA	-3.93082	NA	0.140587	-0.119127	-2.97953	-2.6758	NA	NA	-8.34947	-5.37174
REEP2-NP_001258732_S150s _1_1_150_150	2.8998	-0.555395	4.74873	-2.06252	-4.02465	-2.5686	-1.82802	-4.21961	1.06263	-0.735236	-1.06913	2.25293	-3.18276	2.11456	-3.51631	4.29368	-2.82251	0.444585	-1.32524	-2.38812	-3.92144	2.49875	-3.01315	-1.14884
FAM83B-NP_001010872_S802sS809s_2_1_802_809	NA	NA	NA	1.43337	-1.41828	-2.59198	NA	-4.92729	0.127722	-0.42252	-2.08343	NA	-5.84454	NA	-1.08498	2.3321	-0.772141	NA	2.42447	0.712177	NA	NA	-4.40259	NA
SOGA2-NP_056025_S1360s _1_0_1359_1360	-0.609042	-2.14378	2.2376	NA	-3.94057	-2.61961	-1.2331	-4.23033	NA	NA	-3.66566	1.26554	-4.78495	NA	-2.5781	NA	-1.5698	-1.3752	NA	NA	-1.40504	5.86526	-3.4972	-3.05416
NAV2-NP_001231892_S1319s _1_1_1319_1319	-2.00093	0.772626	-0.449554	-0.271356	-3.95926	-1.84591	-4.11978	-3.21812	-1.45425	-3.20889	2.2677	0.141198	-7.43742	-3.24732	-3.19317	6.08177	-0.440002	2.87018	-4.08435	0.323942	-5.56431	-2.03093	-6.01544	-5.17609
NAV2-NP_001231892_S1280s _1_1_1280_1280	NA	NA	NA	-0.890821	-2.24737	-2.63449	-6.32364	-2.91575	-4.07154	-2.61353	0.558458	0.0727216	-5.7281	-2.21947	-3.01266	5.62144	-1.14612	0.416516	-1.38236	-0.659215	-5.22816	-1.50653	-3.80488	-4.71024
NAV2-NP_001231892_S480s_1_0_479_481	NA	NA	NA	-0.0912784	-3.25395	-2.07335	-4.85168	-2.88358	-3.57619	-0.765304	-0.317937	1.23903	-7.74481	-3.18574	-2.14131	3.88887	0.360269	-1.59975	-0.943182	-5.17	-4.37832	-0.455572	-4.47706	-2.87713
NAV2-NP_001231892_S1245s _1_1_1245_1245	NA	NA	NA	0.0767935	-2.572	-3.73552	-3.53304	-2.50401	-3.64313	-3.87642	2.91003	-1.1444	-4.98756	NA	-2.33519	6.35472	-2.00916	-1.49917	-2.20753	-5.34597	-3.81728	0.370948	-4.9082	-6.22191
KRT5-NP_000415_S79s _1_0_79_82	-2.49146	-2.62446	-2.62737	-0.362595	NA	-4.57936	-6.82043	-1.01358	-4.12732	1.67227	NA	-2.73482	-5.66989	1.03224	1.382	0.430658	2.37926	1.82462	-1.04362	0.117255	-7.93631	-6.37717	NA	-4.45169
KRT6A-NP_005545_S37s _1_0_34_37	-2.05458	-0.207213	-1.9214	NA	-7.70533	-5.10649	NA	-2.12872	NA	NA	-7.5414	-2.05889	-5.96098	-5.71748	-0.347341	NA	3.98503	2.28776	NA	NA	NA	NA	-10.6913	-2.73505
KRT14-NP_000517_S39s _1_1_39_39	-3.47866	-2.24854	-3.35955	-3.24623	NA	-7.52536	-6.52604	-3.55267	-4.48879	-3.05655	NA	-2.13841	-7.73317	-2.03711	-2.28393	0.782262	4.37209	5.05485	-3.7082	-1.3491	-5.70635	-6.38796	NA	-4.19315
KRT14-NP_000517_S12s_1_0_10_13	-5.7857	-2.90793	-5.82012	-3.90651	-7.13314	-5.71227	-6.16009	-2.37962	-5.54864	-3.14274	-6.32932	-1.92857	-7.82399	-2.22184	-1.40144	1.2634	1.75682	3.35203	-3.30054	0.0921179	-5.11927	-4.68745	-6.87184	-1.815
PLEKHG6-NP_001138328_S645s _1_1_645_645	-2.59417	-2.09602	-2.46445	0.3265	-6.73611	2.07783	0.195932	-2.2917	NA	-5.59635	-4.63822	-0.574494	-4.42632	-1.97079	-0.608079	0.201652	3.39398	5.43846	NA	NA	-1.07362	-4.36158	-9.15295	-3.98119
PKP1-NP_000290_S518s _1_0_515_518	-3.77758	-1.26562	-2.34461	-2.22099	-5.27879	0.953424	NA	-6.25903	-2.98937	-4.68427	-8.32889	-2.35047	-7.1044	-4.42438	-3.89962	3.63211	1.88497	4.60342	-3.67669	-0.195567	NA	NA	-8.76689	-3.47109
KRT4-NP_002263_S19s _1_1_19_19	-2.06838	3.5057	-0.891483	-2.92689	-0.600871	-2.24126	-5.03772	-3.51407	-1.02808	-3.2971	-3.76001	-2.22898	-3.6555	-6.11062	1.67171	0.958064	0.718561	4.80692	-5.201	-7.08884	-5.82945	-4.90756	-3.14445	-3.2172
KANK4-NP_859063_S526s _1_1_526_526	NA	NA	NA	-1.52949	NA	NA	-3.63117	-4.73429	-2.16603	-1.62126	NA	-3.83487	NA	-0.180342	-3.0394	2.7369	-0.293547	6.60097	-1.58717	-2.40488	-1.76723	-2.00935	NA	-2.66983
PKP1-NP_000290_S57s _1_0_56_69	NA	NA	NA	-0.648317	-5.86032	-0.681118	-5.04181	-2.75706	-2.98268	-0.849497	-5.72692	-2.51614	-0.264823	-0.185079	-0.416425	2.50327	2.16742	4.07713	-3.67866	-2.79032	-3.07159	-2.51216	-2.48599	-2.75368
PKP1-NP_000290_S185s _1_1_185_185	1.51098	0.34125	0.0953668	-1.7696	-7.22189	-0.273014	-5.73895	-0.87204	-3.0697	-2.23667	-6.80653	-1.21066	-7.36057	-1.41897	-0.541223	2.35291	1.65221	4.13795	-3.49354	-0.410633	-3.635	-4.06162	-6.13107	-1.69156
PKP1-NP_000290_T189t _1_0_189_191	-0.0832522	0.356657	-0.488878	-0.996466	-5.75055	-2.52396	-6.56284	-2.08368	-4.41739	-2.4692	-5.18801	-2.3836	-5.77235	-1.01399	0.410359	3.25274	2.1465	3.97187	-5.31916	-3.8824	-3.60422	-5.13416	-5.01991	-3.55028
PKP1-NP_000290_S121s _1_1_121_121	-0.727077	-0.201051	-0.76602	-0.218533	-5.57539	-0.880918	-6.71003	-4.86081	-3.8261	-0.92968	-5.80312	-2.54265	-3.85345	-2.00158	-1.8984	3.85648	1.27038	5.13438	-3.71608	-2.69535	-4.66476	-6.09879	-6.14478	-4.02312
PKP1-NP_000290_S237s _1_1_237_237	-2.53438	-0.746433	-0.994475	-3.33267	-7.79875	-2.95757	-5.29122	-3.49477	-3.14556	-2.63157	-5.74143	-2.35489	-4.95961	-0.0121911	-2.82324	2.17711	3.25276	4.37653	-3.2257	-2.32108	-2.31643	-4.09183	-5.9253	-3.02155
PKP1-NP_000290_S739s _1_1_739_739	-0.685688	0.697135	-0.385886	-0.427422	-5.61509	-1.57597	-4.43258	-1.75772	-0.648762	-1.9881	-4.41686	-1.91531	-5.22742	-0.985572	-1.57749	2.49633	3.04615	4.03269	-1.48673	-0.226291	-2.61471	-4.92914	-5.61174	-3.03552
PKP1-NP_000290_S225s _1_1_225_225	0.0455127	-0.54307	-1.73976	-1.0781	-5.09195	-1.77365	-3.96237	-3.65346	-1.09502	-1.73753	-4.52028	-1.62594	-4.54509	-0.779528	0.0827653	2.93584	3.62674	3.85024	-2.72745	-1.73734	-2.38035	-3.4768	-5.61958	-2.55337
TBC1D4-NP_055647_S600s _1_1_600_600	NA	NA	NA	-1.17894	-0.374332	-1.54621	NA	NA	3.02838	-5.45002	2.48181	-3.1501	-2.18838	NA	NA	0.474608	NA	0.987244	2.90697	-1.15359	NA	NA	-1.72954	-3.69702
KIAA1462-NP_065899_S680s _1_0_678_680	-9.07227	-8.40335	-8.70576	NA	-1.78495	-0.29852	-2.17965	-1.33311	3.01499	NA	-1.51913	-3.03524	-1.65277	NA	0.557442	NA	-0.693683	-2.6032	1.28616	-0.656422	3.09275	4.17985	-0.861383	-3.55727
MAPRE2-NP_055083_S200s _1_1_200_200	NA	NA	NA	NA	2.02652	0.209484	-2.08561	-3.62558	-0.682231	NA	-0.424992	-4.73832	-5.73043	NA	4.46405	NA	-2.67606	1.64218	2.78093	-1.69823	-1.43108	0.11846	-1.22589	-3.10307
LRP12-NP_038465_S749s _1_1_749_749	NA	NA	NA	NA	0.0553922	-1.23163	-4.95185	-2.20592	-2.54758	NA	-1.09817	NA	-4.74304	NA	1.43103	NA	-3.39787	NA	-1.38236	-3.39921	2.70215	3.5864	-2.43112	NA
FAM83B-NP_001010872_S809s _1_1_809_809	NA	NA	NA	1.97601	-1.35522	-1.64186	NA	NA	-1.81572	0.144777	-1.07821	-3.18986	-5.25769	-2.65998	NA	2.53566	NA	2.02344	0.138012	-1.34072	NA	NA	-3.20521	-7.06276
NAV1-NP_065176_S1836s _1_0_1836_1839	NA	NA	NA	1.10683	-3.58325	NA	2.18104	NA	1.09386	-2.18656	1.22619	0.326748	NA	0.0138604	NA	-4.27899	NA	-1.91786	1.44175	-2.30153	-0.545726	5.10564	-2.55066	-3.9579
PDLIM7-NP_976227_S183s _1_1_183_183	-7.97164	-7.20166	-6.29763	-0.566682	-2.6841	-1.59085	-0.703602	-0.989987	-3.75916	-1.95603	-3.44611	-1.28356	-1.7529	-0.125871	1.12572	-2.44463	-1.19843	-4.01833	-0.549304	-1.01952	-1.06889	4.08274	-1.97058	-4.89658
AKAP12-NP_005091_T1115t _1_0_1115_1116	-5.80563	-5.46846	-6.37627	NA	-3.01106	-2.25614	-1.63789	NA	-0.755863	NA	-1.96186	NA	-2.70071	0.655676	NA	NA	NA	NA	-1.40599	-0.0419489	-2.09865	4.28128	-2.20575	NA
PDLIM7-NP_976227_T171t _1_0_169_171	-6.31915	-5.30669	-6.65716	-1.38543	-3.08813	-2.21151	-1.88526	-1.61189	-1.56582	-1.78363	-3.70014	-0.660642	-2.71701	0.856983	1.91685	-3.36759	-1.65087	-3.54116	-0.604447	-1.68147	-1.04758	5.39913	-3.55992	-3.47808
CNN3-NP_001830_S296s _1_1_296_296	-1.47361	-1.3935	-0.683627	-4.25226	-1.7289	-1.75664	-0.562539	-0.569665	-2.13702	-5.56428	-3.71102	-1.71209	-7.2418	3.31057	1.02766	-0.0990619	-0.691068	1.97432	-3.07603	2.6338	-0.581235	1.44348	-5.19824	-5.41134
CNN3-NP_001830_S293sS296s_2_2_293_296	-3.05864	-2.64603	-2.94945	-6.77334	-2.56732	-2.01596	-1.86482	-3.58698	-3.75916	-6.29796	-6.05715	-0.587747	-5.74673	3.13294	1.79428	0.116064	-0.646609	1.51353	-4.25766	2.79859	0.375138	1.92041	-4.71027	-5.7747
ARAP3-NP_071926_S1380s _1_1_1380_1380	-2.1113	-1.92809	-1.48322	-4.41793	0.230551	-2.4857	-3.67615	-2.20163	-6.63081	-5.3999	-1.76227	-6.85668	-2.74263	-0.026401	4.42394	1.55255	-2.30207	-1.65121	-4.11586	0.223392	-3.53084	1.47585	-2.12344	-3.85774
ARAP3-NP_071926_S1444s _1_1_1444_1444	-5.56649	-4.07881	-3.48126	-4.21624	-0.836752	-3.9332	-4.50004	-3.05943	-4.55796	-5.23553	-4.65274	-6.42815	-4.6103	2.14061	1.32406	2.94046	-2.43807	-1.58103	0.756399	1.15348	-4.43987	2.89367	-6.11147	-7.78715
NAV2-NP_001231892_S1502s _1_1_1502_1502	NA	NA	NA	-1.46947	NA	-0.081715	-3.51873	-1.49609	-3.97336	-4.95288	NA	-3.26717	-4.81756	NA	-3.38928	4.55969	0.668871	1.55096	-0.732457	2.80697	-4.34281	1.37874	NA	-2.34141
RGCC-NP_054778_S91s _1_1_91_91	-5.2783	-5.27126	-5.35197	-1.68316	-4.64355	NA	-4.4244	-5.84514	-3.18572	-3.8223	-4.94487	-3.78406	NA	1.26907	-0.813104	4.18033	0.736868	1.5837	-1.85107	0.606041	-4.34991	0.111986	0.279173	-0.210164
SHC3-NP_058544_S474s _1_1_474_474	NA	NA	NA	-0.0936795	-2.98537	-0.00519551	-4.85372	-3.70493	-3.51149	-2.58346	-3.41345	-6.60707	-2.05331	-2.61735	1.80542	1.64277	-0.623071	2.47956	-1.98893	2.16177	-1.42871	3.13537	-3.68926	-5.87718
TRIM29-NP_036233_S28s _1_1_28_28	NA	NA	NA	-2.9365	-3.50384	-2.04571	NA	-3.3039	-3.7837	-3.33719	-3.44429	-4.18609	-2.60057	3.21346	0.642126	3.86111	0.742098	4.07947	-3.24146	0.220599	NA	NA	-5.35502	-7.42845
PHLDB1-NP_055972_S1017s _1_0_1015_1017	-2.02852	-4.4917	-7.30133	-2.16817	-4.33526	-2.84279	-3.94601	-0.110741	-0.369853	-3.5597	-3.40619	-4.52184	-2.7566	2.42008	2.00376	0.0443556	2.42633	2.33454	-2.18586	-0.754179	-3.68708	3.04042	-5.90178	-5.57438
SEPT9-NP_001106963_S82sS85s_2_0_82_89	NA	NA	NA	NA	-0.976879	1.00019	-1.8178	-3.9108	NA	NA	-4.78338	2.54893	-0.718932	NA	2.8506	NA	-2.66036	0.706558	NA	NA	2.47726	2.69082	-7.42644	-4.19082
PTPN14-NP_005392_S538s _1_0_538_539	NA	NA	NA	-3.05655	-3.14185	-0.948936	-2.39023	NA	-2.1214	-2.91221	-6.23134	NA	-2.36071	NA	NA	0.0906193	NA	NA	2.90106	0.675867	2.2429	2.49228	-7.0149	NA
PALLD-NP_001159582_S52s _1_1_52_52	-4.92113	-5.53316	-5.76581	NA	-1.6962	-1.55471	-2.03246	NA	0.263829	NA	1.23345	NA	-1.49674	0.520682	NA	NA	NA	NA	2.58005	2.0724	0.78704	1.81466	-4.48294	NA
CNN3-NP_001830_S285sS293sS296s_3_1_285_298	-3.99985	-3.97405	-4.11045	-2.34584	NA	NA	-4.79648	-3.64059	NA	-1.89389	NA	-2.54706	NA	NA	3.64618	1.92266	-1.55411	-1.52022	NA	0.994276	1.04744	2.60018	NA	-8.67692
TRIM2-NP_001123539_S440s _1_1_440_440	NA	NA	NA	-7.50085	-3.67667	-3.05322	-2.09379	-1.18514	-4.01352	-10.3993	-4.435	-3.18324	-6.92509	-1.10162	1.5224	-1.69747	-3.11542	-0.343676	0.982878	-1.93564	5.31087	-0.343356	-6.29372	-3.41286
CDC42EP1-NP_689449_S303s _1_1_303_303	-1.52113	-0.791111	0.767623	NA	-2.15862	NA	1.27333	-0.102163	-3.11878	NA	-4.89588	-0.888161	NA	NA	-1.15407	NA	-1.60903	0.631709	1.28813	1.75957	4.25034	0.845712	-5.00619	-4.75217
CDC42EP1-NP_689449_S143s _1_0_142_148	-2.12356	-1.72165	0.0916217	NA	-2.34779	-2.75352	-2.02224	-0.593254	-2.55427	NA	-5.5491	-1.65687	-3.9303	-2.01342	-0.71282	NA	-0.819216	2.08894	1.38069	1.2652	4.67881	0.76155	-5.99193	-3.16829
CDC42EP1-NP_689449_S353s _1_1_353_353	-2.60643	-1.76941	0.488609	-4.32429	-1.06796	-0.963815	-2.99332	-0.796982	-4.92389	-3.28306	-4.07211	-3.58968	-4.18413	-0.791369	0.0894509	-0.735188	-2.71005	0.746322	0.459022	3.27062	4.69775	-0.39299	-5.09829	-5.97035
TRIM2-NP_001123539_S428s _1_1_428_428	-3.79751	0.838873	-1.17986	-5.64966	-3.10448	-2.694	-0.918263	-2.72489	-2.92466	-4.67224	-3.37534	-3.80173	-4.54742	-1.4024	0.517329	-0.867039	-2.62375	-0.710907	1.30389	0.0362567	5.08835	0.219887	-5.45692	-5.88883
KRT23-NP_056330_S51s _1_1_51_51	-2.53592	-2.09756	-0.28664	-3.1814	-0.568174	0.217986	-2.5456	-3.3854	-1.3717	-2.85809	-4.35698	-3.24729	-2.88003	3.82686	0.971949	0.733685	-5.75161	1.32641	0.321165	1.64506	4.29768	-1.74391	-4.47314	-4.15122
C1orf116-NP_076427_S513s _1_1_513_513	-3.59056	-3.47026	-4.04866	-3.31346	1.57811	NA	-1.22901	-4.69783	-1.67738	-3.60179	-3.408	-4.40477	NA	-1.79317	1.69176	1.41145	-5.08472	3.03391	0.612634	1.1842	3.02647	-1.66838	-5.75088	-6.4362
KRT23-NP_056330_S65s _1_1_65_65	-2.89002	-2.02207	-0.747295	-5.981	-2.25437	-2.01596	-5.189	-2.90288	-0.526042	-5.73066	-5.61805	-2.21352	-3.41331	1.25249	1.39314	0.199339	-3.64632	1.98134	0.681562	2.90752	1.91386	-3.83503	-3.72257	-4.62173
SORBS2-NP_001139143_S346s _1_1_346_346	-2.95287	-2.78006	-3.15356	-6.38918	-2.47624	-2.03084	-4.29969	-2.75491	-1.52788	-6.92539	-3.44429	-3.08383	-6.44769	-0.871892	2.01713	-1.50085	-2.65513	1.87141	2.29055	2.52208	0.805979	-2.54885	-3.59911	-1.69388
PEG3-NP_001139659_S547s _1_1_547_547	NA	NA	NA	-4.05057	-5.32083	-1.63336	-2.11423	0.549765	-1.49218	-1.10207	-4.75254	-3.44831	-2.75194	3.30109	-0.0509464	-0.656539	-3.07619	2.23396	-1.75851	2.64777	1.49722	-1.15909	-5.16884	-3.31037
TRIM29-NP_036233_S472s _1_1_472_472	NA	NA	NA	NA	-4.57348	-3.14037	NA	-1.28593	-1.05932	NA	-4.46585	-1.57514	-4.27961	NA	1.15692	NA	-0.531537	2.62224	0.36843	2.56677	NA	NA	-4.63972	-2.28551
SYNM-NP_663780_S897s _1_1_897_897	-4.26964	-4.60262	-3.13858	-4.23785	-5.30448	-1.95219	-1.16155	-2.01291	NA	-4.03679	-4.46222	NA	-2.43989	-0.9311	2.33804	-0.413655	-2.07454	NA	NA	NA	5.39609	0.524168	-4.48098	NA
IRX1-NP_077313_S267sS280s_2_2_267_280	NA	NA	NA	-4.02176	-5.54036	-1.08072	0.948269	-4.24105	-2.93582	-4.129	-5.06826	NA	-1.72496	4.35973	0.310075	-0.101375	-4.00723	NA	2.84592	-0.681559	1.45224	-1.70291	-5.502	NA
IRX1-NP_077313_S432sS447s_2_2_432_447	NA	NA	NA	-4.1058	NA	NA	-3.59642	-4.14455	-2.14149	-4.21119	NA	-2.79226	NA	NA	0.343503	0.0351029	-3.96277	2.6316	2.38705	-0.346392	2.94598	-2.67833	NA	-3.89501
SOX10-NP_008872_S24s _1_1_24_24	NA	NA	NA	-2.89808	-5.95841	-3.27215	-3.01377	-3.31677	-3.0697	-2.42911	-5.5999	-1.47353	-2.74729	2.78243	0.80258	1.98049	-4.61658	2.8772	1.42993	0.893726	2.21923	-1.89497	-3.68534	-2.02696
SOX10-NP_008872_S45s _1_1_45_45	-4.81383	-5.30207	-5.61975	-3.58237	-6.241	-1.8863	-4.03801	-3.84646	-2.49626	-4.29538	-5.33862	-2.69285	-2.43989	2.76822	-0.933444	2.15398	-5.18148	2.65265	1.12467	0.703798	1.53509	-2.25104	-5.43929	-3.4641
SOX11-NP_003099_S137s _1_1_137_137	-3.03565	3.82461	-1.32218	-5.00378	-4.87476	-5.55923	-6.86541	-3.20311	2.716	-3.46749	-5.56543	-6.81029	-5.79797	-6.04194	-5.5309	-4.30212	1.50837	-6.59128	3.98422	2.29026	-3.97588	-6.73325	-6.4211	-7.57985
MAGEB4-NP_002358_S38s _1_1_38_38	NA	NA	NA	-5.87055	-3.8635	-0.483442	-3.23456	-3.64274	-2.65022	-5.63244	-4.48762	-7.09303	-4.54742	-4.30359	0.749096	-1.01277	3.56136	-5.13639	2.86758	3.9633	0.637903	-4.03357	-4.23014	-6.78791
ALX4-NP_068745_T131t _1_1_131_131	NA	NA	NA	-1.75519	NA	-1.72688	NA	-0.784115	-2.14372	-2.77991	NA	-3.72442	-3.93961	-4.07623	-0.282714	1.71448	3.63197	-4.84869	-1.93772	2.76508	NA	NA	NA	-6.59925
ALX4-NP_068745_S200s _1_1_200_200	NA	NA	NA	-2.38906	NA	-2.26252	-4.10547	-1.54756	-1.76217	-3.24899	NA	-3.62502	-4.29824	-4.27991	-0.193572	0.879415	4.86638	-3.91541	-1.51037	2.39639	-5.29445	-2.66538	NA	-3.41519
CARTPT-NP_004282_S48s _1_1_48_48	-5.48985	-5.07868	-5.74334	NA	-4.2652	-3.29766	-2.49245	NA	8.27634	NA	-3.79993	-3.0507	-3.52509	-0.542695	NA	NA	NA	-2.8067	-2.63882	-1.25693	-4.07768	-2.84234	-2.93868	-5.05729
SERINC1-NP_065806_S364s _1_1_364_364	-1.15936	-1.52907	-1.07312	-6.33155	-6.15225	-5.64851	-2.00384	-3.44544	7.89925	-5.23352	-2.46084	-1.78057	-5.02715	-4.06913	-4.98937	-6.24288	-5.28871	-2.61022	-0.257835	-1.50272	-3.72732	-3.38616	-4.46139	-4.29098
CRELD2-NP_001128573_S70s _1_1_70_70	-5.41933	-4.75823	-5.01678	-0.0120445	-1.85268	0.547445	-6.73048	-3.64917	7.60696	-4.66222	-5.8884	-7.06874	-7.18591	-1.7387	-1.24544	-1.53092	0.551184	-4.75045	-2.96968	-1.5921	-2.67863	2.73398	-5.19236	-7.0977
CALU-NP_001186600_S77s _1_1_77_77	-4.18533	-3.69982	-4.43253	-7.30397	NA	-1.5951	-3.95828	-4.77289	5.29535	-7.49069	NA	-7.37578	-3.37838	0.892508	3.03334	-4.12863	-3.98892	-6.06032	-1.70337	0.215012	0.358567	1.30537	NA	-7.75222
PBXIP1-NP_065385_S550s _1_1_550_550	NA	NA	NA	NA	-2.93633	-3.46983	-5.00705	-4.96589	7.71183	NA	-5.47107	NA	-4.49852	NA	-1.0627	NA	-3.99938	NA	-3.89135	0.178703	0.607129	1.43701	-4.53977	NA
MIA3-NP_940953_S727s _1_1_727_727	NA	NA	NA	-7.96425	-4.14142	-1.82466	-3.60664	-4.16171	5.46493	-7.28021	-3.59127	-3.13022	-4.35646	-1.52555	-0.0308897	-5.06316	-2.80943	-2.56577	-1.57929	-0.142499	3.99231	1.21258	-4.61032	-4.74052
CEP170-NP_055627_S958s _1_1_958_958	-4.05963	-3.99716	-3.99435	NA	-1.78495	-1.76727	NA	-5.1203	-2.00091	NA	1.00301	-5.75222	-6.83427	NA	3.08014	NA	-1.87055	-4.21481	-0.0412026	4.78725	NA	NA	-0.761437	-4.39113
SORBS2-NP_001139143_S397s _1_1_397_397	-1.92888	-0.0947473	-0.492624	-3.81767	-1.62147	NA	-2.80524	-3.07659	-0.340846	-3.11668	1.33869	-3.84591	NA	-3.37758	2.73694	-2.55798	-4.79181	-1.67693	3.08224	2.66452	2.58852	-1.58637	-2.44288	-4.96645
SORBS2-NP_001139143_T552t _1_1_552_552	-2.19101	-0.826545	-1.81654	-4.33149	NA	-2.64299	-3.69251	NA	-0.59298	-4.23324	NA	NA	-6.84824	-2.07026	NA	-1.94961	NA	NA	2.2551	3.69237	0.910138	-2.00935	NA	NA
SORBS2-NP_001139143_S240s _1_1_240_240	-3.27018	0.154834	-2.30154	NA	-0.103419	2.39241	-3.89695	-6.87236	-0.394397	NA	-1.77315	-3.92323	-6.47331	NA	-1.24544	NA	-5.11087	-2.24766	2.41068	3.72309	3.1401	-2.44095	-1.86476	-6.41058
SORBS2-NP_001139143_S456s _1_0_456_457	-3.3223	-2.53202	-2.4682	-5.42876	-0.346306	-0.453685	-1.74011	-7.07608	-0.59298	-5.67654	-1.47921	-2.51614	-6.42673	-3.49836	-0.18243	-2.26189	-6.63557	-0.486358	3.17481	3.07231	2.27368	-1.66406	-2.91125	-4.75682
SORBS2-NP_001139143_S457sS459s_2_0_456_460	-3.53231	-1.72627	-3.74904	-5.78892	-2.60703	-3.54422	-11.9825	-6.61502	-1.39178	-6.0113	-2.85459	-4.13086	-7.65865	-4.30122	-0.235914	-1.31117	-6.07852	-1.00797	2.73169	3.04997	1.48301	-6.54766	-5.30602	-8.1016
SORBS2-NP_001139143_S26s _1_1_26_26	-3.10769	-1.72011	-2.59928	-4.65563	-1.24079	-3.05535	-3.40425	-6.45847	-0.804951	-5.82087	-1.6407	-3.28485	-8.06851	-2.8897	-1.87834	-1.32042	-6.97294	-0.62904	1.42993	2.04447	3.81003	-3.1272	-3.20521	-11.3602
SORBS2-NP_001139143_S436s _1_1_436_436	-3.52158	-1.96353	-3.70972	-6.05783	-2.3221	-4.00546	-5.28713	-5.16319	-1.14187	-5.68456	-2.38464	-3.58526	-8.12906	-4.62568	1.226	-3.17791	-4.57474	-0.748332	3.3363	3.16169	2.72582	-3.34732	-4.6652	-3.82979
SORBS2-NP_001139143_S243s _1_1_243_243	-5.29363	-2.73692	-4.69844	-7.49605	-3.19089	-4.40932	-2.67849	-7.74088	-0.407784	-8.78164	-2.99249	-2.93363	-6.77139	NA	-1.8516	-2.76385	-6.71403	-1.76114	4.05118	2.9159	1.23209	-3.35163	-4.46726	-5.23199
PALLD-NP_001159581_S259s _1_1_259_259	-3.07704	-2.72768	-6.50548	-3.97854	-6.14057	-6.14588	-2.14286	-2.66055	1.47095	-2.26473	-0.693536	-5.49377	-8.12906	-2.62208	-2.51347	-3.34446	-2.22361	-6.46497	4.06103	1.81823	0.143146	0.830606	-7.60085	-7.47271
CALU-NP_001186600_S52sY55y_2_2_52_55	-1.07198	-4.31761	-4.50369	-3.23422	-4.62253	-7.52323	-2.40454	-0.644722	3.49248	-0.71519	-5.51462	-6.0217	-6.42906	0.617783	-5.28353	-2.7893	-5.17625	-5.84045	-0.405539	-2.23729	-0.50785	5.64946	-6.14086	-8.19011
CALU-NP_001186600_S52s _1_1_52_52	-0.193622	-1.71395	-3.2397	-1.13092	-5.83229	-7.03649	-2.72755	-4.14669	1.09833	2.11729	-5.97913	-8.59289	-7.83098	-1.91395	-6.31757	-0.74444	-8.92916	-4.55163	0.813511	1.21772	1.72684	3.85183	-7.28142	-9.65287
CCDC88C-NP_001073883_S1981s _1_1_1981_1981	3.21865	0.399794	1.65523	NA	-2.85926	-4.23077	NA	-2.14158	4.85802	NA	-2.77293	NA	-4.40071	NA	1.25943	NA	-2.99512	NA	1.05181	-0.871487	NA	NA	-2.86617	NA
PEG3-NP_001139659_S79s _1_1_79_79	NA	NA	NA	-3.15019	-4.45437	-4.58786	-2.60898	-0.998565	NA	0.481547	-3.81989	-4.8819	-4.13057	1.25249	3.01328	0.814646	-2.74667	-1.46174	NA	NA	1.89018	-2.28557	-3.39922	-4.7312
PPP1R14A-NP_150281_S134sS136s_2_2_134_136	4.09854	-0.655536	-1.14054	-3.86089	NA	NA	-2.52107	NA	2.82533	-3.68799	NA	-3.09046	NA	0.939875	NA	0.197026	NA	0.989583	4.10239	-3.82654	3.10695	1.30321	NA	-3.59687
PPP1R14A-NP_150281_S26s _1_1_26_26	3.80269	0.270381	-0.535693	-3.01813	-3.39174	-3.05322	-2.0345	-4.79433	2.72046	-4.55197	-2.87817	-3.85696	-3.54372	0.309901	-0.719505	1.63583	-1.63518	1.76147	1.06165	-3.43831	1.1658	1.11115	-2.02938	-4.0138
PPP1R14A-NP_150281_S128s _1_1_128_128	0.598895	-2.95107	-3.03559	-3.92572	-5.20172	-3.71001	-1.66242	-2.8364	3.15333	-4.59807	-4.22815	-3.27159	-3.69276	1.11987	-0.928987	1.06216	-1.08074	2.36027	1.83956	-2.8378	-0.0320308	1.38953	-5.47064	-2.03395
NRG1-NP_039250_S440s _1_1_440_440	NA	NA	NA	-5.78172	-4.36095	-2.4602	-2.17352	-2.875	-0.296221	-4.20718	-3.16123	-3.45052	-3.28989	-2.65287	-3.82385	-6.00462	-2.39622	-3.42655	2.96014	-0.396667	2.3731	4.06116	-3.5462	-1.87556
CALML3-NP_005176_S118s _1_1_118_118	-1.16856	3.71214	-0.769766	-6.04583	-3.82146	-5.63363	NA	-3.04656	-0.334152	-5.65048	-3.63119	-5.04978	-6.21249	NA	-2.90569	-6.72865	-4.67151	-1.64887	5.67002	-2.74563	NA	NA	-3.05039	-5.5674
CD44-NP_000601_S183s _1_0_179_184	NA	NA	NA	-5.70728	NA	-0.136979	-5.47522	-4.71284	2.32107	-1.95603	NA	-6.3177	-2.38866	1.09618	-0.601393	-4.67223	-0.575996	-5.63695	0.23845	0.114462	5.34638	1.95925	NA	-6.65748
ARHGAP29-NP_004806_S913s _1_1_913_913	-1.41229	-1.09461	-1.3203	-4.21865	-0.897474	0.339142	0.42286	-1.09507	-1.76217	-5.05512	-0.871355	-4.8333	-3.4855	0.473315	-2.29953	-4.43397	-6.06283	-5.90126	1.64853	-0.483252	4.87766	2.6714	-3.05431	-4.03476
ARHGAP29-NP_004806_S929s _1_0_929_930	0.0516444	1.55526	1.09907	-3.11177	1.42163	0.413536	-1.33532	0.633401	-1.55689	-3.43341	-1.99089	-2.35268	-0.681672	0.12754	0.599784	-3.31439	-4.82319	-4.75045	0.11241	-1.06142	4.94158	2.66924	-5.79203	-5.42065
ARHGAP29-NP_004806_S949s _1_0_948_949	NA	NA	NA	-2.84286	-0.666264	NA	-0.223169	NA	-0.862964	-2.53535	-0.80059	-1.95507	NA	0.039912	NA	-2.26652	NA	-4.50953	2.3969	-2.33226	5.75355	3.51086	-4.36928	-6.29179
ARHGAP29-NP_004806_S1029s _1_1_1029_1029	1.41747	2.19771	1.32753	-4.67244	-0.843758	-1.71413	-0.703602	-1.0822	-1.30922	-3.70603	-1.33949	-2.99327	-0.600165	-0.784264	-2.35525	-4.03148	-6.24328	-4.96798	1.56188	-3.04728	6.14651	2.28943	-3.39726	-5.44861
KRI1-NP_075384_S142s _1_1_142_142	0.0317165	-2.92026	-0.307238	1.09243	-6.8669	-7.53174	0.392194	-0.809849	0.143341	-1.56513	-1.27417	1.02477	-6.89016	-1.03057	3.69967	-2.05602	-1.18274	0.835206	-0.0825597	0.122842	1.98487	0.146515	-6.58768	1.1175
MAN2C1-NP_001243423_S480s _1_1_480_480	-0.189023	-0.809599	0.0579152	-3.57277	-5.63611	-3.76528	NA	-2.76992	-2.65468	-3.50758	-0.762486	NA	-11.196	-6.84243	4.07852	-4.57739	-0.837523	NA	-1.0259	3.98006	NA	NA	-7.9928	NA
STC2-NP_003705_S251s _1_0_250_254	-2.69841	-2.42418	-2.38019	-3.73364	-3.74439	-3.00859	-1.64198	-0.0742849	0.886355	-4.96892	-4.17553	NA	-5.19249	-8.18527	1.96142	-3.20567	-2.49037	NA	-3.55065	1.37692	0.962218	2.73398	-2.81914	NA
TAGAP-NP_473455_S714s _1_1_714_714	-3.61816	-3.7106	-4.08049	-4.41553	NA	NA	-1.84233	-2.06438	-1.70639	-5.41394	NA	-2.30187	NA	-3.6523	1.44885	-5.70622	-3.61232	-1.78219	-2.04998	3.5192	1.60374	-1.08571	NA	3.74021
PLEKHG1-NP_001025055_S1183s _1_1_1183_1183	-4.06883	-3.53497	-0.0300961	-3.33987	-4.29556	-5.70802	-1.88731	-0.428128	NA	-4.14904	-3.84167	-2.62438	-6.0355	NA	1.00315	-2.50709	-2.33346	-0.989254	NA	NA	4.16512	-2.1863	-2.55458	2.00028
NDRG1-NP_006087_T340t _1_0_340_342	2.04597	1.49518	-1.457	-4.21865	-3.29132	-5.60175	-5.86161	-0.76267	NA	-2.19257	-5.12088	NA	-6.74345	-2.38525	3.47236	-2.25726	2.75062	NA	NA	NA	2.41098	2.27432	-6.36035	NA
NDRG1-NP_006087_S330s _1_1_330_330	3.3796	2.1407	-0.537566	-3.86329	-2.18898	-2.76415	-3.27749	-2.61766	-4.97297	-2.49125	-3.26103	-1.80707	-3.72304	-1.96843	0.437102	0.4908	-3.04742	3.99526	-2.41431	1.16186	4.06096	0.30405	-3.98125	-5.19705
NDRG1-NP_006087_S333s _1_0_332_333	2.09809	0.567723	-1.59557	-1.63034	-1.35756	-3.54422	-3.02603	-1.86923	-2.28206	-1.55912	-4.82512	-1.54863	-2.84277	0.120435	0.0849939	0.618026	-2.71529	2.77194	-2.49112	2.57794	3.09038	-0.0498651	-8.23776	-11.1273
KIT-NP_000213_S943s _1_1_943_943	NA	NA	NA	-3.04454	-2.70278	-6.73041	-3.347	-3.9108	-2.59443	-2.71376	-5.91562	-0.453003	-7.18125	-3.32311	-0.596936	0.153075	-3.56525	-1.64653	2.13891	2.74552	3.24899	0.088248	-4.71419	-2.82123
LYN-NP_002341_Y508y _1_1_508_508	NA	NA	NA	-3.1742	NA	NA	-2.86044	-3.41756	0.431175	-3.32315	NA	-2.67739	NA	NA	-3.26449	-0.686611	-1.14089	-2.30146	-2.31781	3.04438	5.73698	0.178885	NA	-1.32354
NDRG1-NP_006087_T375t _1_1_375_375	1.0557	-0.32276	-2.18544	-5.47438	-3.31	-6.64751	-2.17148	NA	-1.38731	-3.79824	-3.00519	NA	-3.27592	NA	NA	0.86091	NA	NA	-1.38629	1.74002	3.14483	0.0429297	-7.57146	NA
PTPRK-NP_001129120_S857s _1_1_857_857	-0.527798	1.27487	-0.307238	-1.69276	-2.20066	-3.62712	-4.28334	-6.0167	-1.11956	-2.85609	-3.93239	-4.22143	-3.70907	-1.46397	0.827094	0.770696	-3.11804	3.02924	-2.55808	4.33757	2.03695	-2.38052	-5.14729	-4.64269
PRICKLE1-NP_694571_S624s _1_1_624_624	-0.650431	-1.69392	-1.30532	-3.90171	-1.2151	NA	-3.96646	-3.61915	-3.18795	-4.98295	-6.25493	-3.08162	NA	NA	0.209792	0.791514	-0.774757	4.16368	-3.90908	3.49686	2.2145	-1.91223	-1.7217	-5.8469
KRT6C-NP_775109_S34s _1_1_34_34	-3.85269	-3.33161	-5.05985	-4.55479	-4.32826	-4.35618	-3.14665	-5.36048	-2.32891	-3.64389	-3.54409	-1.43377	-4.29359	-2.73576	-1.75354	-3.90656	-3.14942	5.12269	-1.08104	2.46063	2.30682	-2.469	-3.40902	-3.74594
KRT6C-NP_775109_S37s _1_1_37_37	NA	NA	NA	NA	-5.17836	-7.18102	-4.70039	-6.19898	-3.18126	NA	-4.20819	NA	-6.7644	NA	-0.989157	NA	-2.08501	NA	-4.4546	1.3071	2.88917	-3.07756	-3.6873	NA
LPIN1-NP_001248357_S211s _1_1_211_211	-3.48479	-0.259594	0.34442	-5.7433	-0.526136	-2.26252	-1.1043	-3.87005	-1.84473	-4.75242	-1.52457	-2.93584	1.47942	-3.50073	-2.13462	-3.5619	-4.35244	-0.846572	0.854868	5.32072	-1.28668	3.6684	-2.06661	-2.20864
PFKP-NP_002618_S386s _1_1_386_386	-3.26252	1.21171	-0.563782	-5.84894	0.347324	0.0755751	-1.98339	-2.32601	0.884124	-5.99527	-5.04467	-2.68844	-5.97262	-2.59129	0.417045	-5.96299	0.642718	-2.41608	-3.54671	3.60858	-1.54944	4.44744	-2.22731	-0.249761
TICRR-NP_689472_S1045s _1_1_1045_1045	1.45579	2.48734	-0.395249	NA	-3.41042	-3.62287	0.402416	-1.56686	-3.80378	NA	-5.20616	-6.32875	-2.7892	2.43192	-2.4221	NA	-0.0241749	0.35804	-1.79199	3.33486	0.621332	-2.07624	-2.55654	-2.58598
LARP4B-NP_055970_S244s _1_1_244_244	NA	NA	NA	NA	-2.84291	-4.51134	1.83349	-1.98504	-2.38916	NA	-2.43726	-5.34136	-3.75331	NA	-5.6713	NA	0.519801	-1.05007	0.986817	3.78733	2.86313	0.470217	-1.22197	-2.28318
CCR1-NP_001286_S352s _1_1_352_352	NA	NA	NA	-6.49482	NA	-4.42845	1.30399	-2.65412	-0.601905	-5.59836	NA	-3.38425	-4.83386	NA	1.22154	-6.229	-3.38218	-3.80313	-1.67579	4.89897	2.5104	-0.58937	NA	-1.60304
PLEKHF1-NP_077286_S227s _1_1_227_227	-1.22374	-0.560017	1.00357	-7.05906	-3.31934	-4.96621	-0.719957	-2.0172	-3.48471	-5.7467	-4.32976	-3.95415	-4.90838	-1.93527	0.686697	-5.38238	-3.58094	-4.85337	0.762307	6.59994	1.0072	-1.43531	-1.24745	-0.869337
KIAA1462-NP_065899_S1044s _1_1_1044_1044	-5.62934	-5.16958	-5.99614	NA	-2.33611	-1.84379	-2.51902	-1.98289	3.02169	NA	-3.27555	-4.31421	-3.76263	-0.320073	0.421502	NA	-0.827062	-2.93768	0.892287	-0.801661	-0.931589	4.13669	-2.75251	-3.32202
KIAA1462-NP_065899_S1319s _1_1_1319_1319	-5.13727	-5.33904	-5.66469	-1.84883	-4.33526	-3.56973	-2.03246	-4.77503	2.49287	-2.12642	-3.1195	-4.75378	-4.70345	-1.1253	-2.04548	-2.30353	-3.07881	-3.56923	0.159675	-1.34072	-1.03812	5.29986	-3.48153	-2.40663
DOCK4-NP_055520_S1808sS1815s_2_1_1805_1815	NA	NA	NA	NA	-4.40299	-3.68663	-1.86891	NA	2.3947	NA	-3.94691	-3.07721	-4.72906	NA	NA	NA	NA	-1.61846	-1.96529	-1.16755	-1.69621	5.56098	-4.72791	-3.71566
DPYSL3-NP_001184223_S586s _1_1_586_586	-2.62329	-3.19757	-3.57489	-3.8753	-5.29514	-3.7589	-1.47025	-3.73709	2.76955	-4.06886	-4.26626	-4.73832	-5.36016	-3.61204	-2.55804	-1.84552	-4.06999	-3.747	-2.8594	-1.05862	-0.787186	5.9559	-4.4849	-3.43615
FMNL2-NP_443137_S1016s _1_1_1016_1016	NA	NA	NA	-1.06369	-7.04906	-2.41556	-4.0421	-3.23743	0.705622	-1.96004	-5.28055	-3.29147	-3.32249	-1.9779	-0.494424	3.55808	-1.61164	-2.39035	1.26844	0.712177	2.2074	1.42406	-5.47652	0.705223
FMNL2-NP_443137_S678s _1_1_678_678	NA	NA	NA	-0.782775	-5.81361	-1.68437	-1.36394	-3.72637	0.618602	-1.82974	-4.95395	-3.77302	-3.12687	-1.7837	-1.25881	4.86503	-1.24027	-2.63127	0.697317	-1.13124	0.607129	2.50091	-4.95915	-3.66441
TMEM45A-NP_060474_S256s _1_1_256_256	-6.33295	-3.79225	-6.7639	0.374521	-5.76923	-3.00221	-1.51932	-4.81149	-0.606368	-5.03106	-4.38783	-5.93777	-4.424	-2.99628	0.0872224	-2.60424	-1.99086	-3.62069	1.71549	1.51099	3.18034	0.884557	-4.70047	-3.2568
TGOLN2-NP_001193769_S71s _1_1_71_71	-3.66874	-3.53497	-2.12364	-0.787577	-5.29514	-2.11586	-1.89957	-2.10513	-1.33823	-2.96033	-4.25537	-4.61904	-5.80262	-1.75528	-0.463224	1.56181	0.229506	-3.31193	-0.838804	2.19808	4.55572	2.12757	-3.4972	-5.10621
FAM171A1-NP_001010924_S443s _1_1_443_443	NA	NA	NA	NA	-4.87943	-5.01084	-1.1043	-1.71697	-0.568436	NA	-2.97434	-1.38517	-5.52084	-3.37521	-0.630364	NA	1.34623	-0.668804	2.00893	1.33503	1.23209	3.29938	-3.79116	-2.99127
FAM171A1-NP_001010924_S525s _1_0_524_525	-4.64214	-4.83064	-4.77522	-3.12618	-4.36095	-3.78441	-2.47814	-3.31248	0.533814	-3.26703	-3.54772	-4.30095	-4.40071	-2.05605	0.798123	-0.108315	2.12557	-1.64419	2.0877	1.77633	1.73868	2.26569	-2.71528	-3.22652
PSAT1-NP_478059_S331s _1_1_331_331	NA	NA	NA	-1.97368	-2.50193	-0.776767	-1.98339	-5.17606	2.73831	-3.6058	-4.46222	-5.96648	-5.99358	-0.438489	2.85506	1.48547	-0.230781	0.734627	-3.63927	0.0809457	2.06536	0.450795	-0.104932	-1.58907
DPYSL3-NP_001184223_T622tT623t_2_0_621_623	-4.44593	-4.09268	-4.60107	-2.84046	NA	-3.7504	-1.62153	-4.44264	0.788179	-3.39332	NA	-4.12645	-4.37043	-1.99448	0.0760798	3.16022	-3.29849	-0.38344	-3.7791	-0.617319	1.66766	3.02963	NA	-1.65196
DPYSL3-NP_001184223_S632sS636s_2_2_632_636	-3.89255	-3.55808	-4.48871	-2.75162	-2.43887	NA	-3.66593	-5.05167	3.28274	-3.62184	-3.15942	-3.53445	NA	-1.67475	-0.850989	0.863223	-4.51459	-0.502731	-7.12312	0.499904	1.98251	4.62009	-2.86226	-2.01066
MIA3-NP_940953_S876s _1_1_876_876	NA	NA	NA	-4.1202	NA	-1.9692	-3.53918	-1.6076	4.14848	-3.87041	NA	NA	-2.4003	-1.90922	-1.92291	-4.15639	-3.45279	NA	-1.25238	-0.681559	3.57567	-0.34983	NA	NA
QSOX1-NP_002817_S426s _1_1_426_426	NA	NA	NA	NA	-1.47667	NA	-1.72784	-2.48685	3.5438	NA	-3.37353	-3.87021	NA	-3.04601	-4.20938	NA	-4.48059	-3.30258	0.0671137	0.910484	3.40286	0.556538	-1.93335	-4.97111
FILIP1-NP_056502_S979s _1_1_979_979	NA	NA	NA	-3.69762	-2.16796	NA	-0.924396	NA	2.00199	-3.88644	-3.7963	-4.72065	NA	-1.1182	NA	-3.96208	NA	-4.04405	-1.27601	0.625592	6.1039	0.867292	-3.29143	-3.41752
LYN-NP_002341_S13s _1_1_13_13	-3.63195	-3.33931	-3.60673	-2.96771	-4.76265	-5.44446	-2.02633	-5.10743	1.08717	-6.19773	-2.20863	-5.05199	-3.83715	-2.35683	-4.2027	-3.72151	-1.64564	-5.44749	-3.01892	2.78183	5.96187	-0.0843934	-2.972	-2.80959
AIM1-NP_001615_S410s _1_1_410_410	-2.46387	-2.7662	-4.83701	-3.89691	-4.74163	0.509185	-2.05495	-2.11585	-0.0864807	-4.57001	-3.08503	-5.66828	-3.36441	-4.38411	-0.501109	-1.23252	-4.22429	-3.39146	-2.91454	3.71751	4.93684	-1.14182	-3.01511	-2.33908
AIM1-NP_001615_S103s _1_0_102_103	-0.972343	-0.210294	-3.05806	-3.3999	-5.87667	-3.25302	-1.78304	-0.415261	2.6446	-4.34349	-2.36286	-5.34577	-5.56276	-2.70261	-1.38806	-0.450666	-3.26972	-0.650091	-1.76048	1.17024	5.37479	0.159463	-4.14587	-2.5557
AIM1-NP_001615_S81s _1_1_81_81	NA	NA	NA	NA	-6.09153	-2.69826	-2.05086	NA	0.370931	NA	-2.95075	-3.84149	-2.75194	-3.07917	NA	NA	NA	-1.68395	-1.16375	1.4691	5.24459	-0.149134	-5.05714	-3.32901
AIM1-NP_001615_S75s _1_1_75_75	-1.13483	-0.652455	-1.457	-3.22702	-5.52401	-2.68763	-1.55203	-1.71483	2.39247	-3.27905	-4.12654	-4.71623	-3.07331	-4.04781	-2.69175	-0.277177	-2.79113	-3.02189	-2.05195	1.13951	5.45527	0.478849	-5.06694	-4.04874
KRT5-NP_000415_S36s _1_1_36_36	NA	NA	NA	-3.86089	-9.27943	-8.59238	-12.3771	-3.75854	-9.3909	-5.22952	-8.86597	-5.02106	-6.87153	1.10329	3.55704	3.01911	2.92846	1.19308	-2.84955	-0.53632	-7.87002	-9.31424	-8.36123	-8.54648
KRT5-NP_000415_S34s _1_0_31_36	-8.78868	-7.01063	-7.39121	-4.8021	-9.56202	-3.69939	NA	-3.54409	-10.2767	-7.59292	-8.76618	-3.74651	-3.50413	0.939875	2.98208	2.79705	3.49074	1.20945	-2.09527	0.631178	NA	NA	-9.21566	-3.0262
KRT5-NP_000415_S77s _1_1_77_77	NA	NA	NA	-4.26186	-10.8395	-5.11925	-7.00851	-3.8722	-7.90487	-5.72665	-8.55207	-4.76262	-3.90934	2.10983	1.09675	3.0168	4.17333	2.60119	-1.20117	-1.08935	-9.65967	-7.23391	-9.96036	-6.32207
KRT5-NP_000415_S337s _1_1_337_337	-8.46217	-5.77504	-7.7882	-8.16353	NA	NA	-7.10256	-4.76217	-3.59181	-9.51131	NA	-3.17219	NA	-1.30766	2.84391	-0.818462	2.78462	4.30636	-2.96574	2.33774	-5.77026	-6.31891	NA	-6.5876
KRT5-NP_000415_S75s _1_1_75_75	-5.82555	-6.01692	-5.64971	-6.96542	-4.65055	-4.9237	NA	-2.39249	-8.05883	-6.40821	-2.68584	-4.89736	-3.56468	-0.793738	2.73917	-1.35512	3.47244	-0.855928	-2.1898	0.935622	NA	NA	-2.88969	-6.57129
KRT5-NP_000415_S583s _1_0_580_584	NA	NA	NA	-4.18023	-6.85289	-5.5401	NA	-3.95154	-4.93504	-6.96148	-5.80857	-5.41646	-5.82358	1.58169	2.23998	3.00523	3.39921	1.73106	-0.935304	0.237357	NA	NA	-5.15905	-9.01233
KRT5-NP_000415_S71s _1_1_71_71	-4.90121	-5.13106	-5.99614	-5.23428	-7.07709	-4.19464	-4.80875	-3.43258	-5.61781	-6.32602	-5.70151	-4.89073	-4.39139	0.828563	1.58925	2.0522	3.70258	1.26559	-1.92394	1.00545	-4.9938	-5.24206	-6.39955	-9.69712
KRT6C-NP_775109_S60s _1_1_60_60	-7.32474	-2.46731	-6.19651	-9.91148	-6.64036	-10.7392	-5.09701	-2.94363	-4.04923	-9.52534	-4.86322	-1.86009	-9.32139	-3.5931	-0.971329	-8.10962	1.78821	5.12737	-2.76486	3.56948	-0.150394	-4.20405	-4.44963	-3.45944
KRT6C-NP_775109_S67s _1_1_67_67	-3.98912	-2.10373	-4.16476	-6.64368	-7.19853	-8.00786	-7.37037	-8.05827	-2.99606	-6.99155	-6.13699	-3.38204	-9.17933	-5.80985	-3.4294	-5.35693	2.70616	4.54494	-2.24889	4.15602	0.0176816	-5.18811	-5.86846	-5.60699
KRT79-NP_787028_S20s _1_1_20_20	-5.26144	-3.03272	-5.43624	-8.00987	NA	-5.84193	-4.99887	-2.14802	-4.33483	-6.6227	NA	-10.5787	-6.7644	0.982504	-2.49119	-8.63471	7.50518	-3.61835	-1.3154	-6.82908	-5.67321	-4.73708	NA	-10.9642
KRT6C-NP_775109_S19s _1_1_19_19	-2.68001	-0.472201	-3.1985	-5.63045	-3.45947	-4.48371	-3.53918	-0.361648	-1.69077	-3.61582	-2.91265	-2.96013	-5.8655	-1.23188	1.40874	-3.18485	4.02687	-0.940134	1.98924	2.30701	-4.70026	-4.51049	-4.18115	-2.62092
KRT6C-NP_775109_S22s _1_1_22_22	-5.38714	0.204134	-4.9269	-5.64005	-3.68834	-5.09162	-2.40863	-2.43967	-1.40293	-6.06944	-4.13198	-2.13179	-5.5092	-3.42021	0.410359	-5.09323	3.27891	0.248104	0.193154	2.41874	-3.56161	-3.20489	-3.52464	-2.70477
BCL11B-NP_612808_S129s _1_1_129_129	NA	NA	NA	-4.73967	-4.85374	NA	-2.43112	-0.668312	-2.23074	-4.16107	-4.65274	-1.76069	NA	0.262534	-1.1719	-2.99286	5.68495	0.112439	-3.95437	0.268081	-6.30526	-3.56959	-4.70831	-4.21411
BCL11B-NP_612808_S398s _1_1_398_398	2.21919	-2.28244	-3.04121	-6.4468	-5.95374	-4.29454	-2.81137	-2.60265	-2.10355	-5.82287	-6.77024	NA	-4.25865	-0.218235	-4.02219	-4.08699	4.77484	NA	-3.94453	0.343493	-7.02728	-5.6564	-5.08066	NA
ADD2-NP_001608_S697s _1_1_697_697	NA	NA	NA	NA	-4.24185	-2.33479	NA	-1.75772	-3.29729	NA	-2.17597	-5.96206	-2.23962	2.4106	0.998691	NA	1.40115	0.126474	0.297532	-2.97466	NA	NA	-1.86084	-5.90513
ADD2-NP_001608_S596sS600s_2_2_596_600	-4.53024	-3.77069	-3.55055	-6.13707	-5.09662	-3.31891	NA	-0.644722	-3.75916	-5.01102	-3.1195	-2.38581	-3.2177	3.8316	1.06109	-5.23896	1.71236	-0.33432	2.35554	-2.8797	NA	NA	-3.44429	-2.32976
ADD2-NP_001608_S592s _1_1_592_592	NA	NA	NA	-6.42039	-7.87815	-1.88417	-0.826265	-3.12162	-3.60074	-6.36211	-5.56906	-4.95921	-1.86236	4.79787	-1.45492	-6.20356	1.91635	-1.17404	1.8435	-1.90492	-2.44663	-5.50965	-6.37015	-5.18307
ADD2-NP_001608_S455s _1_1_455_455	-3.48173	-2.8309	-4.93813	-6.53084	-7.33633	-2.04146	-3.61073	-2.33245	-4.60258	-6.59865	-6.28033	-3.75535	-3.16879	NA	4.86519	-5.47028	0.40996	-1.12492	-1.06331	-3.12549	-2.5792	-5.52691	-4.66716	-3.08444
TTYH1-NP_001005367_S447s _1_1_447_447	NA	NA	NA	-3.77205	-4.53611	-3.41881	-4.81283	-6.51208	-2.17495	-4.31743	-5.65796	-0.503808	-4.54043	-1.05662	-4.60383	-0.196216	-6.71926	4.11923	2.40675	-3.03052	-3.41248	-3.85445	-6.16438	-0.76918
TTYH1-NP_001188390_S450s _1_0_449_450	NA	NA	NA	-5.64246	-7.17051	-7.38933	-2.58444	-3.51407	-4.21657	-7.3664	-6.80835	-2.21352	-6.77139	0.106225	-3.48288	-0.050485	-3.97323	6.20099	2.28464	-8.44347	-2.7094	-3.20273	-7.76155	-0.25442
SOX8-NP_055402_S186s _1_1_186_186	NA	NA	NA	-1.33021	NA	-0.753386	-2.11832	-6.26975	-0.860733	-1.34864	NA	NA	-1.95085	1.81615	1.62045	3.56271	-4.99057	NA	3.0468	-2.70094	1.01666	-2.73876	NA	NA
PCYT1B-NP_004836_S335s _1_0_333_337	NA	NA	NA	-2.06732	NA	-4.64525	-4.03596	NA	0.573977	-3.0786	NA	-4.37164	-4.13989	3.11873	NA	3.04224	NA	-2.12603	4.52581	-2.2736	0.531377	-1.3641	NA	-5.64426
SOX10-NP_008872_S221sS224s_2_2_221_224	NA	NA	NA	-1.94247	NA	-3.7419	-3.72113	NA	-2.92243	-1.26244	NA	-3.58968	-3.73468	2.69954	NA	1.39063	NA	2.98947	0.872593	0.0558081	2.33996	-2.7517	NA	-4.16986
SOX10-NP_008872_S221sS224sT240t_3_3_221_240	NA	NA	NA	-2.41547	-8.31021	-4.57511	-3.17527	-10.3893	-2.7774	-2.31886	-8.2182	-4.1883	-4.50085	1.91326	-1.0783	2.45469	-8.32503	3.05029	1.29207	0.636764	1.74341	-3.05383	-7.27946	-4.7871
IRX1-NP_077313_S267s _1_1_267_267	NA	NA	NA	-6.83096	-5.88134	-3.80779	-3.80495	-3.25458	-3.15448	-6.41623	-5.23519	-4.64996	-3.02907	3.24662	0.90955	-0.69355	-2.57929	2.40003	3.19253	-0.756972	2.73766	-2.53806	-5.82731	-5.83992
STAC2-NP_945344_S112s _1_1_112_112	NA	NA	NA	-5.78892	-7.40405	-1.32941	NA	-4.55201	-0.809414	-6.6207	-5.37128	-6.89202	-4.60098	NA	2.46729	-0.561699	-4.002	0.23407	4.68533	-1.73454	NA	NA	-10.1955	-6.39427
SPHK1-NP_892010_T279t _1_1_279_279	NA	NA	NA	NA	-7.95989	-5.46571	-4.78626	-3.56982	-1.39847	NA	-6.94081	-5.33031	-4.46591	2.6498	-2.48004	NA	-0.701529	-0.844233	2.70806	-2.11719	2.53644	4.32444	-6.78169	-4.2048
CALD1-NP_149131_S498s _1_1_498_498	-3.80057	-3.86158	-5.55421	NA	-5.96541	-2.85767	-4.96616	NA	-2.28652	NA	-5.21705	NA	-2.55167	2.18561	NA	NA	NA	NA	-0.246019	-1.97195	-0.938691	1.30969	-6.29372	NA
CALD1-NP_149131_S196s _1_1_196_196	-5.43773	-5.27434	-6.41747	-2.18257	-6.27836	-4.80254	-6.35226	-5.08384	-0.932134	-4.31142	-4.30799	-5.82069	-3.45057	1.91326	1.09452	0.0952457	-2.6499	1.30769	1.49492	-1.45524	-3.02425	2.63903	-7.16188	-6.26384
FERMT2-NP_001128471_S159s _1_1_159_159	NA	NA	NA	0.984382	-5.67815	0.602709	-2.08357	NA	NA	-1.73151	-1.12538	-3.09046	-0.55359	1.84931	NA	1.26572	NA	-0.165908	NA	NA	-3.65867	2.66061	-6.02916	-2.79095
AFAP1L1-NP_689619_S329s _1_1_329_329	-6.24404	-7.47744	-6.76764	-1.7792	-4.9238	1.13409	-4.56751	-1.30737	1.83242	-2.91221	-4.52028	-3.18765	-4.14454	4.41657	0.918464	1.3675	-0.162784	-0.238418	-2.13072	-5.63645	-4.57243	2.48365	-5.80379	-1.86392
EPB41L2-NP_001422_T89t_1_0_87_89	-7.15153	-3.14673	-4.68159	-2.0121	-7.63059	-3.4507	-0.854887	-2.08583	0.42225	-4.57001	-3.69832	-3.58747	0.932162	2.88427	-0.518938	2.7716	0.483187	0.177933	-2.51672	-5.49121	2.06773	2.41891	-8.2554	-1.30257
PDE4B-NP_001032417_S46s _1_1_46_46	-5.52664	-4.71971	-5.02802	-0.345787	-5.49832	NA	-3.23047	-0.850595	1.91497	-2.78192	-4.15194	NA	NA	NA	3.06454	2.62124	0.101358	NA	-5.5929	-6.85422	1.5564	-3.3689	-4.04201	NA
EPB41L2-NP_001422_S683s _1_0_679_683	-8.12033	-5.43456	-7.54102	-3.71683	-7.43675	-4.66226	-5.19309	-5.9009	-6.7156	-4.27132	-6.38739	-6.28236	-3.17112	3.35556	1.20149	2.43156	0.229506	1.63282	-2.43598	-8.53285	2.0985	2.75556	-8.61207	-6.02393
CALD1-NP_149130_S196s _1_1_196_196	-6.95838	-6.3651	-6.81446	-4.49476	-7.32698	-1.62486	-6.35226	-4.13597	-2.7417	-6.23782	-6.29848	-3.80615	-1.35701	6.66885	-1.43932	-1.32042	-0.86106	0.0726754	-1.73291	-3.45227	-2.29986	-1.95755	-6.39367	-6.10778
CALD1-NP_149131_S250s _1_0_250_257	-8.39319	-8.23542	-8.53161	-3.29185	-5.68282	-5.7314	-5.17469	NA	-3.83056	-5.87098	-5.77409	-6.63358	-3.96756	2.60481	NA	-0.80227	NA	-0.0536334	-2.06179	-2.92718	-2.40402	0.198307	-8.29655	-7.13031
KANK4-NP_859063_S92s _1_1_92_92	NA	NA	NA	-2.81885	-3.63696	-5.24253	NA	-4.41905	-7.07483	-5.75873	-3.32635	-2.28862	-5.48126	0.541996	-1.47498	4.91824	0.619181	5.40103	-4.06466	-3.75113	NA	NA	-3.30123	-2.26222
TRIM29-NP_036233_S489s _1_0_488_489	-5.71978	-1.25022	-4.42504	-3.60398	-4.83038	-5.48484	-5.54268	-2.24881	-4.37276	-4.32745	-5.09003	-2.61775	-5.61632	2.07193	1.07446	1.99437	-0.217705	3.10175	-2.7629	-3.19252	-3.94274	-5.69092	-4.51822	-2.8585
KANK4-NP_859063_S164s _1_1_164_164	-3.13989	-3.41942	-4.00184	-1.41184	-4.32826	-4.99597	-7.91623	-3.51836	-1.77109	-1.71748	-5.03741	-0.989772	-4.35413	1.41117	-2.81655	3.04456	-0.358929	2.60119	-1.60883	-1.60606	-3.39117	-6.98142	-5.94881	-0.839057
KANK4-NP_859063_S554s _1_0_553_554	-4.87974	-4.92616	-5.5823	-2.4707	-6.45352	-2.93419	-5.19309	-3.90437	-5.56426	-3.13472	-5.46926	-0.874908	-2.53304	1.07724	-2.95472	3.4378	1.25731	4.92621	-3.24539	-2.99421	-3.45272	-5.01115	-5.2002	-2.02929
KANK4-NP_859063_S74s _1_1_74_74	-5.91446	-6.09857	-5.87817	-1.40704	-7.68431	-3.63775	-7.6525	-4.81363	-7.5077	-2.12241	-5.89203	-2.54044	-3.97222	1.90378	-1.66217	5.00614	-0.0607886	3.90872	-3.88151	-2.02223	-4.50141	-8.86537	-6.08403	-2.37169
PKP1-NP_000290_T61t _1_0_59_61	NA	NA	NA	0.156027	-6.69875	-2.79391	-1.62358	-1.91856	-2.70154	-0.709176	-8.04583	-0.298378	-9.71262	NA	-0.770761	1.37444	0.344578	3.8175	-1.60883	-1.26252	-1.13754	-1.32094	-6.32508	0.0390634
KRT14-NP_000517_S32s _1_1_32_32	-4.17767	-2.45653	-4.36512	-4.68204	-6.53293	-5.30842	-1.43958	-2.08797	-6.38537	-4.62413	-4.24811	-1.48678	-5.42769	-1.63212	-1.35241	0.719806	3.38613	4.80692	-2.61913	-0.351978	-1.33639	-1.31015	-4.90428	-1.44699
KRT14-NP_000517_S428s _1_1_428_428	-5.80563	-6.05081	-6.46241	-3.43591	-9.93102	-4.94283	-3.34905	-1.58616	-4.93504	-3.48954	-7.20753	-1.19962	-5.52783	-0.824526	-0.0398038	0.0628611	2.27988	3.80346	-0.811233	-4.09468	-4.53929	-3.4358	-8.2946	-0.599146
KRT16-NP_005548_S449s _1_0_445_449	-3.54611	-1.46437	-3.35018	-3.25343	-7.48579	-5.30204	-5.16038	-0.964253	-3.9332	-3.96663	-6.71037	-1.1709	-6.17756	-0.961889	-1.21424	2.43388	4.27532	2.13338	-1.45522	3.06952	-3.59712	-5.68661	-6.53085	-4.89658
TRIM29-NP_036233_S21s _1_1_21_21	-3.64881	-1.21632	-1.68546	-3.24143	-5.41892	-3.72914	-4.97434	-2.46755	-1.83803	-5.23753	-5.44386	-4.45558	-3.80687	1.81379	0.399217	2.42694	0.943474	3.71692	-0.01757	1.30431	-2.77568	-4.96151	-5.07674	-5.60233
TRIM29-NP_036233_S104s _1_1_104_104	NA	NA	NA	-3.22462	-6.84822	-4.68776	-4.64111	-2.48471	-2.27982	-3.89045	-6.89907	-2.55811	-4.85482	0.90435	0.425959	0.504679	0.925167	3.69353	0.52992	1.1451	-3.05265	-6.03189	-7.25398	-3.57357
KRT17-NP_000413_S13s _1_0_12_13	-5.2967	-4.63652	-5.68529	-4.13461	-5.33951	-2.96182	-2.55582	-1.92285	-2.46725	-3.72207	-6.96076	-3.06837	-4.084	1.81615	-0.10666	-0.115254	0.501494	2.16847	-2.73138	3.45775	-1.73409	-2.08919	-7.68512	-3.53864
KRT17-NP_000413_S32s _1_1_32_32	-5.02231	-4.84296	-5.8351	-3.58477	-5.00788	-1.68225	-2.90133	-3.02512	-1.48995	-3.31313	-5.16624	-2.23561	-1.91126	3.55213	-2.15914	-1.35512	2.74278	2.85147	-1.6561	2.60866	-1.9069	-2.88982	-3.54816	-1.58907
KRT17-NP_000413_S44s _1_1_44_44	-5.36721	-4.99394	-6.6066	-3.94973	NA	NA	-3.84584	-3.65989	-2.10578	-4.02276	NA	NA	NA	3.41004	0.655497	0.59258	0.865016	NA	-1.50643	3.05276	-2.74964	-3.83503	NA	NA
KRT17-NP_000413_S39s _1_1_39_39	-4.93033	-3.98637	-5.42875	-2.28582	-4.30023	-4.50497	-5.27078	-3.06587	-0.813876	-3.75214	-5.30777	-4.25236	-1.44784	3.98554	0.550757	0.222471	2.14911	2.40939	-1.09679	1.59758	-1.8927	-4.13068	-5.52355	-2.65353
PEG3-NP_001139659_S619s _1_1_619_619	NA	NA	NA	-5.84414	-6.32974	-6.92596	-7.02896	-0.494607	-2.8488	-3.12671	-8.98936	-5.28834	-6.34988	2.85822	2.27118	-1.02896	-2.25238	0.952159	-3.11738	-0.67318	1.16817	-4.85361	-9.6566	-6.50375
CDK18-NP_002587_S14s _1_1_14_14	-0.383704	-3.49337	-0.0432042	-3.76725	-5.24142	-1.73539	-3.05466	0.388928	-0.550586	-3.07659	-3.46244	-3.98728	-3.89304	-2.95602	4.89639	-4.27436	-2.91666	-2.46753	-1.01999	2.19808	-1.53997	-5.15789	-4.73967	-6.96726
CBS-NP_000062_S32s _1_1_32_32	NA	NA	NA	NA	-5.38856	-5.92058	-2.13059	2.22033	-0.880815	NA	-5.59809	NA	-7.19988	NA	5.28192	NA	-4.45444	NA	-4.55307	1.82381	-0.988403	-4.30116	-3.62067	NA
FN1-NP_997647_S2475s _1_1_2475_2475	-5.25071	-5.57938	-6.06168	NA	-5.99344	-6.46259	-3.88264	-0.764815	-1.67961	NA	-7.34725	-7.4067	-8.24317	-1.20346	2.24667	NA	-1.83917	-8.60287	-1.44734	3.29017	-3.25624	0.852186	-6.08011	-8.11325
PCDH18-NP_061908_S869s _1_1_869_869	NA	NA	NA	-2.73961	-5.44461	NA	-3.91943	-2.28956	-4.23665	-2.65763	-3.94146	NA	NA	1.44906	3.87795	1.82319	-2.68129	NA	-5.45899	-0.106189	-4.52272	0.513378	-5.05322	NA
TRIM29-NP_036233_T158t _1_1_158_158	NA	NA	NA	-2.75402	-5.49832	-4.69414	NA	-1.41245	-3.17457	-0.873552	-4.34609	-5.65723	-5.82358	-0.831631	4.51085	0.00271829	-2.62375	-1.85938	-1.91212	2.13664	NA	NA	-4.57505	-7.0581
SNTB1-NP_066301_S389s _1_1_389_389	-2.85936	-4.17587	-4.10483	-1.93767	-6.43951	-7.23204	-3.96646	2.1174	-2.05223	-2.18255	-4.4477	-2.24886	-6.79468	-0.888471	-1.28555	0.944185	2.77678	-0.231401	-1.69943	2.24836	3.34131	-1.52163	-0.906456	-0.969494
NCL-NP_005372_S184sS206s_2_2_184_206	-1.66369	0.603157	-5.10105	-1.86084	NA	-6.131	-0.887597	2.8551	0.263829	-0.0657042	NA	-4.23247	-2.89167	2.14298	-3.71465	1.95505	-0.834908	-3.23708	0.835174	-0.120155	2.28551	0.0299816	NA	-3.22652
PPP1R1B-NP_115568_S94s _1_0_92_94	NA	NA	NA	-3.03494	-8.21913	-3.56548	-0.0146409	NA	-2.34453	NA	-6.29666	NA	-3.62989	-0.533222	NA	2.58655	NA	NA	1.06756	-0.628491	2.21923	0.222045	-4.63972	NA
ZNF521-NP_056276_S605s _1_1_605_605	-4.87668	-4.34226	-5.03551	-1.27979	-6.04482	-1.4123	-3.8949	-2.88358	-2.71492	-1.88386	-4.72351	-3.05733	-1.82975	2.21166	0.0649371	3.00986	-0.335392	0.94982	-2.33357	1.80147	2.06063	-2.69128	-5.67445	-3.18692
CHRM3-NP_000731_S413s _1_1_413_413	NA	NA	NA	-1.63994	-5.95607	-3.48471	NA	NA	-4.53787	-0.424525	-4.15376	-4.31421	-2.43756	4.18448	NA	4.42322	NA	-2.11434	-0.675345	-0.148085	NA	NA	-5.21588	-5.23199
PEG3-NP_001139659_S783s _1_1_783_783	-4.99471	-5.44689	-6.11224	-6.73252	-2.41085	-4.02459	-3.63322	-2.31529	-3.70784	-1.19228	-4.20638	-4.89294	-4.11194	0.693569	1.37086	-1.08217	-5.91899	0.173255	-2.35129	2.20088	5.22802	-1.53027	-4.27913	-5.7351
PEG3-NP_001139659_S71s _1_1_71_71	NA	NA	NA	-2.51151	-4.80002	-4.4327	-3.04443	-1.71268	-2.92243	-0.212039	-5.05919	-3.93206	-4.29359	0.125172	3.10688	0.303432	-5.49793	0.114778	-1.42568	-5.30306e-05	2.4749	-1.20656	-5.09242	-3.58289
PEG3-NP_001139659_S279s _1_1_279_279	NA	NA	NA	NA	-5.52401	-4.36468	-4.96208	-0.498896	NA	NA	-4.62915	-4.58369	-4.54975	0.968294	3.67515	NA	-6.5885	0.963854	NA	NA	2.60273	-3.23726	-5.08654	-5.15279
KRT5-NP_000415_S571s _1_1_571_571	-4.33709	-4.34072	-4.84263	-2.60035	-5.49365	-4.64525	NA	NA	NA	-1.79967	-3.95416	-4.14633	-3.79756	0.369109	NA	3.71538	NA	1.23752	NA	NA	NA	NA	-5.10025	-5.10854
FSTL1-NP_009016_S165s _1_1_165_165	NA	NA	NA	-3.69282	-5.79259	-3.83117	-3.48398	-2.50186	-1.63052	-3.4314	-5.52006	-2.0103	-4.61961	NA	2.74363	-2.23182	-2.63944	-2.16346	-2.04013	-2.30991	5.75118	2.01967	-5.30602	-1.43767
CALD1-NP_149131_S12s _1_1_12_12	-6.84494	-6.95978	-7.15339	-2.87407	-3.57391	-5.44658	-2.76231	-1.61833	-5.11801	-4.43169	-3.56405	-3.14568	-5.82358	-1.91395	2.6322	1.56874	-1.57241	0.933446	-0.742304	-4.10026	1.3031	2.80519	-3.95382	-3.52699
SYNM-NP_663780_S1181s _1_1_1181_1181	-5.08822	-4.78288	-5.234	-3.35668	-4.54312	-3.24239	-0.901908	-2.67128	NA	-2.79595	-3.46788	NA	-4.20276	0.55147	2.54752	1.10379	-2.82251	NA	NA	NA	2.901	-0.323933	-3.26008	NA
SYNM-NP_663780_S1049s _1_1_1049_1049	-4.52717	-4.10192	-4.85199	-3.30385	-6.71042	-3.75465	-1.27194	-2.55333	-5.13809	-3.13673	-4.97209	-4.24794	-2.12318	0.8333	0.971949	2.08458	-3.00296	-4.03002	-4.70865	-2.92997	4.71195	0.601856	-3.47761	-3.78786
SPP1-NP_001238759_S232s _1_0_228_232	-5.94052	-5.73344	-6.14969	NA	-3.31234	-3.14249	-1.76055	-4.11667	-4.49325	NA	-3.2701	-2.56253	-4.26797	-0.950047	-0.752933	NA	-5.2024	-3.16691	-2.71563	-3.94106	6.82118	0.878083	-2.49579	-3.34298
SYNM-NP_663780_S653s _1_1_653_653	-7.52862	-7.19704	-7.69644	-2.84286	-3.7117	-3.46133	-4.31605	-2.33888	-6.4233	-1.94801	-3.09954	-5.4518	-1.66441	0.449632	0.633212	0.613399	-3.03696	-5.25802	-4.10405	-4.33767	5.92162	1.79308	-2.88381	-5.28556
ETV6-NP_001978_S131s _1_1_131_131	-3.35143	-3.13595	-3.63669	-3.33747	-1.49302	NA	-6.87972	-2.39678	-2.18611	-3.59578	-1.83848	-1.52212	NA	-5.38355	1.2728	1.62195	-0.745989	5.1414	-0.795478	-0.0391559	0.270978	-2.76897	1.15125	0.77743
CYBRD1-NP_079119_S260s _1_1_260_260	-5.96352	-6.89816	-2.44573	-0.907628	-4.39365	-9.36395	NA	NA	2.70261	-3.93054	-6.88274	NA	-9.83372	NA	NA	0.560196	NA	NA	-1.68761	-2.22612	NA	NA	0.259576	NA
KRT5-NP_000415_S18s _1_1_18_18	-4.3141	-4.42545	-4.49058	-5.9858	-2.59068	-3.16375	-6.32364	-2.7785	-3.2058	-6.26188	-2.1669	-3.32461	-3.68811	1.70721	4.53982	1.157	2.06804	-0.186959	-2.10709	0.522249	-6.54673	-5.25285	-1.26117	-4.5076
KRT5-NP_000415_S567s _1_1_567_567	-3.76532	-2.683	-3.73593	-4.18263	-5.09195	-3.19138	-4.80466	-2.54475	-2.27313	-5.15935	-4.20275	-6.28015	-4.17482	0.691201	3.08682	3.9467	0.517185	-0.0629896	-1.69746	0.0418428	-6.55383	-5.51397	-3.48937	-6.88108
KRT5-NP_000415_S62s _1_1_62_62	-5.6554	-5.67182	-6.55979	-3.36628	-7.56987	-4.4242	-6.85518	-2.20163	-5.32328	-3.98266	-6.08437	-3.65815	-4.61495	-2.74997	2.26672	2.22338	3.15338	1.3919	-1.79396	-1.77644	-7.88186	-7.18427	-7.39116	-3.89501
KRT5-NP_000415_S64s _1_1_64_64	-6.23791	-6.18947	-6.01861	-2.74922	-7.26159	-5.89507	-6.75705	-1.10365	-5.67582	-4.30139	-5.06281	-6.37955	-6.44304	-1.56581	3.36093	1.82088	0.828402	1.05274	-2.75305	-0.877073	-8.67726	-7.3526	-7.06193	-5.82594
KRT5-NP_000415_S50s _1_1_50_50	-4.13475	-4.09114	-5.12164	-3.07095	-5.17836	-4.10536	-5.21762	-2.1566	-2.5922	-2.30883	-4.73258	-4.21039	-4.22838	0.849878	3.84675	2.30202	2.23542	1.23284	-1.11649	0.153565	-4.24338	-4.46301	-5.80771	-3.90665
KRT5-NP_000415_T24t _1_1_24_24	-4.72799	-4.93078	-5.5617	-3.30385	-6.04949	-6.26917	-4.48164	-1.93357	-2.83318	-3.47149	-6.36743	-4.74495	-5.78167	0.513577	0.691154	1.64277	1.17623	1.06209	-1.83925	0.00553309	-3.98772	-3.42285	-5.9155	-3.27776
KRT5-NP_000415_S21s _1_1_21_21	-4.03971	-3.90164	-1.21731	-3.22702	-6.63102	-7.65289	-6.56284	-2.82997	-3.99567	-2.9503	-3.93783	-2.61996	-4.7803	0.743304	4.29914	1.68209	2.23803	0.690185	-2.74714	-0.779316	-6.66272	-5.72977	-4.64168	-2.0619
KRT5-NP_000415_S16s _1_1_16_16	-4.26351	-3.87083	-4.46437	-2.62436	-7.28728	-3.89068	-7.9428	-1.05218	-2.23743	-2.35694	-5.60172	-4.10436	-3.74167	1.38986	4.24566	1.40682	0.899015	-0.951829	-0.598539	0.983104	-6.25082	-6.91884	-6.90124	-2.88878
C1orf116-NP_076427_S519s _1_1_519_519	-1.84151	-1.81563	-4.5917	-3.32546	-1.44864	-6.36269	-4.29151	-2.13515	1.25898	-3.8664	-6.16239	-5.57108	-8.05221	-1.66291	3.23613	2.13316	-1.79471	1.85737	2.50718	-3.2009	1.01193	-2.89197	-7.68904	-7.37721
C1orf116-NP_076427_S133s _1_1_133_133	NA	NA	NA	-3.92092	-2.81021	-7.29155	-6.83679	NA	1.34377	-4.62814	-7.35632	-5.09616	-7.89153	-1.62028	NA	3.93513	NA	2.42108	4.41552	-2.54732	-0.313735	-4.43712	-6.1389	-6.98823
C1orf116-NP_076427_S131s _1_1_131_131	-2.39795	-2.49042	-5.55421	-2.20178	1.81166	-3.00859	-8.78509	-3.55267	-0.0619367	-3.30712	-5.56724	-2.86957	-5.38578	-1.12293	0.684468	0.921053	-3.4031	1.93222	2.1586	0.675867	0.611863	-5.79019	-5.09829	-4.72654
C1orf116-NP_076427_S580s _1_1_580_580	-3.54917	-3.02348	-4.50744	-3.35908	-1.11	-4.39231	NA	-1.3374	0.723472	-4.35351	-4.54024	-4.54172	-5.70016	-0.725056	3.5303	3.00755	-0.272625	1.0083	1.98136	-0.340806	NA	NA	-4.50254	-2.98428
C1orf116-NP_076427_T295t _1_0_294_295	-4.37082	-3.69519	-5.80888	NA	-1.3342	-4.95558	NA	-2.43967	1.83465	NA	-3.94328	-4.16621	-5.94002	NA	1.14132	NA	-1.17751	2.08894	4.18313	-1.56696	NA	NA	-4.0714	-1.32121
STAC2-NP_945344_S221s _1_1_221_221	-3.87415	-3.97405	-4.89881	-1.88725	-6.65437	NA	NA	-2.47184	0.346387	-2.24669	-5.01019	-3.66036	NA	-0.331915	2.50072	1.33743	-0.997054	-0.610328	0.831236	-1.68706	NA	NA	-5.62546	-2.84918
STAC2-NP_945344_S228s _1_0_225_228	-4.1838	-5.41299	-5.86506	-1.91126	-8.3686	-5.57624	-8.31693	-2.48256	-0.465797	-2.82602	-6.43638	NA	-5.16221	-2.05605	2.16421	2.25576	-0.947364	NA	2.86167	-3.30703	-0.514952	-6.01894	-6.07031	NA
SPARCL1-NP_004675_S92s _1_1_92_92	-4.92573	-4.94927	-5.92685	NA	-4.88176	-4.58574	-5.78392	-3.68134	-0.842883	NA	-2.79834	-3.78627	-6.32427	-4.91225	0.686697	NA	0.815326	-2.68507	4.82515	-2.39091	-5.94307	-0.485785	-3.50504	-4.44471
PALLD-NP_001159581_S573s _1_1_573_573	-4.40914	-6.91665	-7.73015	-4.32909	NA	-4.42207	-3.31838	-1.41245	0.21251	-0.691135	NA	-2.76575	-4.49852	-1.82159	1.87673	-1.39907	-2.89574	-2.9985	3.93302	0.539007	-0.751677	-0.194452	NA	-4.86397
EGFR-NP_005219_T693t _1_1_693_693	-5.45765	-6.28499	-5.8688	-2.73001	-7.65395	-3.62499	-6.57101	-3.15165	3.05069	-5.54424	-5.79768	-6.22493	-4.63126	-1.32661	1.05218	0.840091	0.773482	-1.13194	1.97742	1.55568	-2.19334	1.22552	-7.81642	-5.18307
FAM171A1-NP_001010924_S460s _1_1_460_460	NA	NA	NA	-6.46841	-6.56329	-6.76867	-5.10109	-5.37549	0.75471	-9.16852	-4.84145	-7.04665	-8.08714	-5.1704	1.54468	-0.661166	4.46362	-2.18451	-1.22087	1.00266	4.65987	-1.80218	-4.29677	-7.16991
STAC2-NP_945344_S48s _1_1_48_48	-8.49129	-7.40503	-7.85374	-4.43474	-7.55819	-7.14276	-8.01845	-2.57263	-2.43824	-7.5829	-5.47833	-8.29027	-7.3955	-2.98444	4.90753	2.09152	-2.7859	-1.28865	4.71093	-5.86268	-0.13619	-5.20969	-6.39171	-8.41139
MFGE8-NP_005919_S42s _1_1_42_42	-6.26243	-8.47114	-5.73585	-1.5415	-3.45013	-4.47733	-3.44718	-5.34333	0.0228517	-1.03191	-2.03263	-6.32875	-5.15523	-3.78019	0.06048	4.0878	-4.1746	-0.549512	-1.03574	2.97735	-2.35194	-0.533261	-3.29143	-5.58603
IGF2BP3-NP_006538_S184s _1_1_184_184	NA	NA	NA	-1.28459	-6.29938	-6.26491	-4.31196	-5.71004	-2.62567	-1.88587	-5.28418	-5.69699	-6.36386	-6.86138	0.156307	3.63211	-6.99125	1.12525	-2.18783	4.55822	-5.40097	-1.11161	-3.8382	-2.6675
IGFBP3-NP_001013416_S207s _1_1_207_207	-4.97172	-4.8938	-5.1722	-2.85966	-5.61042	-5.10012	-3.84788	-2.80209	-3.29059	-3.61983	-3.94328	-4.95038	-5.65358	-2.90391	0.234305	-2.09765	-2.70221	-3.06399	-4.23797	5.9743	0.422483	-1.69212	-6.22317	-5.15512
LPHN2-NP_036434_S1219s_1_1_1219_1219	NA	NA	NA	-2.92449	-7.00236	-5.50397	-6.50968	-5.24682	-0.387703	-1.64732	-6.34928	-6.18517	-6.09838	-3.04364	-4.11578	1.58725	-0.646609	0.65276	-1.59505	4.83752	-0.879509	-4.30548	-7.72824	-6.50608
PPP1R1A-NP_006732_T78t _1_1_78_78	-3.56144	-3.03581	-4.58609	0.218454	-7.11446	NA	-3.34292	-1.84779	-3.79932	-3.56771	-5.82127	-4.7339	NA	0.501735	-2.58478	6.96309	-0.821831	-2.97745	0.332981	-3.8824	-2.41349	-3.6926	-2.07641	-3.86007
PPP1R1A-NP_006732_S67s _1_1_67_67	-1.91202	0.000771607	-1.91204	0.00236165	-5.3979	-3.50384	-7.05145	-1.54756	-1.63945	-0.899612	-4.85596	-4.27224	-6.55714	-2.38525	-4.68852	5.23052	-1.84702	-4.88611	1.55991	-1.52227	-3.37933	-7.40655	-4.82981	-5.23432
PPP1R1A-NP_006732_S6s _1_1_6_6	NA	NA	NA	-0.427422	-8.31722	-7.98448	-4.27107	-2.7978	-0.427866	-0.721204	-5.36039	-5.43413	-9.54262	-2.50603	-4.55258	5.00151	-2.01178	-4.31071	1.77654	0.293218	-3.60186	-3.70986	-3.52268	-3.90433
EGFR-NP_005219_S991s _1_1_991_991	-3.63348	-3.91704	-4.01682	NA	-3.76541	NA	-3.15074	-2.48471	3.68661	NA	-4.38783	NA	NA	NA	-0.222543	NA	1.98435	NA	0.537797	0.812727	-1.28668	0.996774	-3.29339	NA
EGFR-NP_005219_S1166s _1_1_1166_1166	-4.32483	-5.53933	-3.44194	-1.51029	-2.00915	-4.90244	-3.28363	-0.959964	0.174578	-2.82401	-4.65093	-3.03965	-5.73742	0.928033	1.57365	1.60807	0.00459305	-0.961185	-0.188907	0.921656	-2.80882	3.23464	-5.26095	-5.09922
LTBP1-NP_996826_S1415s _1_0_1413_1422	-5.3994	-4.71817	-4.73589	-1.19095	-3.19556	-0.511074	-5.92499	-1.67194	-1.48995	-1.23438	-4.28803	-3.78185	-4.65222	-0.0192961	-1.14515	4.03691	-1.16966	-1.48279	0.201032	2.23719	-2.53186	1.77798	-4.65736	-5.74908
NFIX-NP_002492_S265sT267t_2_1_265_268	-3.03718	-2.67992	-4.32018	-4.70365	-6.26902	-2.20938	-4.05845	-1.98075	0.879661	-5.50414	-4.98298	-5.93777	-5.90276	-0.741635	0.254362	1.79312	0.904245	1.46675	2.72972	0.539007	0.914872	-2.17335	-5.25507	-2.74903
ZNF462-NP_067047_S688s _1_1_688_688	NA	NA	NA	-3.08056	-6.1686	-4.33067	-3.41242	-3.21169	-1.68184	-3.72808	-7.09867	-6.37292	-8.19427	0.245956	0.00476681	3.491	0.904245	1.21179	0.297532	1.95509	1.57534	-1.87339	-7.08545	-2.05026
NFIX-NP_002492_S265s _1_1_265_265	-4.67587	-4.74898	-5.85382	-4.67724	-8.00894	-3.48258	-4.314	-3.32964	0.783717	-4.27934	-6.45815	-3.96961	-7.40481	-0.715583	-0.534537	0.476921	1.67313	0.863275	1.26253	2.80138	1.18711	-0.947601	-8.44157	-4.93385
LPHN2-NP_036434_S1353s _1_1_1353_1353	-2.57577	-1.9928	-3.91196	-1.33501	-3.672	-4.57086	-5.49566	-3.04656	1.47095	-0.536782	-3.09591	-2.33059	-5.26002	-2.03237	-1.84268	2.63512	0.676717	1.18139	1.19754	2.78183	-3.14261	-4.03357	-4.59857	-5.14813
BCL11A-NP_075044_S205sT208t_2_2_205_208	NA	NA	NA	-1.24377	-4.43102	-4.49009	-4.24245	-4.23033	3.46571	-2.22665	-4.63641	-1.49562	-4.48222	-0.0737675	-0.271571	3.09313	0.85717	2.82808	0.715042	-1.01673	-2.28803	-3.31495	-3.92834	-2.20166
BCL11A-NP_075044_S205s _1_1_205_205	-0.86044	-3.66438	-4.39508	-2.50191	-2.73081	-4.20739	-5.88819	-3.51192	2.26751	-2.68971	-2.79652	-3.11697	-4.43797	0.345426	-2.45999	3.38228	0.535492	4.16835	0.579154	-0.631284	-2.07497	-5.41038	-2.80346	-4.09532
BCL11A-NP_075044_S201s _1_1_201_201	NA	NA	NA	-2.66278	-4.47072	NA	NA	-1.90783	2.73385	-2.83203	-4.01404	-1.52654	NA	NA	-2.6873	3.11858	0.0647442	2.92164	-0.00378427	-1.07538	NA	NA	-3.57167	-2.8748
BCL11A-NP_075044_S86s _1_1_86_86	-1.24827	-4.07573	-4.61043	-2.08173	-5.58473	-3.79929	-3.75793	-2.92433	1.87258	-3.26903	-4.30799	-2.58241	-4.46126	-0.170869	-3.09066	3.76858	0.208584	3.87363	0.33692	-0.67318	-1.93294	-4.92914	-4.45159	-3.82746
BCL11A-NP_612569_T214t _1_1_214_214	NA	NA	NA	-1.19815	-4.78134	-5.30629	-4.66973	-5.0045	2.20281	-4.12098	-4.36424	-2.21131	-6.11468	-0.855314	-5.60444	5.81344	-0.0817108	3.87129	-0.525672	-1.20665	-4.61031	-4.56875	-4.24974	-3.74827
BCL11A-NP_075044_S625s _1_1_625_625	-0.61824	-3.36396	-3.29962	-1.74559	-6.71276	-7.91221	-5.17878	-5.101	3.31621	-3.30712	-5.79587	-3.29368	-6.3103	0.598836	-3.03495	3.47018	-0.442618	3.87597	1.02227	-1.07817	-0.55046	-4.35943	-5.77244	-3.98818
BCL11A-NP_075044_S630s _1_1_630_630	-1.38776	-5.96146	-6.64593	-2.72521	-5.22974	-6.98122	-6.99829	-4.37401	1.93729	-2.72178	-4.25718	-3.28926	-5.22742	-0.819789	-4.53475	3.63673	1.5136	3.57891	-0.108162	-0.737421	-1.77197	-4.91404	-3.70493	-4.85698
BCL11A-NP_075044_S608s _1_1_608_608	-2.01779	-5.04016	-5.61975	-4.45395	-4.25352	-5.23403	-7.93462	-3.09803	2.65129	-5.23954	-4.07936	-3.66036	-6.84125	-0.526117	-2.88118	2.55879	0.378576	3.40582	-0.46856	-0.902211	-1.62046	-4.7975	-3.09938	-4.30728
VIM-NP_003371_S419s _1_1_419_419	-10.1024	-12.7387	-9.37802	-9.27281	-8.83569	-9.13014	-4.89257	-12.7826	-7.70405	-9.2026	-5.4747	-7.02897	-6.66427	2.4106	-2.13239	-4.54732	-10.8331	-6.31995	-8.19446	-1.32396	2.28551	4.57045	0.363441	5.36369
NES-NP_006608_S702s _1_1_702_702	NA	NA	NA	-6.27393	-8.84503	-3.151	-5.75939	-4.80935	-2.86442	-5.879	-7.44523	-4.35176	-2.79386	5.08681	-0.414197	-5.73629	-5.68884	-5.81706	-1.56748	3.63651	-1.32219	4.74093	-9.18627	-2.51144
NES-NP_006608_S588s _1_0_585_588	NA	NA	NA	-6.51883	NA	-3.64625	-6.92265	-5.15461	-4.20095	-6.86125	NA	-5.85162	-3.10359	2.90085	2.43164	-8.01709	-8.64933	-5.39135	-5.03163	4.94366	-3.45035	2.84404	NA	-6.0938
NES-NP_006608_S548s _1_1_548_548	-6.70851	-7.32029	-6.81071	-8.86704	-3.64397	-5.22978	-4.74537	-6.97744	-3.92427	-8.42683	-2.8183	-7.75129	-4.47989	2.91032	-1.17413	-8.75731	-8.83501	-7.85203	-1.18148	4.46046	-2.29276	4.99558	-2.70548	-7.83141
NES-NP_006608_S820s _1_1_820_820	-6.92312	-6.50068	-5.83322	-9.96671	-7.0187	-4.12875	-9.00589	-7.08252	-4.79001	-9.38702	-6.11703	-7.48622	-3.1129	4.38815	-1.84491	-8.69717	-10.7311	-8.68941	-2.80622	4.21467	-1.08309	3.95973	-7.36373	-8.84695
NES-NP_006608_S713s _1_1_713_713	-5.23232	-5.52084	-4.87446	-7.72415	-5.43994	-5.02997	-3.03217	-6.3298	-4.52449	-8.22637	-7.71378	-5.75442	-4.1818	3.39819	-0.850989	-7.68168	-9.88896	-7.75379	-0.88607	4.38226	-1.495	3.65545	-8.67674	-6.3803
NES-NP_006608_S905s _1_1_905_905	-5.71518	-6.22182	-5.78454	-8.45406	-8.21212	-3.5676	-3.79677	-8.14405	-3.95551	-7.51073	-6.91177	-7.33381	-3.42496	3.84344	-5.16765	-7.27225	-9.2953	-8.75724	-0.945151	3.51082	-3.70128	5.06895	-7.41076	-7.53793
NES-NP_006608_S325s _1_1_325_325	NA	NA	NA	-6.09625	-5.19004	-1.86504	-3.26727	-8.20838	-3.76585	-4.90678	-4.22089	-6.99142	-1.86934	4.49236	-3.26894	-6.5436	-8.7304	-6.96085	-2.54035	3.75661	-2.33301	4.87042	-4.53194	-7.68001
NES-NP_006608_T338t _1_1_338_338	-6.36207	-6.17252	-5.41189	-5.68087	-5.93272	-0.755512	-3.35927	-9.08119	-3.80155	-6.49641	-5.12269	-6.35746	-1.22195	3.65397	-2.00537	-5.46334	-10.242	-6.81817	-2.77471	2.56118	-2.12469	5.67967	-4.87293	-6.70639
NES-NP_006608_S828s _1_1_828_828	-7.20058	-7.67155	-6.61409	NA	-5.5497	-4.12449	-3.89899	NA	-2.05447	NA	-4.98298	NA	-3.78591	2.4556	NA	NA	NA	NA	-1.81759	3.90464	-0.659354	2.90662	-5.5941	NA
NES-NP_006608_S578s _1_1_578_578	-8.3288	-8.33094	-7.05602	-6.99904	-6.03781	-3.11486	-4.99683	-3.94726	-1.95629	-6.72894	-5.43297	-4.64996	-2.65646	3.67055	-1.58195	-5.87277	-6.27205	-5.75156	-0.474468	4.25657	-0.915018	3.32959	-6.79737	-5.24363
NES-NP_006608_S680s _1_1_680_680	-7.53169	-7.30489	-6.67027	-9.74101	-6.92061	-4.27116	-2.73777	-8.72521	-4.17641	-6.36611	-6.08981	-5.21766	-3.64852	3.60424	-2.68061	-7.70944	-7.68429	-4.57502	-0.444927	2.44387	-2.38035	4.95242	-6.38191	-5.35777
NES-NP_006608_S790s _1_1_790_790	-7.40906	-7.2864	-6.49237	-7.6137	-5.75055	-2.04997	-2.87475	-5.63498	-2.50518	-7.59693	-4.47311	NA	-2.58893	4.21526	-0.60585	-6.85356	-8.10012	NA	-0.689131	4.30684	-1.88086	3.83025	-5.13945	NA
NES-NP_006608_T354t _1_0_352_355	-7.53322	-6.67631	-8.19829	-9.19118	-5.65013	-1.95644	-2.68462	-5.28328	-4.38838	-7.50071	-4.20275	-6.60928	-1.68537	3.9737	-1.76914	-8.30162	-8.70948	-5.7656	-1.33903	3.45496	-2.77095	5.22649	-4.28893	-6.36166
GPRIN3-NP_938022_S336s _1_0_334_338	-7.98543	-9.1105	-5.06359	-5.60404	-6.30405	-5.38919	-2.12446	NA	-4.1831	-4.68226	-4.05759	NA	-7.06016	-5.04961	-7.69926	-2.61349	-8.16812	NA	-4.69289	-8.30661	5.89085	0.230677	-5.11985	NA
CLDN11-NP_005593_S198s _1_0_196_198	NA	NA	NA	-4.40833	-5.61977	-5.38919	-1.89344	-11.5109	-4.88372	-3.66193	-5.42753	-6.9362	-6.27071	-4.61621	-9.32163	-4.51262	-5.79084	-6.67081	-4.60821	-4.87115	-1.28194	6.06812	-5.52747	-7.04413
PIGR-NP_002635_S735s _1_0_734_735	-5.6692	-5.8644	-6.2789	-8.93907	-2.84057	-1.36767	-2.00179	-7.02247	-7.38052	-7.70117	-5.1608	-6.59382	-7.3955	-6.06562	-7.66137	-10.3326	-10.0171	-7.11991	-6.7509	-7.13911	7.69943	-0.0757613	-2.88773	-4.17452
PIGR-NP_002635_S673s _1_1_673_673	-6.72078	-7.33724	-7.50919	-7.3784	-1.4066	-0.583343	0.289974	-6.7008	-6.33405	-7.60294	-7.21479	-10.2408	-6.31961	-6.28825	-6.03009	-9.81444	-9.35545	-10.2963	-5.99072	-6.27047	5.41266	0.76155	-7.79683	-6.28946
PTRF-NP_036364_S167s _1_1_167_167	-8.18624	-8.371	-7.9455	-8.97748	-6.30172	-9.44685	-6.77545	-5.46127	-7.02798	-9.01417	-8.79521	-10.2916	-7.93577	-1.65581	-4.44784	-5.72704	-5.66792	-10.4531	-10.3509	-9.54952	-2.7094	7.61973	-8.90799	-8.93314
NEFM-NP_005373_S628sS633s_2_2_628_633	-4.95486	-4.65501	-5.38193	-9.44088	-6.18261	-9.12802	-0.000330119	-9.01471	NA	-8.97208	-5.12814	-6.46791	-8.15468	-3.91756	-9.33946	-8.90998	-10.9377	-6.87431	NA	NA	-0.694863	5.16822	-5.57647	-7.73591
NEFM-NP_005373_S620s _1_1_620_620	NA	NA	NA	-8.89345	-9.88197	-5.75053	-1.99566	-8.34992	NA	-8.6774	-8.28897	-8.07821	-5.30194	-3.89387	-9.53111	-9.43508	-9.45744	-6.90004	NA	NA	-0.910284	6.3206	-9.44887	-4.58912
NEFM-NP_005373_S680sS685s_2_2_680_685	NA	NA	NA	NA	-5.59174	-5.38281	-6.30933	-6.66648	NA	NA	-5.06826	-3.82382	-5.18783	NA	-6.41786	NA	-6.81341	-4.72004	NA	NA	-2.97927	7.21834	-3.55208	-4.50993
NEFM-NP_005373_S685s _1_1_685_685	NA	NA	NA	-5.33752	-6.8272	-5.01297	-3.00968	-6.59572	-6.07076	-4.77648	-5.33862	NA	-6.39646	-3.30416	-7.60566	-4.59358	-6.56496	NA	-5.2975	-8.08596	-2.92719	6.58172	-5.45496	NA
MYPN-NP_115967_S928s _1_1_928_928	NA	NA	NA	-8.04108	-2.64907	-5.21065	-3.44513	-6.65791	-8.86655	-7.28822	-4.37512	-8.89994	-6.98098	-4.93357	-5.65347	-9.3171	-6.77156	-8.45317	-5.59487	-10.3846	-3.81728	7.01549	-5.14337	-3.0495
GFPT2-NP_005101_T227t _1_1_227_227	-4.32176	-4.99394	-4.70219	NA	-6.03548	-7.53599	-2.44543	-4.87368	NA	NA	-5.09003	-5.83395	-6.80166	-4.61858	-3.13523	NA	-3.8477	-5.85448	NA	NA	-1.71752	6.35297	-5.70385	-5.43696
NEFM-NP_005373_S672s _1_1_672_672	NA	NA	NA	-5.86095	-7.3807	-5.55498	-2.84613	-4.59061	NA	-5.51417	-6.01542	NA	-6.38016	NA	-5.4841	-6.02082	-5.78038	NA	NA	NA	-2.11759	6.93564	-6.41131	NA
NEFM-NP_005373_S615sS620s_2_2_615_620	-4.25278	-4.23904	-5.35759	NA	NA	-3.5506	-3.04443	-4.29681	-6.85171	NA	NA	-6.59382	-5.12495	-5.78616	-4.86457	NA	-4.97749	-7.21581	-6.8474	-7.748	-1.48316	6.10696	NA	-7.09071
FGF2-NP_001997_S288s _1_1_288_288	NA	NA	NA	-5.15745	-7.82444	-5.19364	-1.3251	-4.28394	NA	-6.46234	-5.15898	-6.46791	-5.23906	-0.29639	0.508414	-0.735188	-4.51197	-4.73174	NA	NA	6.63654	0.778814	-5.26683	-4.75915
SPP1-NP_001238759_S75sS76s_2_2_75_76	-4.95179	-4.56719	-5.3501	NA	NA	NA	0.216376	-3.58055	-6.91641	NA	NA	-5.34136	NA	-1.46871	0.871665	NA	-4.42829	-6.01821	-6.77651	-9.44897	5.05521	0.168095	NA	-5.47423
MYH11-NP_001035203_S1961s _1_1_1961_1961	-3.78218	-3.43637	-4.29958	-6.09145	-1.95544	-3.18075	0.016025	-5.25326	-5.49732	-4.63415	-1.36127	-5.99299	-0.399891	1.0275	-7.38058	-5.56743	-3.82416	-5.66736	-4.61806	-8.72836	4.99129	-0.64332	3.98696	-5.30186
PTPRZ1-NP_002842_T1684t _1_0_1683_1684	NA	NA	NA	-1.90165	NA	-4.15425	-1.6338	-3.6363	-4.31475	-2.69973	NA	-5.8229	-3.80454	NA	-4.27847	-1.05903	-5.12133	-5.68373	-2.88697	-5.17559	6.8851	0.985983	NA	-6.739
NPY1R-NP_000900_S368s _1_1_368_368	-1.6361	-5.79353	-6.13658	-5.25829	-1.53972	-3.91194	-1.26785	-5.43983	-4.45532	-3.69801	3.62857	-2.32175	-5.1203	-3.13127	-5.70473	-3.11083	-5.78561	-4.83699	0.85093	-5.56383	6.27908	-0.235455	-2.10188	-5.94939
LTBP2-NP_000419_S250s _1_1_250_250	NA	NA	NA	-3.65921	-3.50384	-3.2764	-0.304945	-5.7615	-2.9559	-3.19085	-3.50417	-3.13685	-4.07468	-0.149554	-10.008	-2.91652	-5.23117	-2.09095	-2.51081	-3.62544	-1.31982	5.28691	-3.61283	-2.42759
VCAN-NP_004376_S2116s_1_0_2114_2116	-4.57316	-4.71663	-5.00367	-3.66161	-3.11382	-3.21689	-1.75851	-6.56355	-3.39546	-4.09692	-3.36446	-5.85604	-1.98345	-0.0382427	-4.07567	-0.577891	-6.93371	-5.1668	-2.03225	-1.15079	-2.09391	6.44145	-2.08425	-5.33447
VIM-NP_003371_S10s _1_0_8_10	NA	NA	NA	-3.32546	-4.10172	-4.0331	-2.97084	NA	-4.74315	-4.09292	-5.17168	-8.71659	-3.71372	0.674622	NA	-2.30584	NA	-5.63461	-6.66228	-2.69815	0.952749	6.20623	-2.94848	-2.44623
VCAN-NP_004376_S1349s _1_1_1349_1349	-4.16694	-4.19898	-4.31269	-3.4023	-4.14843	-4.57086	-1.58474	-7.79878	-5.67582	-3.60781	-4.1338	-4.9062	-5.09934	-1.06373	-6.45351	-0.786078	-8.92916	-5.09663	-4.94498	-4.46057	-1.39794	5.23296	-3.69318	-4.34688
NEFL-NP_006149_S60s_1_0_59_63	NA	NA	NA	-3.69282	-3.21892	-1.36342	-2.31663	-3.37038	-6.47908	-3.19486	-3.62574	-3.87021	-2.39797	NA	-5.31919	-3.85336	-4.09353	-6.72695	-7.28067	-6.41292	-3.34146	6.00985	-5.51375	-9.1218
NEFM-NP_005373_S736s _1_1_736_736	NA	NA	NA	-6.33395	NA	-2.58773	-3.01786	NA	-6.13324	-2.32487	NA	-6.61149	-3.7603	NA	NA	-3.09001	NA	-5.62993	-5.03557	-8.46581	-2.24778	6.86227	NA	-5.97734
GFPT2-NP_005101_S244s _1_1_244_244	-5.2829	-4.2036	-6.44369	-5.2775	-5.87667	-3.98633	-2.0897	-3.35537	-5.417	-4.71835	-4.80879	-6.45686	-5.31126	-2.39946	-0.0821458	-5.11405	-0.685838	-5.81238	-4.93513	-5.80403	-1.17305	5.40129	-4.63188	-6.48511
PTRF-NP_036364_S40s _1_1_40_40	-5.66306	-5.91216	-6.09913	-4.99658	-7.6703	-5.67401	-0.920308	NA	NA	-3.21491	-5.77772	-5.45401	-3.04304	-0.983203	-1.05378	-2.632	-7.25016	-4.25223	NA	NA	-0.287695	6.37671	-5.89198	-5.18074
NEFM-NP_005373_S837s _1_1_837_837	NA	NA	NA	-4.69645	NA	NA	-1.5602	-4.26893	-3.15895	-3.83432	NA	-4.52184	NA	-2.68603	-4.87126	-4.57508	-6.54142	-4.62414	-2.96771	-6.11406	-1.19199	5.72067	NA	-4.17685
CAV1-NP_001744_S37s _1_1_37_37	-7.76469	-7.44816	-8.12901	-5.82013	-7.75437	-6.53273	-0.319256	-5.43125	NA	-5.68656	-7.0406	-5.73454	-6.06112	-1.78843	-3.12186	-4.36458	-6.12821	-5.4545	NA	NA	0.592925	6.56014	-7.94185	-6.42688
MAP1A-NP_002364_S1326s _1_1_1326_1326	NA	NA	NA	-4.49957	-3.32168	-4.44545	-1.40074	-4.17243	-2.5632	-1.49497	-0.243544	-1.65245	-5.22509	-1.24372	-2.47336	-5.4217	-5.49531	-4.99605	-3.3478	-5.80682	-1.37663	6.32708	-5.14925	-1.33285
MAP1A-NP_002364_S1762s _1_0_1761_1762	NA	NA	NA	NA	-2.82189	-6.097	-2.45974	-5.00664	NA	NA	-1.36489	-2.48521	-6.03317	-2.11289	-0.267114	NA	-7.68691	-5.8077	NA	NA	-2.9698	6.74789	-3.32671	-4.5076
MAP1A-NP_002364_S1172s _1_1_1172_1172	-3.67027	-3.28231	-4.58609	-4.98697	-2.948	-6.58162	-0.769022	-4.54343	-4.17195	-2.84005	-2.26306	-1.65908	-7.72851	-1.97553	-1.8048	-5.9653	-5.94514	-5.65332	-4.99618	-7.55248	-2.13179	5.55235	-3.03471	-3.94625
MAP1A-NP_002364_S2019sS2022s_2_1_2018_2022	-5.32582	-6.58387	-6.61035	-3.79606	-2.75183	-4.75791	-1.2515	-4.4169	-3.94436	-3.00443	-0.909459	-2.46533	-4.53112	-1.57528	-1.51955	-5.35231	-5.14487	-6.91173	-6.07343	-9.0328	-5.73002	7.85064	-2.15676	-5.97967
MAP1A-NP_002364_S2106s _1_0_2105_2106	-2.52519	-4.36537	-5.08419	-4.37711	-2.45522	-7.54662	-0.895775	-4.61848	-3.23704	-1.82172	0.620151	-0.214439	-6.43605	-1.52555	0.149621	-5.56743	-5.99222	-5.50596	-6.29991	-10.6388	-1.19672	6.78242	-5.54119	-4.46334
MAP1A-NP_002364_S2022s _1_1_2022_2022	-2.5911	-4.18357	-4.90442	-4.49236	-2.34779	-7.84419	-3.52282	-6.46276	-2.94028	-1.3326	0.313503	0.810503	-5.63961	-1.60134	0.116193	-4.58664	-8.89516	-7.11991	-6.51852	-9.60538	-4.3002	6.68099	-5.84103	-5.17841
MAP1A-NP_002364_S526sS527s_2_2_526_527	NA	NA	NA	-2.53793	NA	-2.05847	-1.15337	NA	-4.09162	-0.659061	NA	-0.782133	-2.27688	NA	NA	-3.053	NA	-4.79489	-6.11676	-8.82612	-1.39084	5.69262	NA	-4.20014
MAP1A-NP_002364_S1654s _1_0_1653_1654	-2.37496	-4.20976	-4.86697	-3.44311	-0.860106	-1.62698	-1.71149	-4.28609	-2.98714	-2.2066	0.542128	-1.62815	-2.78222	-1.44266	-0.325056	-3.47863	-4.16414	-6.34568	-5.33688	-8.49933	-2.15309	4.37623	-1.26704	-5.57671
MAP1A-NP_002364_S2104sS2106s_2_0_2104_2106	NA	NA	NA	-3.80807	-2.07921	-4.23502	-0.3397	-3.24815	NA	-2.26072	0.440517	NA	-3.83016	-1.61318	0.929607	-3.39304	-4.74996	NA	NA	NA	-1.59916	6.28392	-2.79171	NA
MAP1A-NP_002364_S1837s _1_0_1834_1837	NA	NA	NA	-3.02053	-2.60469	NA	-0.589116	-4.72142	NA	-2.95632	0.175602	-1.69	NA	NA	0.0760798	-3.96671	-5.60254	-4.95161	NA	NA	-2.12942	6.20839	-2.75839	-4.47732
MAP1A-NP_002364_S1675s _1_0_1674_1675	-1.06279	-1.93118	-1.73227	-4.14902	-1.90639	-3.52722	-2.17557	-3.1109	-2.25082	-2.62756	-0.488499	-2.73261	-3.77893	-1.33372	-1.39029	-4.6329	-4.71596	-5.71414	-3.88348	-7.31787	-1.97082	5.89116	-3.47173	-6.90437
MAP1A-NP_002364_S2629s _1_1_2629_2629	NA	NA	NA	-4.88853	-2.2427	-4.95346	-1.1411	-3.49477	NA	-3.21691	-0.161892	-2.95572	-5.1692	NA	0.519557	-4.53112	-4.23737	-5.94103	NA	NA	-2.45137	5.73578	-3.40118	-5.72345
MAP1A-NP_002364_S612s _1_1_612_612	-2.13276	-2.25625	-3.25843	-3.4071	-2.21467	-4.03097	-0.691335	-4.4748	NA	-1.97607	0.215521	0.233973	-2.55866	-0.507171	0.81818	-3.36528	-7.40969	-4.7177	NA	NA	-1.08783	4.00073	-4.82589	-5.00605
MAP1A-NP_002364_S612sT616t_2_2_612_616	-0.855842	-2.42572	-4.00746	-4.98217	-1.72656	-2.97033	-2.22054	-3.22456	-2.6636	-1.64331	0.507653	0.0815573	-2.74961	-0.672953	1.91462	-4.0708	-5.16841	-5.71882	-3.47187	-6.77322	-0.410792	6.21054	-3.82448	-5.50451
MAP1A-NP_002364_T1310t _1_0_1310_1311	NA	NA	NA	-4.49236	-2.66308	-2.90443	-2.6744	-4.42762	NA	-2.47121	-0.637287	NA	-3.85345	-1.34793	-1.26772	-5.83345	-6.5205	NA	NA	NA	-3.23493	6.24076	-5.00619	NA
MAP1A-NP_002364_S1069s _1_1_1069_1069	-3.15521	-4.53946	-4.80892	-4.46355	-1.841	-4.19889	-1.80349	-3.64703	-3.62528	-2.00614	-0.332453	-0.137126	-4.67783	-0.654007	-0.189115	-5.08166	-6.05237	-5.59718	-6.58744	-9.94893	-3.08106	6.10264	-3.24244	-4.6357
MAP1A-NP_002364_S667s _1_1_667_667	-2.37189	-4.71971	-5.425	-4.86932	-2.26605	-5.46358	-0.717913	-3.72852	-2.8845	-1.94801	0.23548	0.0174985	-5.30427	-0.990308	-0.68162	-5.28985	-6.22236	-3.73764	-4.36204	-7.57762	-1.2275	5.05601	-3.54424	-3.07512
MAP1A-NP_002364_S1218s _1_1_1218_1218	-2.2278	-4.19128	-4.47186	-4.8165	-3.28665	-3.44007	-0.668847	-3.33393	-2.72831	-3.15277	-0.497571	-1.20404	-3.50879	-1.67712	-2.13239	-5.78718	-4.55643	-4.6756	-6.01041	-8.33733	-1.71989	5.90626	-3.06607	-3.69004
NPM1-NP_002511_S227s _1_1_227_227	NA	NA	NA	-3.06615	-4.61085	-6.53273	-6.46471	0.618389	0.91313	-4.7424	-6.24949	-3.61839	-5.63495	NA	-1.40144	-5.43095	-0.997054	-1.69097	-4.1454	0.279253	-0.938691	5.85231	0.0263695	-0.554891
ST8SIA3-NP_056963_S152s _1_1_152_152	-9.50302	-9.07507	-7.96609	NA	-5.19705	-5.04485	-6.11716	NA	-1.92728	NA	-3.7836	-2.84527	-4.91071	NA	NA	NA	NA	-3.85693	-1.78411	3.57506	-1.84298	1.93767	-1.83144	4.49488
CAMK2D-NP_001212_S319s _1_1_319_319	NA	NA	NA	-6.9054	-7.13314	-5.52097	NA	-1.16369	-2.77963	-6.25987	-6.40372	-5.37228	-8.02194	-3.96492	5.65632	-8.66016	-4.16153	-6.99828	-4.42112	-3.52769	NA	NA	-6.32116	2.345
RASSF4-NP_114412_S141s _1_1_141_141	-2.17875	-2.64603	-4.73215	-4.18743	-6.95331	-6.52848	-6.00881	-2.51902	-3.26828	-4.93284	-5.54365	-4.84435	-6.64331	2.22351	4.31029	-3.76546	-3.64632	-4.12124	-2.62898	0.31277	-1.35533	0.906137	-2.05093	2.15866
AFAP1L2-NP_001001936_T561t _1_0_558_563	NA	NA	NA	-4.574	-9.38219	-3.4592	-8.31079	NA	-4.62043	-6.10151	-6.89907	-1.65024	-4.60797	-2.63156	2.85951	-1.08679	-3.93662	-0.48168	-3.09966	1.11438	-3.33672	0.360158	-5.65681	4.85358
AFAP1L2-NP_001001936_S344s _1_1_344_344	-4.09336	-4.22517	-4.30707	-4.55239	-9.4756	-6.64964	-4.79239	-5.48701	-5.10016	-3.81428	-9.47745	-2.49184	-7.84961	-0.725056	1.00315	-1.75299	-3.36126	-4.03704	-3.12723	3.06114	-1.75303	2.3887	-5.30015	5.42192
AKAP12-NP_005091_S627s _1_0_627_629	-7.08101	-7.45741	-8.10654	-3.86569	NA	-3.42094	-0.599338	-3.6363	0.810492	-4.9188	NA	NA	-3.49016	0.700674	-2.19033	-6.26833	1.9765	NA	-4.36598	2.10871	-1.02865	3.87773	NA	NA
AKAP12-NP_005091_S612s _1_1_612_612	-5.14187	-4.87686	-5.49803	-4.44914	-4.65522	-5.34881	-1.41914	-2.77421	-1.70639	-5.6585	-4.16646	-2.56915	-5.12728	0.177275	-1.22315	-6.1226	-0.0241749	-0.806808	-10.1323	2.95221	-1.67964	4.57693	-3.22676	-3.74361
SYNPO-NP_009217_S575s _1_1_575_575	-7.11014	-6.94438	-2.22102	-3.15259	-5.60108	-1.86717	-2.69689	-2.58121	-2.74616	-3.41136	-4.10477	-2.134	-3.51811	2.0222	0.0114524	-2.02826	1.07685	-3.82418	-3.02482	2.96897	-2.01343	4.28559	-4.61816	-2.98894
SYNPO-NP_009217_S589s _1_1_589_589	-7.52402	-6.75334	-2.58055	-3.69042	-5.86966	-2.40068	-2.46791	-1.27092	-2.40031	-4.06886	-4.20456	0.1169	-6.45002	0.999083	2.14193	-2.6852	0.0778205	-2.90961	-3.31235	2.08915	-2.86327	3.91657	-5.68229	-3.19158
MRC2-NP_006030_S1456s _1_1_1456_1456	-5.89607	-5.81664	-5.49054	NA	-6.74546	-3.60586	-2.51902	0.281702	NA	NA	-4.89951	NA	-3.58331	0.283849	1.65165	NA	2.67217	NA	NA	NA	-1.96135	5.38187	-4.85333	NA
NES-NP_006608_S814s _1_1_814_814	NA	NA	NA	NA	-6.82253	-4.80679	-2.08766	NA	-2.8131	NA	-5.28237	-3.0021	-3.85578	NA	NA	NA	NA	-3.57157	-1.21102	4.54705	-2.32117	3.61661	-4.43395	-4.19082
MXRA5-NP_056234_S1525s _1_1_1525_1525	NA	NA	NA	-4.03137	-5.00321	-7.88883	-0.519606	NA	-3.86403	-6.68083	-6.91722	NA	-8.78111	-1.98027	NA	1.81394	NA	NA	-4.90559	-0.879866	-1.70095	4.6244	-4.97483	NA
CAV2-NP_001224_Y19yS23s_2_0_18_23	-4.8077	-4.39002	-6.01861	-6.6869	-5.40724	-4.87694	-1.28217	-4.81363	-2.16826	-6.12356	-5.28781	-8.78949	-4.95961	0.00675547	-1.04487	-1.91491	-7.23447	-8.4789	-3.19813	-5.4521	0.888833	5.02579	-4.79258	-8.9145
OSMR-NP_003990_S826s _1_1_826_826	-5.01924	-5.5347	-1.21919	-7.13349	-2.17263	NA	-2.64169	-3.03584	-0.813876	-4.51588	-4.65274	-7.24766	NA	-4.06202	-0.456539	-4.13788	-4.8598	-6.97723	-3.03664	3.66723	-0.259288	4.55103	-5.92921	-5.30186
ARHGEF40-NP_060541_S961s _1_1_961_961	-3.13069	-3.04351	-3.01125	-5.62085	-3.97093	-3.63562	-0.227258	-2.75706	-1.72647	-4.95689	-3.24289	-5.59096	-5.05742	-0.495329	2.98431	-7.05944	-0.879367	-1.11322	0.740644	-0.701111	-0.536257	3.29722	-3.95186	-3.73662
HLA-A-NP_001229687_S356sS359s_2_2_356_359	-2.72906	-2.94029	-2.95507	-4.70605	-5.24376	NA	-1.63176	-0.917074	-1.87819	-3.83232	-3.05781	-5.94218	NA	-1.10636	4.63565	-5.34999	-1.67179	-5.52935	-1.76835	1.21772	-3.72495	2.28943	-4.71615	-4.8826
ITGA5-NP_002196_S128s _1_0_126_128	-4.92727	-4.70739	-5.41002	-5.2679	-3.45246	NA	-3.51464	-2.49114	0.901974	-6.00729	-3.94146	NA	NA	-1.98974	2.88403	-6.49502	-1.36842	NA	-5.008	-4.50246	-1.83825	5.51135	-3.6873	NA
TNC-NP_002151_S70sS72s_2_2_70_72	-5.80869	-5.09562	-6.2377	NA	-5.01722	NA	-1.79122	-1.3181	-1.36277	NA	-5.14809	-5.51586	NA	-1.45687	3.34756	NA	-2.67344	-6.14218	-1.46507	-0.821212	-1.42161	5.21354	-5.35502	-4.86164
TNC-NP_002151_S70s _1_1_70_70	-6.11681	-5.76426	-6.35193	-4.8117	-5.25076	-3.73552	-1.58678	-2.38606	-1.67738	-6.63272	-5.08822	-4.97246	-4.12591	0.456737	2.6946	-6.49502	-2.55314	-5.1247	-4.43884	-2.57805	-0.692496	4.37839	-4.70439	-5.71181
PMS1-NP_000525_S315s _1_1_315_315	-5.21085	-2.88791	-3.81646	NA	-8.51573	-5.64426	-2.34934	-2.07296	-2.12587	NA	-6.35654	-6.86993	-4.55441	-3.19048	-0.391911	NA	-6.39497	-7.43334	3.57853	-3.31821	5.84824	1.05072	-1.42186	1.41331
PLA2G4A-NP_077734_S434sS437s_2_0_434_437	-5.03764	-5.09562	-4.72653	-8.17074	-4.28622	NA	-2.53947	-8.68017	-2.46056	-7.44258	-3.55135	NA	NA	-2.58182	-6.38666	-2.77079	-8.45057	NA	3.56081	-1.57534	7.23072	-0.988603	-3.20913	NA
PLA2G4A-NP_077734_S437s _1_0_434_437	-4.93186	-4.63806	-5.46807	-9.08553	-8.70724	-7.70178	-3.63322	-7.21762	-3.23258	-9.34092	-6.40916	NA	-8.0429	-1.93053	-5.98106	-2.22488	-7.14816	NA	3.61989	-1.0279	6.89693	0.0709839	-5.74696	NA
MAP1B-NP_005900_S1852s _1_1_1852_1852	-7.94864	-4.94618	-7.85561	3.31818	-4.56648	-2.31353	-2.62124	-5.81941	-3.62975	-4.87671	-1.69513	-7.09745	-5.22509	-1.07794	-2.01428	-4.18877	-5.34886	-7.51988	-4.10602	3.69237	2.42992	5.02363	-7.45584	-6.9859
MAP1B-NP_005900_S1793sS1797s_2_1_1792_1797	NA	NA	NA	2.33856	-4.98686	-2.76202	-0.67498	-11.7918	-0.733551	-5.78679	-3.58219	-6.89644	-4.20043	0.00201883	-4.43892	-4.51031	-9.45744	-8.46486	-3.51717	0.0586012	-0.410792	5.0409	-6.61708	-6.43853
MAP1B-NP_005900_S1881s _1_1_1881_1881	-6.66253	-1.5075	-6.67027	1.79833	-7.50214	NA	-0.421475	-9.66879	-0.891971	-3.36525	-5.31503	NA	NA	NA	-6.03232	-3.74695	-8.0792	NA	-3.00119	1.70371	-0.363447	4.02231	NA	NA
MAP1B-NP_005900_S1016s _1_1_1016_1016	NA	NA	NA	2.64109	-7.21255	-2.67062	NA	-10.3743	-0.249364	-4.54996	-4.58379	NA	-2.71934	NA	-4.50801	-4.28824	-7.45153	NA	-3.39901	2.23998	NA	NA	-5.68817	NA
MAP1B-NP_005900_S2072s _1_1_2072_2072	NA	NA	NA	1.7239	-4.09705	NA	-2.49245	NA	-1.97637	-4.53994	-2.2177	-4.312	NA	-0.722688	NA	-5.09785	NA	-4.45807	-4.87014	-1.21783	-1.46896	5.67104	-3.75785	-4.51691
MAP1B-NP_005900_S2209sS2211s_2_2_2209_2211	-3.67641	-0.219538	-3.59736	1.86076	-5.40724	-4.36681	-2.4904	-8.42069	-0.847346	-3.255	-3.54953	-4.91945	-4.40769	0.0920151	-3.58762	-3.5087	-7.12724	-4.60309	-4.48611	0.547386	-1.22039	6.32924	-3.69906	-4.84068
MAP1B-NP_005900_S2098s _1_0_2098_2100	-7.62826	-2.88174	-6.74892	3.09008	-3.21191	-2.8513	-1.96704	-7.32056	-1.62606	-6.98954	-4.19549	-6.89644	-5.12961	-0.497697	-5.10748	-4.83878	-7.31293	-6.42755	-5.18327	0.3407	-0.005991	5.96021	-4.56329	-6.40126
MAP1B-NP_005900_S541s _1_1_541_541	-4.09949	-0.222619	-4.61605	3.90643	-5.08728	-1.63336	-1.97317	-7.35487	0.10764	-4.97092	-4.48399	-5.15801	-2.37468	-0.985572	-2.68061	-4.4039	-6.51004	-8.36194	-4.68896	1.47189	0.306487	5.20059	-5.16884	-7.41448
MAP1B-NP_005900_S995s _1_1_995_995	-5.94819	-2.15765	-6.34069	3.34219	-5.81594	-2.61749	-1.3251	-5.14603	0.792642	-4.5219	-3.96505	-5.7478	-2.93126	-0.585325	-1.914	-3.88806	-5.95299	-5.77261	-3.464	1.11158	-0.472341	4.43881	-6.01544	-7.52861
MAP1B-NP_005900_T704t _1_1_704_704	-2.29065	1.33341	0.694593	2.2041	-6.28771	-2.8768	-1.92002	-6.81445	1.24782	-3.98467	-4.55113	-7.00468	-2.35372	-0.116397	-3.46951	-3.65211	-5.39593	-7.53158	-4.72637	2.04447	-0.924487	5.36029	-5.67641	-7.69631
MAP1B-NP_005900_S614s _1_1_614_614	-3.97379	1.74168	-3.63481	1.4982	-7.99025	-6.27129	-2.78071	-7.87813	-0.064168	-5.14332	-5.84123	-8.9419	-5.03879	-1.14662	-5.41279	-5.56743	-6.9834	-10.28	-4.9371	2.11429	-1.51157	5.7811	-8.5082	-8.47894
MAP1B-NP_005900_S1247s _1_1_1247_1247	-4.30184	0.965205	-3.97375	1.45018	-4.42168	-4.34768	-4.92732	-9.11979	-0.343077	-4.49784	-3.30639	-8.1732	-4.44263	1.71905	-5.30805	-4.34144	-7.59014	-7.99939	-5.78	1.08086	-0.337407	6.1976	-4.93368	-9.27786
MAP1B-NP_005900_S1427s _1_1_1427_1427	-4.04584	-0.114775	-4.24902	2.99884	-5.31149	-4.03947	-4.38351	-6.00598	-0.0418552	-2.72378	-4.49125	-7.68723	-3.73701	-2.19342	-3.73248	-3.42542	-6.65911	-9.20166	-7.86952	0.337907	-1.14938	7.15144	-4.48882	-10.9596
MAP1B-NP_005900_S1256sS1258sS1265s_3_1_1256_1265	-6.28543	-0.487607	-5.08607	1.37335	NA	-1.78002	-2.50471	NA	-0.874121	-3.39131	NA	-7.26091	-1.56194	1.32117	NA	-4.124	NA	-7.38422	-5.04345	0.0753596	0.173921	4.7733	NA	-7.84538
MAP1B-NP_005900_S1396sS1400s_2_2_1396_1400	-6.69932	-3.21452	-6.35568	0.566603	-8.29386	-1.75452	-1.72171	-4.60562	-1.34492	-3.46749	-6.19868	-7.99428	-3.54139	0.369109	-2.23268	-5.60213	-4.89903	-8.73853	-4.04497	0.0893248	-1.86192	6.02927	-8.23384	-7.86635
MAP1B-NP_005900_S1339s _1_1_1339_1339	-3.35449	-1.73552	-3.29026	0.996387	-5.94206	-3.58886	-1.79735	-5.19964	-2.31106	-4.03077	-6.45634	-6.37734	-6.34988	-2.22184	-4.33641	-4.66529	-5.21025	-6.27785	-7.24325	1.75399	-1.49973	5.68183	-7.92225	-5.92377
MAP1B-NP_005900_S1915s _1_1_1915_1915	-4.0673	-1.12235	-4.35014	1.97361	-5.20873	-2.94694	-2.73164	-5.12459	-0.961141	-3.16279	-4.21001	-5.90021	-3.28523	-0.658743	-3.93082	-3.053	-6.50219	-7.03336	-5.59881	1.37692	-0.720903	6.53856	-5.90962	-7.21183
MAP1B-NP_005900_T1932t _1_1_1932_1932	-4.75251	-1.15162	-5.27332	2.02163	-6.22231	-3.92469	-2.0161	-4.96375	-2.32222	-4.31743	-4.73258	-5.31706	-4.45427	-2.51077	-4.03333	-3.84873	-5.613	-8.36428	-5.0592	0.287632	-0.320836	6.00985	-6.864	-5.29488
MAP1B-NP_005900_S1779s _1_1_1779_1779	-3.99985	-0.629345	-4.35201	2.80916	-4.2979	-2.7769	-2.92586	-4.12096	-0.327458	-4.78249	-4.43319	-5.67269	-2.894	-2.77602	-1.09613	-3.93664	-3.93138	-7.09652	-4.78546	2.15898	-0.311367	6.30118	-6.98354	-7.2328
MAP1B-NP_005900_T1067t _1_0_1066_1067	-3.72086	-1.18859	-4.41006	1.30612	-6.09853	-3.99059	-2.42498	-2.38177	-0.923209	-6.35008	-4.56927	-6.88319	-3.064	-0.433753	0.22762	-5.38006	-3.40572	-7.51287	-3.6826	1.5892	-1.67017	5.86095	-5.66073	-7.38187
MAP1B-NP_005900_S1779sS1782s_2_2_1779_1782	-2.62942	-1.03761	-3.04495	1.39016	NA	-1.21463	-2.76026	NA	-0.356465	-3.63387	NA	-5.105	-2.10688	0.314637	NA	-4.3345	NA	-4.77852	-2.44779	1.12834	-1.29141	6.12638	NA	-4.58446
MAP1B-NP_005900_S1298sS1312s_2_2_1298_1312	-3.04331	-0.0454472	-3.8408	1.43578	-6.84354	-2.84279	-3.42674	-6.0746	-1.97191	-4.48581	-4.98842	-4.84877	-2.29318	-0.497697	-3.99544	-4.27667	-6.51004	-5.72115	-4.08041	0.488732	-0.825062	6.29255	-6.69742	-5.04099
MAP1B-NP_005900_S992s _1_1_992_992	-4.0489	-1.14083	-4.95686	2.59787	-6.58197	-1.12748	-2.79502	-6.60858	-0.621987	-4.72436	-3.43159	-4.53952	-0.579206	-0.166132	-3.78819	-5.17419	-5.87453	-5.34457	-4.62594	1.268	-0.943425	6.1307	-6.84048	-5.64426
MAP1B-NP_005900_S1400s _1_1_1400_1400	-4.35549	-1.57375	-5.49803	2.32656	-6.5703	-0.732131	-2.06721	-5.23396	-0.320765	-3.87442	-4.77431	-4.74495	-2.14646	0.276744	-1.914	-5.10017	-5.89807	-6.17259	-4.68699	0.734521	0.112372	6.26234	-8.3965	-6.46648
NES-NP_006608_S556s _1_1_556_556	-5.29363	-5.52546	-6.33133	-4.52598	-3.20958	-2.26252	-2.86044	-4.88869	-2.6993	-3.93455	-2.63322	-1.48899	-2.65879	2.54086	-1.49726	-1.95424	-6.79249	-6.44392	-1.05741	5.48831	-1.01208	3.20658	-3.06215	-6.57828
PDLIM7-NP_005442_S111s _1_1_111_111	-6.24251	-5.73653	-6.3201	NA	-3.62062	-1.97132	-2.82159	-3.56982	NA	NA	-5.63438	-3.01315	-4.88742	0.456737	-1.19864	NA	-5.12656	-5.89658	NA	NA	-1.19909	6.04006	-4.06552	-3.87172
NES-NP_006608_S1496sS1498s_2_2_1496_1498	NA	NA	NA	-4.05057	NA	-0.404797	-1.61949	-2.46969	-1.18204	-4.10695	NA	NA	-0.299754	1.42064	-2.77421	-4.80639	-6.25636	NA	1.35903	2.98852	-1.7838	3.27348	NA	NA
NES-NP_006608_S1590s _1_1_1590_1590	-7.26956	-7.48514	-7.1871	-3.55596	-3.44779	-0.385667	-2.64987	-1.9207	-2.35792	-3.14675	-3.39167	NA	-2.71003	2.46034	-2.34187	-3.16172	-4.68197	NA	-0.240111	3.99961	-1.62993	4.02231	-3.74609	NA
NES-NP_006608_S931s _1_1_931_931	-5.3994	-5.74885	-5.64409	-5.54401	-3.90321	-2.20088	-3.25705	-3.17523	-1.74209	-4.92482	-3.3699	-5.25521	-2.33044	3.89791	-0.877731	-4.66066	-5.89807	-5.34925	-0.196784	3.5611	-1.1186	4.45823	-5.29427	-3.34298
NES-NP_006608_S1030s _1_1_1030_1030	-4.38155	-4.73204	-4.49807	-4.69405	NA	-2.91081	-2.69689	NA	-2.35346	-3.692	NA	NA	-3.36674	2.06483	NA	-3.63592	NA	NA	-0.539457	3.68958	-2.26199	4.28775	NA	NA
NES-NP_006608_T456tS471s_2_1_455_471	NA	NA	NA	-4.84772	-4.12274	-1.71413	-2.65804	-4.03518	-2.65691	-4.36353	-3.25559	-6.36851	-2.51907	3.14952	-2.21931	-3.8256	-3.76139	-5.41708	-0.864406	3.40469	-1.04048	4.69346	-3.07586	-4.70558
EPHA2-NP_004422_S892s _1_1_892_892	NA	NA	NA	-3.59438	-2.38282	-1.14236	-1.53363	-3.4047	-3.45794	-3.90448	-2.96708	-3.32902	-2.64715	4.15132	-1.73794	-4.53575	-0.667531	-2.16346	-0.630049	1.7903	-0.538624	5.15743	-2.40368	-3.79718
NES-NP_006608_S746s _1_1_746_746	-1.99786	-2.64603	-1.91017	-6.6845	NA	-1.26564	-2.38614	-3.424	-3.94212	-4.52992	NA	-3.6206	-1.01934	3.42188	-0.140088	-6.58523	-4.22952	-4.43935	-1.03574	3.93816	-1.1044	4.54455	NA	-4.06737
NES-NP_006608_T354tS358s_2_1_352_358	-4.35395	-3.42404	-4.7696	-6.86698	-1.21743	-0.923429	-2.41476	-3.15808	-3.93989	-5.74068	-1.35582	-6.30887	-0.527973	3.31057	-0.45431	-4.48255	-2.82513	-4.98903	-1.84516	2.93266	-2.26199	4.974	-0.46552	-4.56117
NES-NP_006608_S1016s _1_1_1016_1016	-4.22979	-4.80137	-5.07296	-8.40844	-3.19556	-0.872416	-2.59058	-4.59704	-2.22404	-3.85437	-2.40822	-6.06809	-1.23126	2.24719	-2.15468	-4.98451	-5.92683	-5.83577	0.0848381	2.49415	-2.36851	4.30501	-2.64865	-5.96802
NES-NP_006608_S1571s_1_1_1571_1571	-4.84755	-5.75809	-4.6123	-6.56205	-2.30108	-1.11048	-2.6376	-6.74154	-4.06931	-4.89675	-1.88202	-7.49948	-0.837699	3.93343	-1.73794	-5.65071	-6.9834	-6.95383	0.411756	2.58073	-2.17913	3.76767	-1.53357	-8.44633
NES-NP_006608_S768s _1_1_768_768	-4.10256	-3.95864	-4.69282	-5.45037	-6.38346	-2.23701	-2.18783	-4.46837	-2.73054	-4.66623	-4.92854	-4.90841	-1.96715	2.9719	-1.69337	-5.48184	-4.97488	-5.69075	-0.212539	3.28738	-2.00159	4.03526	-5.34718	-5.37174
NES-NP_006608_S320s _1_1_320_320	-3.5829	-5.42378	-4.21344	-6.2187	-5.90002	-4.64313	-2.96061	-6.1904	-2.75955	-4.24326	-5.03197	-5.3281	-3.32482	4.0329	-2.91238	-5.90053	-6.74541	-6.00418	-0.673376	2.91869	-1.8998	5.06895	-3.96558	-5.72345
NES-NP_006608_S842s _1_1_842_842	-5.50058	-5.28666	-5.61039	-6.80695	-5.79726	-3.01709	-1.20448	-5.84514	-3.11432	-5.49011	-4.35698	-7.52157	-2.03934	2.54797	-3.65448	-6.58986	-7.394	-5.62993	-1.58323	3.79851	-2.17677	4.62224	-3.66182	-6.15203
NES-NP_006608_S459s _1_0_455_459	NA	NA	NA	-4.97977	-4.05501	-1.53559	-1.68696	-5.9009	-2.39808	-5.40993	-4.19549	-5.94439	-2.16742	2.86532	-1.01813	-5.71316	-7.43061	-5.87085	0.138012	2.63101	-0.941058	4.01368	-3.96362	-4.96878
NES-NP_006608_S471s _1_1_471_471	-5.48831	-5.80123	-5.06359	-5.37354	-4.38197	-2.19025	-2.70098	-7.22191	-2.6636	-4.57402	-3.60034	-5.28834	-2.74496	3.31057	-2.3441	-4.5265	-8.9527	-6.38311	-0.104223	2.08636	-1.97318	4.73662	-4.01065	-6.44086
NES-NP_006608_S346s _1_1_346_346	NA	NA	NA	NA	-2.40384	-2.94269	-0.813999	-6.60644	NA	NA	-2.03988	-4.29874	-1.34071	NA	-3.67676	NA	-12.7945	-5.26972	-4.21039	4.1644	-1.17305	4.91142	-1.70798	-5.95405
MAP1B-NP_005900_T948t _1_1_948_948	-3.48939	-0.207213	-3.6292	3.41902	-3.06478	NA	-0.264057	-7.6358	-0.00615484	-3.88444	-1.6534	NA	NA	NA	-5.15874	-4.1402	-7.55091	NA	-1.47689	0.61442	0.128943	3.977	-1.16122	NA
MAP1B-NP_005900_S992sS995s_2_2_992_995	-4.00292	-0.854277	-4.47373	2.12727	-3.62996	-2.23064	-0.443964	-7.42349	0.0228517	-4.41966	-2.24673	-6.60928	-1.03564	0.793039	-3.83053	-4.63753	-7.36785	-7.02635	-2.32766	-1.17872	-0.500748	5.17254	-2.89165	-7.62644
MAP1B-NP_005900_T1788t _1_1_1788_1788	NA	NA	NA	3.32779	-4.28155	-1.28902	-0.582983	NA	-0.162344	-3.53965	-3.55861	NA	-2.62153	0.371477	NA	-6.0185	NA	NA	-2.9106	0.0586012	0.862793	5.99043	-3.51092	NA
MAP1B-NP_005900_T2034t _1_1_2034_2034	-2.86703	-0.111694	-2.9457	2.28574	-3.99662	-2.67275	-0.764934	-5.16319	-0.26052	-3.00242	-2.13061	-5.26625	-2.03701	-0.909785	-2.81878	-3.26813	-5.91376	-6.41117	-2.13269	1.21213	0.057925	4.17985	-4.08708	-7.91992
MAP1B-NP_005900_S1793s _1_0_1792_1793	-4.22366	-0.989852	-3.89698	2.63149	-3.08346	-2.79603	-0.37241	-6.81017	-0.124412	-2.61353	-2.58241	-4.05576	-2.26523	-0.128239	-3.92413	-2.7893	-6.56496	-5.6697	-2.21541	0.809934	0.514806	4.1518	-4.40455	-5.68619
MAP1B-NP_005900_S1653s _1_1_1653_1653	-2.69381	-0.69097	-4.10671	1.62306	-1.80597	-0.589719	-0.848754	-8.85173	-1.30922	-1.40878	-0.938491	NA	-0.348658	0.80488	-1.8984	-1.27647	-5.01672	NA	-1.60293	0.703798	0.694717	4.18201	-1.50417	NA
MAP1B-NP_005900_S1666s _1_1_1666_1666	-4.05504	-1.72319	-3.99248	1.71429	-2.2824	-1.32516	-1.99566	-6.17539	-1.31814	-1.27647	-2.25218	-1.60606	-2.43756	0.629624	-4.6484	-1.7206	-8.38518	-1.93891	-2.73729	1.31548	-0.166965	4.42371	-1.79421	-1.1931
MAP1B-NP_005900_S1389s _1_0_1387_1389	-4.08723	-0.817302	-4.07862	2.00002	-2.28473	-1.30815	-2.06108	-5.2168	0.54497	-2.09635	-1.18889	-3.62281	-1.98811	0.148855	-3.79488	-3.28432	-6.61726	-3.747	-1.55763	1.53613	-0.368181	5.0668	-2.89165	-4.51458
MAP1B-NP_005900_S1322sS1339s_2_1_1322_1339	NA	NA	NA	0.967575	-4.57582	-0.381416	-3.04852	-2.68414	-0.700081	-3.19286	-3.82171	-3.19207	-0.532631	-0.25376	-2.49787	-4.04998	-5.02457	-3.39614	-3.65109	1.49423	-1.96135	6.36592	-3.27184	-3.47575
MAP1B-NP_005900_S2271s _1_1_2271_2271	-1.42455	0.0439092	-1.07125	2.10086	-3.24461	-2.34967	-1.88117	-4.84795	-0.182426	-4.24125	-2.99249	-3.75976	-2.76824	-0.249023	-2.91238	-3.90656	-4.86765	-4.81828	-3.38719	0.402147	-0.640416	5.31928	-4.90428	-6.24753
MAP1B-NP_005900_S1965s _1_1_1965_1965	-2.4608	0.299653	-2.64235	1.79593	-5.09662	-2.27952	-1.73193	-4.8072	-1.11956	-6.03135	-2.75842	-4.48871	-2.6914	-0.241918	-2.47113	-5.1927	-4.87811	-4.74343	-4.73425	0.924449	-1.15174	5.47466	-5.73128	-3.45013
MAP1B-NP_005900_T744t _1_0_743_744	NA	NA	NA	1.61345	-5.08962	-2.45807	-1.75238	-4.10809	0.388781	-1.44686	-3.0197	NA	-2.25126	0.563311	-1.43932	-2.60887	-3.81893	NA	-4.23797	1.85174	-0.552828	5.54803	-3.49133	NA
MAP1B-NP_005900_T1282t _1_1_1282_1282	-3.43421	-0.749514	-3.44568	1.47179	-4.44036	-2.89168	-2.39636	-3.93224	-0.454641	-3.16479	-3.50054	-5.24416	-2.68208	-0.23955	-2.20371	-2.2642	-4.03338	-5.96675	-5.01193	0.346286	-0.950527	6.21486	-4.98855	-4.33756
MAP1B-NP_005900_S1312s _1_1_1312_1312	-3.6856	-1.27487	-4.22468	2.12967	-5.67348	-0.815027	-0.20477	-2.31315	-1.38955	-2.1605	-3.8834	-5.16906	-0.874959	0.137013	-2.36193	-2.31278	-3.45541	-6.05798	-3.60579	1.51378	0.18339	4.43665	-4.48098	-5.45093
MAP1B-NP_005900_S339s _1_0_339_343	-3.18434	-0.957499	-3.41572	2.44421	-3.61127	NA	-1.69309	-2.88358	0.161191	-2.12842	-3.53139	-4.22585	NA	0.255429	-2.02542	-2.0699	-4.38121	-4.17504	-1.86289	1.45513	0.420115	4.41292	-5.00815	-5.74675
[truncated: 9 more rows]
