# Supplementary material for: Proteogenomic integration reveals therapeutic targets in breast cancer xenografts
Source: Nat Commun. 2017 Mar 28;8:14864. doi: 10.1038/ncomms14864 (PMC5379071; doi:10.1038/ncomms14864)
Supplement: Supplementary Data 11 — Differential expression analysis between 24 PDX and 77 breast tumors. The top 133 human protein markers with t-test FDR >= 0.3 were selected for joint proteomic clustering analysis. [file ncomms14864-s12.xlsx]

## Sheet: S11.Diff-exp_xeno_vs_human
Gene	human mean	PDX mean	t_test_Tstat	t_test_p	t_test_fdr
A1BG	0.697148	-5.21238	4.18065	0.0227192	0.187083
A2M	0.245213	-3.04302	4.55595	8.1621e-05	0.00548929
A2ML1	-1.18784	-3.71461	2.70701	0.0108388	0.122033
AAAS	0.100328	0.1027	-0.017062	0.986475	0.995324
AACS	-0.755041	0.127515	-2.79162	0.00791409	0.102885
AAED1	-0.149901	0.0653287	-0.416384	0.680199	0.874987
AAGAB	-0.124192	0.0288582	-0.609591	0.545818	0.811886
AAK1	0.230913	-0.256441	1.81065	0.0821043	0.353036
AAMDC	-0.381009	-0.0895463	-0.737653	0.464447	0.760978
AAMP	-0.246667	0.228574	-1.86092	0.0709165	0.327117
AAR2	0.0312585	0.0447183	-0.0882083	0.930101	0.973507
AARS	0.0174476	-0.0460402	0.295457	0.769403	0.916896
AARS2	0.0252472	-0.0556595	0.377644	0.707937	0.889927
AARSD1	-0.132933	-0.0337358	-0.456778	0.650821	0.861724
AASDHPPT	0.268879	0.106432	0.802033	0.427503	0.73618
AASS	0.457149	-0.570442	2.38523	0.0233292	0.190563
AATF	-0.0778566	-0.0110708	-0.341724	0.734268	0.899622
ABAT	-1.1202	-1.93038	1.12943	0.265995	0.595706
ABCA12	-0.220897	-0.132792	-0.149937	0.882025	0.957289
ABCA13	-0.105302	-0.212248	0.384111	0.703708	0.888251
ABCA2	-0.500143	0.124324	-1.34556	0.183809	0.509363
ABCA3	-0.0913838	-0.177341	0.210213	0.834258	0.940193
ABCA8	-0.287272	0.292959	-0.623505	0.54093	0.808879
ABCB1	-2.90775	-0.336914	-2.13305	0.0407818	0.250705
ABCB10	-0.30435	0.0406336	-1.28797	0.20205	0.531005
ABCB5	-0.0675411	0.536522	-1.94111	0.0572199	0.295341
ABCB6	-0.752095	0.0438284	-2.12324	0.0387044	0.243961
ABCB7	-0.348784	0.00865528	-1.40825	0.165235	0.486307
ABCB8	-0.441751	-0.282147	-0.438546	0.663612	0.867902
ABCC1	-0.275133	-0.407082	0.367413	0.71557	0.893068
ABCC10	-0.874326	0.395283	-3.31925	0.00143665	0.0355499
ABCC11	-0.604277	0.973847	-2.21108	0.0387821	0.243961
ABCC12	-1.24652	0.21498	-1.86005	0.0810835	0.35091
ABCC3	-0.489867	-0.55085	0.0842901	0.933744	0.974568
ABCC4	0.164594	0.117811	0.0852776	0.93284	0.974272
ABCC5	-4.49438	0.197536	-4.17412	0.000282146	0.0127067
ABCD1	-0.557259	-0.417078	-0.255477	0.800167	0.925838
ABCD3	-1.4323	-0.298407	-2.42832	0.0198968	0.173957
ABCD4	0.0406828	0.476029	-0.667691	0.507531	0.787338
ABCE1	0.00162261	-0.187114	0.855155	0.399438	0.714002
ABCF1	0.0698033	-0.00929978	0.440004	0.662793	0.867902
ABCF2	-0.0228401	0.00367292	-0.129107	0.898057	0.963971
ABCF3	-0.0304018	0.136702	-0.850956	0.400828	0.715455
ABHD10	0.196783	-0.0849114	1.17843	0.246083	0.577096
ABHD11	-0.499843	-0.294364	-0.49426	0.624136	0.849935
ABHD12	-0.360282	0.117044	-1.46165	0.150577	0.467369
ABHD13	0.629101	0.0864846	1.41632	0.163287	0.484626
ABHD14B	0.143109	-0.20261	1.07974	0.285915	0.615362
ABHD15	-1.54023	-0.361289	-1.38592	0.182179	0.508148
ABHD16A	-0.188078	0.0959864	-0.839113	0.407946	0.719972
ABHD17A	0.362719	0.328956	0.129733	0.897281	0.963569
ABHD17B	0.606349	0.140845	1.76201	0.0843486	0.357976
ABHD17C	0.377603	-0.103513	1.28557	0.204889	0.534916
ABHD3	-0.574346	0.136911	-1.52211	0.133415	0.441464
ABHD4	0.113017	-0.0318143	0.656199	0.514442	0.791188
ABHD5	0.705255	-0.324982	2.65658	0.0107157	0.121559
ABHD6	0.307171	-0.232486	1.58809	0.119836	0.41976
ABI1	0.235277	-0.414342	2.41495	0.0309286	0.218008
ABI2	0.212425	-0.60114	2.39117	0.0238545	0.193198
ABI3	0.303721	-2.13784	2.54319	0.0220628	0.183609
ABI3BP	0.483543	-2.09808	1.83656	0.0956747	0.379023
ABL1	-0.0811779	0.216309	-1.96848	0.053686	0.284401
ABL2	-0.183455	-0.248199	0.300085	0.765412	0.915032
ABLIM1	0.241518	-0.875171	2.12655	0.0423929	0.255015
ABLIM2	0.369052	-0.420259	1.90716	0.064311	0.312209
ABLIM3	0.0945195	-0.815748	1.25276	0.227033	0.556846
ABR	0.0466647	-0.360314	1.38696	0.178029	0.503211
ABRACL	0.108266	-0.720128	2.0551	0.0479346	0.271135
ABT1	-0.0745864	0.0249781	-0.462085	0.64555	0.8595
ABTB2	-0.239725	-0.545771	0.683102	0.497319	0.781881
ACAA1	-0.340445	0.00818706	-1.12047	0.269872	0.60023
ACAA2	0.654872	-1.02279	3.37642	0.00215775	0.0465917
ACACA	-0.306167	0.228814	-1.75547	0.0860528	0.360208
ACACB	0.0399835	0.0665021	-0.0441842	0.965263	0.987253
ACAD10	-0.142657	0.152866	-1.13706	0.262661	0.59225
ACAD8	0.214934	-0.240602	1.60248	0.11612	0.413055
ACAD9	-0.08582	-0.304971	0.817344	0.419415	0.728884
ACADM	-0.0406079	-0.0917108	0.156915	0.876272	0.955451
ACADS	0.0909505	-0.47935	1.05522	0.298794	0.629208
ACADSB	-1.0429	-0.886927	-0.260268	0.796025	0.924502
ACADVL	0.323043	0.00974617	1.33428	0.189001	0.516151
ACAN	-0.44271	0.274616	-1.31394	0.226015	0.556665
ACAP1	0.163411	-1.68776	1.66197	0.121087	0.421359
ACAP2	0.239796	-0.130889	1.70746	0.0988027	0.38538
ACAP3	-0.0801676	0.11716	-0.667443	0.506956	0.787278
ACAT1	0.270355	-0.250018	1.91275	0.0620621	0.307279
ACAT2	-0.0419303	-0.104238	0.201856	0.841319	0.942629
ACBD3	-0.0551002	0.164908	-0.939798	0.355128	0.678638
ACBD5	-0.362809	0.147628	-1.58382	0.122918	0.424657
ACBD6	0.160404	0.103019	0.263932	0.793475	0.923996
ACBD7	0.0878336	-0.36165	0.859822	0.394479	0.709781
ACCS	-1.77244	-0.87133	-1.66304	0.103162	0.392718
ACD	0.391561	0.0950285	1.5641	0.123319	0.425167
ACE	0.438578	-0.399761	1.63356	0.116534	0.413969
ACIN1	-0.227966	0.0795321	-1.0624	0.299661	0.630557
ACN9	-0.333274	-0.0444451	-0.518792	0.608364	0.843675
ACO1	0.526194	-0.394976	2.89182	0.0062526	0.089457
ACO2	-0.242319	-0.393423	0.520668	0.605403	0.841581
ACOT1	0.0899276	-0.214388	1.15752	0.25156	0.580875
ACOT11	-0.517675	-0.700286	0.452362	0.65387	0.862931
ACOT13	0.0222085	-0.333491	1.15079	0.258161	0.587326
ACOT2	0.0579029	-0.0958007	0.31892	0.75196	0.907735
ACOT4	-0.910694	0.041347	-1.82395	0.0764825	0.339444
ACOT7	-0.436708	-0.131035	-0.612884	0.54878	0.813055
ACOT8	-0.431587	0.461843	-2.69471	0.0103039	0.118389
ACOT9	0.224549	-0.308976	1.48835	0.147892	0.464776
ACOX1	-0.547841	-0.098127	-1.86409	0.065726	0.315353
ACOX2	0.656348	0.617697	0.0427342	0.967963	0.987626
ACOX3	-0.638291	-0.39675	-0.540642	0.592008	0.83488
ACP1	0.12198	0.210073	-0.470492	0.640608	0.858341
ACP2	-0.197466	0.10847	-0.998021	0.325831	0.652657
ACP5	0.117518	-0.890223	1.47903	0.184941	0.510028
ACPP	0.182787	-0.345234	0.816623	0.42264	0.732073
ACSF2	-0.330508	-0.505565	0.40845	0.685279	0.877768
ACSF3	-0.0241969	0.09843	-0.448564	0.656184	0.863837
ACSL1	0.225916	-0.54553	1.74497	0.087917	0.364532
ACSL3	-0.471507	0.0432598	-1.64919	0.105995	0.396471
ACSL4	0.299232	-3.059	5.16102	2.53015e-05	0.0024641
ACSL5	0.0407591	-0.499196	1.17481	0.248897	0.579664
ACSL6	0.421374	0.715216	-0.272668	0.794729	0.924389
ACSM1	-4.18356	-4.17225	-0.00791435	0.994123	0.998102
ACSM3	0.116268	-1.55738	2.40678	0.024882	0.197394
ACSS1	-1.06821	-0.296805	-1.60706	0.117361	0.415856
ACSS2	-0.0254589	-0.150607	0.404874	0.687888	0.879026
ACSS3	-0.801851	-0.604013	-0.325535	0.746647	0.905493
ACTA1	0.284358	-1.55279	2.31397	0.0296357	0.215211
ACTB	0.345745	-0.0560669	2.02006	0.0518155	0.280505
ACTBL2	-0.00217061	0.301929	-1.45897	0.151901	0.468807
ACTG1	0.327699	-0.0444948	1.78804	0.0836609	0.356106
ACTG2	0.257231	-1.22423	2.641	0.0176636	0.162434
ACTL6A	0.103222	-0.156067	1.59015	0.121481	0.421714
ACTL8	-3.52723	-2.98396	-0.713227	0.480177	0.773341
ACTN1	0.125726	0.221643	-0.194398	0.849663	0.944507
ACTN2	0.186481	-0.378038	0.914171	0.369568	0.690791
ACTN4	0.068973	-0.408725	1.75784	0.0887892	0.366491
ACTR10	0.0592538	0.0655829	-0.0381462	0.969808	0.987626
ACTR1A	0.391582	-0.0169992	2.04433	0.0495102	0.275368
ACTR1B	0.413861	0.15674	0.997464	0.327237	0.654474
ACTR2	0.365297	0.0373301	1.29724	0.204716	0.53464
ACTR3	0.225951	-0.268462	1.54851	0.133621	0.441867
ACTR3B	0.401774	0.358874	0.136645	0.89347	0.961428
ACTR5	0.29566	0.110513	1.38738	0.172853	0.497786
ACTR6	0.0527494	0.00568375	0.343128	0.732815	0.898365
ACTR8	0.0796265	0.0994817	-0.177947	0.859296	0.948214
ACVR1	0.0404859	-0.293606	0.655469	0.517681	0.792829
ACY1	-0.138927	-0.320904	0.454226	0.652511	0.862491
ACYP1	-0.0533038	-0.107292	0.154065	0.878617	0.955956
ACYP2	-0.147985	-1.00831	2.18276	0.0360085	0.23466
ADA	0.486549	-1.26928	3.45484	0.00180356	0.040886
ADAL	0.00973118	0.00269548	0.0213179	0.983123	0.993861
ADAM10	-0.274067	0.0819343	-1.2938	0.201765	0.530606
ADAM12	0.758372	1.46701	-0.369393	0.745512	0.905493
ADAM15	-0.34807	-0.115346	-0.543583	0.591449	0.83488
ADAM17	-0.162078	-0.180503	0.0649307	0.948558	0.981542
ADAM22	-4.10768	0.404435	-8.46682	3.60827e-09	3.30911e-06
ADAM9	-0.787764	-0.320182	-1.01513	0.316138	0.64629
ADAMTS12	0.0358788	1.04512	-1.17555	0.348163	0.673141
ADAMTS4	-0.126502	-0.81568	0.909818	0.376348	0.695649
ADAMTS5	-1.17629	1.24984	-2.45217	0.105364	0.39587
ADAMTSL1	-0.0873298	0.843701	-0.665912	0.56298	0.822788
ADAMTSL4	-0.0254816	-0.365879	0.595496	0.560158	0.820513
ADAP1	0.135803	0.592684	-0.610091	0.553402	0.816796
ADAP2	0.267281	-0.744068	2.35335	0.0597356	0.301596
ADAR	0.0131345	0.0186377	-0.0283221	0.977546	0.991304
ADARB1	0.0840253	-0.321889	1.72001	0.0949474	0.376733
ADAT1	0.0304207	0.267071	-0.834727	0.407047	0.719644
ADAT2	-0.0751033	-0.373698	0.90589	0.369368	0.690545
ADAT3	0.0642854	-0.0442304	0.493411	0.62318	0.849546
ADCK1	0.562891	0.0429953	1.57513	0.121774	0.422294
ADCK3	0.487559	-0.231471	2.20277	0.034487	0.230553
ADCK4	-0.127578	-0.011609	-0.415936	0.680186	0.874987
ADCK5	-0.165339	-0.109031	-0.166455	0.868486	0.951735
ADCY5	0.490204	0.142633	0.652362	0.518177	0.793348
ADCY6	0.179491	0.492381	-0.729667	0.468531	0.764565
ADCY7	-1.0422	-0.0812845	-1.11506	0.281305	0.610902
ADCY9	0.430001	0.0650387	0.933262	0.355455	0.679006
ADD1	0.452683	-0.366971	2.37062	0.0241376	0.194178
ADD2	0.175955	-0.475571	1.39516	0.177225	0.502345
ADD3	0.46848	-0.698352	1.73131	0.101718	0.390757
ADGB	-1.16764	-0.0911424	-1.68872	0.0989204	0.385591
ADH1B	0.366562	-2.37505	1.84584	0.10382	0.393293
ADH1C	0.0444692	-2.46544	1.0952	0.318369	0.647194
ADH5	0.417825	-0.376371	2.86259	0.00672797	0.093593
ADHFE1	0.766315	0.893648	-0.214969	0.833739	0.94013
ADI1	-0.165214	-0.113903	-0.137627	0.891521	0.960759
ADIPOR1	-0.499674	0.26386	-2.17998	0.0337197	0.227535
ADIPOR2	0.402863	0.43914	-0.0519934	0.958769	0.985092
ADIRF	-0.960887	-1.21639	0.295128	0.769746	0.916896
ADK	0.0829988	-0.289787	1.19521	0.241659	0.57294
ADNP	-0.1579	-0.00746715	-0.846532	0.401982	0.71634
ADNP2	-0.259615	-0.0565777	-0.714303	0.477432	0.772044
ADO	0.0486694	-0.168099	1.08353	0.285419	0.614579
ADPGK	0.0564838	-0.0381376	0.35802	0.722911	0.895622
ADPRH	0.206406	-1.12133	2.45835	0.0213546	0.180804
ADPRHL1	-1.07759	-0.296804	-1.4271	0.160095	0.479758
ADPRHL2	-0.140228	-0.0413082	-0.578664	0.566304	0.823536
ADPRM	1.20699	0.287423	1.3059	0.197449	0.525961
ADRBK1	0.236501	-0.0479222	1.08151	0.287913	0.617841
ADRBK2	0.210498	-0.0836034	0.438045	0.669424	0.869632
ADRM1	-0.339768	0.196419	-3.34265	0.00142544	0.0355057
ADSL	-0.0475895	-0.242822	0.710217	0.482627	0.775201
ADSS	0.0519421	-0.0669382	0.349888	0.728963	0.897669
ADSSL1	-0.178232	0.0188344	-0.424682	0.674182	0.872837
AEBP1	-0.136242	-1.6851	2.29282	0.0292963	0.213994
AEBP2	-1.74498	3.37803	-2.78109	0.0970582	0.381724
AES	-0.113153	-0.0216346	-0.422591	0.674828	0.873002
AFAP1	-0.129058	-1.03912	2.22809	0.0335767	0.226873
AFAP1L2	-0.161778	-1.53734	2.50354	0.0208124	0.178231
AFF1	0.112732	0.271641	-0.505709	0.614708	0.846115
AFF3	-2.17773	-0.235216	-3.25302	0.00162909	0.0386688
AFF4	0.0179942	0.0107771	0.030731	0.975682	0.990509
AFG3L2	-0.40932	-0.330799	-0.219714	0.827288	0.937254
AFM	0.659049	-6.13254	3.66603	0.0331992	0.225472
AFMID	-0.670014	-0.0206034	-1.64824	0.104238	0.393595
AFTPH	-0.0561834	0.295571	-1.53069	0.136602	0.447215
AGA	0.0681742	0.0206325	0.199227	0.842692	0.942679
AGAP1	-0.236723	0.0773394	-1.66126	0.104183	0.393595
AGAP2	-0.0964934	0.13268	-0.480302	0.635641	0.85612
AGAP3	-0.0694931	-0.0632808	-0.0237091	0.981286	0.993199
AGBL1	0.540923	0.618831	-0.121001	0.905615	0.965734
AGBL3	-1.07041	0.595387	-2.32173	0.0589693	0.300143
AGFG1	0.069218	-0.0352994	0.503026	0.618464	0.84672
AGFG2	-0.165158	0.118878	-0.665141	0.510976	0.78979
AGGF1	-0.28504	0.167669	-1.9017	0.0617076	0.306906
AGK	0.0237432	-0.0215304	0.225606	0.822742	0.935747
AGL	-0.699095	-0.196688	-1.25542	0.216031	0.544286
AGMAT	0.0930232	0.38871	-0.671449	0.505126	0.787145
AGO1	0.146301	-0.0326067	0.855807	0.399017	0.713861
AGO2	0.163448	-0.365593	1.71004	0.099166	0.3861
AGO3	0.147136	-0.208236	2.22882	0.0327778	0.224026
AGO4	0.104359	-0.00553658	0.484263	0.633603	0.85486
AGPAT1	-0.434855	0.253229	-2.07386	0.0428176	0.256195
AGPAT2	-0.227496	-0.0265408	-0.659006	0.51186	0.78979
AGPAT3	-0.54716	0.109743	-2.11534	0.0388112	0.243961
AGPAT5	-0.694748	-0.174325	-1.26113	0.21562	0.543622
AGPAT6	-0.0992176	-0.331034	0.563136	0.576427	0.827639
AGPS	-0.0948147	-0.0137408	-0.284809	0.777282	0.918836
AGR2	-1.98459	-0.873324	-1.26755	0.212964	0.541933
AGR3	-1.10576	-1.36911	0.334436	0.739809	0.901447
AGRN	-0.0787924	-1.36917	2.90531	0.00692543	0.0948304
AGT	0.68679	-3.01941	1.78298	0.123716	0.425663
AGTPBP1	-0.267748	-0.00482689	-1.03827	0.304018	0.633926
AGTRAP	-0.790361	-0.221959	-1.93774	0.0580166	0.297092
AGXT	-1.27565	2.13107	-2.60014	0.0433734	0.257838
AHCTF1	-0.0736006	0.053995	-0.946427	0.349189	0.673693
AHCY	-0.173441	0.125475	-1.45483	0.153405	0.470074
AHCYL1	-0.157005	-0.0474102	-0.438061	0.664176	0.867902
AHCYL2	-0.159783	0.120692	-0.990386	0.331021	0.657998
AHDC1	0.0463054	-0.231241	1.03574	0.308806	0.638761
AHNAK	0.465684	-0.210189	1.34028	0.190543	0.517555
AHNAK2	0.193158	-1.1602	2.65603	0.0124794	0.132798
AHR	0.0912996	-0.193709	0.757422	0.454762	0.755789
AHSA1	-0.132246	0.0250419	-0.864935	0.392557	0.708809
AHSG	0.649501	-6.38215	4.00078	0.0262684	0.203218
AIDA	0.401752	-0.363594	2.69447	0.0113364	0.125506
AIF1	0.401954	-6.27404	4.04491	0.0260452	0.201902
AIF1L	-0.437389	-0.699268	0.430171	0.669399	0.869632
AIFM1	-0.0327705	-0.102264	0.26075	0.795833	0.924502
AIFM2	0.578218	-0.291956	2.54892	0.0146745	0.145837
AIM1	-3.47846	-1.39386	-3.9098	0.000328041	0.013766
AIM1L	-2.12493	0.223189	-2.59301	0.0140823	0.143497
AIMP1	0.0523594	0.106387	-0.294315	0.770635	0.916951
AIMP2	-0.135365	0.219591	-1.75092	0.0887541	0.366491
AIP	0.104527	0.0583647	0.139289	0.890184	0.960241
AJUBA	0.125725	0.105281	0.0683793	0.945813	0.980247
AK1	0.22004	-0.01961	0.566108	0.575178	0.827141
AK2	-0.0331874	-0.278788	0.871387	0.390034	0.706119
AK3	0.361076	-0.351779	1.79393	0.0821348	0.353036
AK5	0.11252	-2.01864	1.77633	0.111927	0.405899
AK7	-3.81596	-0.0430935	-4.30073	6.75982e-05	0.00494153
AKAP1	-0.464772	-0.311945	-0.495856	0.622976	0.849474
AKAP10	-0.0566578	0.512597	-2.45617	0.019373	0.171707
AKAP11	0.123908	-0.20339	1.27639	0.210843	0.54053
AKAP12	0.408652	-0.984238	2.2271	0.0345911	0.230638
AKAP13	-0.0939369	-0.185443	0.485687	0.630304	0.853377
AKAP17A	0.069585	0.0697886	-0.00122059	0.999033	0.999392
AKAP2	0.542396	0.983321	-0.382757	0.726738	0.896848
AKAP5	-0.576314	0.610391	-1.55551	0.141005	0.453735
AKAP7	-0.376152	0.214564	-0.793074	0.435065	0.741511
AKAP8	-0.0895231	0.0639627	-0.770614	0.445359	0.750568
AKAP8L	-0.171471	-0.0715831	-0.45277	0.653535	0.862914
AKAP9	-0.0897214	-0.412728	1.02125	0.317707	0.646858
AKIRIN2	0.236041	-0.221934	1.66895	0.103425	0.393103
AKNA	-0.449713	1.12281	-2.37923	0.0349608	0.230965
AKR1A1	-0.0394352	-0.00818138	-0.0760459	0.939925	0.97722
AKR1B1	0.343146	-2.94194	4.04865	0.000446522	0.0168079
AKR1B10	-2.86784	-3.12048	0.296313	0.768689	0.916896
AKR1C1	0.00183176	-3.72582	3.98925	0.000349765	0.0143432
AKR1C2	-0.214761	-2.87783	2.78244	0.00869147	0.108678
AKR1C3	0.399194	-2.36915	4.09332	0.000227851	0.0110897
AKR1D1	0.270779	1.05336	-0.808336	0.446499	0.751215
AKR1E2	0.0493799	0.49649	-0.647028	0.521672	0.796034
AKR7A2	-0.43576	-0.12857	-1.04561	0.302377	0.633252
AKR7A3	-2.44166	-1.27214	-1.61293	0.115335	0.411802
AKT1	-0.0140389	0.132756	-0.405229	0.688302	0.879117
AKT1S1	0.0736696	0.202847	-0.47596	0.637818	0.857612
AKT2	0.216921	-0.142855	1.18904	0.244247	0.57529
AKT3	0.29746	-1.62156	4.73928	6.10266e-05	0.00465328
AKTIP	-0.0789648	-0.11604	0.150224	0.881566	0.957289
ALAD	0.330204	-0.0378264	1.0109	0.319341	0.647894
ALAS1	0.227157	-0.0652961	1.01841	0.313638	0.643955
ALB	0.858668	-1.07639	2.98526	0.00544764	0.0825161
ALCAM	-0.981296	-0.137466	-1.62922	0.109549	0.401983
ALDH16A1	0.196843	0.0234405	0.534404	0.597462	0.837711
ALDH1A1	0.646334	-4.52788	7.91245	5.41246e-09	4.55007e-06
ALDH1A3	-0.644827	-3.12024	3.56094	0.0013558	0.0343651
ALDH1B1	0.492025	-1.06709	3.08295	0.00456769	0.0740818
ALDH1L1	0.827598	0.620066	0.449277	0.667059	0.868977
ALDH1L2	0.300553	-2.27386	4.17554	0.000280182	0.0127067
ALDH2	0.477885	-1.66739	3.31808	0.00228702	0.0488803
ALDH3A1	-0.0901365	-0.203761	0.0829464	0.937632	0.975828
ALDH3A2	-0.429439	-0.310362	-0.271195	0.787837	0.922344
ALDH3B1	-0.317526	-0.126429	-0.511898	0.611506	0.844819
ALDH4A1	-0.420247	-0.0942188	-0.699087	0.489612	0.778195
ALDH5A1	-0.375486	-0.102036	-0.64174	0.524743	0.798313
ALDH6A1	-0.230588	-0.156283	-0.197601	0.844375	0.942856
ALDH7A1	-0.0734422	-0.417363	0.979021	0.335399	0.66109
ALDH9A1	0.383159	-0.480814	2.60873	0.013958	0.142807
ALDOA	-0.371468	0.160807	-1.99225	0.052662	0.281832
ALDOB	-0.213363	0.287167	-1.28998	0.201861	0.530721
ALDOC	-0.00389356	-0.142145	0.539237	0.592839	0.835157
ALG1	-0.498118	0.408339	-2.67735	0.0101691	0.11751
ALG11	-0.298285	0.0186373	-0.942377	0.349811	0.673709
ALG12	0.304662	0.105594	0.687833	0.495488	0.780812
ALG2	-0.0307345	0.257317	-1.15772	0.255966	0.585132
ALG5	0.000860049	0.168402	-0.515014	0.609703	0.843885
ALG6	-0.591305	0.0471309	-1.29747	0.202403	0.531452
ALG9	-0.924426	-0.0591932	-2.10306	0.0387167	0.243961
ALKBH1	0.0617698	0.280681	-0.898928	0.371546	0.691694
ALKBH2	-0.176065	-0.0429049	-0.445695	0.657494	0.864619
ALKBH3	0.345154	-0.100164	1.77927	0.0850969	0.359187
ALKBH4	-0.00584765	0.130103	-0.751196	0.455568	0.756161
ALKBH5	-0.0430619	0.0703772	-0.476075	0.637402	0.857349
ALKBH6	-0.309222	0.566954	-2.39751	0.0193016	0.171554
ALKBH7	0.151646	-0.0756057	0.841783	0.404332	0.718369
ALKBH8	0.167792	0.261217	-0.556148	0.57974	0.830298
ALMS1	0.0487268	0.0943383	-0.218571	0.827458	0.937254
ALOX12B	-3.20681	-0.18505	-3.28955	0.00311254	0.0572981
ALOX15	-0.897526	-1.62137	0.744252	0.463745	0.760321
ALOX15B	-2.8055	-0.152762	-2.79952	0.0163273	0.154657
ALOX5	-0.0142726	-0.623924	0.586267	0.56916	0.824984
ALOX5AP	-0.737895	-1.95801	1.28917	0.211442	0.540904
ALPK1	-0.822153	0.0398796	-2.61973	0.0106433	0.121048
ALPL	0.066822	-0.860536	1.6268	0.11536	0.411802
ALS2	-0.107903	0.0675527	-0.967543	0.336785	0.661466
ALS2CR12	-1.08226	0.366449	-1.43752	0.216864	0.544616
ALX1	1.23142	-0.329184	2.57642	0.0148648	0.145998
ALX4	1.23794	-0.674211	1.71512	0.12138	0.421663
ALYREF	-0.216074	0.226964	-2.14936	0.0359357	0.234488
AMACR	-0.360408	-0.173479	-0.607517	0.546733	0.812169
AMBP	0.621048	-6.42772	3.68369	0.0333565	0.226143
AMBRA1	-0.0415156	0.20615	-1.66791	0.0991423	0.3861
AMDHD1	0.518934	0.0278137	0.597607	0.567374	0.824575
AMDHD2	0.206627	0.273703	-0.252488	0.802217	0.926644
AMFR	-0.513355	0.273364	-2.99688	0.00377714	0.0655052
AMHR2	-2.0354	1.33009	-2.01003	0.142537	0.456284
AMIGO2	0.252997	0.608903	-0.413928	0.683733	0.877545
AMMECR1	0.000965949	-0.0511555	0.226117	0.822115	0.935568
AMMECR1L	0.00136377	0.134097	-0.510726	0.611698	0.844935
AMN1	0.34426	0.220278	0.291986	0.771828	0.917535
AMOT	-0.675487	-0.247966	-1.39524	0.169107	0.492197
AMOTL1	-0.312776	-0.814597	0.705142	0.487687	0.77685
AMOTL2	-0.634072	-0.305555	-0.880152	0.38268	0.700503
AMPD1	0.205188	-1.63922	2.87592	0.0279727	0.208578
AMPD2	0.0858251	-0.292194	1.1389	0.264631	0.594167
AMPD3	0.0210506	-0.0455841	0.104103	0.918417	0.970258
AMPH	-0.989889	-1.42851	0.725348	0.474482	0.769901
AMT	0.130733	0.841861	-0.746412	0.469912	0.765956
AMY1B	-2.56511	-1.9255	-0.26206	0.801575	0.926321
AMY2B	-2.27266	2.48324	-1.6533	0.23534	0.566593
AMZ2	-0.481617	-0.215236	-0.824358	0.412779	0.723188
ANAPC10	0.190042	0.00380714	0.823505	0.414891	0.725502
ANAPC11	0.0395228	0.0914394	-0.173315	0.863829	0.950089
ANAPC13	-0.28039	0.0486305	-1.06555	0.290698	0.620453
ANAPC16	0.331563	0.114359	1.35514	0.181223	0.507546
ANAPC2	-0.0573392	0.289417	-2.51714	0.0143446	0.144575
ANAPC4	-0.111436	0.10306	-1.3703	0.176249	0.501409
ANAPC5	-0.00261149	0.246813	-2.08637	0.0417471	0.253092
ANAPC7	-0.0390069	0.0416746	-0.544838	0.589254	0.834387
ANG	0.321275	-0.923586	1.3301	0.207968	0.537369
ANGEL2	0.21641	0.032273	0.806588	0.425491	0.734872
ANGPT2	0.185996	-0.649149	1.21544	0.301378	0.632605
ANGPTL1	0.189577	0.195944	-0.0183741	0.985459	0.994927
ANGPTL2	0.265877	-1.04943	1.49834	0.16934	0.492306
ANGPTL4	-0.0485025	-1.50433	2.43791	0.019707	0.173174
ANGPTL6	-0.142789	-2.18276	3.66312	0.0155255	0.149591
ANK1	-1.02104	-1.57787	0.492078	0.632861	0.854545
ANK2	0.30939	2.7054	-1.67403	0.233815	0.564557
ANK3	-0.52955	-0.862212	0.522214	0.605895	0.841679
ANKEF1	0.594941	-0.0558153	0.814267	0.495079	0.780733
ANKFY1	0.271595	-0.611447	3.12176	0.0736252	0.333759
ANKHD1	0.0844523	0.141326	-0.349521	0.729169	0.897669
ANKHD1-EIF4EBP3	-0.00308256	0.493089	-2.10374	0.0505247	0.277828
ANKIB1	-0.0709588	0.172867	-1.088	0.283721	0.612624
ANKK1	0.605057	-0.573396	2.51874	0.0151504	0.147669
ANKLE2	-0.0832915	0.15635	-1.12345	0.268377	0.598738
ANKMY2	0.222145	-0.271935	1.46058	0.155325	0.472422
ANKRD10	0.40037	-0.814414	3.16572	0.00344378	0.0611103
ANKRD11	-1.63028	-0.114681	-3.84274	0.000225493	0.0110897
ANKRD12	-0.444475	0.469995	-1.50732	0.143391	0.457865
ANKRD13A	-0.0127421	0.0270302	-0.172069	0.864549	0.950089
ANKRD13B	-0.614543	-0.340234	-0.933441	0.370377	0.691363
ANKRD13D	0.0246839	0.246981	-1.00617	0.320931	0.649317
ANKRD16	0.0519746	0.105685	-0.201655	0.841403	0.942629
ANKRD17	-0.0228845	-0.0400045	0.0884931	0.930068	0.973507
ANKRD18A	-0.25994	-0.140685	-0.285789	0.777949	0.918963
ANKRD18B	-0.74246	-1.04723	0.482181	0.642632	0.858971
ANKRD22	-0.319329	-0.0446534	-0.545077	0.588516	0.834387
ANKRD26	-1.44594	-0.043982	-4.05777	0.000116268	0.0069816
ANKRD27	0.109696	-0.0188735	0.747879	0.458644	0.757996
ANKRD28	-0.17534	-0.0844889	-0.527841	0.600616	0.839198
ANKRD30A	0.0876644	-2.76206	4.07684	0.000308234	0.0135724
ANKRD30B	-0.561916	0.435732	-3.59262	0.000896414	0.0271562
ANKRD31	-0.580599	0.566027	-1.44535	0.179501	0.505107
ANKRD39	0.146288	0.433071	-1.34429	0.183411	0.509363
ANKRD40	-0.445796	-0.0887789	-1.03609	0.306247	0.636077
ANKRD44	0.171353	-0.88365	2.10504	0.0452652	0.261736
ANKRD49	0.00362861	0.308525	-1.16022	0.250553	0.580675
ANKRD50	-0.397015	0.106882	-1.71395	0.0957702	0.379023
ANKRD52	-0.0376664	0.300956	-1.30675	0.200035	0.529092
ANKRD54	0.109771	0.022359	0.503627	0.616579	0.846524
ANKRD62	-3.53731	1.43045	-2.57922	0.105226	0.395864
ANKS1A	-0.0438266	0.012912	-0.258799	0.797679	0.92469
ANKZF1	0.117085	0.14472	-0.114532	0.909568	0.967849
ANLN	-0.500457	-0.30348	-0.513937	0.609552	0.843854
ANO1	-0.0632378	-0.554894	0.93181	0.357519	0.679722
ANO10	-0.714297	0.0405788	-1.57607	0.124628	0.428219
ANO2	-0.584939	-1.33873	1.1575	0.281187	0.610902
ANO6	0.166678	-0.449753	1.62466	0.113078	0.407664
ANO8	0.406975	-0.374196	1.52469	0.132758	0.440693
ANP32A	-0.306885	-0.248646	-0.197579	0.844511	0.942856
ANP32B	-0.215158	-0.0427236	-0.69841	0.488412	0.77737
ANP32C	-0.319521	-0.299002	-0.0503539	0.960641	0.985851
ANP32E	-0.340756	-0.798459	1.02657	0.311808	0.642074
ANPEP	-0.317879	-2.48763	2.78421	0.00954184	0.113112
ANTXR1	-0.0586028	-0.619655	1.15416	0.261331	0.590438
ANTXR2	0.538987	1.4349	-0.468939	0.684384	0.877768
ANXA1	0.453241	-2.37677	3.99349	0.000448732	0.0168283
ANXA11	0.423726	-0.254327	2.34925	0.0253467	0.198986
ANXA13	0.0178002	-0.127566	0.334731	0.745293	0.905493
ANXA2	0.487308	-0.801782	2.81245	0.00859836	0.108155
ANXA3	-1.34549	-1.69769	0.482376	0.632371	0.854454
ANXA4	0.313448	0.0365362	1.01578	0.317745	0.646858
ANXA5	0.654007	-0.625712	3.75045	0.000706675	0.0232213
ANXA6	0.249567	-0.676037	1.81398	0.0809071	0.35091
ANXA7	0.33656	0.189402	0.648314	0.521456	0.795832
ANXA8	-1.2724	-1.15089	-0.128671	0.899289	0.963971
ANXA8L1	-1.32379	-3.57458	0.867277	0.447814	0.752
ANXA9	-0.202673	-0.295583	0.146339	0.884502	0.957832
AOC2	0.204659	0.201282	0.00644156	0.994915	0.998102
AOC3	0.348281	-4.32323	3.1746	0.0423723	0.255015
AOX1	0.904582	-0.766324	2.27555	0.0453468	0.261736
AP1AR	-0.168099	0.222122	-1.21706	0.22838	0.558522
AP1B1	0.183689	0.184068	-0.00159654	0.998739	0.999392
AP1G1	-0.094412	0.430495	-2.41735	0.0220077	0.183609
AP1G2	-0.224631	-0.207541	-0.0428934	0.966088	0.987312
AP1M1	-0.0193642	0.112618	-0.509538	0.614534	0.846106
AP1M2	-0.192402	0.0927184	-0.677559	0.503935	0.786342
AP1S1	-0.147885	0.250824	-1.55182	0.130087	0.43611
AP1S2	0.290778	-0.509011	2.11971	0.0426332	0.255579
AP1S3	-0.879763	0.46121	-2.75005	0.00976276	0.114174
AP2A1	0.239329	0.124952	0.505027	0.617502	0.846524
AP2A2	0.220861	0.000967778	1.2984	0.205007	0.534949
AP2B1	0.216255	0.101091	0.627969	0.53509	0.804087
AP2M1	0.172426	0.134651	0.229423	0.819821	0.935392
AP2S1	0.144685	0.122211	0.144579	0.885708	0.957995
AP3B1	-0.0501815	0.152915	-1.05645	0.298886	0.629208
AP3B2	0.0215608	-0.0495119	0.128384	0.899997	0.963971
AP3D1	-0.169219	0.114239	-1.58249	0.122238	0.423322
AP3M1	0.0720765	0.12536	-0.183774	0.855608	0.946807
AP3M2	0.00476211	-0.143628	0.582592	0.564379	0.822802
AP3S1	-0.0094818	0.176507	-0.844303	0.404315	0.718369
AP3S2	-0.861914	-0.0639724	-2.16187	0.0361427	0.235104
AP4B1	-0.182924	0.110413	-1.61079	0.113868	0.409665
AP4E1	0.00097195	0.212448	-1.04004	0.304999	0.635248
AP4M1	0.158416	0.384225	-1.23211	0.225507	0.556631
AP4S1	0.328497	-0.143715	1.48422	0.150389	0.46724
AP5B1	0.00567791	0.323922	-1.46708	0.152142	0.46893
AP5M1	0.217511	0.0312375	0.986143	0.33026	0.657133
AP5S1	-0.458474	0.267814	-3.04037	0.00379214	0.0655052
AP5Z1	-0.0500713	0.292586	-1.49913	0.145275	0.461442
APAF1	0.195209	0.131263	0.265032	0.79295	0.923704
APBA1	-0.582713	-0.560315	-0.0323604	0.974528	0.989835
APBA2	-0.0274247	-0.0882599	0.191236	0.84884	0.94432
APBA3	-0.209964	0.0518155	-1.29195	0.201103	0.530041
APBB1	-1.1786	-0.769399	-0.939517	0.350861	0.674574
APBB1IP	0.383661	-2.62873	3.41428	0.00259308	0.0524885
APBB2	0.0275768	-0.298892	0.942497	0.353085	0.676528
APC	-0.29751	0.074581	-1.5932	0.114835	0.410944
APCS	0.844572	-6.39926	4.21643	0.0219975	0.183609
APEH	0.413825	0.0386471	0.843799	0.404663	0.718611
APEX1	-0.0579963	-0.0765935	0.0809815	0.935884	0.975094
APEX2	-0.294537	-0.124845	-0.586799	0.560032	0.820447
API5	-0.0104524	-0.150565	0.545676	0.590054	0.834587
APIP	-0.00486886	-0.170896	0.668864	0.507396	0.787338
APITD1	-0.564433	0.00783845	-2.39567	0.0194209	0.171707
APLF	-0.758547	-0.2154	-0.909346	0.367811	0.688912
APLP2	-0.212294	-0.397212	0.542637	0.590866	0.834587
APMAP	0.0359871	0.114677	-0.201761	0.84131	0.942629
APOA1	0.802385	-1.19592	2.24642	0.0360081	0.23466
APOA1BP	-0.108279	-0.412432	1.14293	0.259981	0.588903
APOA2	0.760719	-7.6176	4.38261	0.0196566	0.172882
APOA4	0.772788	-1.65455	3.7889	0.000644507	0.0218915
APOB	0.356855	-0.810542	2.27395	0.0294008	0.214458
APOBEC3B	-0.891154	-0.778369	-0.227066	0.82163	0.935568
APOBEC3C	0.114579	-3.16961	4.05827	0.000440587	0.0167092
APOBEC3D	-0.18523	0.475217	-1.25922	0.21885	0.546706
APOBEC3F	0.00270434	0.00871975	-0.0124087	0.990193	0.996415
APOBEC3G	-0.142154	-2.65264	2.87371	0.00811679	0.104575
APOBR	-0.562701	0.028416	-0.569471	0.582367	0.832287
APOC1	0.432428	-6.09474	3.70441	0.0322245	0.22205
APOC2	0.5744	-5.49922	3.782	0.0292927	0.213994
APOC3	0.679912	-6.55734	3.50517	0.0369753	0.237735
APOD	-0.196794	-3.5768	3.52262	0.001332	0.0341759
APOE	0.041222	-3.40325	4.54444	0.000112256	0.00690508
APOF	0.465734	-6.40943	3.70206	0.0319741	0.221535
APOH	0.802887	-7.45297	3.94256	0.0275264	0.207383
APOL1	0.322738	-1.70156	1.22921	0.26371	0.593289
APOL2	-0.461537	-1.21145	1.2289	0.228782	0.55869
APOL3	-0.569918	-1.59137	1.35175	0.187579	0.514072
APOM	0.375433	-1.13493	3.02519	0.00495125	0.0775594
APOO	-0.33435	0.0158452	-1.28179	0.206918	0.53666
APOOL	0.23511	-0.292247	1.96814	0.0571299	0.295341
APP	-0.462177	-0.492786	0.0385259	0.969816	0.987626
APPBP2	-0.156376	0.0596715	-0.90177	0.370182	0.691363
APPL1	0.428502	-0.305406	2.76758	0.00953287	0.113112
APPL2	0.235308	-0.262306	1.29991	0.204452	0.534192
APRT	0.338165	0.0935656	0.885671	0.382279	0.700023
APTX	0.134483	-0.0172673	0.767195	0.447663	0.752
AQP1	1.07962	-1.93461	4.24576	0.000167083	0.00876642
AQR	-0.0781849	-0.0184359	-0.437676	0.664006	0.867902
AR	-0.515205	-0.326052	-0.412919	0.682205	0.876252
ARAF	0.042233	0.206633	-0.837078	0.409592	0.721462
ARAP1	0.424874	-0.17255	2.05149	0.0491972	0.274503
ARAP2	-1.19995	0.392347	-2.99203	0.00396492	0.0669985
ARAP3	0.281094	-0.778068	1.7574	0.093674	0.37446
ARCN1	0.0728464	0.0405055	0.149769	0.881955	0.957289
ARF1	-0.431712	0.248252	-1.67264	0.10836	0.399797
ARF3	-0.434707	0.600918	-3.34489	0.00507407	0.0783878
ARF4	-0.548445	-0.374673	-0.609166	0.546533	0.812111
ARF5	-0.513004	-0.0481269	-1.96983	0.0576966	0.296205
ARF6	-0.26834	-0.210792	-0.259307	0.796787	0.92469
ARFGAP1	-0.0739925	0.280291	-1.69601	0.0983414	0.384523
ARFGAP2	-0.0715393	0.237299	-1.4713	0.15198	0.468833
ARFGAP3	-0.0599453	-0.32041	0.860169	0.396445	0.711372
ARFGEF1	-0.278082	0.167075	-1.43164	0.162681	0.48368
ARFGEF2	-0.270602	0.322707	-2.42552	0.0206619	0.177853
ARFIP1	0.296725	-0.0233139	0.959256	0.345553	0.670115
ARFIP2	-0.288573	-0.0818797	-0.506842	0.615834	0.846254
ARFRP1	-0.214952	0.0584607	-1.1809	0.245199	0.576421
ARG1	-0.919882	-0.794517	-0.092742	0.931213	0.973782
ARGLU1	-0.706131	-0.0566908	-2.2528	0.0265483	0.204131
ARHGAP1	0.0785747	-0.112199	0.859325	0.395277	0.710303
ARHGAP10	0.199598	-0.549817	1.77089	0.0871444	0.36282
ARHGAP11A	-0.0189716	1.31011	-2.61569	0.0224664	0.185619
ARHGAP15	0.208959	-1.27132	1.63838	0.118413	0.417797
ARHGAP17	0.360945	0.258018	0.299277	0.769655	0.916896
ARHGAP18	0.283155	-0.175516	1.14093	0.264321	0.593868
ARHGAP20	-1.48433	-0.852909	-0.318191	0.764168	0.914551
ARHGAP21	-0.242914	-0.192797	-0.20716	0.836876	0.940665
ARHGAP22	-0.529865	0.416492	-0.59386	0.590619	0.834587
ARHGAP23	-0.737505	-0.0977149	-1.29292	0.203664	0.532794
ARHGAP24	0.551083	1.71184	-0.924667	0.405765	0.718977
ARHGAP25	0.198664	-3.65656	4.81148	0.00231839	0.0492377
ARHGAP26	0.1924	0.787768	-0.965283	0.3439	0.668571
ARHGAP27	-0.00508537	-0.849789	2.22	0.0351237	0.231632
ARHGAP29	-0.643945	-0.839293	0.439892	0.66331	0.867902
ARHGAP30	0.253674	-0.374253	0.696721	0.498633	0.781881
ARHGAP31	0.355677	-0.273688	1.37896	0.184183	0.509363
ARHGAP32	-0.155995	-0.0372688	-0.480377	0.633746	0.854938
ARHGAP35	0.000793988	-0.198707	0.797249	0.430148	0.737982
ARHGAP39	-0.0324848	-0.102168	0.269221	0.789179	0.92274
ARHGAP4	0.0620794	-1.92302	2.76814	0.0113817	0.12567
ARHGAP42	-0.0620982	0.455969	-1.34781	0.184664	0.509572
ARHGAP5	0.0129308	-0.102532	0.560073	0.578264	0.829215
ARHGAP6	0.431579	0.418591	0.015625	0.988048	0.99548
ARHGAP9	0.155396	-0.776835	0.653284	0.529691	0.801204
ARHGDIA	-0.0697523	-0.246085	0.632993	0.531765	0.802701
ARHGDIB	0.118145	-1.50853	2.1477	0.0415368	0.252576
ARHGEF1	0.242385	-0.177457	1.39268	0.175388	0.499922
ARHGEF10	-0.00541646	-0.738251	1.99737	0.0561027	0.291649
ARHGEF10L	-0.387138	-0.468556	0.254867	0.80051	0.925838
ARHGEF11	0.166172	-0.230232	1.67111	0.105988	0.396471
ARHGEF12	0.104196	1.62382	-1.20724	0.349663	0.673709
ARHGEF16	-0.293183	-0.0715538	-0.60404	0.550414	0.814291
ARHGEF17	0.132556	-0.904104	2.86592	0.00780039	0.102063
ARHGEF18	0.0757609	-0.0647673	0.745541	0.461412	0.758924
ARHGEF2	-0.149523	-0.215543	0.31364	0.75545	0.909205
ARHGEF26	-0.322345	-0.0211692	-0.753814	0.457413	0.756978
ARHGEF28	-0.118703	0.288114	-1.00164	0.323798	0.651885
ARHGEF3	0.448973	-0.344883	2.4748	0.0155538	0.14972
ARHGEF35	-0.660403	-0.218879	-1.42548	0.160963	0.480981
ARHGEF37	-0.323454	-0.222137	-0.339196	0.73607	0.900713
ARHGEF38	-0.278962	1.26864	-2.03129	0.0610232	0.304753
ARHGEF40	0.333467	-0.555359	2.7336	0.0108726	0.122124
ARHGEF5	-0.281114	-0.0462636	-1.11519	0.270665	0.600956
ARHGEF6	0.209643	-1.15418	2.83762	0.00867655	0.108678
ARHGEF7	0.20279	0.155533	0.215459	0.836559	0.940665
ARID1A	-0.127194	0.0507026	-1.29957	0.201184	0.530041
ARID1B	-0.0849196	0.0262652	-0.529556	0.600476	0.839197
ARID2	-0.0048313	0.0928674	-0.508584	0.614293	0.846041
ARID3A	-0.154835	-0.225689	0.117165	0.907739	0.967056
ARID3C	0.220757	-0.764685	1.02901	0.392745	0.708875
ARID4A	-0.162032	0.0198959	-0.740672	0.463652	0.760321
ARID4B	-0.11099	-0.170471	0.372038	0.71199	0.891056
ARID5B	0.657227	-0.0669992	2.79102	0.00678197	0.093593
ARIH1	-0.0129187	-0.00474977	-0.0551504	0.956285	0.984508
ARIH2	0.14997	-0.00598279	0.930919	0.358454	0.680354
ARL1	-0.379455	0.114313	-2.51877	0.0156667	0.150376
ARL11	-1.00994	0.598546	-2.54106	0.094897	0.376733
ARL14EP	0.345763	0.0927686	2.08268	0.0429576	0.256347
ARL15	0.181668	-0.130703	0.775423	0.444886	0.750252
ARL2	0.272647	0.147385	0.703229	0.485987	0.776696
ARL2BP	-0.187228	-0.341831	0.465097	0.645219	0.8595
ARL3	-0.0430023	-0.356748	0.862298	0.39438	0.709781
ARL4C	0.0769212	0.0875165	-0.0222539	0.982506	0.993716
ARL5A	0.222464	0.313208	-0.301715	0.764652	0.914708
ARL5B	-0.160487	0.132684	-1.02533	0.308939	0.638905
ARL6	0.273403	-0.065616	1.62463	0.110722	0.403672
ARL6IP1	-0.176979	0.085366	-0.700984	0.486849	0.776696
ARL6IP4	-0.0872399	-0.146737	0.226251	0.822337	0.935651
ARL6IP5	-0.159511	-0.26094	0.468417	0.640868	0.858397
ARL6IP6	-0.83173	-0.215049	-1.20279	0.238037	0.568494
ARL8A	0.0224864	-0.285515	1.02059	0.316146	0.64629
ARL8B	0.067625	0.0270626	0.206008	0.837905	0.941081
ARMC1	0.134892	0.195436	-0.260215	0.796678	0.92469
ARMC10	-0.162574	-0.214728	0.121429	0.904505	0.965505
ARMC5	0.0305028	0.122225	-0.284982	0.776257	0.918836
ARMC6	-0.0840536	-0.000837069	-0.457943	0.649466	0.860948
ARMC7	0.183575	0.200269	-0.0776819	0.93845	0.976038
ARMC9	0.0242548	-0.204447	0.649087	0.521163	0.795746
ARMCX1	-0.154779	-0.741883	1.26645	0.214336	0.542355
ARMCX2	-0.294598	-0.851572	1.45864	0.152999	0.469563
ARMCX3	-0.0832533	-0.0211761	-0.193156	0.848169	0.943958
ARMCX4	-0.184183	-0.0159862	-0.352057	0.726228	0.896848
ARMCX5	-0.167269	0.330056	-1.80131	0.0780059	0.344085
ARNT	0.267032	-0.114198	2.22206	0.0334989	0.226803
ARNT2	-0.191591	-0.0678076	-0.257914	0.797623	0.92469
ARNTL	-0.156974	0.0818994	-0.943205	0.348315	0.673141
ARPC1A	-0.112011	-0.0898273	-0.0798041	0.936832	0.975411
ARPC1B	0.386332	-0.429772	1.92164	0.0658132	0.315353
ARPC2	0.378279	0.220201	0.46794	0.64364	0.858971
ARPC3	0.429023	0.0518598	1.14991	0.258342	0.587409
ARPC4	0.279373	-0.105637	1.25975	0.21854	0.546706
ARPC5	0.200494	-0.376726	1.53748	0.136312	0.446612
ARPC5L	0.152309	0.00100053	0.576111	0.569265	0.824984
ARPP19	0.165605	-0.0583838	0.95892	0.344697	0.669098
ARRB1	-0.143522	-2.19428	4.02627	0.0373016	0.23892
ARRB2	0.385441	0.0404465	1.1544	0.257701	0.586704
ARRDC1	-0.0147098	0.0690669	-0.336975	0.738351	0.901358
ARSA	0.309295	-0.534564	2.32743	0.0253843	0.199001
ARSB	0.282999	-0.688448	2.77619	0.0092879	0.111676
ARSD	-0.0661645	-0.057302	-0.0216913	0.982782	0.993716
ARSE	1.23452	0.250616	1.14822	0.267084	0.596887
ARSI	-0.299396	-0.350498	0.104751	0.917122	0.969451
ARV1	0.220303	0.357472	-0.270413	0.787712	0.922344
ARVCF	-0.226458	0.0280644	-0.709015	0.483397	0.775526
ARX	0.571007	-0.185493	1.37277	0.180794	0.507189
AS3MT	-0.280508	-0.451078	0.454639	0.651561	0.862026
ASAH1	-0.2208	-0.848608	1.29062	0.206115	0.536333
ASAP1	0.296698	-0.254964	2.02062	0.0534331	0.283851
ASAP2	-0.00322842	0.0687663	-0.19563	0.846524	0.943494
ASAP3	0.017405	-0.289097	0.974632	0.337614	0.66212
ASB13	0.062133	-0.55107	1.2616	0.213499	0.542008
ASB6	0.0942933	0.0226151	0.298175	0.767133	0.915935
ASB7	0.113955	0.0758127	0.148548	0.882418	0.957289
ASB9	0.185587	0.226721	-0.13466	0.893476	0.961428
ASCC1	0.331438	0.0190405	1.7825	0.0843927	0.358012
ASCC2	0.0570836	0.208212	-0.742932	0.462645	0.759808
ASCC3	0.110487	0.0113338	0.481674	0.633473	0.85486
ASF1A	-0.495687	-0.512551	0.0480132	0.961978	0.986122
ASF1B	-0.342181	0.00146811	-0.919744	0.363647	0.684449
ASH1L	-0.689112	-0.103211	-1.90842	0.0596702	0.301538
ASH2L	-0.0158634	-0.137754	0.676344	0.503762	0.786192
ASL	-0.0381472	0.139177	-0.434054	0.667603	0.869135
ASMTL	0.148907	-0.465009	1.55489	0.130685	0.436541
ASNA1	-0.0278842	0.0117696	-0.236109	0.814708	0.932891
ASNS	-0.429183	-0.530715	0.246232	0.806651	0.927991
ASNSD1	-0.0759286	0.19021	-1.02651	0.308606	0.638737
ASPH	0.302963	-1.50894	2.98738	0.00587921	0.0863311
ASPM	-1.53778	-0.200528	-4.07377	0.000105946	0.00667989
ASPN	0.358382	-3.06465	2.06739	0.0810213	0.35091
ASPSCR1	-0.18508	0.176989	-1.50977	0.141288	0.45421
ASRGL1	-0.331873	-1.60082	2.28782	0.0272293	0.207
ASS1	-0.445285	-0.80359	0.51402	0.610418	0.844039
ASTN2	-1.02232	-1.56785	1.13476	0.28482	0.614036
ASUN	0.119075	-0.00186484	0.896311	0.376764	0.696087
ASXL2	-0.633406	0.0724781	-2.41234	0.017719	0.162647
ATAD1	-0.109406	0.14022	-0.74153	0.463719	0.760321
ATAD2	-0.219527	-0.242602	0.0562372	0.955491	0.984173
ATAD2B	-0.172944	0.086698	-1.14169	0.258789	0.587855
ATAD3A	-0.275873	-0.123461	-0.533047	0.596997	0.837602
ATAD3B	-0.310194	-0.661418	0.669692	0.50854	0.788062
ATAD5	-1.33478	0.428847	-4.43094	3.21794e-05	0.00277286
ATAT1	-0.422857	-0.298922	-0.372713	0.712019	0.891056
ATE1	0.123767	-0.129821	1.0421	0.302468	0.633311
ATF1	-0.252503	-0.325387	0.258526	0.797004	0.92469
ATF2	-0.0797321	-0.044692	-0.190224	0.849962	0.944609
ATF6	0.114097	0.0470194	0.272248	0.786882	0.922344
ATF7	-0.145083	0.199064	-1.70363	0.0933372	0.373942
ATF7IP	0.082118	-0.0299554	0.697736	0.489729	0.778213
ATG12	0.0569182	-0.044212	0.3458	0.731279	0.8978
ATG13	-0.0852357	0.110575	-1.2376	0.220066	0.548154
ATG14	-0.101457	0.182969	-1.29847	0.199286	0.528238
ATG16L1	0.0157745	0.0946833	-0.359725	0.721416	0.894828
ATG2A	-0.112252	0.146758	-1.23896	0.22161	0.550472
ATG2B	0.135494	0.0434577	0.482938	0.632273	0.854454
ATG3	0.0604943	-0.0915302	0.787262	0.436893	0.742732
ATG4A	0.373772	0.20901	0.534505	0.596473	0.83747
ATG4B	0.0614179	0.0790669	-0.0799561	0.936748	0.975411
ATG4C	0.385442	0.37017	0.0376192	0.970558	0.987626
ATG5	0.200695	-0.033505	1.22116	0.230445	0.5604
ATG7	0.249835	-0.045516	0.980331	0.335858	0.661289
ATG9A	-0.758655	0.0318322	-3.01193	0.0034529	0.0611103
ATHL1	0.0726704	-0.0701009	0.376168	0.709938	0.890624
ATIC	-0.0782352	0.140445	-0.667892	0.509522	0.788688
ATL1	-0.390829	-0.634898	0.439959	0.66314	0.867902
ATL2	-0.552603	-0.220226	-0.97273	0.336741	0.661466
ATL3	-0.176304	0.0210595	-0.55066	0.585734	0.833773
ATM	0.116468	-0.0209534	0.690533	0.494313	0.780432
ATN1	-0.37879	-0.130198	-1.15562	0.250736	0.580772
ATOX1	-0.267273	-0.173115	-0.228331	0.820999	0.935568
ATP10A	-0.775722	-0.358032	-0.485067	0.631768	0.854326
ATP11A	-1.16909	-0.296275	-1.81878	0.0737896	0.333956
ATP11B	0.0197065	0.231227	-0.574668	0.567762	0.824588
ATP11C	-0.332036	-0.32996	-0.00418223	0.996674	0.998534
ATP12A	-0.646212	0.428499	-1.76239	0.130111	0.43611
ATP13A1	-0.227837	0.0784708	-1.04443	0.302326	0.633252
ATP13A3	0.0877509	0.243979	-0.5797	0.564174	0.822802
ATP13A5	-0.213225	-1.20781	0.816828	0.437651	0.743019
ATP1A1	-0.636934	-0.418893	-0.634019	0.528724	0.800505
ATP1A2	-0.623734	-0.536507	-0.10672	0.930553	0.97357
ATP1B1	-0.705144	-0.976284	0.575899	0.567745	0.824588
ATP1B3	-0.461142	-1.07084	1.48682	0.145929	0.462207
ATP2A2	-0.651737	0.134556	-2.56872	0.0134306	0.139104
ATP2A3	-0.802602	1.37872	-3.17652	0.00933926	0.11216
ATP2B1	-0.383743	-0.119341	-0.827482	0.412524	0.722954
ATP2B2	-0.193379	0.425308	-2.19814	0.0325619	0.223459
ATP2B3	-0.303742	-0.616384	1.48663	0.151916	0.468807
ATP2B4	-0.251911	-0.278897	0.0927198	0.926555	0.971833
ATP2C2	-1.95329	0.434942	-3.47033	0.00126293	0.0331782
ATP5A1	0.239951	-0.0940053	2.09828	0.0408735	0.251054
ATP5B	0.267355	-0.0382456	1.77428	0.0811786	0.351171
ATP5C1	0.0458154	-0.149775	0.467784	0.643804	0.858971
ATP5D	0.445253	-0.185115	3.49921	0.000825255	0.025695
ATP5E	0.414966	-0.174238	1.5796	0.119383	0.419025
ATP5F1	-0.342305	0.150885	-1.81945	0.074916	0.336146
ATP5H	0.261631	0.261357	0.00101509	0.999194	0.999392
ATP5I	0.0253405	0.20846	-0.741343	0.461779	0.759196
ATP5J	-0.113446	-0.220353	0.642562	0.523626	0.797454
ATP5J2	-0.288807	-0.131001	-0.564268	0.57526	0.827141
ATP5J2-PTCD1	-0.0799468	0.131809	-1.12733	0.265929	0.595706
ATP5L	0.15823	0.158341	-0.000415382	0.99967	0.999769
ATP5O	0.327919	-0.0872238	2.5538	0.0138395	0.142028
ATP5S	-0.0104683	-0.210246	0.558433	0.580156	0.830298
ATP5SL	0.256897	0.127996	0.545138	0.589037	0.834387
ATP6AP1	-0.258188	0.119825	-1.25446	0.21646	0.544536
ATP6AP2	-0.0848334	0.0310657	-0.40031	0.691454	0.880217
ATP6V0A1	-0.476407	0.02857	-1.70472	0.0957084	0.379023
ATP6V0A2	-0.478941	0.126151	-3.10369	0.00254677	0.0520078
ATP6V0A4	-1.00475	-0.38342	-0.963772	0.339787	0.663911
ATP6V0D1	-0.252233	0.210935	-2.0508	0.0472543	0.268564
ATP6V0D2	-0.389048	0.384838	-1.06488	0.325314	0.652464
ATP6V1A	0.152759	-0.035039	1.09539	0.282138	0.611017
ATP6V1B1	-0.0806408	-0.461308	0.76599	0.450811	0.753488
ATP6V1B2	0.119959	-0.222858	1.39808	0.172998	0.497919
ATP6V1C1	-0.241983	0.0455229	-1.11545	0.273501	0.604002
ATP6V1C2	-0.275428	-0.685892	0.746083	0.459696	0.758537
ATP6V1D	0.030014	-0.290119	2.03845	0.0503239	0.277624
ATP6V1E1	0.0726192	-0.0220158	0.467864	0.643394	0.858971
ATP6V1E2	-0.0876788	1.33665	-0.935998	0.520013	0.794592
ATP6V1F	0.0115748	0.000866328	0.0534725	0.957712	0.984852
ATP6V1G1	0.1668	0.0484825	0.507741	0.614873	0.846226
ATP6V1G2	-0.0775779	-0.358527	0.527039	0.60563	0.841581
ATP6V1H	-0.0731225	-0.0564046	-0.0757497	0.940096	0.977256
ATP7A	-0.389482	0.249021	-2.35182	0.0235247	0.191849
ATP7B	-0.191971	-0.215217	0.0402594	0.968056	0.987626
ATP8A2	-0.152017	-1.01109	1.48327	0.147346	0.463929
ATP8B1	-0.760528	-0.0463322	-1.75756	0.0872645	0.36297
ATP8B2	-0.877595	-0.290896	-0.937085	0.370083	0.691363
ATP8B3	-0.0918203	-0.172631	0.163478	0.871085	0.953232
ATP9A	-0.504209	0.082757	-1.4008	0.170109	0.493688
ATP9B	-0.0888283	0.147077	-0.995203	0.323364	0.651767
ATPAF1	-0.0303268	0.096247	-0.524908	0.602108	0.840004
ATPAF2	-0.504591	0.130075	-2.53375	0.0144786	0.145079
ATPIF1	-1.19371	0.144242	-2.43751	0.0177682	0.162951
ATR	-0.181968	0.103965	-1.74877	0.0847139	0.358508
ATRAID	-0.359715	0.0864744	-0.871205	0.387594	0.704354
ATRIP	0.229809	0.174617	0.255722	0.799384	0.925641
ATRN	0.64688	-0.21423	2.563	0.0142096	0.144151
ATRNL1	-1.5038	-1.37046	-0.181158	0.864825	0.950158
ATRX	-0.153148	-0.23541	0.454209	0.652286	0.862491
ATXN1	0.0658111	-0.647064	2.26744	0.0313012	0.219092
ATXN10	-0.274025	-0.276866	0.0134454	0.989351	0.996035
ATXN1L	-0.0831957	-0.0558803	-0.100486	0.920438	0.970804
ATXN2	-0.344969	0.123214	-2.06921	0.0453529	0.261736
ATXN2L	-0.021998	-0.0066431	-0.0698094	0.944822	0.97985
ATXN3	0.181817	-0.163585	1.33614	0.191992	0.518527
ATXN7	-0.0631887	-0.0687407	0.0147033	0.988319	0.995597
ATXN7L3	0.0392022	0.306477	-1.20811	0.231464	0.561742
ATXN7L3B	-0.451232	-0.0715426	-1.01974	0.315498	0.645586
AUH	0.0200921	-0.282524	0.964735	0.340107	0.664064
AUP1	-0.312935	0.0979763	-1.3542	0.184015	0.509363
AURKA	-0.834843	-0.0755554	-1.97229	0.0518993	0.280579
AURKAIP1	-0.393526	-0.0360868	-0.707614	0.48332	0.775526
AURKB	-0.573335	-0.0140864	-1.48048	0.144501	0.460288
AUTS2	-0.500052	-0.881749	0.7854	0.437315	0.742861
AVEN	0.0825997	-0.176781	1.08068	0.287616	0.617531
AVIL	-0.247013	1.10288	-0.924281	0.443767	0.749117
AVL9	-0.136097	0.00739727	-0.61229	0.544311	0.81096
AXIN1	-1.26769	0.270831	-4.58625	1.40224e-05	0.0016313
AXL	-0.00662812	0.836976	-0.72797	0.509645	0.788688
AZGP1	0.874649	-1.86557	3.77588	0.000551471	0.0199399
AZI1	-0.458935	-0.175612	-1.01724	0.314953	0.645325
AZI2	0.105559	0.00520526	0.436706	0.664363	0.867945
AZU1	-2.5561	-6.82285	9.235	1.43448e-06	0.000349086
B2M	0.257539	-1.99248	3.01807	0.00549163	0.0828248
B3GALT6	-1.26643	0.298907	-3.357	0.00132844	0.0341759
B3GALTL	0.377344	-0.528588	2.78963	0.00871908	0.108786
B3GAT3	-0.0833983	0.0135411	-0.381644	0.704173	0.88829
B3GNT1	0.237126	-0.275716	1.40447	0.166442	0.488527
B3GNT2	0.37234	0.0920727	1.16426	0.250497	0.580675
B4GALT1	-0.32159	-0.420008	0.292889	0.771048	0.916951
B4GALT2	-1.65067	-0.161686	-1.91091	0.0895888	0.36828
B4GALT3	-0.0218196	0.0293645	-0.150709	0.880638	0.957186
B4GALT4	-1.92772	-0.102822	-3.76797	0.000325665	0.0137461
B4GALT5	-0.742299	-0.347228	-0.850787	0.398818	0.713853
B4GALT7	0.0928922	-0.358852	1.46163	0.150389	0.46724
B9D1	0.653567	0.159334	0.960325	0.342682	0.666855
BABAM1	0.0707562	0.0472846	0.161101	0.873063	0.954099
BACH1	0.108875	-0.370265	2.17392	0.0370456	0.237846
BAD	-0.307322	0.217624	-1.51189	0.138806	0.450103
BAG1	-0.152134	-0.310957	0.376213	0.709101	0.890624
BAG2	-0.0991691	-1.61608	2.30615	0.0292371	0.213994
BAG3	-0.161264	-0.614379	0.931731	0.359135	0.680392
BAG4	0.0198739	-0.0215126	0.145297	0.885383	0.957995
BAG5	0.153099	-0.0367912	0.734134	0.468423	0.764565
BAG6	-0.0612148	0.114101	-1.0201	0.314883	0.645325
BAHCC1	-1.42519	0.306149	-2.16675	0.0582129	0.297493
BAHD1	-0.701191	0.208753	-2.49454	0.0148685	0.145998
BAIAP2	-0.446328	-0.300184	-0.351135	0.728142	0.897669
BAIAP2L1	-0.810143	-0.29205	-1.74593	0.0868329	0.361971
BAK1	-0.104086	0.0582613	-0.569105	0.573379	0.826433
BANF1	0.364901	0.0611087	1.36474	0.178025	0.503211
BAP1	-0.0549135	0.0285432	-0.398896	0.691347	0.880217
BARD1	1.28128	0.327743	2.23841	0.0277225	0.207894
BASP1	0.0931686	-2.45933	2.78199	0.00966852	0.113808
BATF3	-0.793662	0.227421	-0.597993	0.574982	0.827098
BAX	-0.294249	-0.022354	-1.19749	0.240449	0.571549
BAZ1A	-0.0209622	0.0463816	-0.286415	0.776208	0.918836
BAZ1B	-0.314092	0.0103682	-1.39129	0.170951	0.494424
BAZ2A	-0.046939	0.308948	-1.73134	0.0897461	0.368631
BAZ2B	-0.348803	-0.251345	-0.257095	0.797738	0.92469
BBC3	0.0163545	0.0569064	-0.10937	0.913465	0.968474
BBOX1	-0.302512	-3.35082	3.50721	0.00134254	0.034207
BBS1	0.154942	-0.505091	1.77317	0.0864374	0.360919
BBS2	0.196324	-0.324615	1.54931	0.133135	0.440928
BBS4	-0.0979544	0.549059	-1.83353	0.0744705	0.335383
BBS5	-2.34881	-0.984194	-2.07041	0.0450151	0.261444
BBS7	0.0194985	-0.133862	0.391447	0.698309	0.883993
BBS9	-0.291333	-0.0172802	-0.642439	0.526436	0.799036
BBX	-0.135496	0.034885	-0.878912	0.383345	0.701267
BCAM	-0.22364	-0.577833	0.702526	0.487353	0.776807
BCAP29	-0.403373	0.340572	-1.70669	0.0931936	0.373942
BCAP31	-0.952224	0.0926744	-2.48779	0.0163267	0.154657
BCAR1	-0.013058	-0.0649539	0.179145	0.859659	0.948445
BCAR3	-0.432436	-0.357251	-0.184445	0.85475	0.946742
BCAS1	-2.97028	-0.462546	-3.84057	0.000392235	0.0155171
BCAS2	0.0777481	0.015902	0.572371	0.569973	0.825185
BCAS3	0.186916	-0.106072	1.1393	0.263339	0.593115
BCAS4	0.107881	0.880815	-1.68791	0.102417	0.391951
BCAT1	-1.80611	-3.63024	2.03536	0.0523146	0.280884
BCAT2	-0.48361	-0.430719	-0.108849	0.914078	0.968514
BCCIP	-0.0168747	0.0507453	-0.23234	0.817841	0.934151
BCHE	0.429794	-1.23696	1.84406	0.0856438	0.359956
BCKDHA	-0.023285	0.0477821	-0.31936	0.751091	0.9071
BCKDHB	-0.0198193	0.00892507	-0.0964297	0.923662	0.970822
BCKDK	0.158959	-0.373311	1.66189	0.106133	0.396515
BCL10	0.0582361	-0.185622	0.945343	0.352153	0.675641
BCL11B	-0.322178	0.814661	-0.778756	0.48554	0.776549
BCL2	-0.39514	-0.194951	-0.419258	0.677325	0.873589
BCL2L1	-0.145995	0.189603	-1.06392	0.295233	0.624693
BCL2L11	-0.600215	0.664486	-2.55356	0.0190902	0.170312
BCL2L13	-0.345645	-0.117985	-0.885054	0.382208	0.700021
BCL2L14	0.119642	-0.00377597	0.127164	0.902044	0.964259
BCL2L2-PABPN1	0.123456	-0.657199	2.60237	0.0151475	0.147669
BCL3	-0.0460181	-0.0882217	0.194527	0.846827	0.943538
BCL6	-0.680379	-0.0208793	-1.62223	0.114524	0.410655
BCL7A	-0.256144	-0.0518411	-0.598437	0.553306	0.816796
BCL7B	-0.0926655	-0.0300026	-0.365769	0.716357	0.893166
BCL7C	-0.0205148	-0.421341	1.8726	0.070505	0.32637
BCL9L	-0.119347	-0.222519	0.436306	0.665431	0.86853
BCOR	0.050187	0.0978871	-0.194469	0.846252	0.943418
BCORL1	-0.481775	0.0902465	-1.12162	0.271012	0.600956
BCR	0.0312498	0.0863017	-0.199938	0.842963	0.942726
BCS1L	-0.114858	-0.0967945	-0.0748964	0.940703	0.977524
BDH1	-0.739572	-0.340349	-0.96839	0.338337	0.662488
BDH2	0.29098	-0.69166	2.10603	0.0434824	0.258181
BDP1	-0.865289	0.0842207	-2.4908	0.0147167	0.145837
BECN1	0.1691	0.214241	-0.190631	0.85013	0.944609
BEND3	-0.25835	-0.256096	-0.0072265	0.994266	0.998102
BEND5	1.22318	0.504103	1.11496	0.279898	0.60987
BET1	-0.0809999	-0.102832	0.0656399	0.947978	0.981347
BET1L	-0.668344	0.0716929	-1.80484	0.07805	0.344094
BGN	0.599223	-4.32948	5.68121	4.56705e-06	0.000731308
BHLHE40	-0.0670709	0.0625845	-0.530612	0.598573	0.83855
BHLHE41	0.0673292	-1.92934	7.42297	0.00158661	0.0380049
BICC1	0.397971	-0.994671	1.68103	0.139737	0.451268
BICD1	0.248212	-0.102398	1.12082	0.271289	0.601091
BICD2	0.192523	-0.162182	1.43591	0.161946	0.482777
BID	0.144499	-0.247211	1.22346	0.231202	0.561742
BIN1	0.356117	-1.67656	3.91332	0.000545894	0.0198126
BIN2	0.101108	-1.726	2.43144	0.0236551	0.192509
BIN3	0.090243	0.151283	-0.249659	0.80396	0.92757
BIRC2	0.259333	0.204656	0.335129	0.739508	0.901447
BIRC3	0.0483204	1.29826	-1.41315	0.190218	0.517258
BIRC5	-0.209718	0.0404528	-0.787545	0.434046	0.740764
BIRC6	-0.187207	0.178609	-2.5826	0.0142066	0.144151
BIVM-ERCC5	0.0807758	0.112251	-0.127508	0.900476	0.963971
BLK	0.286106	0.766834	-0.938458	0.352921	0.676472
BLM	0.00994546	-0.0575079	0.265219	0.792192	0.923568
BLMH	-0.00346635	-0.409148	1.00889	0.319738	0.648346
BLNK	-0.116995	0.665044	-1.75237	0.0935356	0.374439
BLOC1S1	0.388528	-0.14159	2.1285	0.0430094	0.256347
BLOC1S2	0.154798	-0.578172	1.19636	0.247103	0.578638
BLOC1S3	0.250008	0.138462	0.653509	0.517629	0.792829
BLOC1S4	0.0812161	0.145963	-0.299588	0.766407	0.915513
BLOC1S5	-0.121293	0.121948	-1.09245	0.279565	0.609785
BLOC1S6	0.201739	0.210075	-0.0368894	0.970748	0.987626
BLVRA	-0.129928	-0.906816	1.42514	0.165252	0.486307
BLVRB	0.121551	-0.590324	1.30336	0.202224	0.531121
BLZF1	0.182199	-0.0317444	1.00756	0.320064	0.648485
BMF	-0.85905	-0.14827	-1.28886	0.203222	0.532355
BMP1	-0.22286	-0.0148922	-0.477883	0.636266	0.856448
BMP2K	0.0647672	-0.243431	1.15038	0.259855	0.588843
BMPR2	-0.922988	0.235835	-1.51725	0.139347	0.45073
BMS1	-0.41737	0.0182492	-1.97553	0.0548693	0.287543
BNIP1	-0.196323	0.261327	-1.91872	0.0593659	0.301093
BNIP2	-0.256984	-0.603227	1.23504	0.223892	0.554399
BNIP3	-1.36719	-0.0304268	-1.67471	0.102139	0.391459
BNIP3L	-1.33202	-0.574855	-1.58079	0.118883	0.418454
BNIPL	-0.337576	-0.159837	-0.357569	0.722469	0.895585
BOD1	0.102237	0.0124209	0.355833	0.724189	0.896175
BOD1L1	-0.0517175	0.0786747	-0.716205	0.476981	0.771985
BOK	-0.716941	-0.158861	-0.988071	0.327533	0.654697
BOLA1	-0.0191315	-0.189472	0.683245	0.499515	0.782053
BOLA3	-0.334582	0.0581333	-1.37129	0.17789	0.503211
BOP1	-0.197044	0.0815278	-1.29246	0.202827	0.531597
BPGM	-0.0839619	-0.707771	1.43615	0.158626	0.477394
BPHL	0.0016375	-0.0804619	0.254331	0.800824	0.925838
BPI	-2.00014	-5.50244	2.24554	0.105244	0.395864
BPIFB1	-5.18021	0.720759	-4.38971	0.00166889	0.0388817
BPIFB2	0.823606	1.26891	-0.648599	0.528403	0.800275
BPNT1	0.0607753	0.107994	-0.162172	0.872218	0.953504
BPTF	-0.0727906	0.189031	-1.05136	0.301612	0.632749
BRAF	-0.130194	-0.27554	0.610844	0.54628	0.81207
BRAP	-0.297567	0.2256	-2.8376	0.00748935	0.099563
BRAT1	-0.0971944	0.0896597	-1.03597	0.307075	0.63683
BRCA1	-1.69787	0.0153716	-3.04252	0.00308972	0.0572072
BRCA2	0.306812	-1.60119	2.94985	0.0051416	0.0791221
BRCC3	0.083507	0.124785	-0.261189	0.795675	0.924502
BRD1	-0.0371949	0.0589163	-0.515554	0.609199	0.843712
BRD2	0.0510201	-0.0184885	0.575269	0.567364	0.824575
BRD3	0.216256	0.0262193	1.08256	0.286734	0.616537
BRD4	0.0977931	-0.199287	1.69817	0.0982077	0.384523
BRD7	-0.0683807	0.10486	-0.890642	0.37771	0.696716
BRD8	-0.137561	0.163487	-1.74362	0.0905696	0.369502
BRD9	0.216	0.243455	-0.12821	0.898782	0.963971
BRE	0.259577	0.177787	0.473333	0.63996	0.858341
BRF1	-0.222102	-0.000301221	-0.969728	0.335108	0.66109
BRI3BP	-2.77695	0.166473	-4.75988	7.85934e-06	0.00104737
BRIP1	0.105644	0.0439435	0.162219	0.87177	0.953387
BRIX1	-0.279215	0.108114	-1.86809	0.0665052	0.316763
BRK1	0.091608	0.0630643	0.131627	0.896083	0.962991
BRMS1	0.0123893	-0.251069	0.979848	0.333126	0.659583
BRMS1L	-0.0385396	-0.297226	1.0338	0.309799	0.639895
BROX	0.0289858	-0.211077	0.649288	0.520978	0.795583
BRPF1	-0.304597	0.128892	-2.59455	0.0119075	0.129443
BRPF3	-0.233204	0.0630644	-1.35091	0.184143	0.509363
BRWD1	-0.0750447	0.303257	-1.31145	0.213821	0.542008
BRWD3	-0.475976	1.45782	-4.47856	0.00120241	0.0326035
BSDC1	-0.456455	0.554988	-1.49632	0.268381	0.598738
BSG	0.141877	-0.418861	1.7795	0.0829066	0.354612
BSN	-2.13895	0.11075	-4.75219	5.33949e-05	0.00414344
BSPRY	-0.47816	-0.46272	-0.0352927	0.972062	0.988027
BST2	-0.933741	-0.947699	0.0194772	0.984582	0.994634
BTAF1	0.149821	0.183834	-0.174042	0.862904	0.950089
BTBD1	0.0764948	0.0993528	-0.123759	0.901851	0.964259
BTBD10	0.115996	0.077016	0.152428	0.879427	0.956514
BTBD11	-1.42941	-0.52448	-1.02007	0.329695	0.656137
BTBD16	-0.119798	-0.194461	0.0912961	0.928589	0.973055
BTBD2	-0.166335	-0.0439528	-0.538509	0.592716	0.835157
BTBD7	-0.817312	-0.199121	-1.93401	0.0584713	0.297936
BTBD9	0.0603936	0.299716	-1.00803	0.317189	0.646793
BTD	0.612745	0.0395001	1.61425	0.114517	0.410655
BTF3	0.116009	0.0938712	0.0682169	0.946124	0.980247
BTF3L4	-0.514521	-0.01866	-2.3814	0.0231919	0.189902
BTK	0.320234	-0.837524	0.902369	0.389885	0.706034
BTN2A1	-0.17777	-0.467048	0.7544	0.453612	0.755141
BTN3A1	-0.37589	0.547941	-0.636412	0.557017	0.818487
BTN3A2	0.368865	-0.316308	0.895413	0.390432	0.706387
BTN3A3	0.285934	0.366806	-0.123912	0.905103	0.965609
BTRC	0.0903822	0.478774	-1.56295	0.1267	0.43031
BUB1	-1.37192	0.0481702	-1.98977	0.0570701	0.295243
BUB1B	-0.769572	-0.0929668	-2.00287	0.0485714	0.273431
BUB3	0.203788	0.112893	0.964583	0.340084	0.664064
BUD13	0.0192869	-0.0689423	0.490184	0.62572	0.851164
BUD31	0.108604	0.142762	-0.290483	0.772827	0.918212
BYSL	-0.29159	-0.0783446	-1.02599	0.310748	0.641055
BZW1	-0.50347	0.0951296	-2.40586	0.0208991	0.178535
BZW2	-0.494148	-0.209341	-0.621944	0.538748	0.807682
C10orf118	-0.043925	-0.012525	-0.135221	0.893214	0.961428
C10orf12	-0.627728	0.0670337	-1.80111	0.077652	0.342674
C10orf137	-0.394285	-0.0750123	-1.84978	0.0675759	0.319321
C10orf2	0.0825203	-0.133373	0.841649	0.403238	0.717437
C10orf32	0.243292	-0.0276079	1.06647	0.293946	0.623055
C10orf35	-0.456486	-0.0732857	-0.70289	0.48624	0.776696
C10orf54	-0.894848	0.300138	-0.627582	0.588445	0.834387
C10orf76	0.103717	0.198244	-0.496665	0.6229	0.849474
C10orf88	-3.38315	0.220469	-5.28691	3.54032e-06	0.000661384
C11orf30	0.00888762	0.00609037	0.0150077	0.98808	0.99548
C11orf31	0.0336501	0.111924	-0.288777	0.774525	0.918427
C11orf52	-1.17018	0.0585189	-1.97534	0.0539339	0.284578
C11orf54	0.196949	0.0856663	0.373097	0.71104	0.890624
C11orf57	-0.563159	0.0078197	-2.04195	0.0447834	0.26088
C11orf58	-0.293531	-0.0225342	-1.21955	0.228531	0.558526
C11orf68	0.319332	-0.132299	1.47959	0.150504	0.467308
C11orf73	0.208408	-0.218701	1.70904	0.0939294	0.374826
C11orf83	0.309995	-0.297419	1.86587	0.0697996	0.324787
C11orf84	-0.113415	-0.0490584	-0.280035	0.780681	0.920036
C11orf96	0.0482748	-0.645534	1.61222	0.11935	0.419025
C12orf10	0.146447	0.0395812	0.346267	0.73139	0.8978
C12orf23	0.0341852	0.0766037	-0.112081	0.911618	0.968114
C12orf29	-0.700018	0.144727	-2.85106	0.00699189	0.0953106
C12orf4	-0.0611218	0.0579405	-0.670958	0.506437	0.787202
C12orf43	-0.127578	0.0453563	-0.694776	0.491849	0.779051
C12orf44	-0.0405063	0.145194	-1.28049	0.207327	0.536698
C12orf45	-0.153707	0.0482011	-0.785029	0.435219	0.741511
C12orf5	0.216025	-0.698715	2.05171	0.0507299	0.278087
C12orf57	-0.100055	-0.132543	0.142335	0.887548	0.95873
C12orf63	-0.960827	0.787111	-1.34155	0.293987	0.623055
C12orf65	-0.228846	0.488032	-1.30525	0.225984	0.556665
C12orf73	-0.990409	-0.118933	-1.73667	0.0890952	0.367059
C12orf75	-0.0713164	-0.0654365	-0.011325	0.991013	0.996817
C14orf119	0.320032	-0.58243	2.81713	0.00909014	0.110591
C14orf142	-0.245946	0.0550509	-1.68322	0.0983927	0.384573
C14orf159	-0.370998	-0.229852	-0.265895	0.791879	0.923568
C14orf166	0.0891819	0.14885	-0.513607	0.610368	0.844039
C14orf169	-0.0383338	-0.0950965	0.219659	0.827548	0.937254
C14orf2	-0.847969	0.190077	-2.45112	0.0178584	0.163184
C15orf39	-0.0773925	0.00348392	-0.322697	0.747947	0.90571
C15orf40	-0.0883752	0.0565327	-0.672937	0.504523	0.786703
C15orf41	-0.428527	0.195578	-2.58293	0.0127027	0.134323
C15orf48	-0.789155	-1.5296	0.8939	0.378792	0.697429
C15orf52	-0.67076	-0.68392	0.0297899	0.976373	0.991063
C15orf57	-0.187637	0.112454	-0.672846	0.506697	0.787278
C16orf13	0.0392369	-0.172379	0.581421	0.56517	0.823193
C16orf58	-0.158292	-0.0558639	-0.321945	0.749153	0.906053
C16orf62	0.18397	-0.122684	1.60075	0.119401	0.419025
C16orf70	0.24234	-0.0996777	1.35915	0.184108	0.509363
C16orf80	0.0542341	-0.00266538	0.155761	0.87735	0.9558
C16orf87	-0.228549	0.0750535	-0.516803	0.607989	0.843658
C16orf89	-0.377764	1.69556	-0.83917	0.486493	0.776696
C17orf103	1.23489	-0.00463472	1.96634	0.0545716	0.287027
C17orf49	0.0746149	-0.844549	2.26957	0.0318144	0.221036
C17orf59	0.0013527	-0.0175491	0.0876233	0.930624	0.97357
C17orf62	-0.715698	0.246042	-2.98344	0.00381787	0.0657246
C17orf70	0.0195056	-0.0281514	0.222906	0.824163	0.936253
C17orf75	-0.00754947	0.19803	-0.857533	0.39634	0.711311
C17orf80	-0.116859	0.664879	-2.21834	0.0354664	0.23263
C17orf85	-0.183931	0.0980044	-1.50162	0.141735	0.455269
C17orf89	-0.532718	-0.189614	-0.667103	0.507236	0.787338
C17orf97	-0.470495	-0.0262994	-1.57089	0.120418	0.420483
C18orf21	-0.650314	0.113125	-1.77448	0.0841414	0.357444
C18orf25	-0.258846	-0.286931	0.0940955	0.925555	0.971693
C18orf32	-1.73818	0.102778	-3.58629	0.000615004	0.0213936
C18orf63	-3.3003	-11.6144	2.28764	0.0981099	0.384523
C18orf8	-0.0719987	0.160688	-1.36101	0.181842	0.508148
C19orf10	0.32525	-0.184935	1.633	0.111677	0.405834
C19orf12	0.419511	-0.604275	2.0603	0.0584767	0.297936
C19orf25	-0.122116	0.238191	-1.98522	0.0535558	0.284054
C19orf33	-2.5544	-1.79267	-0.894881	0.375838	0.695297
C19orf43	-0.477615	0.0726529	-1.93924	0.0564622	0.29315
C19orf47	0.125257	0.469699	-0.846661	0.406023	0.718977
C19orf52	-0.12166	0.140512	-1.2628	0.210778	0.5405
C19orf53	-0.580263	0.0204382	-1.82534	0.0712982	0.328294
C19orf54	-0.0404245	-0.113604	0.234571	0.815893	0.933461
C19orf55	0.298122	0.342058	-0.124551	0.902031	0.964259
C19orf66	-0.243662	-0.522988	0.680171	0.501847	0.784661
C19orf70	0.0952081	-0.150261	1.09036	0.282792	0.611533
C1D	-1.53353	0.157775	-3.54327	0.000901634	0.0272326
C1orf109	-0.253528	-0.044371	-0.823339	0.413048	0.723398
C1orf112	-0.266569	0.0758511	-0.815855	0.420648	0.730419
C1orf116	-1.14982	-2.02252	1.42064	0.16416	0.485721
C1orf122	-0.212792	-0.00963965	-0.975705	0.334315	0.660822
C1orf123	0.127147	-0.117405	1.15659	0.254801	0.584322
C1orf131	-0.193154	-0.171946	-0.0795976	0.936787	0.975411
C1orf172	-0.47494	-0.085766	-1.01181	0.316488	0.646564
C1orf174	-0.491556	-0.176215	-1.1742	0.243874	0.575142
C1orf198	0.0204041	-1.01761	2.61501	0.0143024	0.144455
C1orf21	-1.15854	0.611029	-3.79184	0.00052422	0.0191606
C1orf226	-0.55688	-0.724024	0.381075	0.705383	0.888653
C1orf27	-0.245153	0.221556	-1.47396	0.150446	0.467271
C1orf35	-0.379733	-0.182265	-0.6843	0.49847	0.781881
C1orf43	-1.27144	0.254086	-4.273	6.22541e-05	0.00465328
C1orf50	-0.224471	-0.137612	-0.396329	0.694442	0.88143
C1orf52	-0.169811	-0.215085	0.206652	0.837349	0.940665
C1orf65	-1.64696	1.39669	-3.07091	0.052247	0.280884
C1orf85	0.1953	-0.260125	1.43225	0.160955	0.480981
C1QA	0.364403	-5.07201	3.73402	0.0320594	0.221821
C1QB	0.37157	-1.53838	2.03264	0.0591909	0.300512
C1QBP	-0.461748	-0.255787	-0.745189	0.459844	0.758537
C1QC	0.165018	-5.38598	3.69849	0.0324412	0.222782
C1QTNF3	-1.37223	-0.596344	-1.28516	0.206122	0.536333
C1QTNF5	-0.363308	-0.210059	-0.222584	0.828966	0.938354
C1R	0.566359	-2.7218	5.03065	2.93094e-05	0.00266372
C1RL	0.5795	-0.580838	2.27785	0.0345534	0.230638
C1S	0.502853	-3.76685	6.16769	1.60938e-06	0.000377568
C2	0.621174	-2.20998	2.71314	0.0228314	0.18756
C20orf112	0.0144955	-0.703062	1.96222	0.0611695	0.305182
C20orf24	-0.628688	0.166127	-2.16914	0.0336753	0.227387
C20orf26	-0.536637	0.560709	-5.08493	7.37639e-05	0.00516757
C20orf27	0.178113	-0.0536971	0.945965	0.349802	0.673709
C21orf2	-0.155661	0.177357	-1.19535	0.235987	0.567002
C21orf33	-0.0519224	-0.0870403	0.12124	0.904251	0.965505
C21orf59	-0.0710671	0.0820724	-0.925993	0.360318	0.681712
C2CD2	0.0299515	-0.363382	0.937298	0.354087	0.677372
C2CD2L	-0.424078	0.174231	-1.72785	0.0884105	0.365826
C2CD3	0.0310115	-0.0940906	0.436949	0.663372	0.867902
C2CD5	-0.0439915	0.00741999	-0.243572	0.80881	0.928773
C2orf43	0.161852	0.278451	-0.347423	0.730708	0.8978
C2orf44	-0.310235	0.0883709	-1.55075	0.125505	0.429867
C2orf47	-0.408432	-0.0957246	-1.43874	0.155387	0.472422
C2orf49	0.000851052	0.169041	-1.03147	0.309177	0.639266
C2orf54	-0.46947	-0.825251	0.289368	0.777053	0.918836
C2orf68	-0.276072	0.206382	-1.72742	0.0888779	0.366648
C2orf69	-0.00598607	0.128509	-0.648796	0.518113	0.793348
C2orf72	-0.272321	0.258397	-1.09666	0.278705	0.609586
C2orf76	-0.0806805	0.0915129	-0.719598	0.475863	0.770671
C3	0.601056	-3.62729	5.68572	4.50105e-06	0.000731308
C3orf17	-0.681836	-0.00200306	-2.57675	0.0119743	0.130029
C3orf20	-1.02403	-0.74166	-0.712004	0.47926	0.772844
C3orf37	0.138272	-0.0202067	0.545537	0.589361	0.834387
C3orf38	-0.431266	0.135112	-2.59076	0.0124187	0.132572
C3orf58	0.36704	-0.515503	2.26229	0.0277591	0.207894
C4A	0.509653	-3.83181	5.65289	0.0194047	0.171707
C4B	0.509767	-4.11571	11.7437	0.000154107	0.00826931
C4BPA	0.366537	-2.81369	3.65348	0.00208136	0.0454476
C4BPB	0.5389	-1.56437	1.17938	0.281454	0.610902
C4orf27	0.170276	-0.0835751	1.52527	0.135965	0.446055
C4orf32	-0.670153	0.149565	-1.335	0.187514	0.514072
C4orf33	-0.326661	0.211014	-1.2056	0.236573	0.567281
C5	0.472687	-5.3071	3.61882	0.0343607	0.229899
C5orf15	0.515566	-0.359914	0.666905	0.56647	0.82366
C5orf22	-0.3101	-0.396454	0.272804	0.786531	0.922298
C5orf24	-0.0972332	0.0270683	-0.509936	0.613021	0.845836
C5orf30	-0.0720952	0.0986444	-0.540614	0.591383	0.83488
C5orf42	-0.496239	-1.6516	1.76824	0.0936362	0.37446
C5orf45	-0.216705	0.129749	-1.54973	0.125809	0.430159
C5orf51	0.172098	0.0327665	0.897048	0.374966	0.694377
C5orf54	-0.335628	0.0813239	-0.781123	0.458556	0.757974
C6	0.572779	-4.8537	3.79914	0.0298328	0.215315
C6orf106	0.109685	0.157708	-0.254729	0.800521	0.925838
C6orf120	0.0896533	-0.0510834	0.524714	0.602082	0.840004
C6orf132	-0.300081	-0.266652	-0.0920179	0.927229	0.972122
C6orf136	-0.244434	0.477921	-0.873366	0.387566	0.704354
C6orf203	-0.581407	-0.852877	0.682267	0.499436	0.782053
C6orf211	-2.22634	-1.60176	-0.853533	0.399169	0.713867
C6orf47	-1.07854	0.0382805	-2.64757	0.00957775	0.113139
C6orf57	-0.120084	-0.0954105	-0.0561687	0.955431	0.984173
C6orf89	-1.13172	0.0744261	-3.10663	0.00257408	0.0522482
C7	0.473002	-2.08324	1.69332	0.139356	0.45073
C7orf10	0.371348	0.249098	0.201349	0.844677	0.942856
C7orf25	-0.0545033	-0.112513	0.267838	0.790891	0.923363
C7orf26	0.0114601	0.00523337	0.04134	0.967168	0.98746
C7orf41	-0.0151978	-0.31213	0.619916	0.539739	0.808086
C7orf43	-0.214195	0.0431219	-1.05231	0.298089	0.628316
C7orf49	0.178006	-0.0928417	0.931978	0.355707	0.679102
C7orf50	-0.325754	0.189069	-2.07851	0.0440772	0.259272
C7orf55	-0.540402	0.280112	-2.9878	0.00454785	0.0740567
C8A	0.431863	-5.07139	3.73687	0.0312978	0.219092
C8B	0.473178	-4.76908	3.73728	0.0315972	0.220254
C8G	0.662309	-4.81917	3.3919	0.0410203	0.2511
C8orf33	0.0410719	0.111262	-0.174561	0.862278	0.949947
C8orf37	-0.0298572	0.115625	-0.565491	0.574628	0.82694
C8orf59	-0.125099	0.138391	-0.838996	0.405798	0.718977
C8orf82	0.13859	-0.284205	1.15667	0.255874	0.585132
C9	0.692722	-5.77055	3.80059	0.0300395	0.215509
C9orf114	-0.297203	0.0601437	-1.83433	0.070746	0.326779
C9orf123	0.0818998	-0.442023	1.22244	0.227524	0.557253
C9orf142	0.0636276	0.0346977	0.0818701	0.935374	0.975094
C9orf16	0.00972994	0.390994	-1.64652	0.105643	0.39633
C9orf40	0.154352	-0.193344	1.08861	0.281644	0.610902
C9orf41	-0.331881	0.170887	-1.1635	0.253162	0.582719
C9orf64	-0.109099	-0.0561035	-0.145321	0.88554	0.957995
C9orf72	-0.344579	0.331638	-2.31219	0.0246341	0.196623
C9orf78	-0.220229	-0.0323245	-1.07663	0.286817	0.616537
C9orf89	0.00066415	-0.155121	0.521083	0.605648	0.841581
CA1	-1.47444	-5.94167	2.74891	0.0622141	0.307279
CA12	-1.54757	-1.50989	-0.053646	0.957541	0.984777
CA13	-0.145398	-0.788548	1.18884	0.241978	0.573292
CA2	-0.254261	-1.99229	2.25556	0.0299454	0.215317
CA3	0.149107	-3.75851	4.99987	1.34834e-05	0.00160024
CA5B	0.115429	-0.817932	1.87717	0.0704456	0.32637
CA8	-1.31069	-2.19546	1.32965	0.192444	0.519268
CAAP1	0.149855	0.0901807	0.373442	0.710481	0.890624
CAB39	-0.156595	0.237796	-1.73488	0.0917895	0.371722
CAB39L	-0.0385071	-0.266944	0.453055	0.653757	0.862914
CABIN1	0.043481	0.0659866	-0.143107	0.886753	0.958488
CABLES1	0.0905551	-0.154446	0.719619	0.477071	0.772006
CACNA2D1	0.440029	-0.203259	0.790764	0.444508	0.749866
CACNA2D2	-0.138005	-0.95387	1.255	0.214741	0.542547
CACNB1	-0.554394	0.68889	-1.7603	0.110669	0.403624
CACNB3	0.0563222	-0.150194	0.67049	0.506436	0.787202
CACTIN	0.0708678	0.0182978	0.385902	0.70144	0.88686
CACUL1	0.000408248	-0.220657	1.00404	0.323021	0.651767
CACYBP	-0.158286	-0.085087	-0.370318	0.713227	0.891689
CAD	-0.183301	0.0889768	-1.33924	0.188891	0.516151
CADM1	-1.21029	-1.1322	-0.0999942	0.921171	0.970804
CADM2	0.947117	0.840101	0.117126	0.910299	0.967849
CADM4	-0.118218	-0.477944	1.06422	0.294299	0.623454
CADPS	-0.0544592	-0.13657	0.121223	0.905402	0.965609
CADPS2	-0.0882038	0.127926	-0.540647	0.593306	0.835465
CAGE1	-1.65111	-0.254215	-2.43574	0.0216285	0.181983
CALB1	-0.710633	0.552945	-1.42297	0.232226	0.562202
CALB2	-0.471875	-2.64535	3.10236	0.00345044	0.0611103
CALCOCO1	-0.130409	-0.0907685	-0.136749	0.892017	0.960986
CALCOCO2	-0.519116	-0.0339732	-1.73093	0.0914336	0.371722
CALD1	-0.229886	-0.942468	0.629635	0.543492	0.810612
CALM2	0.154128	0.0266803	0.683773	0.497976	0.781881
CALML3	-0.00646629	-0.336805	0.97181	0.33862	0.662597
CALML5	-4.03264	-1.92636	-1.992	0.0533207	0.283702
CALR	-0.179912	-0.43902	0.774874	0.444159	0.749527
CALU	-0.242552	-0.74509	1.11933	0.272623	0.603118
CAMK1	0.587399	0.0427855	1.38002	0.178792	0.50414
CAMK1D	0.253812	-0.0937441	1.2021	0.237462	0.568462
CAMK2B	0.0678877	-1.19417	2.14679	0.0413197	0.252015
CAMK2D	0.168997	-0.255954	1.17347	0.248024	0.579408
CAMK2G	0.0625019	0.153884	-0.399762	0.69172	0.880217
CAMK4	-0.0490568	-0.343158	0.70394	0.486633	0.776696
CAMKK1	-0.0189602	-0.153908	0.380764	0.705371	0.888653
CAMKK2	0.12806	-0.111196	1.04151	0.305934	0.635819
CAMKMT	-0.137466	0.181981	-0.931557	0.354758	0.678316
CAMLG	-0.500187	0.375414	-2.90221	0.00491676	0.0775594
CAMP	-5.72019	-4.00325	-0.955065	0.378865	0.697429
CAMSAP1	0.0624863	0.234169	-1.07176	0.290053	0.619921
CAMSAP2	0.0549566	-0.269979	1.19002	0.242872	0.574735
CAMSAP3	-0.242562	-0.223255	-0.0577902	0.954327	0.983778
CAND1	-0.108822	0.00789756	-0.503101	0.616851	0.846524
CAND2	-0.281291	-0.579094	0.646257	0.52318	0.797117
CANT1	-0.123288	0.258629	-1.22466	0.227193	0.556967
CANX	-0.504087	-0.112263	-1.02134	0.313908	0.644167
CAP1	0.233159	-0.0971667	1.15712	0.257283	0.586415
CAP2	-0.206812	-1.53661	2.31452	0.0275616	0.207494
CAPG	-0.344268	-0.477353	0.301099	0.765556	0.915039
CAPN1	-0.059642	0.267411	-1.61123	0.116542	0.413969
CAPN13	-1.07862	-0.533474	-0.949224	0.349667	0.673709
CAPN15	0.116877	0.117384	-0.00247418	0.998035	0.999224
CAPN2	-0.0271549	-0.120943	0.246219	0.807169	0.927991
CAPN5	0.0203689	-1.32283	2.51447	0.016746	0.156586
CAPN6	0.261503	0.676	-0.447708	0.665958	0.868622
CAPN7	-0.0823609	0.190716	-1.03926	0.307115	0.63683
CAPN8	-0.648004	0.323964	-3.07965	0.00700091	0.0953106
CAPNS1	0.297924	0.161191	0.540022	0.592775	0.835157
CAPNS2	0.245049	0.114932	0.426831	0.67197	0.871154
CAPRIN1	-0.106373	-0.188441	0.420042	0.677085	0.873589
CAPS	-0.493549	-1.10146	0.933129	0.357187	0.679356
CAPS2	-1.02557	2.91542	-5.5992	0.00679392	0.0936299
CAPZA1	0.208735	-0.392744	2.07898	0.0471867	0.268375
CAPZA2	0.232815	-0.161226	1.36331	0.184156	0.509363
CAPZB	0.271767	-0.140916	1.44043	0.16192	0.482777
CARD10	-0.291853	0.129662	-1.13778	0.260509	0.589422
CARD11	0.337635	0.726425	-0.440431	0.674397	0.872892
CARD14	-0.268547	-0.0711862	-0.60176	0.550529	0.814331
CARD16	-0.345564	-2.04149	1.6983	0.103025	0.392718
CARD6	0.0733008	0.265067	-0.429503	0.670881	0.870789
CARD8	0.375089	-0.166436	1.56193	0.130142	0.43611
CARD9	0.0778414	0.0745899	0.00674061	0.994679	0.998102
CARHSP1	0.0247143	-0.0520801	0.328528	0.744093	0.904932
CARKD	-0.0355903	-0.434101	1.24061	0.223734	0.554143
CARM1	0.173927	-0.329718	1.86341	0.0730006	0.331875
CARNS1	-0.433474	-0.449688	0.0335196	0.973354	0.98901
CARS	0.145444	-0.239618	1.47124	0.152774	0.469445
CARS2	-0.199187	-0.354214	0.437368	0.664811	0.867945
CARTPT	-7.40376	-2.60696	-2.08	0.0775439	0.342347
CASC3	-0.66072	0.190877	-4.76393	6.36073e-06	0.000929957
CASC4	-0.128269	0.111068	-0.757182	0.453653	0.755141
CASC5	-0.850891	0.168365	-3.46504	0.000777952	0.0246018
CASD1	-0.216756	-1.53046	1.93547	0.0654401	0.315112
CASK	-0.151209	-0.432168	0.675114	0.505359	0.787145
CASKIN1	0.264817	0.209969	0.127183	0.900459	0.963971
CASKIN2	-0.0202381	-0.168872	0.453312	0.653997	0.86294
CASP1	0.298777	-1.99543	3.84917	0.000676006	0.0225068
CASP10	-0.212918	0.1038	-0.284128	0.781344	0.920388
CASP14	-4.85938	-2.12146	-3.75704	0.000490888	0.0181395
CASP2	-0.14498	-0.0369016	-0.470513	0.640903	0.858397
CASP3	0.156676	-0.0554076	0.978264	0.334968	0.66109
CASP4	0.270504	-0.459154	1.65186	0.110037	0.402504
CASP5	0.280543	-0.318987	0.90411	0.449449	0.753488
CASP6	0.0407179	-0.0523112	0.340844	0.735197	0.90019
CASP7	0.0425171	-0.293623	0.864749	0.394453	0.709781
CASP8	-0.0918862	0.53967	-1.66627	0.119989	0.420003
CASP9	-0.188593	0.181452	-1.63682	0.110831	0.403801
CAST	-0.348476	-0.289675	-0.145101	0.885671	0.957995
CASZ1	-0.461533	-0.037552	-1.27828	0.208318	0.537369
CAT	0.00431181	-0.436334	1.34316	0.184297	0.509363
CATSPERB	-3.7112	1.29967	-5.97818	4.77182e-05	0.00373164
CAV1	-0.493179	-1.41795	1.89142	0.0642003	0.311846
CBFA2T2	-0.234111	0.137908	-1.6858	0.0962771	0.379986
CBFA2T3	-0.217794	-0.536512	0.335188	0.745992	0.905493
CBFB	0.145928	-0.179032	1.3221	0.194288	0.522509
CBL	0.189004	-0.307497	1.89934	0.0679918	0.319321
CBLB	0.171862	0.106506	0.255076	0.800569	0.925838
CBLC	-0.156466	-0.867244	1.28196	0.208122	0.537369
CBLL1	-0.250502	-0.0980598	-0.994303	0.32381	0.651885
CBR1	-0.194425	-0.641848	0.966623	0.341123	0.665233
CBR3	-0.497704	-1.33681	1.4194	0.166604	0.488575
CBR4	-0.144498	-0.454459	0.730148	0.469948	0.765956
CBS	-2.92934	-1.83741	-1.605	0.115605	0.411947
CBWD1	-0.190386	0.00775173	-0.500911	0.623568	0.849739
CBWD2	-0.227673	-0.194367	-0.106334	0.916051	0.969179
CBX1	0.0468356	-0.264901	0.83781	0.40991	0.721462
CBX2	-1.01965	-0.629789	-0.786797	0.435134	0.741511
CBX3	0.0873664	0.0771483	0.054208	0.957077	0.9846
CBX4	-0.261873	0.125527	-1.54798	0.129853	0.435927
CBX5	0.0728242	-0.221259	0.943317	0.35275	0.676352
CBX6	0.451024	0.205879	0.641507	0.525613	0.798793
CBX7	0.272934	0.0741132	0.401202	0.693714	0.881384
CBX8	0.00734888	0.080065	-0.266286	0.791708	0.923568
CC2D1A	0.0552926	0.0424824	0.0444584	0.964843	0.987253
CC2D1B	-0.0548362	0.0764134	-0.785585	0.438223	0.743491
CCAR1	0.0084795	0.147945	-1.23419	0.224626	0.555536
CCBL1	0.0585566	-0.250573	1.03559	0.306886	0.636716
CCBL2	0.423429	0.11034	0.888192	0.380923	0.6986
CCDC101	0.0309144	-0.078889	0.59848	0.553726	0.816904
CCDC102A	-0.446432	-0.554651	0.244048	0.808485	0.928506
CCDC104	-0.596214	-0.000130747	-2.33833	0.0237052	0.192509
CCDC106	-0.0854092	0.145664	-0.454346	0.655658	0.863557
CCDC112	-1.5509	1.17447	-4.52432	0.000115563	0.0069816
CCDC115	-0.10541	0.421726	-1.76297	0.0858604	0.36006
CCDC117	-0.566048	7.04043e-05	-1.56234	0.122746	0.424431
CCDC12	-0.320763	-1.02403	0.926371	0.447453	0.752
CCDC120	-0.138658	-0.10452	-0.114653	0.909026	0.967804
CCDC124	-0.161011	0.0213346	-0.822701	0.415825	0.726189
CCDC125	-0.313831	0.524017	-1.24222	0.22914	0.559025
CCDC126	0.182894	0.0949048	0.131079	0.896653	0.963408
CCDC127	0.120368	0.138113	-0.064224	0.949054	0.981753
CCDC130	0.281471	0.239313	0.166263	0.868433	0.951735
CCDC132	-0.101699	0.173285	-1.36869	0.181177	0.507546
CCDC134	-0.517719	-0.724331	0.592499	0.557212	0.818504
CCDC137	-0.654438	0.0126754	-1.00982	0.31839	0.647194
CCDC14	-1.25788	-0.327237	-1.89236	0.0636338	0.310629
CCDC141	-1.13237	-1.59315	0.297398	0.784493	0.921943
CCDC144A	-2.18439	2.04141	-3.76033	0.00692911	0.0948304
CCDC146	-0.768968	-0.507058	-0.269908	0.793901	0.924041
CCDC147	-0.592687	1.19934	-3.55588	0.00296234	0.0561731
CCDC148	-1.07785	0.418904	-1.6459	0.211868	0.541095
CCDC149	-0.12101	0.379419	-1.73169	0.0891087	0.367059
CCDC150	-0.811974	0.273542	-2.87038	0.00543436	0.0824389
CCDC151	-0.314646	2.38091	-5.31551	0.0050303	0.0781509
CCDC158	-1.60383	-4.82947	5.45657	1.45337e-06	0.000349086
CCDC168	-0.122419	0.027397	-0.408643	0.684986	0.877768
CCDC169	-1.11299	0.589662	-3.46895	0.00142409	0.0355057
CCDC170	0.0197924	0.857745	-1.33885	0.208423	0.537369
CCDC174	-0.332822	-0.0109724	-1.5416	0.12818	0.433047
CCDC175	-1.10335	-0.850293	-0.447858	0.656956	0.86443
CCDC176	-0.810798	6.55601	-7.52958	0.0027521	0.0541193
CCDC178	0.812218	-3.08495	9.26972	1.30895e-08	8.80311e-06
CCDC18	-3.91743	1.51249	-4.48488	0.00280272	0.0546882
CCDC22	0.267974	0.068692	1.28345	0.20906	0.538147
CCDC25	0.102168	-0.416535	1.67484	0.103481	0.393103
CCDC28A	-0.00878665	-0.259936	1.06723	0.292358	0.621429
CCDC28B	-0.186586	0.311766	-1.50916	0.142002	0.455635
CCDC41	-0.943351	0.445943	-4.12583	9.5675e-05	0.0062269
CCDC43	-0.281127	0.451618	-2.17215	0.0389483	0.243961
CCDC47	-0.303284	0.214727	-1.77129	0.0845173	0.35839
CCDC50	0.282254	-1.59486	2.94389	0.00705538	0.0959227
CCDC51	-0.30523	0.212015	-1.94125	0.0573779	0.295341
CCDC53	0.178021	0.155802	0.102654	0.918946	0.970578
CCDC58	-0.0176794	-0.153509	0.514125	0.610523	0.844039
CCDC59	-0.689944	0.126921	-1.64573	0.107536	0.398777
CCDC6	-0.199293	0.0799539	-1.09991	0.279317	0.609785
CCDC60	-0.157011	-0.425315	0.583547	0.563323	0.822788
CCDC61	-0.0333772	-0.450254	0.969868	0.341457	0.665756
CCDC64B	-0.65228	-0.717259	0.11484	0.909312	0.967835
CCDC66	-0.39081	-0.115401	-0.611669	0.543296	0.810563
CCDC68	-1.58954	2.02101	-6.01399	0.000145325	0.00803001
CCDC71L	-0.835376	-0.123329	-2.00761	0.0488658	0.273574
CCDC74A	0.120933	-0.00852126	0.110997	0.920574	0.970804
CCDC8	-0.109558	-1.40206	1.64495	0.129206	0.434859
CCDC80	0.314415	-2.39195	1.64379	0.149794	0.46717
CCDC82	0.185885	0.00457422	0.231063	0.823731	0.936253
CCDC84	-1.53551	0.398388	-3.89197	0.000313477	0.0135724
CCDC85B	-0.10795	0.300715	-1.41452	0.164199	0.485721
CCDC85C	-0.357553	-0.221973	-0.485513	0.629499	0.853071
CCDC86	-0.265617	0.274838	-2.27212	0.0278703	0.208418
CCDC88A	-0.143411	-1.0062	1.73616	0.0942178	0.375383
CCDC88B	-0.0572219	-0.396961	0.587261	0.563821	0.822801
CCDC88C	-0.680552	-0.173533	-1.57644	0.123535	0.425337
CCDC9	-0.435452	0.144599	-2.1582	0.0348662	0.230864
CCDC90B	0.0153228	-0.003104	0.0712254	0.943593	0.979448
CCDC91	-0.241664	-0.393271	0.403207	0.68913	0.879418
CCDC92	0.306164	-0.415774	2.53244	0.0149881	0.146556
CCDC93	0.266168	-0.00223395	1.68145	0.102185	0.391459
CCDC94	0.0472863	-0.157112	1.18971	0.24067	0.571803
CCDC97	0.0745084	0.381733	-1.60876	0.117545	0.416341
CCHCR1	-1.39253	-0.0756328	-2.74002	0.00804883	0.104098
CCL28	-1.27961	-0.477744	-1.14997	0.259212	0.588418
CCL5	-0.426875	-0.655981	0.204301	0.842461	0.94263
CCM2	0.258303	-0.0106491	1.23605	0.22671	0.556665
CCNA2	-0.140974	-0.0412176	-0.31892	0.750641	0.906991
CCNB1	-0.229791	-0.0886629	-0.429837	0.668907	0.869632
CCNB2	0.324323	-0.00754927	0.872163	0.387509	0.704354
CCNC	-0.103215	-0.155734	0.231779	0.817739	0.934151
CCND1	-0.499034	-1.45766	1.48152	0.148223	0.465233
CCNDBP1	-0.218161	0.433881	-2.0746	0.0436039	0.258409
CCNE1	0.666715	-0.214505	1.87013	0.0677284	0.319321
CCNH	-0.111303	0.125958	-2.4121	0.0185878	0.167723
CCNK	-0.230161	0.0597407	-1.33767	0.188363	0.515275
CCNL1	-0.350979	-0.0332932	-1.58726	0.117961	0.416518
CCNL2	-0.588633	-0.0708845	-2.40808	0.0195703	0.17245
CCNT1	-0.807836	0.266996	-4.09321	8.53943e-05	0.00559388
CCNT2	-0.597858	1.08246	-0.980471	0.502653	0.785289
CCNY	0.302208	-0.190425	2.1058	0.0416516	0.253017
CCNYL1	0.345696	0.378031	-0.088182	0.930037	0.973507
CCP110	-0.280902	-0.0296424	-1.17752	0.243947	0.575142
CCPG1	-0.954338	-0.120893	-1.76999	0.0822493	0.353301
CCRN4L	-0.0346511	-0.470238	1.17061	0.248638	0.579408
CCS	0.205523	-0.172859	1.4127	0.167465	0.489917
CCSER2	0.0933164	-0.281344	1.36721	0.177135	0.502232
CCT2	0.0553605	0.0872465	-0.182723	0.856131	0.946898
CCT3	-0.0329576	-0.0238144	-0.0194373	0.984951	0.994683
CCT4	0.0766676	0.0281341	0.271193	0.788052	0.922344
CCT5	0.029422	-0.0637162	0.483756	0.632288	0.854454
CCT6A	0.0052356	-0.06569	0.361708	0.720151	0.89463
CCT6B	-0.00602249	0.0621045	-0.166347	0.869864	0.952376
CCT7	0.0307561	0.0183432	0.0683649	0.945944	0.980247
CCT8	-0.0525049	0.0298679	-0.493682	0.624898	0.850623
CCZ1	0.100642	0.221413	-1.0127	0.317284	0.646793
CD109	-0.438059	-1.37395	1.79162	0.0814962	0.35179
CD14	0.399854	-2.2079	4.6959	6.43831e-05	0.00477571
CD151	-1.26587	-0.074345	-2.57877	0.012139	0.131252
CD163	0.41651	-1.2325	2.20001	0.0427536	0.255963
CD180	0.575203	-0.319366	1.41772	0.167794	0.48993
CD248	0.63323	-0.371318	2.4261	0.022072	0.183609
CD276	-0.127311	-0.503442	0.999438	0.325118	0.652435
CD2AP	-0.0660782	0.0486838	-0.443018	0.661	0.867122
CD2BP2	-0.173802	0.100956	-1.42759	0.16235	0.483338
CD300A	-0.133488	0.825448	-0.490194	0.656977	0.86443
CD36	0.765552	0.0803268	0.62571	0.539237	0.807902
CD38	-0.288849	-0.903893	0.498207	0.628883	0.852826
CD3EAP	0.00714786	-0.117051	0.636283	0.527748	0.800201
CD40	0.130297	0.278823	-0.117474	0.908784	0.967681
CD44	-0.526955	-0.963112	0.968522	0.339278	0.66343
CD46	-0.299971	-0.166332	-0.258805	0.797457	0.92469
CD47	-1.03012	-0.294021	-2.02603	0.0475338	0.26968
CD48	0.327915	-3.55445	3.86603	0.000811847	0.0254345
CD53	-1.89077	1.00997	-1.20539	0.275136	0.605184
CD55	-0.271389	-1.71688	2.74835	0.00993487	0.115597
CD58	0.305607	-0.425508	1.77995	0.0847803	0.358601
CD59	0.317815	-1.04718	3.00934	0.00400022	0.0673694
CD5L	0.191798	-2.0923	2.37811	0.032707	0.223845
CD63	-0.859973	-0.0261831	-1.69189	0.0980799	0.384523
CD74	0.149368	-3.6411	3.81414	0.000806801	0.0253654
CD79A	0.616072	1.71283	-0.851964	0.422934	0.732457
CD81	0.151685	-0.872229	2.42938	0.0212085	0.180094
CD82	-2.13979	-0.690409	-2.27152	0.0265864	0.204268
CD84	0.0353366	0.901746	-0.846802	0.47935	0.772844
CD9	-1.21855	-0.356638	-1.64049	0.108395	0.399797
CD93	0.474083	-0.893821	1.86241	0.0874675	0.363265
CD97	0.155021	-0.26169	0.243938	0.816833	0.933838
CD99	-0.279061	-0.193251	-0.187958	0.852075	0.945001
CD99L2	-0.00602219	-0.583174	1.4859	0.146445	0.462941
CDA	-1.4901	-1.42066	-0.110193	0.913218	0.968315
CDAN1	-0.325589	0.209	-2.20829	0.0300794	0.215509
CDC123	0.155132	0.00426043	0.528512	0.600776	0.839204
CDC16	0.150932	-0.0114199	0.922789	0.363814	0.684604
CDC20	-0.633865	-0.308975	-0.885175	0.379106	0.697615
CDC23	-0.0765183	0.112977	-1.2071	0.234194	0.564798
CDC25C	0.0447766	-0.136038	0.550574	0.584012	0.833198
CDC26	-0.110249	-0.00919474	-0.488446	0.628238	0.852294
CDC27	-0.260552	0.148945	-2.40767	0.0206194	0.177853
CDC34	0.0981201	0.195675	-0.524071	0.602447	0.840209
CDC37	-0.000870316	-0.0780079	0.348939	0.729531	0.897669
CDC37L1	-0.215735	-0.297523	0.333653	0.740599	0.90166
CDC40	-0.1078	-0.327763	0.58776	0.564575	0.822802
CDC42	-0.119321	0.0380025	-0.608761	0.547221	0.812416
CDC42BPA	0.261909	-0.366253	0.865966	0.411027	0.721885
CDC42BPB	0.156283	-0.313397	1.50814	0.143468	0.457865
CDC42BPG	-0.264912	0.0995522	-1.09783	0.280987	0.610642
CDC42EP1	0.10272	-1.22746	3.13294	0.00418854	0.070073
CDC42EP2	0.408815	0.0424233	0.588524	0.566012	0.823536
CDC42EP3	-0.181901	0.339744	-1.39752	0.183158	0.509363
CDC42EP4	-0.304833	-0.447169	0.464017	0.645434	0.8595
CDC42EP5	-0.269788	0.138694	-1.18374	0.248626	0.579408
CDC42SE1	-0.228092	-0.0753364	-0.460065	0.646933	0.86011
CDC42SE2	0.209485	-0.00354588	0.555171	0.582621	0.832386
CDC73	-0.223998	0.049861	-1.74306	0.0889966	0.366897
CDCA2	-1.22111	-0.318257	-2.71568	0.00821751	0.104978
CDCA3	0.046746	0.114092	-0.200233	0.842226	0.942629
CDCA5	-0.533878	-0.043071	-1.70701	0.0923501	0.372651
CDCA7L	0.0815359	-0.42758	0.493396	0.624756	0.850545
CDCA8	-0.225758	-0.0357557	-0.631458	0.529821	0.801204
CDCP1	-0.0842039	-0.883254	1.77886	0.0857398	0.359956
CDH1	-0.706633	-0.446183	-0.449968	0.656001	0.863709
CDH11	0.120192	-0.200377	0.538135	0.597516	0.837711
CDH3	-0.20379	-1.39101	2.26311	0.0305021	0.216237
CDH5	0.568622	-0.381596	1.72368	0.11289	0.407558
CDIPT	-0.67362	-0.0194982	-1.63348	0.109127	0.401192
CDK1	-0.309703	-0.0422816	-0.767592	0.446582	0.751229
CDK10	-0.77936	-0.100878	-2.12382	0.0368879	0.237418
CDK11A	-0.0777488	-0.442604	1.00538	0.324169	0.652043
CDK12	-0.16693	0.288315	-1.96951	0.0547788	0.287219
CDK13	-0.017864	-0.0700618	0.320539	0.750915	0.9071
CDK16	-0.0413213	0.130637	-0.845592	0.404912	0.718611
CDK17	-0.112664	0.945929	-7.4716	0.00434766	0.0719003
CDK18	-0.100433	-0.426488	1.07556	0.290373	0.620217
CDK19	-0.0158862	-0.335329	1.27022	0.2112	0.540904
CDK2	-0.0484736	-0.0461193	-0.0104922	0.99168	0.997161
CDK20	0.453119	0.631517	-0.516517	0.607829	0.843553
CDK2AP1	-0.348511	-0.165108	-0.66527	0.508826	0.788122
CDK3	-0.0645488	-0.203892	0.378584	0.707376	0.889641
CDK4	0.198757	-0.157795	1.47385	0.149204	0.466719
CDK5	-0.282898	-0.431133	0.502213	0.619308	0.8469
CDK5RAP1	-0.0632852	0.189563	-1.26176	0.212374	0.54149
CDK5RAP2	-0.172368	0.129453	-1.82659	0.0740954	0.334461
CDK5RAP3	0.0937013	-0.0378033	0.541866	0.591963	0.83488
CDK6	0.177897	-1.12414	2.15283	0.0406915	0.250705
CDK7	-0.130533	0.149139	-2.34984	0.0209911	0.179001
CDK8	-0.0524075	0.10533	-0.592342	0.557071	0.818487
CDK9	-0.0206187	0.233868	-1.75026	0.088272	0.365447
CDKAL1	-0.217882	-0.077498	-0.644282	0.523279	0.797117
CDKL3	0.588555	0.0527458	1.32846	0.189609	0.516546
CDKL5	0.0847132	0.00839226	0.222033	0.825199	0.936548
CDKN1A	0.265691	0.762299	-0.866269	0.393241	0.709156
CDKN1B	-0.551756	-1.46909	1.7896	0.0830287	0.354612
CDKN1C	0.404837	0.071008	0.641107	0.525288	0.798418
CDKN2A	-0.49486	-0.920174	1.03641	0.306435	0.636203
CDKN2AIP	-0.0831151	0.0663204	-0.801074	0.42678	0.735945
CDKN2AIPNL	0.0376275	0.151636	-0.534618	0.594962	0.836535
CDKN2B	-0.397771	-1.33031	1.8792	0.0676104	0.319321
CDKN2C	0.260223	-0.105784	1.12166	0.269408	0.599954
CDNF	-0.386038	0.259829	-1.16687	0.261803	0.591076
CDO1	0.380112	0.301135	0.194542	0.846396	0.943474
CDPF1	-0.261187	-0.327055	0.189026	0.851268	0.945001
CDR2	0.0997311	0.235423	-0.610786	0.544768	0.811242
CDR2L	-0.0578352	0.0361282	-0.281093	0.780371	0.919778
CDS2	-1.64824	-0.0183757	-3.71297	0.000362549	0.014522
CDT1	-0.180665	0.431032	-1.2216	0.231427	0.561742
CDV3	-0.268892	-0.547506	0.855898	0.397568	0.7125
CDY2A	0.032113	-0.095039	0.0981598	0.924942	0.971545
CDYL	-0.123842	0.195915	-1.77669	0.0833723	0.355376
CDYL2	-0.753276	-0.214229	-1.14041	0.262608	0.59225
CEACAM1	-0.551194	-0.480011	-0.157446	0.87555	0.955158
CEACAM5	-0.614846	0.110254	-0.789926	0.435723	0.741743
CEBPB	-0.0190647	-0.55317	1.59367	0.120375	0.420483
CEBPD	-0.186119	0.390121	-1.0568	0.297092	0.627378
CEBPG	-0.476913	-0.525182	0.111481	0.911812	0.968114
CEBPZ	-0.359327	-0.0357657	-1.49959	0.140421	0.452721
CECR1	0.360702	-4.55202	3.4339	0.0390347	0.244162
CECR5	0.0278414	-0.104691	0.47778	0.635306	0.855911
CELF2	0.262974	-0.203523	1.07637	0.291711	0.621202
CELSR1	-0.313758	0.045973	-1.01475	0.315906	0.64616
CELSR2	-0.689305	-0.5308	-0.465598	0.643887	0.858971
CENPB	-0.251624	-0.0414367	-0.783615	0.438605	0.744013
CENPC	-0.084951	0.0951955	-0.995116	0.325201	0.652464
CENPE	-1.17605	-0.00611093	-3.96357	0.000140215	0.00785827
CENPF	-0.269259	-0.237205	-0.130055	0.897073	0.963475
CENPH	-0.109948	0.129035	-0.743095	0.46024	0.758924
CENPI	-3.0569	0.182965	-6.17849	1.73079e-08	1.02707e-05
CENPJ	-2.51825	-0.951915	-1.08212	0.35186	0.675336
CENPK	-0.00200643	0.258586	-0.62504	0.534295	0.803984
CENPP	-0.470048	0.124266	-1.80225	0.0755987	0.337322
CENPV	-0.541932	-0.445906	-0.17472	0.862179	0.949947
CEP104	0.711365	0.0669298	1.20225	0.236097	0.567002
CEP112	-0.267955	0.268871	-1.05821	0.297349	0.627412
CEP120	-0.0986146	0.17766	-1.02774	0.31137	0.641828
CEP128	-0.376086	-0.4756	0.352884	0.725588	0.896696
CEP135	0.0348293	0.0874058	-0.179762	0.858471	0.947907
CEP152	-1.27428	0.134607	-2.94364	0.00422702	0.0705803
CEP164	-1.67579	-0.312806	-2.37783	0.0211159	0.179459
CEP170	0.0466885	-0.439203	1.27909	0.21223	0.541339
CEP170B	-0.102729	-0.063333	-0.120171	0.905192	0.965609
CEP192	-0.493028	0.111962	-3.01614	0.00329291	0.0593733
CEP250	0.0370725	0.00513713	0.162284	0.871922	0.953387
CEP290	-0.598123	0.281753	-3.75118	0.000325246	0.0137461
CEP350	-0.239138	0.1581	-2.33947	0.023355	0.190619
CEP41	-0.202117	-0.354315	0.557751	0.580643	0.830736
CEP44	0.0444633	0.219267	-0.702704	0.486898	0.776696
CEP55	-0.675425	0.0559876	-2.27715	0.0268019	0.205298
CEP57	-0.424194	-0.0392456	-1.53536	0.130057	0.43611
CEP63	-0.300847	0.327237	-3.29353	0.00224289	0.0481409
CEP68	-0.553919	0.306948	-2.72496	0.0083803	0.10634
CEP70	-0.762247	0.152838	-1.09911	0.288157	0.61797
CEP76	0.299962	0.140447	0.696245	0.488654	0.77737
CEP78	-0.127862	0.172225	-1.25375	0.215456	0.543515
CEP85	-0.311651	0.177806	-3.00555	0.0036701	0.0640554
CEP85L	-1.45453	-1.01643	-0.632515	0.531725	0.802701
CEP89	-0.522686	-0.527353	0.00902374	0.992842	0.997809
CEP97	-0.105473	-0.0482883	-0.257124	0.79837	0.925317
CEPT1	-0.206586	0.0137984	-0.739491	0.462241	0.759694
CERCAM	0.271253	-0.967699	2.25357	0.0335636	0.226873
CERS2	-0.90439	-0.0289811	-2.69837	0.00881077	0.109327
CERS4	-1.84762	-0.302653	-2.38517	0.0207393	0.177907
CERS5	-1.98289	0.694395	-4.12973	0.000123099	0.00717818
CERS6	-1.34258	0.00795667	-2.45825	0.016623	0.155993
CES1	0.579211	-1.11882	1.77414	0.0893844	0.36792
CES2	-0.0756312	-0.244846	0.503316	0.617372	0.846524
CES3	-0.833262	-0.382403	-0.684542	0.498201	0.781881
CETN2	-0.0251281	0.161755	-0.674354	0.504557	0.786703
CETN3	-0.220992	-0.541879	0.74765	0.459874	0.758537
CFB	0.554836	-1.84465	3.11223	0.00439731	0.0722477
CFD	-0.0555804	-3.32704	5.14668	1.64613e-05	0.00176661
CFDP1	-0.343644	-0.205473	-0.489932	0.626466	0.851456
CFH	0.624831	-5.86183	3.94902	0.0273488	0.207015
CFHR1	0.532401	-4.13595	3.77691	0.0287663	0.211667
CFHR2	0.710103	-5.99147	3.73162	0.0319215	0.221322
CFHR3	0.483049	-2.90879	2.83063	0.0626921	0.308205
CFHR5	0.489302	-4.7065	3.27586	0.044649	0.26072
CFI	0.602687	-3.14065	1.75547	0.128733	0.434329
CFL1	0.0351642	-0.0438543	0.342394	0.734376	0.899622
CFL2	0.0461558	-0.808154	2.11975	0.0439713	0.259102
CFLAR	0.0186826	-0.226114	0.490766	0.629322	0.853071
CFP	0.131172	-4.57029	3.22487	0.0453122	0.261736
CGGBP1	0.217311	-0.182393	1.5159	0.140715	0.453092
CGN	-0.79895	-0.695837	-0.235381	0.815297	0.933142
CGNL1	-0.6065	-0.88083	0.716124	0.478736	0.772844
CGREF1	-0.689328	-0.200763	-1.2667	0.211618	0.540904
CHAC2	-0.11666	-0.038107	-0.277399	0.783056	0.921319
CHAD	-1.62431	-1.36435	-0.416146	0.679543	0.874801
CHAF1A	-0.165831	-0.0148488	-0.608782	0.544822	0.811242
CHAF1B	-0.188304	0.056105	-0.911375	0.3663	0.687412
CHAMP1	0.0315978	-0.1682	0.870947	0.389872	0.706034
CHCHD1	0.00450015	0.11547	-0.752169	0.454508	0.755492
CHCHD10	0.378487	-0.202445	1.54325	0.130979	0.437233
CHCHD2	-0.24361	-0.2183	-0.097583	0.922795	0.970822
CHCHD3	-0.229267	-0.0801338	-0.670582	0.505875	0.787176
CHCHD4	-0.219379	-0.109899	-0.324379	0.74735	0.905494
CHCHD5	-0.251372	-0.260844	0.0280582	0.977766	0.991369
CHCHD6	-0.174669	-0.188443	0.037452	0.970359	0.987626
CHCHD7	0.430069	-0.0331751	1.51368	0.138201	0.449587
CHD1	-0.157484	0.0612136	-0.974504	0.336788	0.661466
CHD2	0.0597984	0.10029	-0.276296	0.783504	0.921319
CHD3	-0.192946	-0.178518	-0.0514354	0.959353	0.985448
CHD4	-0.136386	-0.135957	-0.00311053	0.997532	0.998918
CHD5	-0.00292156	0.169357	-0.134577	0.901416	0.964213
CHD6	-0.135956	0.282771	-2.11919	0.0409274	0.251098
CHD7	-0.104885	0.0159244	-0.461507	0.648147	0.860435
CHD8	-0.0628838	0.0953074	-1.01339	0.31785	0.646858
CHD9	-0.283636	0.250293	-2.80771	0.00720253	0.0970082
CHDH	-0.422776	-0.496224	0.174998	0.861892	0.949947
CHEK1	0.0779108	-0.0613588	0.428884	0.669724	0.869632
CHEK2	-0.323308	-0.1492	-0.548971	0.58649	0.833773
CHERP	-0.0238703	-0.0444576	0.157705	0.875538	0.955158
CHFR	-0.0656426	0.214803	-1.3736	0.173589	0.498767
CHGA	-4.27979	-3.17297	-1.05497	0.347189	0.671867
CHGB	-5.72706	-3.52064	-1.85241	0.140992	0.453735
CHI3L1	0.376096	-3.00102	5.01461	7.81331e-06	0.00104737
CHI3L2	0.964839	-0.302926	1.46942	0.15423	0.471334
CHID1	0.058902	0.0149401	0.137638	0.891461	0.960759
CHKA	-0.204823	0.016163	-0.867328	0.389901	0.706034
CHKB	0.147493	0.071747	0.290959	0.773079	0.918212
CHM	0.0269134	0.0312728	-0.0146901	0.988393	0.995597
CHML	-0.165932	-0.462764	0.833267	0.410205	0.721686
CHMP1A	-0.137351	-0.104101	-0.107506	0.914855	0.968727
CHMP2A	-0.346625	-0.0716172	-1.12291	0.265587	0.595518
CHMP2B	-0.492395	0.0883565	-1.78789	0.0781454	0.344094
CHMP3	0.0408411	0.113598	-0.325965	0.746131	0.905493
CHMP4A	-0.107341	0.0384438	-0.489972	0.62747	0.851589
CHMP4B	-0.203943	-0.174624	-0.116442	0.907951	0.967056
CHMP4C	-0.247513	-0.295921	0.147159	0.883731	0.957325
CHMP5	-0.0649722	-0.0136037	-0.307281	0.759986	0.911838
CHMP6	-0.00385721	0.0908935	-0.366214	0.71629	0.893166
CHMP7	-0.030651	-0.276859	0.887263	0.382399	0.700116
CHN1	-0.408133	-0.18849	-0.522245	0.6047	0.841581
CHN2	-0.669201	0.693144	-1.31955	0.236031	0.567002
CHORDC1	0.00409836	-0.108351	0.409921	0.684538	0.877768
CHP1	0.115799	0.000808869	0.476978	0.636751	0.856701
CHPF	-0.10142	-0.188518	0.188966	0.851844	0.945001
CHPF2	0.14165	-0.509624	1.57751	0.12308	0.424922
CHPT1	-0.87385	-0.539151	-0.739439	0.462308	0.759694
CHRAC1	0.189361	-0.29803	1.46078	0.153445	0.470074
CHRD	-0.137009	1.13488	-0.859707	0.475522	0.770489
CHRNE	0.00796995	-0.598133	1.38267	0.176822	0.50193
CHST14	0.34938	0.0317357	1.30938	0.198298	0.526844
CHST15	-0.0264659	-0.524861	0.687497	0.514714	0.791188
CHSY1	-0.956482	-0.344652	-1.35976	0.179008	0.504142
CHTF18	-0.195499	0.083198	-1.38768	0.17041	0.493851
CHTF8	-0.014149	0.108905	-0.302632	0.76327	0.914098
CHTOP	-0.247826	0.437306	-2.19334	0.0343663	0.229899
CHUK	0.158148	0.0378424	0.680714	0.500596	0.783191
CHURC1	-0.0522018	0.817266	-3.51396	0.00678047	0.093593
CIAO1	-0.00388606	0.32835	-1.83893	0.0753851	0.336945
CIAPIN1	-0.258682	0.0730768	-1.5182	0.137197	0.447815
CIB1	-0.392714	0.310381	-1.8879	0.0658571	0.315353
CIC	0.159506	0.0655205	0.657484	0.51548	0.791368
CILP	-0.241556	-1.31216	1.26003	0.221214	0.549658
CILP2	-0.112308	-2.61924	8.46535	8.20264e-08	3.94039e-05
CINP	-0.109384	0.00963709	-0.691166	0.492778	0.779543
CIR1	-0.281717	-0.0304282	-0.970114	0.334542	0.660905
CIRBP	-0.236935	-0.282407	0.126306	0.900182	0.963971
CIRH1A	-0.148687	-0.0581001	-0.467917	0.642608	0.858971
CISD1	-0.125909	-0.145957	0.0537715	0.957456	0.984777
CISD2	-0.606172	0.0145891	-2.51232	0.0141355	0.143894
CISD3	-0.421028	-0.408216	-0.0245178	0.98057	0.992796
CIT	-0.356716	0.141273	-1.98268	0.0526406	0.281832
CIZ1	0.0467903	0.0522828	-0.0310247	0.975367	0.990388
CKAP2	0.0665754	-0.176011	0.663977	0.508826	0.788122
CKAP4	-0.238927	-0.307072	0.1281	0.898963	0.963971
CKAP5	-0.0403932	0.152766	-1.27673	0.210001	0.539194
CKB	-1.18827	-2.05581	1.09405	0.281553	0.610902
CKM	-0.970381	-0.311402	-0.755189	0.462923	0.759962
CKMT1A	-1.41214	-0.311545	-1.96596	0.055697	0.289923
CKMT2	-0.929676	0.718372	-1.3599	0.26036	0.589301
CKS1B	-0.22305	-0.0279638	-0.538487	0.592561	0.835157
CKS2	0.234813	0.0423368	0.50665	0.615133	0.846254
CLASP1	-0.0102894	0.378582	-1.33935	0.299715	0.630557
CLASP2	0.00819714	-0.0123231	0.0968782	0.923429	0.970822
CLASRP	-0.624168	0.24698	-3.70066	0.000357352	0.014522
CLC	-2.91439	-4.80444	1.35259	0.255392	0.584761
CLCA2	-1.40482	-0.236113	-1.40542	0.167775	0.48993
CLCC1	-0.617981	0.0777611	-2.22636	0.0294791	0.214767
CLCN3	-0.404907	0.119023	-1.8243	0.071522	0.328636
CLCN4	0.062478	1.20982	-0.735564	0.534387	0.803984
CLCN5	-0.261577	-0.173507	-0.277639	0.782119	0.920656
CLCN7	-0.324728	0.144933	-2.28203	0.0251821	0.198936
CLDN3	-1.71105	-0.582079	-1.99992	0.0515459	0.279868
CLDN7	-0.906314	-0.3925	-1.12951	0.264616	0.594167
CLEC11A	-0.548454	-4.95711	3.08298	0.0508044	0.278087
CLEC16A	-0.0210056	0.455319	-2.51494	0.0180148	0.164246
CLEC3A	-5.3935	-2.51789	-1.29939	0.235503	0.566593
CLEC3B	0.592839	-6.24309	3.81105	0.0303434	0.215593
CLGN	-0.847843	-0.984308	0.193796	0.847476	0.943563
CLIC1	0.219255	-0.0952356	1.20573	0.237809	0.568462
CLIC2	0.497642	-1.21553	2.9862	0.00571318	0.0851323
CLIC3	-0.444882	-0.365232	-0.127906	0.899162	0.963971
CLIC4	0.211609	-0.821597	2.92755	0.0063836	0.0904463
CLIC5	0.368739	1.28325	-0.998861	0.411092	0.721885
CLIC6	-2.96976	-2.61799	-0.415423	0.67984	0.874885
CLINT1	-0.210034	-0.012475	-0.616153	0.542848	0.810096
CLIP1	-0.210385	-0.0986729	-0.490424	0.626919	0.851536
CLK1	0.198618	0.152498	0.161888	0.871841	0.953387
CLK2	-0.129293	-0.119268	-0.0375442	0.970167	0.987626
CLK3	-0.0129014	0.174753	-0.830113	0.410798	0.721885
CLK4	0.192443	0.305002	-0.418042	0.677505	0.873663
CLMN	-0.820074	0.00321076	-1.95473	0.0591755	0.300512
CLN3	0.0536241	-0.304279	0.81533	0.421737	0.73101
CLN5	0.236967	0.242638	-0.0174854	0.98616	0.995137
CLN6	-0.0691802	-0.169567	0.263416	0.793386	0.923996
CLNK	-0.0600165	0.281696	-0.720115	0.477396	0.772044
CLNS1A	-0.248517	0.0011998	-1.28803	0.202074	0.531005
CLOCK	-0.219734	0.218553	-1.37047	0.174344	0.499683
CLP1	0.106872	0.106894	-0.000176256	0.99986	0.99986
CLPB	-0.00888475	-0.0262113	0.0893819	0.929266	0.973234
CLPP	0.0584622	0.0971346	-0.154234	0.878173	0.955956
CLPTM1	-0.721133	-0.12164	-1.37159	0.178936	0.50414
CLPTM1L	0.189779	-0.0802928	0.846047	0.40197	0.71634
CLPX	0.0182759	0.0653946	-0.342749	0.733259	0.89869
CLSTN1	-0.0452682	-1.36466	2.61517	0.0138349	0.142028
CLSTN2	-1.17754	-0.693022	-0.80927	0.424153	0.733809
CLSTN3	-0.49416	0.789342	-2.05677	0.061563	0.30669
CLTB	-0.0702393	-0.0797072	0.0352581	0.972019	0.988027
CLTC	-0.171211	-0.223545	0.27798	0.782669	0.921175
CLTCL1	-0.363398	0.0127343	-0.856717	0.402356	0.716626
CLU	-0.225697	-1.51939	2.25045	0.0317278	0.220586
CLUAP1	-0.0106396	-0.0586535	0.17158	0.864656	0.950089
CLUH	-0.503746	0.03982	-2.23017	0.0314502	0.219563
CLYBL	-0.181037	-1.25492	2.33662	0.0260759	0.201902
CMA1	-0.0556655	-4.67188	3.05136	0.050175	0.277359
CMAS	0.107203	-0.534855	1.91929	0.0644777	0.312717
CMBL	-1.25782	-0.687823	-0.846165	0.40315	0.717407
CMC1	-0.302243	0.274902	-1.99642	0.0513437	0.279825
CMC2	-0.180109	0.0708379	-0.962167	0.34016	0.664064
CMC4	-0.196503	-0.318566	0.298337	0.76665	0.915696
CMIP	0.00957904	0.120238	-0.39178	0.697645	0.883818
CMPK1	-0.102077	-0.25832	0.517039	0.609005	0.843675
CMPK2	-0.387714	-1.42911	1.69831	0.100381	0.388285
CMSS1	-0.455964	-0.237004	-0.879668	0.383633	0.701357
CMTM4	-0.31634	0.432727	-1.2666	0.211287	0.540904
CMTM6	0.00966829	0.0926338	-0.241225	0.810489	0.929855
CMTR1	0.0302012	0.160537	-0.584296	0.563318	0.822788
CMTR2	-0.333936	0.0768372	-1.90698	0.0622618	0.307279
CMYA5	-1.5626	1.95111	-4.43515	0.019515	0.172237
CNBP	-0.236587	-0.0311208	-0.784357	0.436485	0.742289
CNDP1	0.644769	-0.766763	2.52087	0.0266112	0.204302
CNDP2	0.0513462	-0.234588	0.925211	0.362827	0.68422
CNGA3	0.230749	-2.14594	1.77031	0.111755	0.405899
CNIH4	-0.538902	-0.0938948	-1.38654	0.170798	0.49423
CNKSR1	-0.22543	0.0735128	-1.15342	0.255521	0.584761
CNKSR3	-1.13035	-0.275727	-2.03908	0.0451806	0.261736
CNN1	-0.959822	-3.23162	1.57067	0.162555	0.483573
CNN2	-0.0210277	-1.2928	2.02886	0.0526161	0.281832
CNN3	-0.205318	-1.72135	2.59316	0.0152268	0.148271
CNNM2	-1.54235	0.0642969	-3.93086	0.000175227	0.00911178
CNNM3	-0.186617	0.180701	-1.13752	0.261447	0.590569
CNNM4	-0.326667	0.197005	-1.69344	0.0975632	0.383412
CNOT10	-0.0799099	0.110569	-1.34041	0.187097	0.513447
CNOT11	-0.409285	0.225441	-4.66306	1.05346e-05	0.00131202
CNOT2	0.0880735	0.22208	-1.21406	0.232646	0.562768
CNOT3	-0.134141	0.171095	-1.90194	0.0649686	0.31359
CNOT4	0.108456	0.0633827	0.317878	0.75222	0.907787
CNOT6	0.28732	0.076929	1.09437	0.279385	0.609785
CNOT6L	0.470533	0.0638462	2.25584	0.0306831	0.216607
CNOT7	-0.06013	0.135957	-1.16385	0.251559	0.580875
CNOT8	-0.582817	0.163291	-1.47137	0.150379	0.46724
CNP	-0.0134104	-0.0993761	0.279489	0.78177	0.920531
CNPY2	0.0263101	-0.0250231	0.216884	0.829716	0.938781
CNPY3	0.17709	-0.397683	1.63024	0.114248	0.410299
CNPY4	-0.0474192	-0.707734	1.57328	0.12741	0.431579
CNRIP1	0.859427	-3.19889	2.14578	0.0742977	0.334782
CNST	0.10369	0.0710725	0.137173	0.891468	0.960759
CNTLN	-1.32579	0.501244	-3.85089	0.000425001	0.0163019
CNTN1	-0.0501196	0.595954	-0.63981	0.556049	0.817767
CNTN2	0.0178579	1.01477	-0.693329	0.55791	0.818858
CNTN4	-1.51588	-0.558323	-2.15245	0.0346884	0.230778
CNTNAP1	0.748541	-1.12592	3.20299	0.00475164	0.0761801
CNTNAP4	-0.264151	0.141311	-1.09178	0.278142	0.608903
CNTRL	-0.447838	-0.485267	0.0700476	0.94454	0.97985
CNTROB	-0.152299	0.295218	-2.40184	0.0188994	0.169387
COA1	-0.139042	-0.0641358	-0.209001	0.835298	0.940242
COA3	-0.00908921	0.42682	-1.58951	0.119657	0.419425
COA4	0.164613	-0.0775829	0.890393	0.378143	0.697058
COA5	-0.19233	0.360531	-1.39216	0.172804	0.497786
COA6	0.172257	-0.207199	1.47581	0.147484	0.464167
COASY	-0.326503	0.337254	-2.08099	0.0445578	0.26072
COBL	-0.63584	-0.421975	-0.509871	0.612696	0.845803
COBLL1	-0.0536728	-0.652126	1.47335	0.151124	0.468188
COCH	1.32595	-1.87857	3.81294	0.000412831	0.0160561
COG1	-0.173449	0.0144163	-0.847492	0.402741	0.717058
COG2	-0.161378	0.0501983	-0.789166	0.435998	0.741956
COG3	-0.211902	-0.0436584	-0.605703	0.549231	0.813547
COG4	-0.235299	0.0742937	-1.3055	0.201407	0.530284
COG5	-0.156004	0.0580425	-0.835403	0.409668	0.721462
COG6	0.00450143	0.0106915	-0.0254884	0.979841	0.992235
COG7	-0.052631	0.010345	-0.28893	0.774581	0.918427
COG8	-0.148244	0.0833933	-1.20802	0.233626	0.564512
COIL	-0.466637	0.0109557	-1.72231	0.0916421	0.371722
COL11A1	-0.61069	-1.55559	0.85741	0.410758	0.721885
COL11A2	-0.50768	0.569502	-0.656383	0.573012	0.826264
COL12A1	-0.261883	-2.20953	2.95932	0.00600494	0.0871624
COL14A1	0.342065	-3.47338	4.73476	2.7574e-05	0.00262421
COL15A1	0.429717	-1.25993	1.60094	0.135513	0.445151
COL16A1	-0.232426	-1.07041	1.36617	0.18516	0.510215
COL18A1	0.296748	-2.01106	3.92923	0.000545985	0.0198126
COL1A1	0.0594949	-4.40498	5.87618	3.18296e-06	0.000617494
COL1A2	0.0723186	-3.11368	4.73474	6.4926e-05	0.00478083
COL24A1	-1.00059	-0.272791	-1.18592	0.245755	0.577096
COL2A1	-1.69051	-0.703955	-1.87551	0.0669271	0.317573
COL3A1	0.143796	-4.12263	6.60026	7.70297e-07	0.000204494
COL4A1	0.429878	-0.360437	0.915346	0.381369	0.699224
COL4A2	0.319553	-2.51319	4.62723	7.88579e-05	0.00537512
COL4A3	-1.61166	-3.81407	3.37825	0.0362235	0.235301
COL4A3BP	0.00703341	-0.109767	0.449662	0.656499	0.864026
COL4A5	-0.17689	-0.359577	0.441485	0.661285	0.86727
COL5A1	0.00327428	-2.17894	1.41681	0.213252	0.541933
COL5A2	-0.23651	-2.87301	2.5199	0.0252099	0.198936
COL5A3	0.358644	-2.77644	4.59516	0.0148755	0.145998
COL6A1	0.802835	-3.60928	5.86033	2.99573e-06	0.000592792
COL6A2	0.834314	-2.81545	5.13662	2.10547e-05	0.00211819
COL6A3	0.811218	-3.97106	6.92062	1.81737e-07	7.63901e-05
COL6A6	0.437319	-0.667327	0.623307	0.575179	0.827141
COL7A1	-0.648126	0.172113	-1.46626	0.163857	0.485721
COL8A1	0.242099	-2.28674	3.64211	0.00162263	0.0386063
COLEC12	-0.422099	0.624632	-1.20301	0.242562	0.574406
COLGALT1	-0.0179693	-0.758525	2.08535	0.0454357	0.261736
COLGALT2	-0.527742	-1.96731	2.18445	0.0363992	0.23541
COMMD1	0.178499	-0.0216784	0.892017	0.379376	0.697747
COMMD10	0.275791	-0.0119516	1.54563	0.131958	0.438903
COMMD2	0.358535	0.0607834	1.59537	0.12039	0.420483
COMMD3	0.359139	0.0216259	1.53289	0.136836	0.447455
COMMD3-BMI1	0.291089	0.118355	0.801736	0.429927	0.737854
COMMD4	0.238759	-0.0646242	1.43871	0.160826	0.480981
COMMD5	0.50787	0.00734208	2.4566	0.0195733	0.17245
COMMD6	0.465038	-0.0117884	1.94087	0.0609075	0.304477
COMMD7	0.227806	-0.0458641	1.50697	0.142233	0.45592
COMMD8	0.31732	-0.022367	1.38285	0.176628	0.501781
COMMD9	0.223292	-0.110623	1.8373	0.0750064	0.336146
COMP	-0.538638	-6.22645	2.76573	0.0655932	0.315248
COMT	-0.361591	0.122147	-1.38996	0.172182	0.496876
COMTD1	-0.193776	-0.129145	-0.122522	0.90336	0.965268
COPA	0.130396	0.369679	-1.88591	0.126503	0.43031
COPB1	-0.102307	0.188272	-1.52765	0.136629	0.447215
COPB2	-0.000862268	0.138339	-0.768675	0.44786	0.752
COPE	0.120176	0.0540614	0.331091	0.742762	0.903749
COPG1	0.0242258	0.03717	-0.0455564	0.963976	0.987193
COPG2	-0.211163	0.0372667	-1.01665	0.317367	0.646793
COPRS	-0.407133	-0.211567	-0.657873	0.514318	0.791188
COPS2	0.182381	0.0032709	0.844407	0.405344	0.718977
COPS3	-0.0365903	1.00636	-0.7436	0.534304	0.803984
COPS4	0.174113	0.00780453	0.889039	0.38086	0.6986
COPS5	0.333408	0.102422	1.66302	0.103026	0.392718
COPS6	0.276843	0.0350556	1.45457	0.154331	0.471357
COPS7A	0.203977	-0.158864	1.14859	0.259866	0.588843
COPS7B	0.0685955	0.170659	-0.545446	0.589331	0.834387
COPS8	0.262758	-0.0542609	1.01744	0.317758	0.646858
COPZ1	0.080113	0.138418	-0.290082	0.773648	0.918269
COPZ2	0.113587	-1.92879	2.77481	0.0108687	0.122124
COQ10A	-0.353662	-0.300185	-0.0934535	0.925874	0.971833
COQ10B	-0.439776	0.0224862	-0.984818	0.331535	0.658241
COQ3	0.182947	0.0277312	0.572708	0.570521	0.825385
COQ5	0.238297	0.0919376	0.661771	0.512485	0.79015
COQ6	0.206313	0.0855374	0.533227	0.596705	0.837563
COQ7	0.0548902	-0.251352	0.879917	0.38466	0.702266
COQ9	0.00892953	-0.326054	1.21791	0.231479	0.561742
CORO1A	0.0257969	-2.50311	3.5204	0.0015209	0.0368819
CORO1B	0.0488818	-0.125132	0.506254	0.616663	0.846524
CORO1C	0.0732263	-0.684262	1.80732	0.0817036	0.352276
CORO2A	-0.340413	-0.399224	0.113548	0.910393	0.967849
CORO2B	0.371666	-2.37817	1.76739	0.173402	0.498497
CORO6	-0.0584248	-0.930821	1.77681	0.0868	0.361971
COTL1	0.0770979	-1.5045	2.38123	0.024356	0.195157
COX11	0.012859	-0.066579	0.233899	0.815946	0.933461
COX15	0.244992	0.533751	-0.850578	0.399214	0.713867
COX17	-0.8561	-0.0411148	-1.73452	0.0900039	0.368789
COX19	-0.0520933	-0.0253119	-0.10654	0.915803	0.969018
COX20	0.0273577	-0.152651	0.546298	0.588171	0.834387
COX4I1	-0.37648	0.220241	-2.29137	0.0252262	0.198936
COX5A	0.220365	-0.00635373	1.29904	0.19797	0.526529
COX5B	0.314926	0.17117	0.857683	0.394432	0.709781
COX6A1	-0.147173	0.364991	-3.32587	0.00166645	0.0388817
COX6B1	0.138565	0.0402232	0.560277	0.57802	0.829215
COX6C	-0.227626	0.0734481	-0.803632	0.425366	0.734872
COX7A2	0.198574	-0.18135	1.62171	0.11056	0.403373
COX7A2L	0.0922163	0.369282	-0.971322	0.337321	0.661794
COX7B	-1.51423	0.2011	-3.38574	0.00107767	0.0304162
COX7C	0.120902	0.288357	-0.571283	0.569711	0.824984
COX8A	-0.671147	-0.106788	-1.11713	0.276858	0.607823
CP	0.494883	-4.07658	6.34328	6.95784e-07	0.000189704
CPA3	-0.778855	-2.06254	1.0074	0.339222	0.66343
CPB1	-6.09902	-3.26009	-3.33038	0.00182881	0.0411655
CPB2	0.508177	-3.45422	2.80544	0.0363166	0.23541
CPD	-0.213808	-0.470811	0.573682	0.569753	0.824984
CPE	-0.673546	0.173909	-1.93471	0.0601378	0.302127
CPEB2	-0.0956188	0.955715	-1.66317	0.152064	0.468833
CPEB3	0.00736966	0.549034	-2.29666	0.0363826	0.23541
CPEB4	-0.0640737	0.161839	-0.444847	0.666181	0.868622
CPM	0.00822556	-1.84605	2.96096	0.00587852	0.0863311
CPN1	0.670195	-1.64287	2.61627	0.0180601	0.164284
CPN2	0.600935	-4.1523	4.21417	0.0214118	0.180804
CPNE1	-0.0725339	-0.389831	0.825565	0.414477	0.724904
CPNE2	0.209415	-0.640064	2.54682	0.0166032	0.155952
CPNE3	-0.206747	0.0545531	-0.916672	0.36562	0.686464
CPNE4	-1.40831	-0.581112	-0.679433	0.51962	0.794332
CPNE7	-1.33362	0.382196	-2.02992	0.0860448	0.360208
CPNE8	-0.132129	-1.23169	2.26084	0.0321884	0.222005
CPOX	0.228944	-0.728486	2.50981	0.0186642	0.168261
CPPED1	0.0571266	-0.893271	1.83854	0.0765889	0.33975
CPQ	-0.0928052	-2.24907	3.0515	0.00504325	0.0781509
CPS1	-1.36498	-4.07114	4.36156	0.000141116	0.0078651
CPSF1	0.0622839	0.0283636	0.30371	0.763229	0.914098
CPSF3L	-0.0652616	0.211735	-2.24458	0.029889	0.215315
CPSF4	0.0240843	0.110486	-1.01575	0.31475	0.645235
CPSF4L	0.0122156	0.653706	-1.02395	0.324694	0.652435
CPSF6	0.0805288	0.0867981	-0.0494264	0.960838	0.985851
CPSF7	-0.00240989	0.418123	-1.88105	0.0694346	0.323985
CPT1A	-0.529909	0.366196	-1.94315	0.0601356	0.302127
CPT1B	-0.807279	-0.835786	0.043125	0.966655	0.98746
CPT2	-0.27568	-0.099718	-0.705842	0.484419	0.775958
CPVL	0.208382	-2.77587	5.24524	1.42113e-05	0.0016313
CPXM1	0.527198	-2.76251	3.29654	0.0375036	0.239605
CPXM2	0.108857	-2.54347	3.4397	0.00708944	0.0962561
CPZ	0.0434132	1.31187	-3.55005	0.0367385	0.236816
CRABP1	-3.24911	-3.65722	0.411444	0.683398	0.877226
CRABP2	-0.914598	-1.45839	0.850514	0.400888	0.715455
CRADD	0.320799	-0.0319815	1.47482	0.149192	0.466719
CRAMP1L	-0.36214	0.247774	-1.83346	0.0713669	0.328294
CRAT	-1.17668	-0.462798	-0.982919	0.332613	0.659403
CRBN	0.0311402	0.232581	-0.828854	0.413511	0.723761
CRCP	-0.102177	0.0505932	-0.653202	0.516672	0.792031
CREB1	-0.0942897	-0.049279	-0.289537	0.7734	0.918269
CREB3L4	-0.567883	0.271386	-2.1226	0.0401552	0.24913
CREB5	-0.628587	0.293812	-2.81742	0.00595761	0.0868987
CREBBP	0.0658126	0.0396876	0.130523	0.896947	0.963475
CREG1	0.5767	-0.541524	2.70299	0.0108363	0.122033
CRELD1	0.0313056	-0.356479	0.875628	0.387348	0.704354
CRELD2	0.00765126	-0.747798	1.69763	0.0986247	0.385033
CREM	-0.98572	-0.0826261	-2.54388	0.0180869	0.164379
CRIM1	-1.06488	0.470493	-1.77359	0.0887681	0.366491
CRIP1	-1.65552	-1.36726	-0.380581	0.705822	0.888653
CRIP2	-0.359628	-0.634491	0.571676	0.571645	0.825813
CRIPT	-0.181944	-0.371691	0.626079	0.53419	0.803984
CRISP3	-1.66423	-0.377403	-1.06268	0.305871	0.635818
CRISPLD1	-1.75077	-2.83159	1.69689	0.0959015	0.379245
CRISPLD2	0.345777	-3.16601	4.5373	0.00411246	0.0690291
CRKL	0.113199	-0.0651607	0.82017	0.418433	0.728664
CRLF3	0.208536	-0.233025	1.14454	0.261573	0.590721
CRMP1	0.267471	-1.40702	2.39266	0.0381617	0.242036
CRNKL1	-0.0962839	0.00488443	-0.472711	0.639674	0.858341
CROCC	-0.117357	-0.210978	0.348982	0.728983	0.897669
CROT	-0.790337	-1.03991	0.381146	0.706012	0.888726
CRP	-0.568521	-4.85181	8.85424	2.11475e-05	0.00211819
CRTAC1	0.392181	1.08497	-0.634743	0.568442	0.824862
CRTAP	0.405106	-1.58341	4.24077	0.000204057	0.0102926
CRTC1	0.133514	-0.0478791	0.689449	0.495017	0.780733
CRTC2	0.139086	0.169906	-0.195216	0.845872	0.943277
CRTC3	0.151138	-0.0563311	0.731952	0.470831	0.766582
CRY1	-0.185432	0.116446	-0.651117	0.51736	0.792578
CRY2	-0.815366	0.400911	-2.33925	0.0239271	0.193256
CRYAB	-0.0411916	-3.85785	4.88323	2.84341e-05	0.00266344
[truncated: 8,089 more rows]
