# Supplementary material for: Proteogenomic integration reveals therapeutic targets in breast cancer xenografts
Source: Nat Commun. 2017 Mar 28;8:14864. doi: 10.1038/ncomms14864 (PMC5379071; doi:10.1038/ncomms14864)
Supplement: Supplementary Data 12 — Differential expression analysis of basal and luminal B breast tumor PDXs. [file ncomms14864-s13.xlsx]

## Sheet: S12.Diff-exp_lumB_vs_basal_pro
Gene	ITRAQ_Basal_mean	ITRAQ_LuminalB_mean	t_test_Tstat.ITRAQ	t_test_p.ITRAQ	w_test_Wstat.ITRAQ	w_test_p.ITRAQ	t_test_fdr.ITRAQ	w_test_fdr.ITRAQ	LFQ_Basal_mean	LFQ_Luminal_B_mean	t_test_Tstat.LFQ	t_test_p.LFQ	w_test_Wstat.LFQ	w_test_p.LFQ	t_test_fdr.LFQ	w_test_fdr.LFQ
GATA3	-2.98096	1.66882	-10.8857	4.47959e-09	0	2.16502e-05	2.33409e-05	0.00578504	-0.14209	0.282201	NA	NA	NA	NA	NA	NA
HID1	-2.43912	1.7883	-10.5396	9.29664e-09	0	2.16502e-05	3.22934e-05	0.00578504	-1.8091	1.32164	-5.39688	0.0058436	0	0.00606061	0.126029	0.134409
ARFIP2	-1.85646	1.75246	-9.78952	8.15112e-08	0	2.16502e-05	0.000212357	0.00578504	-1.32737	2.0879	-5.65466	0.000363341	0	0.000582751	0.046834	0.0568998
STARD10	-4.16556	2.35421	-9.46675	1.31953e-07	0	2.16502e-05	0.000275017	0.00578504	-1.91783	2.39976	-8.21039	8.66079e-05	0	0.0555556	0.028188	0.336504
PTPLAD1	-2.08057	2.10358	-8.66732	2.61858e-07	0	2.16502e-05	0.000389832	0.00578504	2.26662	3.67521	-4.32593	0.000990399	3	0.00407925	0.0562224	0.106497
GAMT	-3.33363	2.12152	-7.72413	5.92457e-07	0	2.16502e-05	0.000685999	0.00578504	-3.02948	1.04716	-5.51807	0.000365094	0	0.00252525	0.046834	0.0880592
SPR	-1.86346	1.95718	-7.55363	7.90474e-07	1	4.33004e-05	0.000823753	0.00820424	0.660257	3.14149	-9.99906	8.24321e-07	0	0.000582751	0.00402434	0.0568998
TTC39A	-2.33241	2.11855	-7.78263	1.00488e-06	0	2.16502e-05	0.000951987	0.00578504	-2.80512	-1.62304	-3.20788	0.017849	0	0.0166667	0.199624	0.200351
SIGIRR	-2.01096	2.01587	-7.69236	1.72774e-06	0	2.16502e-05	0.00140611	0.00578504	-2.59734	-1.66994	-2.14492	0.216485	1	0.111111	0.552489	0.467625
FBP1	-4.59555	2.18693	-7.00085	2.14567e-06	0	2.16502e-05	0.00151435	0.00578504	-2.32469	5.73128	-8.62661	0.000125227	0	0.0011655	0.0321767	0.0729484
CERS6	-1.76541	1.71508	-6.99073	2.17976e-06	0	2.16502e-05	0.00151435	0.00578504	-0.39076	-0.592414	NA	NA	NA	NA	NA	NA
SGSM3	-1.54332	1.48236	-7.61267	2.58695e-06	0	2.16502e-05	0.0015858	0.00578504	-2.26991	-1.95655	NA	NA	NA	NA	NA	NA
TAPT1	-1.0383	1.19246	-7.21262	2.44375e-06	1	4.33004e-05	0.0015858	0.00820424	-2.72364	-2.5788	NA	NA	NA	NA	NA	NA
ECI2	-2.56128	1.35806	-6.83551	3.24e-06	0	2.16502e-05	0.00177706	0.00578504	-0.337141	2.44877	-5.17519	0.000678878	0	0.000582751	0.0473469	0.0568998
TSPAN13	-1.70733	1.5318	-8.16458	3.17645e-06	0	2.16502e-05	0.00177706	0.00578504	-0.651947	0.0272016	NA	NA	NA	NA	NA	NA
SOGA1	-0.58935	0.95229	-6.97533	3.4802e-06	0	2.16502e-05	0.00181336	0.00578504	-1.21409	-1.10649	-0.642659	0.566258	4	0.857143	0.808325	0.994905
SSH3	-2.12711	1.91074	-7.67911	4.34524e-06	0	2.16502e-05	0.00205826	0.00578504	-1.25158	2.13297	-6.74219	3.39431e-05	0	0.0011655	0.0182997	0.0729484
RHOT2	-1.04631	1.51254	-6.8084	6.76446e-06	3	0.000151551	0.00276773	0.0139762	0.961623	2.04381	-5.83037	0.000229279	2	0.002331	0.0447736	0.084925
STUB1	-1.89571	1.85405	-6.567	7.17097e-06	0	2.16502e-05	0.00276773	0.00578504	0.822548	2.88449	-4.10744	0.00198504	2	0.002331	0.0797919	0.084925
RSU1	0.513343	-2.35998	6.40612	7.12459e-06	88	8.66007e-05	0.00276773	0.0115701	2.07409	1.24785	2.89142	0.0144297	41	0.0378788	0.179546	0.281468
RAB27B	-3.24258	1.51563	-6.26346	1.04598e-05	0	2.16502e-05	0.00348001	0.00578504	-2.5874	-0.000776714	-3.26551	0.0135671	0	0.0166667	0.177354	0.200351
ATP8B1	-1.66337	1.25055	-6.16062	1.04709e-05	1	4.33004e-05	0.00348001	0.00820424	-1.28582	-1.42935	NA	NA	NA	NA	NA	NA
NXN	0.475921	-3.82143	6.15384	1.20267e-05	88	8.66007e-05	0.00368619	0.0115701	-0.0210469	-1.41106	2.19339	0.0889063	26	0.0242424	0.378474	0.240648
ETV6	0.72423	-1.6905	5.98643	1.56323e-05	89	4.33004e-05	0.00440281	0.00820424	-0.954197	-1.9048	2.26969	0.0565342	30	0.0479798	0.312335	0.324022
ERGIC1	-2.27677	1.36961	-6.10483	2.1621e-05	3	0.000151551	0.00563282	0.0139762	1.33258	3.72819	-7.78808	8.97272e-06	0	0.000582751	0.00876097	0.0568998
SCAMP1	-1.22807	0.938045	-5.89199	2.11848e-05	3	0.000151551	0.00563282	0.0139762	0.807659	1.15404	-0.996889	0.350162	13	0.294872	0.674876	0.686815
PTGR2	-1.32557	1.46342	-6.006	2.45537e-05	1	4.33004e-05	0.00605107	0.00820424	-0.367802	1.32728	-3.78889	0.00275636	4	0.00699301	0.0921681	0.134409
FAM118B	0.377539	-1.59527	6.52956	2.49684e-05	88	8.66007e-05	0.00605107	0.0115701	-1.01024	-1.6555	NA	NA	NA	NA	NA	NA
WFS1	-1.39802	1.30008	-5.73662	2.5926e-05	1	4.33004e-05	0.00614034	0.00820424	-1.94534	0.796799	-3.81793	0.00501032	2	0.004662	0.120494	0.119162
SLFN5	0.411903	-3.35982	5.79998	3.15651e-05	87	0.000151551	0.00685233	0.0139762	-1.57362	-2.44276	1.18796	0.269032	14	0.516667	0.602208	0.833007
NME3	-1.61135	1.45418	-6.12979	3.36294e-05	1	4.33004e-05	0.00691074	0.00820424	0.245761	2.28387	-3.93098	0.00295136	3	0.00407925	0.096057	0.106497
NUDT12	-1.81791	1.12168	-5.65684	3.96199e-05	0	2.16502e-05	0.00793997	0.00578504	-1.25158	-0.855123	NA	NA	NA	NA	NA	NA
FAM177A1	-0.694711	0.856524	-5.38744	4.94387e-05	1	4.33004e-05	0.00909415	0.00820424	-2.28036	-1.65168	-2.32415	0.0464877	4	0.0519481	0.2936	0.324022
AKR7A2	-1.15417	0.650328	-5.43902	5.52533e-05	2	8.66007e-05	0.00975923	0.0115701	2.28668	3.40693	-4.37875	0.000915014	0	0.000582751	0.0541504	0.0568998
HN1L	-0.928012	0.852678	-5.3537	6.07681e-05	2	8.66007e-05	0.010276	0.0115701	0.930278	2.03606	-2.87557	0.0140968	6	0.0174825	0.178755	0.200351
GLIPR2	0.339364	-3.58816	5.37795	6.11373e-05	89	4.33004e-05	0.010276	0.00820424	-0.96111	-2.04488	3.68355	0.0142404	12	0.0714286	0.179179	0.365411
REPS2	-1.60911	1.52862	-6.39347	6.07881e-05	1	4.33004e-05	0.010276	0.00820424	-1.8605	-0.297451	-2.20763	0.092304	2	0.0666667	0.384125	0.365411
SYVN1	-0.887774	0.889244	-5.29503	6.25714e-05	3	0.000151551	0.0103501	0.0139762	-0.110776	0.11531	-0.600718	0.559849	21	0.710373	0.805373	0.931018
TRIM3	-2.50569	1.32293	-5.84303	6.59815e-05	1	4.33004e-05	0.0106632	0.00820424	-1.89608	0.869257	-4.46286	0.00147336	0	0.00252525	0.0721872	0.0880592
ELOVL5	-1.1002	1.15816	-5.23093	6.91716e-05	4	0.000259802	0.0106632	0.0178118	-2.69514	-1.40803	-2.07567	0.0704883	7	0.106061	0.340043	0.452216
MPZ	-1.33305	2.08362	-5.26232	6.87077e-05	3	0.000151551	0.0106632	0.0139762	0.39925	0.936125	-1.48009	0.167477	11	0.180653	0.491485	0.558194
DHRS4	-1.13275	1.33009	-5.13724	8.29501e-05	5	0.000411353	0.012175	0.0225616	0.461559	1.3784	-2.10752	0.0574802	12	0.128205	0.313846	0.472732
FAM98C	-1.36899	1.28145	-5.14201	8.67776e-05	5	0.000411353	0.0124748	0.0225616	-1.21302	-0.251762	-3.97657	0.00418302	0	0.0166667	0.111298	0.200351
PHC3	-0.683599	0.907589	-5.25655	8.77892e-05	4	0.000259802	0.0124748	0.0178118	-2.1185	-1.57032	-1.49929	0.178181	3	0.111111	0.506627	0.467625
SEL1L	-1.04447	0.987348	-5.11748	8.98748e-05	2	8.66007e-05	0.0124878	0.0115701	1.19296	1.8876	-2.52391	0.0298867	9	0.0530303	0.24077	0.324022
HSD17B8	-1.21469	0.947688	-5.08598	9.73555e-05	5	0.000411353	0.0128843	0.0225616	-1.79528	0.619101	-5.34745	0.000428689	1	0.00505051	0.0473469	0.127754
KRT8	-2.39127	2.00031	-5.87647	9.77002e-05	4	0.000259802	0.0128843	0.0178118	8.09503	9.93503	-4.60102	0.000641043	4	0.00699301	0.0473469	0.134409
MOCS2	-1.67682	1.45459	-5.36876	9.70907e-05	2	8.66007e-05	0.0128843	0.0115701	-1.40623	-1.07499	-0.610359	0.575556	5	0.857143	0.813163	0.994905
ANXA1	-0.48189	-5.50946	5.02194	0.000104913	85	0.000411353	0.0131304	0.0225616	4.70818	1.52841	4.55425	0.000670164	46	0.00407925	0.0473469	0.106497
SIRT3	-1.38652	1.23492	-5.05275	0.000104695	3	0.000151551	0.0131304	0.0139762	-2.8981	-1.53859	-3.65488	0.00853725	1	0.111111	0.142736	0.467625
ZNF385A	-1.92996	1.28438	-5.00964	0.000107577	3	0.000151551	0.0131304	0.0139762	-3.03781	-1.84364	NA	NA	NA	NA	NA	NA
ACADSB	-2.83981	1.34334	-5.05734	0.000117419	3	0.000151551	0.0135125	0.0139762	0.542838	3.9079	-3.96777	0.00469519	0	0.000582751	0.114301	0.0568998
LRRC40	0.54978	-1.17111	4.97698	0.000120589	86	0.000259802	0.0135125	0.0178118	0.81516	-0.329546	3.02375	0.0130523	44	0.0110723	0.175059	0.166836
PEX1	-1.19182	1.16995	-5.24915	0.000119036	4	0.000259802	0.0135125	0.0178118	-2.57268	-2.10441	-0.588107	0.607142	8	0.666667	0.828878	0.925673
MSN	0.379327	-5.37756	4.95693	0.000122771	85	0.000411353	0.0136106	0.0225616	2.04372	-0.914464	3.57251	0.00866465	23	0.0190476	0.143329	0.215755
NECAP1	-0.937914	1.12956	-4.99277	0.000127926	6	0.000649505	0.0140328	0.0272923	-1.87794	-1.44073	-1.04877	0.373182	5	0.266667	0.68724	0.636531
HECTD4	-0.782708	1.29093	-5.70386	0.000138441	0	2.16502e-05	0.0145726	0.00578504	-1.47223	-0.236641	-2.27194	0.0452831	7	0.0512821	0.288425	0.324022
EOGT	0.619272	-1.3277	4.92321	0.000137752	84	0.000649505	0.0145726	0.0272923	1.02117	0.343737	NA	NA	NA	NA	NA	NA
ALDH4A1	-1.68623	1.48055	-5.23425	0.000141965	4	0.000259802	0.0146583	0.0178118	0.490235	2.5016	-4.35424	0.000940948	2	0.002331	0.0541504	0.084925
FAM84B	-1.08866	1.611	-4.89455	0.000148834	2	8.66007e-05	0.0146583	0.0115701	-0.720685	1.14674	-4.3166	0.00109831	1	0.0011655	0.0602469	0.0729484
RHBDD2	-1.22064	1.01193	-4.92645	0.000148683	1	4.33004e-05	0.0146583	0.00820424	-2.56531	-0.623698	-3.83645	0.00387716	3	0.00815851	0.108284	0.153783
ARFGAP2	-0.361189	1.06912	-4.87537	0.000142349	4	0.000259802	0.0146583	0.0178118	1.24074	2.06604	-2.30052	0.0501711	10	0.0728438	0.301552	0.365411
LDHB	0.908503	-4.77321	6.04594	0.000162248	90	2.16502e-05	0.0151009	0.00578504	6.39327	3.06872	6.21164	0.000475347	49	0.000582751	0.0473469	0.0568998
NUDT16L1	-0.999227	1.14782	-4.87814	0.000161645	6	0.000649505	0.0151009	0.0272923	-0.411517	0.452698	-3.14366	0.0101176	6	0.0174825	0.152102	0.200351
ABCA3	-1.28673	1.03054	-5.36995	0.000156999	3	0.000151551	0.0151009	0.0139762	-1.88644	-0.569479	-1.93684	0.101434	2	0.285714	0.398714	0.674496
KRT18	-2.93628	1.92423	-5.28444	0.000164878	3	0.000151551	0.0151188	0.0139762	5.32086	8.06617	-4.77596	0.000522603	2	0.002331	0.0473469	0.084925
CMBL	-3.20868	1.44096	-4.82259	0.000165391	7	0.000974258	0.0151188	0.0329634	-0.050237	2.80099	-2.39661	0.0939073	2	0.0242424	0.38649	0.240648
GSTP1	-0.457053	-5.05244	4.81775	0.000175649	82	0.00145056	0.0159169	0.0391614	5.66076	1.67203	7.86061	4.62971e-06	49	0.000582751	0.00753409	0.0568998
PDXDC1	-1.43681	1.00761	-4.93504	0.000179907	6	0.000649505	0.0160241	0.0272923	2.90251	4.64392	-4.75835	0.000624016	0	0.000582751	0.0473469	0.0568998
AP3S1	-0.575723	0.840056	-4.76039	0.000183204	5	0.000411353	0.0161794	0.0225616	-0.0433693	0.126021	-0.772707	0.454817	21	0.710373	0.747615	0.931018
GPD1L	-2.84285	1.4805	-5.22246	0.00019372	2	8.66007e-05	0.0164127	0.0115701	0.240271	2.26075	-3.0888	0.0125743	4	0.013986	0.172437	0.200351
ARHGEF2	0.501204	-0.987244	5.04314	0.000190144	86	0.000259802	0.0164127	0.0178118	2.34257	0.731219	3.11362	0.0139879	48	0.0011655	0.178755	0.0729484
CHCHD5	-1.37539	1.13654	-5.84365	0.000193348	0	2.16502e-05	0.0164127	0.00578504	-0.798238	0.0471383	-1.71275	0.131197	6	0.383333	0.446309	0.738821
RALGAPA1	-0.573903	1.02119	-4.78443	0.000205352	5	0.000411353	0.0169839	0.0225616	-2.48265	-1.06416	-5.35735	0.000173248	2	0.002331	0.0402761	0.084925
MKL2	-1.18736	1.16905	-4.81564	0.000207342	9	0.00210007	0.0170135	0.0455933	-0.867794	-0.00814281	-1.75127	0.130478	5	0.109091	0.446309	0.463518
C6orf211	-3.62898	1.66236	-5.39447	0.00021731	2	8.66007e-05	0.0170776	0.0115701	0.0254492	4.59332	-6.65742	3.74839e-05	0	0.000582751	0.0182997	0.0568998
BAG3	-2.19562	1.35356	-4.80521	0.0002157	2	8.66007e-05	0.0170776	0.0115701	0.317273	2.56435	-3.53436	0.00588635	2	0.002331	0.12604	0.084925
MYO1E	0.625732	-1.71694	4.76528	0.000217956	84	0.000649505	0.0170776	0.0272923	0.773308	-0.355041	2.82544	0.0157594	44	0.0110723	0.185391	0.166836
PLIN2	0.345887	-3.88509	4.70502	0.000212603	85	0.000411353	0.0170776	0.0225616	1.16351	-2.44108	3.25999	0.039867	20	0.0333333	0.274902	0.281468
CA12	-3.72943	1.22929	-4.94518	0.000217126	2	8.66007e-05	0.0170776	0.0115701	-2.20576	1.70242	NA	NA	NA	NA	NA	NA
NUBP2	-0.481507	1.01563	-4.66717	0.000221475	4	0.000259802	0.0172238	0.0178118	-0.267536	0.762051	-3.81073	0.00321605	2	0.002331	0.101716	0.084925
ARFIP1	-1.37932	0.875742	-4.65167	0.000229749	6	0.000649505	0.0174658	0.0272923	1.20481	2.34832	-4.80736	0.000507207	0	0.000582751	0.0473469	0.0568998
DDX47	0.577582	-0.629148	4.96117	0.0002269	87	0.000151551	0.0174658	0.0139762	0.167398	-1.0116	4.2892	0.00158936	47	0.002331	0.0735407	0.084925
TMC4	-0.908957	1.7927	-4.75343	0.000230393	4	0.000259802	0.0174658	0.0178118	-2.16617	-1.16294	-2.02062	0.0821911	6	0.383333	0.365399	0.738821
FAM120A	-0.538145	0.857067	-4.6693	0.000241493	5	0.000411353	0.0180639	0.0225616	2.40796	3.03753	-3.61889	0.00358077	4	0.00699301	0.104056	0.134409
IVD	-1.35309	1.2878	-4.78093	0.000247878	5	0.000411353	0.0180639	0.0225616	0.64245	2.68352	-3.63882	0.00472936	0	0.000582751	0.114301	0.0568998
MIPEP	-0.554481	0.944528	-4.691	0.000244831	4	0.000259802	0.0180639	0.0178118	-0.135569	1.32271	-2.98299	0.0169855	4	0.00699301	0.197386	0.134409
MYOF	-2.46758	1.37075	-4.79961	0.000263399	3	0.000575895	0.018803	0.0272923	3.14517	4.74855	-3.12354	0.0118561	5	0.0110723	0.166806	0.166836
TMEM205	-1.11607	1.16588	-4.58707	0.000263433	6	0.000649505	0.018803	0.0272923	0.947742	2.27872	-2.32108	0.0408766	9	0.0530303	0.277616	0.324022
LBR	0.788313	-1.19592	4.54389	0.000287498	84	0.000649505	0.018961	0.0272923	1.73209	-1.01389	5.14067	0.000286618	47	0.002331	0.046834	0.084925
APEH	-1.49886	1.64453	-4.67942	0.000297617	4	0.000259802	0.018961	0.0178118	1.56505	3.03258	-4.55547	0.000663264	2	0.002331	0.0473469	0.084925
SEC16A	-0.7773	0.909057	-5.10832	0.000288345	3	0.000151551	0.018961	0.0139762	2.01777	3.25354	-4.5706	0.000663951	0	0.000582751	0.0473469	0.0568998
CCDC132	-0.517143	0.891424	-4.67906	0.000296419	2	8.66007e-05	0.018961	0.0115701	-0.560183	0.281186	-2.79532	0.0186364	5	0.0110723	0.20249	0.166836
NDUFB3	-0.476784	0.804134	-4.55228	0.000282388	7	0.000974258	0.018961	0.0329634	-0.576879	-0.268757	-0.898181	0.389979	17	0.628205	0.703562	0.890248
PTPN2	0.540018	-0.920226	4.57088	0.000272005	86	0.000259802	0.018961	0.0178118	-1.90829	-2.20308	0.614252	0.585006	8	0.888889	0.818935	0.995728
PCK2	-1.37568	1.07825	-4.54623	0.00030626	5	0.000411353	0.0192829	0.0225616	1.89339	4.00907	-4.43548	0.00185349	0	0.000582751	0.0773398	0.0568998
DOPEY2	-1.77333	0.458578	-4.61769	0.000307164	6	0.000649505	0.0192829	0.0272923	-2.8088	-0.624656	-3.30675	0.00631051	4	0.00699301	0.129032	0.134409
GOLGA5	-0.968923	0.808506	-4.6621	0.000315476	2	8.66007e-05	0.0194531	0.0115701	-0.200512	1.26316	-4.43399	0.00128798	1	0.0011655	0.0668929	0.0729484
MTA3	-0.537598	1.01011	-4.79963	0.000313837	3	0.000151551	0.0194531	0.0139762	-1.42069	-0.928653	-1.26016	0.254814	14	0.365967	0.590203	0.738821
IFT140	-0.997768	1.053	-4.91797	0.000320473	1	4.33004e-05	0.0194821	0.00820424	-1.92211	-1.97038	NA	NA	NA	NA	NA	NA
FLNB	-2.25584	1.95673	-4.5519	0.000335238	7	0.000974258	0.0200777	0.0329634	7.0796	8.05053	-2.65393	0.021111	8	0.0378788	0.212927	0.281468
CBR4	-1.74967	0.936498	-4.71283	0.000337517	5	0.000411353	0.0200986	0.0225616	-1.36646	0.351335	-4.74182	0.00161305	0	0.0166667	0.0735973	0.200351
PLEC	-2.85094	1.97409	-4.76234	0.000339862	4	0.000259802	0.0201233	0.0178118	7.16587	7.71329	-2.20203	0.0515023	10	0.0728438	0.301842	0.365411
BCAM	-2.11217	1.13206	-4.49027	0.000346777	6	0.000649505	0.020302	0.0272923	0.754793	2.47362	-3.18934	0.00870116	5	0.0110723	0.143329	0.166836
MISP	-2.82406	0.866225	-4.51617	0.000371651	5	0.000411353	0.0213976	0.0225616	-0.383369	1.41069	-1.75926	0.181467	3	0.25	0.511704	0.625504
RRAGA	0.716147	-1.17342	4.52274	0.000381583	84	0.000649505	0.0217294	0.0272923	0.405462	-1.10166	4.15625	0.00244663	47	0.002331	0.0868905	0.084925
PSAT1	0.349183	-3.29375	4.40473	0.000390501	84	0.000649505	0.0219028	0.0272923	1.74699	-0.100294	3.52972	0.00453138	45	0.00699301	0.114066	0.134409
NELFCD	-0.091289	1.00681	-4.3969	0.000406009	8	0.00145056	0.0222685	0.0391614	0.529466	0.679092	-0.637395	0.543901	17	0.382867	0.800988	0.738821
SLC25A3	-0.832818	1.16511	-4.36997	0.00041872	6	0.000649505	0.0227265	0.0272923	4.78392	5.18543	-1.58094	0.153108	16	0.317599	0.470448	0.690039
APPL2	-1.59188	1.27215	-4.60786	0.000430937	7	0.000974258	0.0230879	0.0329634	-3.12494	-0.889036	-5.02502	0.000811719	0	0.00606061	0.0535515	0.134409
GSTM3	-4.24381	1.37949	-4.5365	0.000432026	7	0.000974258	0.0230879	0.0329634	1.80216	5.24033	-4.08895	0.00151886	4	0.00699301	0.0726604	0.134409
GRTP1	-0.868878	1.19315	-4.43253	0.000437476	8	0.00145056	0.0231418	0.0391614	-3.19999	-2.74272	NA	NA	NA	NA	NA	NA
MTA2	0.526842	-0.304981	4.33976	0.000457856	83	0.000974258	0.02332	0.0329634	2.84102	2.05789	3.48656	0.00457793	45	0.00699301	0.114066	0.134409
PCBD2	-1.29838	0.923428	-4.32375	0.000462224	9	0.00210007	0.02332	0.0455933	-2.23393	-0.941079	-3.4106	0.0147159	0	0.0285714	0.179677	0.261699
ARFGEF2	-0.45609	1.10677	-4.42431	0.000448081	3	0.000151551	0.02332	0.0139762	-0.311918	0.961759	-2.76091	0.0213265	6	0.0174825	0.212927	0.200351
CPT1A	-1.32107	1.70231	-4.5916	0.000477446	3	0.000151551	0.02332	0.0139762	1.11833	2.03729	-2.52498	0.0269336	9	0.0530303	0.230684	0.324022
C16orf13	-1.446	1.16227	-4.3368	0.000470803	5	0.000411353	0.02332	0.0225616	-1.25329	-0.378392	-2.02669	0.0774666	6	0.163636	0.354507	0.523493
PIGQ	-0.822989	0.962856	-4.31943	0.000473337	6	0.000649505	0.02332	0.0272923	-3.38725	-2.74039	-1.89511	0.131692	0	0.133333	0.446309	0.48253
PAAF1	-1.15047	1.08493	-4.42426	0.000474279	6	0.000649505	0.02332	0.0272923	-1.41494	-0.588326	-1.71154	0.153237	2	0.0666667	0.470448	0.365411
TMEM222	-0.610536	1.03477	-4.32262	0.000481125	10	0.00298772	0.02332	0.0546229	-2.71936	-1.67004	-2.05087	0.235443	0	0.2	0.569731	0.571873
FSCN1	-0.321019	-4.58839	4.43244	0.000488792	84	0.000649505	0.0235455	0.0272923	5.32372	1.7856	5.75603	0.000344532	49	0.000582751	0.046834	0.0568998
CRIP1	-3.55457	1.38177	-4.31766	0.000494815	6	0.000649505	0.0235455	0.0272923	2.5869	4.67176	-2.96784	0.0140674	3	0.00407925	0.178755	0.106497
SLC27A1	-1.38422	1.22119	-4.31515	0.000490871	8	0.00145056	0.0235455	0.0391614	-1.96663	-0.974766	-1.84379	0.0997533	5	0.0822511	0.396576	0.408494
PNPLA4	-1.87267	1.21739	-4.3693	0.000498294	9	0.00210007	0.0236033	0.0455933	-3.30135	-1.93451	NA	NA	NA	NA	NA	NA
AMDHD2	-0.597036	1.08458	-4.27823	0.000512091	8	0.00145056	0.0236128	0.0391614	-1.64882	-0.461885	-2.52896	0.0418531	6	0.0732323	0.279472	0.365411
MSRB2	-0.915913	1.0187	-4.28118	0.000505424	6	0.000649505	0.0236128	0.0272923	-2.04765	-1.73322	-1.59389	0.160037	6	0.888889	0.480261	0.995728
NDUFB9	-0.152297	0.928219	-4.30233	0.000507303	7	0.000974258	0.0236128	0.0329634	0.845002	0.519742	0.982228	0.348813	30	0.534965	0.674685	0.833007
CYB5A	-2.11468	1.4719	-4.53413	0.00052401	4	0.000259802	0.0239505	0.0178118	1.96781	4.22492	-4.92131	0.000386389	2	0.002331	0.0471588	0.084925
IFT46	-0.753515	1.04985	-4.26149	0.000531123	7	0.000974258	0.0241177	0.0329634	-3.67487	-3.20985	NA	NA	NA	NA	NA	NA
AKR7A3	-3.9735	0.558726	-4.519	0.000546729	8	0.00145056	0.0241757	0.0391614	-3.48511	3.16677	-6.83931	0.000374135	0	0.00952381	0.046834	0.166836
C17orf75	-0.524514	0.999251	-4.27998	0.000543486	6	0.000649505	0.0241757	0.0272923	-2.56337	-1.97218	-1.84717	0.0956108	8	0.132035	0.390179	0.48253
HSDL2	-1.1985	1.33851	-4.88685	0.000552275	4	0.000259802	0.0241817	0.0178118	1.16165	2.87878	-5.08348	0.000270641	0	0.000582751	0.046834	0.0568998
SLC35E1	-0.919737	1.02093	-4.27448	0.00056372	6	0.000649505	0.0244772	0.0272923	-1.39021	-0.412359	-2.35364	0.0450115	6	0.034965	0.288425	0.281468
CORO1B	-1.58622	0.893768	-4.98151	0.00056251	0	2.16502e-05	0.0244772	0.00578504	3.47221	4.22585	-2.25198	0.0506357	7	0.0262238	0.301552	0.240648
AKR1B1	-0.643391	-5.89002	4.69555	0.000575641	80	0.00298772	0.0248911	0.0546229	1.83485	0.0622198	5.67322	0.000419863	42	0.0011655	0.0473469	0.0729484
C9orf64	-1.14379	1.26725	-4.35098	0.000590949	5	0.000411353	0.0251359	0.0225616	-0.726734	1.51753	-5.69937	0.000340993	0	0.000582751	0.046834	0.0568998
GLS	0.193521	-4.11972	4.85733	0.0005886	82	0.00145056	0.0251359	0.0391614	2.12518	-1.25761	3.36556	0.00569909	45	0.00699301	0.126029	0.134409
NUBPL	-1.12594	1.14934	-4.59666	0.000590481	5	0.000411353	0.0251359	0.0225616	-2.76882	-1.76182	NA	NA	NA	NA	NA	NA
MFSD10	-0.941582	1.39202	-4.37167	0.00059496	6	0.000649505	0.0252036	0.0272923	-0.503617	0.1695	-1.72886	0.111792	13	0.164918	0.421943	0.523493
AP3D1	-0.516999	0.582146	-4.20728	0.000600248	6	0.000649505	0.0252225	0.0272923	2.04232	2.68056	-3.48992	0.00470919	2	0.002331	0.114301	0.084925
OXCT1	0.320786	-3.17674	4.52261	0.000609267	85	0.000411353	0.0252937	0.0225616	2.64483	0.0658788	3.73303	0.00471636	44	0.0110723	0.114301	0.166836
MBLAC2	-0.589484	1.15294	-4.43976	0.000616504	5	0.000411353	0.0252937	0.0225616	-1.67665	-0.818166	-3.42537	0.0180422	1	0.0714286	0.200186	0.365411
2016-09-09	-1.34814	1.31426	-4.23095	0.000614879	8	0.00145056	0.0252937	0.0391614	4.29057	4.42393	-0.371775	0.717755	20	0.620047	0.877336	0.890248
SLC7A2	-3.65685	1.45217	-4.83712	0.00061446	2	0.000621601	0.0252937	0.0272923	-2.00912	-0.336682	NA	NA	NA	NA	NA	NA
FAH	-2.45726	1.10527	-4.20857	0.000622895	7	0.000974258	0.0254556	0.0329634	0.093444	2.96843	-3.73146	0.00407939	2	0.002331	0.110031	0.084925
ATP5I	-0.428561	1.01271	-4.31055	0.000630776	7	0.000974258	0.0256138	0.0329634	1.35415	2.01959	-3.26091	0.0149037	7	0.0262238	0.180393	0.240648
IMP3	0.558597	-0.50704	4.55381	0.000647442	83	0.000974258	0.0256138	0.0329634	-1.79159	-2.79225	2.84584	0.0329759	22	0.0380952	0.251544	0.282217
ATP5F1	-0.594326	1.04893	-4.16474	0.000649227	5	0.000411353	0.0256138	0.0225616	3.92349	4.11883	-0.74719	0.472428	19	0.534965	0.760217	0.833007
GDPD3	-2.08676	2.04853	-4.35767	0.000653803	5	0.00156314	0.0256138	0.0416612	-2.61521	-0.651853	NA	NA	NA	NA	NA	NA
TCEAL3	-1.88201	0.865315	-4.22447	0.000679515	7	0.000974258	0.0263274	0.0329634	-1.4408	0.387473	-4.53513	0.00199536	1	0.0333333	0.0797919	0.281468
ABT1	0.584857	-0.595936	4.2914	0.000679597	84	0.000649505	0.0263274	0.0272923	-2.20858	-2.74896	2.61992	0.032695	21	0.0666667	0.250576	0.365411
SLC25A1	-1.17205	1.65957	-4.13774	0.00069184	5	0.000411353	0.0265061	0.0225616	3.09341	3.74382	-2.6529	0.0256256	8	0.0378788	0.228523	0.281468
BAG2	0.486871	-3.7293	4.17055	0.000694679	83	0.000974258	0.0265174	0.0329634	0.620886	-0.486988	1.39616	0.215306	14	0.261905	0.551481	0.630483
GFER	-0.811594	1.22962	-4.19028	0.000701049	13	0.00762086	0.0266629	0.0914942	-2.00138	-1.36933	-2.33987	0.0862987	4	0.114286	0.372296	0.471236
SELENBP1	-2.25706	1.38325	-4.12874	0.000705278	7	0.000974258	0.0267262	0.0329634	4.30883	5.57153	-2.01579	0.0725555	10	0.0728438	0.344904	0.365411
RAI14	0.375225	-1.16253	5.62564	0.000723756	40	0.001554	0.0267456	0.0416612	-1.26241	-1.9176	2.49305	0.0335582	32	0.025974	0.254002	0.240648
DIMT1	0.611693	-0.991025	4.1296	0.00072114	80	0.00298772	0.0267456	0.0546229	-0.988796	-1.68522	2.06828	0.0681612	36	0.164918	0.332431	0.523493
MBOAT7	-1.0337	1.6934	-4.12198	0.00071819	4	0.000259802	0.0267456	0.0178118	1.33927	1.9694	-1.73598	0.111394	15	0.259324	0.421943	0.625504
USP7	-0.588405	0.958194	-4.12273	0.000713026	8	0.00145056	0.0267456	0.0391614	3.53206	3.79292	-0.969534	0.352794	19	0.534965	0.674876	0.833007
RTN2	-2.20141	1.49654	-4.11176	0.000729719	9	0.00210007	0.0268707	0.0455933	-1.92807	-0.598811	-3.29539	0.0451156	0	0.0714286	0.288425	0.365411
BLVRB	-2.34979	1.40726	-4.13257	0.000733013	9	0.00210007	0.0268969	0.0455933	2.9952	5.0978	-5.50113	0.000363855	0	0.000582751	0.046834	0.0568998
RALGAPB	-0.605779	0.734636	-4.13668	0.000737376	8	0.00145056	0.0269069	0.0391614	-1.0393	-0.0522342	-4.04298	0.00167098	2	0.002331	0.0748416	0.084925
ARFGAP1	-0.402732	0.640395	-4.40966	0.00074044	4	0.000259802	0.0269069	0.0178118	0.198332	0.816942	-1.97636	0.072093	11	0.0973193	0.343467	0.428802
MYO5C	-1.10017	1.37617	-4.12591	0.000741029	7	0.000974258	0.0269069	0.0329634	0.944885	2.24525	-1.53025	0.197013	8	0.315152	0.529316	0.690039
ATP5H	-0.477705	1.13299	-4.09795	0.000760239	6	0.000649505	0.0274133	0.0272923	3.47053	3.82801	-1.43273	0.187328	12	0.128205	0.519032	0.472732
STK39	-2.33379	1.04126	-4.27589	0.000794634	8	0.00145056	0.0283592	0.0391614	-1.26681	0.571114	-2.15803	0.0671652	4	0.0727273	0.330091	0.365411
FABP5	-0.0557105	-6.80714	4.09163	0.000813394	81	0.00210007	0.0289296	0.0455933	3.46259	1.30576	2.26331	0.0445106	40	0.0530303	0.288425	0.324022
RAB5C	-0.960171	1.15442	-4.14162	0.000819223	8	0.00145056	0.0289394	0.0391614	1.49047	2.31689	-3.05012	0.0128458	6	0.0174825	0.173721	0.200351
HAGH	-1.19494	1.54373	-4.05124	0.000837556	12	0.00567235	0.0292892	0.0769681	0.279082	2.23435	-3.19647	0.00922654	5	0.0110723	0.146723	0.166836
BPHL	-1.19005	0.890356	-4.04738	0.000837253	10	0.00298772	0.0292892	0.0546229	-0.472711	1.18846	-3.04831	0.0170216	4	0.00699301	0.197386	0.134409
SQRDL	-1.38146	1.17642	-4.07929	0.000870741	7	0.000974258	0.0301462	0.0329634	2.48311	4.31176	-5.78517	0.000119184	1	0.0011655	0.0321767	0.0729484
RBM39	-0.0677346	1.4363	-4.22047	0.000877736	2	8.66007e-05	0.0302223	0.0115701	2.94262	2.77799	1.06853	0.306307	30	0.534965	0.633372	0.833007
ISOC1	-2.42605	0.796303	-4.49076	0.000903525	4	0.000259802	0.0308639	0.0178118	0.894671	3.40032	-5.01143	0.000600902	0	0.000582751	0.0473469	0.0568998
FASN	-1.15515	1.38658	-4.0997	0.000909472	12	0.00567235	0.0308639	0.0769681	6.5818	7.90279	-2.64784	0.0213038	9	0.0530303	0.212927	0.324022
CASZ1	-0.958706	0.933075	-4.08584	0.000912204	10	0.00298772	0.0308639	0.0546229	-1.44558	-1.45232	0.0277624	0.978773	10	0.904762	0.992186	0.995728
ALDOA	-0.734073	0.734756	-4.0663	0.000917177	6	0.000649505	0.0309122	0.0272923	7.60067	8.58277	-3.70374	0.00386939	4	0.00699301	0.108284	0.134409
MAP3K7	-1.3784	1.0634	-4.08864	0.000921361	6	0.00123406	0.0309122	0.0391614	-2.55111	-2.39052	NA	NA	NA	NA	NA	NA
SLC9A3R1	-1.4871	1.58628	-4.16726	0.000944058	7	0.000974258	0.0315321	0.0329634	3.4407	4.91865	-3.43779	0.00808062	5	0.0110723	0.142257	0.166836
KIAA1244	-1.37685	1.17756	-4.25341	0.000957556	12	0.00567235	0.0315648	0.0769681	-1.01917	0.304961	-3.87458	0.0152346	0	0.00606061	0.181805	0.134409
RABAC1	-0.963881	0.857919	-3.98745	0.000955537	7	0.000974258	0.0315648	0.0329634	-1.37941	-0.653374	-2.04545	0.0658996	8	0.0734266	0.328641	0.365411
USP10	0.559265	-0.794391	4.15226	0.000962459	82	0.00145056	0.0315648	0.0391614	0.87519	0.303933	1.80128	0.0994784	38	0.0973193	0.396352	0.428802
WWC3	-0.764776	0.764834	-3.99569	0.000963209	8	0.00145056	0.0315648	0.0391614	-3.37472	-3.10803	NA	NA	NA	NA	NA	NA
UGCG	-1.11463	1.36679	-4.14081	0.000979431	7	0.000974258	0.0319729	0.0329634	0.223846	-0.0587872	0.643047	0.537265	19	0.536797	0.796768	0.833007
COA5	-0.916526	1.62063	-3.99142	0.000981799	8	0.00145056	0.0319729	0.0391614	-3.03902	-2.50449	NA	NA	NA	NA	NA	NA
NOL11	0.399926	-0.585508	4.0251	0.00103554	81	0.00210007	0.0331024	0.0455933	-0.53556	-1.1201	1.02603	0.356183	20	0.315152	0.677136	0.690039
HLCS	-0.735472	0.992993	-4.07112	0.00103348	9	0.00210007	0.0331024	0.0455933	-0.957539	-0.992219	0.0799658	0.939233	15	0.927273	0.974666	1
MAP7D1	0.0984003	-1.35983	3.97228	0.00104201	82	0.00145056	0.0332073	0.0391614	-1.30177	-2.31322	2.0458	0.100594	24	0.125541	0.397326	0.472732
ITPK1	-0.907596	1.05509	-4.16036	0.00104977	10	0.00298772	0.0333526	0.0546229	-2.83854	-1.27057	-10.9783	1.15427e-05	0	0.0555556	0.00939192	0.336504
TUBB6	-0.282265	-3.66498	4.00387	0.00105594	78	0.00567235	0.0334466	0.0769681	2.7546	1.03177	3.0389	0.0113766	43	0.0174825	0.160988	0.200351
GBF1	-0.618352	0.366772	-4.00296	0.00106377	7	0.000974258	0.0335927	0.0329634	1.11061	1.67871	-3.71084	0.0029858	3	0.00407925	0.0965344	0.106497
TTC19	-0.524329	0.814301	-3.96012	0.00107247	9	0.00210007	0.0336634	0.0455933	-1.14126	-0.697857	-1.07711	0.305728	14	0.365967	0.632853	0.738821
EGFR	-0.469042	-4.135	4.1318	0.00112314	80	0.00298772	0.0346007	0.0546229	0.451361	-1.29811	3.36931	0.00570486	45	0.00699301	0.126029	0.134409
CTAGE5	-0.663078	1.10004	-3.92069	0.00112351	8	0.00145056	0.0346007	0.0391614	-0.720036	0.352013	-2.63265	0.0220346	8	0.0378788	0.213862	0.281468
FLYWCH2	-1.43219	0.857681	-3.91686	0.00111688	10	0.00298772	0.0346007	0.0546229	-0.857115	-0.381905	-0.746546	0.487988	9	0.412121	0.768988	0.76579
PXMP2	-0.652909	1.62382	-3.99073	0.00112558	11	0.00413518	0.0346007	0.0646068	-0.887668	-2.36519	NA	NA	NA	NA	NA	NA
PSMB6	-0.472693	0.902892	-4.17647	0.00113094	6	0.000649505	0.0346634	0.0272923	2.92873	3.00821	-0.321061	0.753822	24	1	0.898694	1
COL6A1	-1.87936	-6.26137	4.13458	0.00113895	82	0.00145056	0.0348064	0.0391614	2.41694	2.0505	1.22731	0.24606	34	0.259324	0.58004	0.625504
FLJ22184	-1.47965	0.956026	-4.02592	0.00117477	8	0.00145056	0.0355881	0.0391614	-3.0426	-2.5261	NA	NA	NA	NA	NA	NA
SUN2	0.513486	-1.27455	3.8901	0.00120404	80	0.00298772	0.0361593	0.0546229	2.24452	0.236904	4.91574	0.000400511	49	0.000582751	0.0473469	0.0568998
DNAJA4	-1.13158	0.819126	-4.0086	0.00121578	9	0.00210007	0.0364071	0.0455933	-1.30389	-0.170402	-5.56088	0.000502712	0	0.0011655	0.0473469	0.0729484
PGP	-0.939463	0.898589	-4.18791	0.00122269	7	0.000974258	0.0364595	0.0329634	1.02274	2.33216	-3.45808	0.00695104	7	0.0262238	0.133602	0.240648
VPS37C	-0.860386	1.88814	-4.04587	0.00123178	7	0.000974258	0.036467	0.0329634	-2.74389	-1.68658	-2.86121	0.02764	3	0.0424242	0.233343	0.308666
ME2	0.868478	-2.62964	3.91258	0.0012564	78	0.00567235	0.0370905	0.0769681	3.0332	0.697856	3.78659	0.00349557	43	0.0174825	0.103511	0.200351
ISYNA1	-1.6978	0.916739	-3.86209	0.00126543	8	0.00145056	0.0372517	0.0391614	0.177746	2.45451	-2.389	0.0376448	7	0.0262238	0.266655	0.240648
RNPEP	-1.06097	1.00873	-3.97703	0.00130087	9	0.00210007	0.0374503	0.0455933	3.51353	4.69387	-3.05666	0.0148305	5	0.0110723	0.180106	0.166836
ENPP4	-0.590471	0.993448	-3.98851	0.00129226	8	0.00145056	0.0374503	0.0391614	-2.90948	-1.46396	-2.86013	0.0176743	4	0.030303	0.199624	0.272951
SNAP29	-0.517467	0.963252	-3.96581	0.00130093	7	0.000974258	0.0374503	0.0329634	-0.294334	0.404827	-2.51128	0.0311925	6	0.0174825	0.244292	0.200351
SERPINB6	-2.03701	0.994141	-3.91725	0.0013103	10	0.00298772	0.0375925	0.0546229	1.13952	3.25154	-8.81865	3.20318e-05	0	0.000582751	0.0182997	0.0568998
LETM1	-1.02358	1.24607	-3.83595	0.00132391	10	0.00298772	0.0375925	0.0546229	2.99323	3.82202	-2.37092	0.0353599	8	0.0378788	0.262434	0.281468
CD82	0.547724	-2.22078	4.12137	0.00132367	61	0.0010878	0.0375925	0.0364501	-0.817441	-1.97644	3.16826	0.0623023	18	0.0238095	0.320497	0.240648
EXOC6	-0.661263	1.00214	-3.859	0.00132865	8	0.00145056	0.0376246	0.0391614	-2.19702	-1.44791	-5.92	0.000616231	0	0.0555556	0.0473469	0.336504
WDR75	0.464616	-0.685224	3.94852	0.00133588	81	0.00210007	0.0377268	0.0455933	-0.298916	-1.79703	3.61499	0.00581835	44	0.0110723	0.126029	0.166836
EMG1	0.600237	-0.603213	4.08816	0.00133964	83	0.000974258	0.0377308	0.0329634	-0.838867	-1.71105	4.05567	0.00164916	45	0.00699301	0.074548	0.134409
NOSTRIN	-2.8595	1.01113	-4.24967	0.00137996	7	0.000974258	0.0385538	0.0329634	-1.96149	-0.647631	NA	NA	NA	NA	NA	NA
PPP1R1B	-0.0668107	-3.94355	3.96635	0.00140187	80	0.00298772	0.0389361	0.0546229	2.13942	-0.582598	NA	NA	NA	NA	NA	NA
SACS	0.024396	-1.71032	4.19416	0.00140485	65	0.00195393	0.0389361	0.0455933	1.04168	1.90653	NA	NA	NA	NA	NA	NA
ATOX1	-1.46899	0.968468	-3.81179	0.00142163	8	0.00145056	0.0391489	0.0391614	0.633322	2.5722	-3.92657	0.00574826	4	0.00699301	0.126029	0.134409
S100A4	-1.43371	-6.07194	3.80895	0.00141646	81	0.00210007	0.0391489	0.0455933	2.07482	-0.154448	3.36567	0.00756934	38	0.013986	0.138883	0.200351
SLC27A3	-1.49481	1.18933	-3.90864	0.00144163	8	0.00145056	0.0395348	0.0391614	0.144548	0.767837	-1.25221	0.239828	9	0.20202	0.572257	0.571873
PFKP	-0.225056	-3.57071	3.8695	0.00146844	83	0.000974258	0.0400592	0.0329634	4.01086	2.34785	3.52454	0.00426979	44	0.0110723	0.111471	0.166836
GSTZ1	-1.14772	1.07685	-3.81773	0.00146575	9	0.00210007	0.0400592	0.0455933	-0.95103	0.098342	-2.44829	0.0332882	7	0.0262238	0.252742	0.240648
AP3B1	-0.530127	0.583727	-3.80973	0.00148052	10	0.00298772	0.0401784	0.0546229	2.72999	3.48182	-4.12857	0.00147719	3	0.00407925	0.0721872	0.106497
TRIP11	-0.907801	0.611	-3.96404	0.001479	6	0.000649505	0.0401784	0.0272923	0.409662	1.79861	-3.95021	0.00245614	3	0.00407925	0.0868905	0.106497
RAP2B	0.304211	-1.49074	3.80344	0.00149341	80	0.00298772	0.0403183	0.0546229	-0.575523	-1.73756	4.502	0.00191413	35	0.00252525	0.0779736	0.0880592
SP1	-0.158561	0.421424	-3.77772	0.0015025	10	0.00298772	0.0404587	0.0546229	-3.07806	-1.85842	-1.65479	0.212338	1	0.4	0.548483	0.746198
SLC39A6	-1.90027	1.26593	-3.88967	0.00151876	7	0.000974258	0.0406863	0.0329634	-2.27742	0.275316	-2.00175	0.183256	0	0.2	0.513119	0.571873
YIPF3	-0.336493	0.62155	-3.77491	0.00152618	9	0.00210007	0.0407804	0.0455933	-1.16009	-0.522151	-2.05067	0.0639537	10	0.0728438	0.324268	0.365411
COX17	-1.25028	1.47019	-3.96522	0.00154165	9	0.00210007	0.0408792	0.0455933	-0.767115	0.628358	-3.40247	0.00674308	2	0.010101	0.131249	0.166836
PPFIBP2	1.03007	-2.62059	3.89484	0.0015411	79	0.00413518	0.0408792	0.0646068	-0.379338	-1.47723	1.89133	0.0958153	19	0.222222	0.390245	0.607441
LOXL2	-1.63078	-4.98265	3.95513	0.00154063	76	0.0101323	0.0408792	0.105273	-4.17921	-4.7038	1.19577	0.298437	6	0.533333	0.630178	0.833007
PHPT1	-1.22206	1.18249	-3.76087	0.00156498	8	0.00145056	0.041178	0.0391614	0.5195	1.84105	-2.51491	0.028484	13	0.164918	0.235086	0.523493
FAM134C	-0.325131	1.18974	-3.77117	0.00156479	10	0.00298772	0.041178	0.0546229	-1.73938	-1.10916	-1.2236	0.247377	9	0.0530303	0.580123	0.324022
FUNDC1	-1.87557	1.27033	-3.96308	0.00156872	7	0.00370218	0.041178	0.0646068	-2.31475	-2.92901	0.540271	0.665215	5	0.8	0.858467	0.961323
EARS2	-0.985068	0.934458	-3.77099	0.00158545	10	0.00298772	0.0414085	0.0546229	-1.06438	0.345214	-2.46191	0.0374046	6	0.034965	0.266655	0.281468
ACY1	-1.49976	1.13766	-4.19122	0.00159881	1	4.33004e-05	0.0415492	0.00820424	-0.514217	2.23404	-3.83781	0.00315975	3	0.00407925	0.100927	0.106497
GALE	-1.61863	1.0147	-3.75517	0.00160624	11	0.00413518	0.0416348	0.0646068	0.755739	2.23524	-2.95952	0.0119312	7	0.0262238	0.1669	0.240648
COASY	-0.555989	1.29239	-3.90293	0.00166619	8	0.00145056	0.0420717	0.0391614	1.38502	2.67356	-3.41589	0.00543689	3	0.00407925	0.125087	0.106497
SPATA20	-1.68542	1.50847	-3.72414	0.00171997	4	0.000259802	0.0429828	0.0178118	-2.96628	-1.4169	-1.20271	0.268972	6	0.547619	0.602208	0.845502
PTGES3	-0.533742	0.568313	-3.71761	0.00173174	10	0.00298772	0.0431733	0.0546229	4.07515	4.52183	-1.59548	0.138169	14	0.208625	0.45551	0.571873
SFXN3	-2.27313	0.452454	-3.71929	0.00176802	7	0.000974258	0.043868	0.0329634	0.650031	1.79852	-2.6304	0.0227195	5	0.0110723	0.217483	0.166836
CLIC4	-0.00434431	-1.96582	3.69754	0.00178821	80	0.00298772	0.0441586	0.0546229	3.10675	1.69146	2.85374	0.0267328	49	0.000582751	0.230175	0.0568998
PML	0.258508	-1.89738	3.77413	0.00179582	81	0.00210007	0.0442416	0.0455933	1.85792	0.715134	3.07672	0.0105138	44	0.0110723	0.153678	0.166836
MPP7	-1.71329	1.01285	-3.69465	0.00180641	10	0.00298772	0.0443976	0.0546229	-1.4429	-0.24164	-1.65109	0.148795	5	0.266667	0.467506	0.636531
EML2	-1.70228	1.30944	-3.72829	0.0018131	10	0.00298772	0.0444573	0.0546229	-0.89701	3.01969	-4.54686	0.00221367	0	0.000582751	0.0831319	0.0568998
PTP4A2	-0.971739	1.04521	-3.77495	0.00182099	6	0.000649505	0.0445458	0.0272923	-1.15226	0.351835	-3.67025	0.00336533	2	0.002331	0.102755	0.084925
ECI1	-0.71993	1.11253	-3.74195	0.00184833	11	0.00413518	0.0450793	0.0646068	2.46844	3.79326	-3.87117	0.00237627	2	0.002331	0.0867842	0.084925
EPS8	-1.89101	0.494158	-3.74027	0.00187023	10	0.00298772	0.0453249	0.0546229	-2.47191	-0.555061	-2.87212	0.0288655	3	0.0424242	0.236939	0.308666
TOM1L1	-1.66051	0.938514	-4.0714	0.00187686	11	0.00413518	0.0453279	0.0646068	-2.86764	-0.567021	-4.3846	0.00818779	0	0.0714286	0.142257	0.365411
HSPB1	-2.85067	1.06552	-3.69478	0.00187906	11	0.00413518	0.0453279	0.0646068	4.7162	7.19136	-2.89386	0.0147458	7	0.0262238	0.179677	0.240648
PPP2R4	-0.683805	1.08988	-3.82422	0.00190323	9	0.00210007	0.0456995	0.0455933	1.97562	3.00798	-3.55999	0.00404663	4	0.00699301	0.110031	0.134409
GSTCD	-0.673891	1.1203	-3.67863	0.0019101	10	0.00298772	0.045759	0.0546229	-2.42399	-2.12606	-0.459917	0.671489	11	0.648485	0.859029	0.912364
COA3	-0.335511	1.20941	-3.68642	0.00193527	9	0.00210007	0.0459396	0.0455933	0.0289824	0.49397	-1.0814	0.300807	15	0.259324	0.630744	0.625504
FYCO1	-0.81592	1.0418	-3.66227	0.001947	11	0.00413518	0.0461129	0.0646068	-1.53389	-0.284801	-1.09637	0.353076	5	0.266667	0.674876	0.636531
GMPR2	-0.68732	0.971561	-3.66571	0.00197325	9	0.00210007	0.0463135	0.0455933	0.321216	1.26907	-2.27252	0.0451414	6	0.034965	0.288425	0.281468
MIA3	-1.07279	0.907387	-3.77438	0.00196996	9	0.00210007	0.0463135	0.0455933	1.25751	2.15088	-1.72455	0.119006	12	0.128205	0.431106	0.472732
2016-03-02	-1.86353	0.939439	-3.93336	0.00198183	10	0.00298772	0.0464104	0.0546229	-2.33105	-1.33703	-1.12513	0.28856	11	0.343434	0.622126	0.723316
SCCPDH	-1.99081	1.307	-3.65024	0.00199293	11	0.00413518	0.0465657	0.0646068	0.939643	2.5967	-2.39945	0.0467298	5	0.0479798	0.294742	0.324022
SYAP1	-1.28016	0.546781	-4.12353	0.00203329	6	0.000649505	0.0471099	0.0272923	0.937215	2.20079	-3.41027	0.00570286	0	0.000582751	0.126029	0.0568998
REEP3	-0.678957	0.820377	-3.81778	0.00203674	9	0.00210007	0.0471099	0.0455933	-2.09867	-1.84729	-0.821802	0.43243	10	0.428571	0.728628	0.775455
HSD3B7	-1.44566	0.828243	-3.65888	0.00203882	12	0.00567235	0.0471099	0.0769681	-2.7721	-2.4581	-0.762171	0.480957	4	0.857143	0.765329	0.994905
RABL6	-0.518543	1.14698	-3.93766	0.00207277	4	0.000259802	0.0471286	0.0178118	0.138424	1.28382	-4.63697	0.00057409	0	0.000582751	0.0473469	0.0568998
HARS2	-0.837649	1.06866	-3.8603	0.00205967	7	0.000974258	0.0471286	0.0329634	-1.00089	-0.379829	-1.96458	0.0904287	13	0.164918	0.37969	0.523493
ESF1	0.352955	-0.721715	3.72658	0.0020668	84	0.000649505	0.0471286	0.0272923	-2.0089	-2.88796	1.8045	0.10929	19	0.171429	0.416515	0.540293
EHBP1L1	0.491783	-1.03369	3.62848	0.0020776	79	0.00413518	0.0471286	0.0646068	-0.720824	-1.60177	1.58958	0.150532	21	0.230303	0.469878	0.62394
IFT20	-0.719683	0.55018	-3.72066	0.00205397	9	0.00210007	0.0471286	0.0455933	-3.53971	-3.41294	NA	NA	NA	NA	NA	NA
PWP2	0.559053	-0.432557	3.87806	0.00214153	79	0.00413518	0.0476375	0.0646068	-0.0248573	-0.839475	3.09866	0.00974131	43	0.0174825	0.150693	0.200351
REEP5	-2.00719	0.557491	-3.64348	0.002143	11	0.00413518	0.0476375	0.0646068	2.69653	3.58762	-2.51818	0.0270045	6	0.0174825	0.230886	0.200351
MAD2L1	0.466058	-0.746908	3.61374	0.00215747	79	0.00413518	0.0476375	0.0646068	-0.282243	-1.47835	2.60501	0.0562127	16	0.0952381	0.312207	0.428802
NDUFB10	-0.319199	0.91184	-3.62351	0.0021668	11	0.00413518	0.0476375	0.0646068	1.75067	2.17498	-1.80019	0.108026	15	0.259324	0.41234	0.625504
REEP6	-2.43117	1.84451	-3.79399	0.00216344	11	0.00413518	0.0476375	0.0646068	-0.585021	0.658576	-1.52088	0.190316	3	0.166667	0.52198	0.52767
RHOB	-1.44585	0.959229	-3.6235	0.00213549	7	0.000974258	0.0476375	0.0329634	-1.2345	-0.808851	-1.05628	0.313983	14	0.208625	0.640302	0.571873
OPTN	0.349313	-2.75167	3.6104	0.00216566	78	0.00567235	0.0476375	0.0769681	-1.62404	-2.3015	0.633447	0.551967	9	1	0.802228	1
TMEM134	-1.91607	2.27976	-4.4809	0.00212657	1	0.001332	0.0476375	0.0391614	-3.88808	-1.57442	NA	NA	NA	NA	NA	NA
ABAT	-3.84879	0.587811	-3.77586	0.00220552	8	0.00145056	0.0483627	0.0391614	-5.20409	2.052	-6.6921	0.000919134	0	0.00952381	0.0541504	0.166836
WDR3	0.551615	-0.47573	3.79467	0.00221757	80	0.00298772	0.0483718	0.0546229	0.0811966	-0.771837	1.55427	0.146376	37	0.128205	0.466151	0.472732
SLC30A9	-0.808821	0.925673	-3.65917	0.00223986	12	0.00567235	0.0485271	0.0769681	-1.79427	-1.56749	-0.42621	0.68103	13	0.792208	0.863369	0.961323
CSAD	-1.70488	0.981456	-3.59424	0.00223681	11	0.00413518	0.0485271	0.0646068	-2.88119	-2.74577	NA	NA	NA	NA	NA	NA
MOCS3	-0.361314	1.0154	-3.64065	0.00225642	6	0.000649505	0.048583	0.0272923	-1.5678	-0.67178	-2.22824	0.0481188	9	0.101399	0.297028	0.435381
NR2F6	-0.837116	1.19475	-3.71631	0.00225578	9	0.00210007	0.048583	0.0455933	-2.63237	-1.69941	-1.68569	0.129634	7	0.0930736	0.446309	0.428802
APOO	-0.86117	0.683277	-3.59426	0.00227766	12	0.00567235	0.0487886	0.0769681	-0.416408	0.0722641	-1.39707	0.18833	14	0.208625	0.519402	0.571873
STXBP1	-0.97029	0.827011	-3.60446	0.00227934	11	0.00413518	0.0487886	0.0646068	-1.62146	-1.29761	-1.40051	0.199642	4	0.183333	0.532632	0.564334
DDX19A	0.165585	-0.999012	3.91517	0.00229114	82	0.00145056	0.0488262	0.0391614	2.12934	1.62419	2.74855	0.0177015	41	0.0378788	0.199624	0.281468
DEGS2	-1.95491	1.82672	-3.98315	0.00228765	7	0.000974258	0.0488262	0.0329634	-1.899	-1.41776	NA	NA	NA	NA	NA	NA
EPB41L5	-1.29384	1.36286	-3.57683	0.00232687	7	0.000974258	0.0493856	0.0329634	-1.59891	0.0673189	-5.47494	0.000590989	0	0.00793651	0.0473469	0.151352
AKAP10	-0.143183	1.29348	-3.7567	0.00232355	12	0.00567235	0.0493856	0.0769681	-2.65146	-1.85365	-1.13982	0.298301	5	0.571429	0.630161	0.869883
C12orf10	-0.939475	1.07318	-3.81401	0.00236503	4	0.000259802	0.0499568	0.0178118	0.11794	1.67987	-3.83713	0.0042241	2	0.002331	0.11147	0.084925
MCCC2	-0.980142	1.45575	-3.68446	0.00239338	11	0.00413518	0.0499827	0.0646068	2.64508	4.527	-4.01612	0.00184135	2	0.002331	0.0773398	0.084925
EIF4B	-0.388429	0.66178	-3.65778	0.0023833	13	0.00762086	0.0499827	0.0914942	2.79538	3.04172	-0.879586	0.396745	17	0.382867	0.706787	0.738821
SLC30A5	-0.780718	0.489435	-3.64594	0.00239105	6	0.00308515	0.0499827	0.0562069	-2.38257	-2.75104	0.80759	0.456418	14	0.516667	0.749489	0.833007
C9orf142	-1.09036	1.32822	-4.11114	0.00244284	8	0.00145056	0.0508121	0.0391614	-0.70876	1.55693	-5.53446	0.000146846	0	0.000582751	0.035845	0.0568998
RMDN1	-1.72328	0.993366	-3.62391	0.00246628	9	0.00210007	0.0511492	0.0455933	1.07146	2.67908	-2.56294	0.0354427	7	0.0262238	0.262566	0.240648
TMPO	-0.687659	0.952815	-3.58318	0.00247377	9	0.00210007	0.0511492	0.0455933	3.30426	3.93722	-1.55142	0.15872	16	0.317599	0.478021	0.690039
SULT2B1	-2.08363	1.19253	-3.63705	0.00247087	9	0.00210007	0.0511492	0.0455933	-2.7427	-0.532326	-1.27989	0.266782	5	0.109091	0.601319	0.463518
IGFBP2	-2.9765	1.30483	-3.76955	0.00249488	7	0.000974258	0.0514143	0.0329634	-1.84479	1.51373	NA	NA	NA	NA	NA	NA
SH3BGRL	-2.00418	1.0496	-3.55858	0.00250274	10	0.00298772	0.0514419	0.0546229	2.23049	4.03884	-4.12846	0.00146693	2	0.002331	0.0721872	0.084925
KIAA0020	0.55941	-1.22874	3.54892	0.00252468	80	0.00298772	0.0517907	0.0546229	1.73847	-0.380825	3.98761	0.00181092	47	0.002331	0.0773398	0.084925
ABCD3	-1.57743	1.07058	-3.56027	0.00254945	10	0.00298772	0.052196	0.0546229	2.70417	3.65027	-2.12985	0.0566835	8	0.0378788	0.312335	0.281468
NANS	-1.24308	0.748647	-3.82263	0.002589	5	0.000411353	0.0527104	0.0225616	3.1665	4.10962	-3.0518	0.0136437	4	0.00699301	0.177354	0.134409
TEX10	0.577104	-0.506919	3.67967	0.00258255	81	0.00210007	0.0527104	0.0455933	0.512268	-1.32191	2.55519	0.0363596	43	0.0174825	0.265243	0.200351
LCMT1	-0.940666	0.89213	-3.84876	0.0026093	6	0.000649505	0.053001	0.0272923	-0.156288	0.84871	-2.30811	0.0511165	6	0.0174825	0.301587	0.200351
FAAH	-2.26233	0.636754	-3.62887	0.00261928	12	0.00567235	0.053001	0.0769681	-0.818956	0.238144	NA	NA	NA	NA	NA	NA
PCMT1	-0.929648	0.877656	-3.62854	0.00265817	9	0.00210007	0.0533563	0.0455933	3.20506	3.7225	-1.78929	0.100705	12	0.128205	0.397326	0.472732
RETSAT	-1.23817	0.913209	-3.57308	0.00266244	10	0.00298772	0.0533563	0.0546229	-1.62391	-0.215176	-1.80104	0.101736	8	0.0734266	0.399578	0.365411
KTN1	-0.555934	0.865467	-3.58787	0.00269376	10	0.00298772	0.0537078	0.0546229	3.94512	4.58608	-3.09922	0.00935012	4	0.00699301	0.146874	0.134409
MYO19	-0.577178	1.09743	-3.67102	0.00270594	9	0.00210007	0.0538141	0.0455933	-3.53032	-2.3425	-2.67558	0.061292	0	0.133333	0.320497	0.48253
IL6ST	-2.12014	0.868865	-3.90134	0.00272452	3	0.000151551	0.0539776	0.0139762	-3.19783	-0.318468	NA	NA	NA	NA	NA	NA
CIB1	-0.638485	1.42055	-3.54183	0.00273336	10	0.00298772	0.0540013	0.0546229	-1.31678	0.0883465	-3.74676	0.00328192	3	0.00815851	0.101716	0.153783
TSTD1	-1.4094	0.94269	-3.51368	0.00274207	11	0.00413518	0.0540172	0.0646068	2.43955	3.85747	-2.73215	0.0184967	6	0.0174825	0.20249	0.200351
GAK	-0.733839	1.08631	-3.49849	0.00275314	8	0.00145056	0.0541331	0.0391614	0.359895	1.72518	-3.04236	0.0104467	3	0.00407925	0.153155	0.106497
RMND1	-2.40871	1.9232	-4.10313	0.00276795	15	0.0132716	0.0543216	0.120894	-2.32058	0.771171	-2.17158	0.0581416	12	0.128205	0.314687	0.472732
MUC5B	-4.21952	0.189612	-3.64658	0.00277758	8	0.00145056	0.0544082	0.0391614	-0.356521	1.83953	-1.50337	0.171153	6	0.257143	0.496181	0.625504
EPS8L1	-1.42939	1.00028	-3.4901	0.00282126	9	0.00210007	0.0550569	0.0455933	-0.166007	-0.0827359	-0.0801479	0.941417	6	0.888889	0.975174	0.995728
TRAF2	-0.598969	0.904182	-3.79315	0.0028463	10	0.00298772	0.0554416	0.0546229	-1.07452	-0.157414	-2.78853	0.0186498	6	0.034965	0.20249	0.281468
SYNE1	0.996412	-1.09536	3.49787	0.00289407	81	0.00210007	0.0555417	0.0455933	0.518728	0.184565	1.18563	0.289256	8	0.628571	0.622691	0.890248
EEF1A2	-6.34629	0.582576	-3.84633	0.00289169	11	0.00413518	0.0555417	0.0646068	-3.93686	2.26492	NA	NA	NA	NA	NA	NA
NAP1L4	-0.856895	1.06704	-3.47268	0.00291689	10	0.00298772	0.055672	0.0546229	2.86165	3.95799	-4.60397	0.00202795	5	0.0110723	0.0798424	0.166836
FAM110A	-0.431519	1.19315	-3.47685	0.00291102	11	0.00413518	0.055672	0.0646068	-2.11587	-3.53109	NA	NA	NA	NA	NA	NA
CERS2	-0.894184	0.672952	-3.47028	0.00292672	13	0.00762086	0.0557574	0.0914942	0.650198	1.1487	-1.04078	0.319206	14	0.208625	0.645543	0.571873
CTPS2	-1.15124	0.603768	-3.56892	0.00295698	10	0.00298772	0.0561287	0.0546229	1.0105	2.07786	-2.29069	0.0410906	9	0.0530303	0.278091	0.324022
NOB1	0.63769	-0.745375	3.5244	0.00299272	80	0.00298772	0.0564984	0.0546229	-0.40129	-1.13172	2.2063	0.0506274	40	0.0530303	0.301552	0.324022
PTPN23	-0.441624	0.771811	-3.85586	0.00302986	12	0.00567235	0.056788	0.0769681	0.334679	1.14311	-3.69483	0.00548311	2	0.002331	0.125087	0.084925
VPS51	-0.273699	0.77418	-3.45702	0.00301976	12	0.00567235	0.056788	0.0769681	-1.00038	-0.0730424	-2.82528	0.0244378	7	0.0262238	0.223784	0.240648
PIP4K2C	-0.804672	0.799624	-3.48043	0.00304562	12	0.00567235	0.0569811	0.0769681	1.1901	2.21547	-2.69748	0.0197151	8	0.0378788	0.207433	0.281468
WDR6	0.336998	-0.51993	3.50151	0.00305947	80	0.00298772	0.0571374	0.0546229	-2.13708	-2.25872	0.126671	0.913856	4	1	0.965065	1
PAFAH1B1	0.118063	-1.17201	3.50644	0.00306762	80	0.00298772	0.0571855	0.0546229	2.89322	1.90528	3.9561	0.00267517	46	0.00407925	0.0902589	0.106497
RRP7A	0.450455	-0.352446	3.53791	0.00307301	76	0.0101323	0.0571855	0.105273	-1.17921	-1.18001	0.00224052	0.998276	16	0.787879	0.999094	0.961323
ACAD10	-0.462552	1.06119	-3.44587	0.00308732	13	0.00762086	0.0573493	0.0914942	-2.689	-1.41652	-2.07849	0.0661441	8	0.14899	0.32936	0.519549
LZTFL1	-1.15871	0.895775	-3.49818	0.00311313	7	0.000974258	0.0576188	0.0329634	-0.832135	0.489162	-3.88284	0.00238203	4	0.00699301	0.0867842	0.134409
SH3GLB2	-0.760606	1.42255	-3.64396	0.00311841	10	0.00298772	0.0576188	0.0546229	0.940173	2.70019	-3.32346	0.00608906	3	0.00407925	0.126818	0.106497
GNPNAT1	-1.17515	1.14311	-3.52857	0.00310907	10	0.00298772	0.0576188	0.0546229	0.924772	1.60791	-1.39423	0.192162	14	0.208625	0.524392	0.571873
CIRH1A	0.537683	-0.635435	3.57022	0.00313235	79	0.00413518	0.0576718	0.0646068	-0.231589	-1.52657	4.60981	0.000655191	46	0.00407925	0.0473469	0.106497
AP1M2	-1.23271	1.27482	-3.67363	0.00312972	9	0.00210007	0.0576718	0.0455933	1.24098	2.08894	-2.33784	0.038685	8	0.0378788	0.269321	0.281468
TSR1	0.514399	-0.677136	3.74637	0.00316749	81	0.00210007	0.0582159	0.0455933	0.98302	0.0675024	2.0244	0.0768778	42	0.0262238	0.353074	0.240648
FCHO2	-1.23611	0.473967	-3.55061	0.00320046	13	0.00762086	0.0583077	0.0914942	-1.9839	-0.776061	-4.32265	0.00253775	2	0.002331	0.0876401	0.084925
GALNT6	-1.41628	0.687941	-3.49071	0.00320003	11	0.00413518	0.0583077	0.0646068	-1.13241	-0.28233	-0.892172	0.397115	7	0.230303	0.706787	0.62394
KLC2	-0.758947	0.801038	-3.46427	0.00322502	9	0.00210007	0.0585504	0.0455933	-0.715783	0.611887	-3.15077	0.00957932	5	0.0110723	0.149413	0.166836
GALNT7	-1.93575	-0.225913	-3.52391	0.00323112	10	0.00298772	0.0585592	0.0546229	-0.965686	1.45333	-3.22673	0.00850472	5	0.0110723	0.142681	0.166836
ATP1B3	0.132773	-2.34342	3.46876	0.00324898	82	0.00145056	0.0587229	0.0391614	2.08912	0.677024	2.52044	0.0293842	42	0.0262238	0.23909	0.240648
PNP	0.473066	-1.25228	3.42074	0.00326204	77	0.00762086	0.0587414	0.0914942	3.82553	2.83896	2.77648	0.0177333	43	0.0174825	0.199624	0.200351
UBA3	0.889915	-1.69673	4.71187	0.00328475	21	0.0166667	0.0590179	0.14002	2.35471	1.7432	2.58636	0.0247407	40	0.0530303	0.224506	0.324022
ALCAM	-1.51578	1.05624	-3.41621	0.00331086	10	0.00298772	0.0593846	0.0546229	2.08561	3.19222	-1.99793	0.0710659	8	0.0734266	0.341144	0.365411
TMEM126A	-0.460705	0.882462	-3.4186	0.00332033	11	0.00413518	0.0594522	0.0646068	-0.364919	-0.10873	-0.934619	0.370215	18	0.455711	0.685137	0.775455
RCL1	0.50544	-0.521012	3.43274	0.00336196	78	0.00567235	0.0598888	0.0769681	-0.834971	-1.89478	2.08618	0.0594699	37	0.128205	0.318427	0.472732
ABHD14B	-1.00737	0.759363	-3.52248	0.00338861	10	0.00298772	0.0600557	0.0546229	1.23096	2.78801	-6.44099	8.18932e-05	0	0.000582751	0.028188	0.0568998
BID	0.551079	-1.24487	3.40672	0.00338404	83	0.000974258	0.0600557	0.0329634	0.545568	-0.507201	2.86847	0.0144916	43	0.0174825	0.179546	0.200351
PRPF18	0.360427	-0.658794	3.4418	0.00343636	81	0.00210007	0.0605928	0.0455933	-3.2544	-3.59041	0.808532	0.486369	4	0.8	0.768988	0.961323
ITPR3	-0.876821	0.869434	-3.39318	0.00346716	11	0.00413518	0.0609296	0.0646068	1.35396	2.03633	-2.13301	0.0542725	9	0.0530303	0.306066	0.324022
MAPK3	-1.04442	0.926401	-3.76841	0.00348361	17	0.0220182	0.0611156	0.15868	1.07224	2.30089	-3.16451	0.00934266	6	0.0174825	0.146874	0.200351
EML4	0.331421	-0.814559	3.39662	0.00350825	79	0.00413518	0.0612386	0.0646068	1.90681	0.954214	3.72464	0.0042615	45	0.00699301	0.111471	0.134409
PRRC1	-0.937482	0.517468	-3.4456	0.00359047	13	0.00762086	0.061955	0.0914942	0.763074	1.94583	-4.03606	0.00345565	1	0.0011655	0.103511	0.0729484
STAT5A	0.409306	-3.16347	3.52288	0.00359325	79	0.00413518	0.061955	0.0646068	0.424408	-1.84674	3.26856	0.00757999	37	0.0221445	0.138883	0.240648
RARS	-0.568025	0.384805	-3.37783	0.00360279	12	0.00567235	0.061955	0.0769681	3.86935	4.32826	-2.01557	0.0742871	9	0.0530303	0.347183	0.324022
TEX264	-0.835444	0.951059	-3.37664	0.00358893	15	0.0132716	0.061955	0.120894	-1.50507	-0.686301	-1.44818	0.220658	6	0.163636	0.557585	0.523493
UTP14A	0.409945	-0.586663	3.39703	0.00359403	79	0.00413518	0.061955	0.0646068	-0.231049	-0.697712	1.05522	0.313684	32	0.382867	0.640302	0.738821
NDUFB11	-0.491742	0.873008	-3.37997	0.00359459	10	0.00298772	0.061955	0.0546229	0.318576	0.453529	-0.488788	0.634051	20	0.620047	0.841727	0.890248
CRAT	-2.56223	1.84467	-3.52453	0.00360881	12	0.00567235	0.0619563	0.0769681	-0.854422	2.76107	-2.36677	0.0373848	4	0.013986	0.266655	0.200351
NAT1	-4.54171	0.519583	-3.51968	0.00362521	12	0.00567235	0.0621354	0.0769681	-3.03344	3.60633	-6.28411	7.9069e-05	0	0.0011655	0.028188	0.0729484
LGALS9	0.349844	-3.6702	3.46908	0.00363898	79	0.00413518	0.062167	0.0646068	-1.23703	-2.20933	NA	NA	NA	NA	NA	NA
DCPS	0.573819	-0.987729	3.42789	0.00365692	81	0.00210007	0.0622692	0.0455933	1.90745	1.015	2.85141	0.0216996	42	0.0262238	0.212927	0.240648
CUL4B	-0.641739	0.865387	-3.37848	0.00366751	10	0.00298772	0.0623477	0.0546229	1.45788	2.23746	-3.38436	0.00788299	2	0.002331	0.140455	0.084925
2016-09-08	-1.25543	0.810241	-3.58342	0.00371444	9	0.00210007	0.0624813	0.0455933	0.93802	2.32729	-3.25978	0.0110312	0	0.000582751	0.157256	0.0568998
PPM1F	0.408724	-1.29255	3.38295	0.003689	79	0.00413518	0.0624813	0.0646068	-1.0077	-2.08415	2.6955	0.0255796	25	0.0424242	0.228523	0.308666
ALG1	-0.646451	0.754253	-3.3727	0.00370733	9	0.00210007	0.0624813	0.0455933	-0.494846	0.122374	-1.32016	0.211876	16	0.317599	0.548161	0.690039
SURF1	-0.969722	1.52003	-3.36947	0.00368154	9	0.00210007	0.0624813	0.0455933	-2.73915	-1.73981	-0.831059	0.435987	11	0.84127	0.731395	0.987516
ICA1	-1.28146	0.679728	-3.41851	0.00370734	11	0.00413518	0.0624813	0.0646068	-1.32184	-1.09106	-0.560534	0.623969	6	0.785714	0.835954	0.961323
C1orf116	-0.296999	-3.9528	3.66498	0.00369854	75	0.0132716	0.0624813	0.120894	0.333614	-3.04849	NA	NA	NA	NA	NA	NA
PICK1	-0.984563	0.637032	-3.36638	0.00373694	13	0.00762086	0.0626087	0.0914942	-2.5378	-1.81154	-1.32483	0.296826	5	0.380952	0.629226	0.738821
NDRG3	-0.293542	0.873575	-3.36402	0.00376705	12	0.00567235	0.0628103	0.0769681	0.0459915	0.848182	-2.69411	0.0200426	6	0.0174825	0.209524	0.200351
NDUFA11	-0.650072	0.650052	-3.35034	0.0038117	12	0.00567235	0.0632512	0.0769681	-0.992286	-0.884398	-0.27806	0.785757	25	1	0.914313	1
HK1	-0.777044	0.95224	-3.36353	0.00384722	11	0.00413518	0.0635371	0.0646068	4.70949	5.48309	-2.20864	0.0524775	12	0.128205	0.302864	0.472732
TBL3	0.565296	-0.225931	3.5903	0.0038678	81	0.00210007	0.0636751	0.0455933	0.505443	-0.270882	4.72534	0.000520162	47	0.002331	0.0473469	0.084925
PLS3	-0.677095	-4.53297	3.33977	0.00388688	77	0.00762086	0.0637877	0.0914942	3.60537	2.20644	3.85572	0.00261355	45	0.00699301	0.0892264	0.134409
PXMP4	-2.35738	2.23783	-3.50152	0.00389585	11	0.00413518	0.0638343	0.0646068	-0.116233	-0.390111	NA	NA	NA	NA	NA	NA
TINAGL1	0.261877	-2.41171	3.43876	0.00393251	78	0.00567235	0.0641325	0.0769681	-1.92905	-2.19485	NA	NA	NA	NA	NA	NA
MARCKS	0.466851	-3.46542	3.54968	0.00395074	78	0.00567235	0.064299	0.0769681	2.49808	1.67131	1.44786	0.185145	31	0.180653	0.515618	0.558194
TUBB	0.264494	-0.502217	3.43113	0.00395506	75	0.0132716	0.064299	0.120894	5.61924	5.29949	0.914908	0.378325	30	0.534965	0.69109	0.833007
NIP7	0.658528	-0.734055	3.37581	0.0039675	80	0.00298772	0.0644007	0.0546229	0.0907279	-1.02981	2.86697	0.0152684	41	0.0378788	0.181805	0.281468
QARS	-0.168692	0.664032	-3.33662	0.00398295	10	0.00298772	0.0644508	0.0546229	3.81734	4.11495	-1.79915	0.104702	13	0.164918	0.406002	0.523493
ABHD16A	-1.04267	0.712572	-3.48958	0.0039771	11	0.00413518	0.0644508	0.0646068	-0.0256616	0.644789	-1.68539	0.123819	12	0.128205	0.440266	0.472732
ITFG1	-0.711471	0.590697	-3.33427	0.00401123	15	0.0132716	0.0648078	0.120894	-1.97639	-1.60003	-0.83546	0.433356	8	0.730159	0.729001	0.940827
MINOS1	-1.32401	0.949285	-3.37252	0.00405684	9	0.00210007	0.065342	0.0455933	0.203673	-0.42256	1.61067	0.187253	16	0.190476	0.519032	0.571873
CWC27	0.291871	-0.540625	3.37318	0.00405455	79	0.00413518	0.065342	0.0646068	-1.51246	-1.84477	1.26861	0.230807	30	0.234266	0.566415	0.625504
FKBP4	-1.61227	0.626985	-3.37941	0.00408075	12	0.00567235	0.0654238	0.0769681	5.06938	6.22144	-3.19184	0.00783082	7	0.0262238	0.140455	0.240648
PAFAH1B3	-1.1666	0.884823	-3.32239	0.00407987	13	0.00762086	0.0654238	0.0914942	3.17744	4.17023	-2.34788	0.0369698	9	0.0530303	0.266655	0.324022
TBC1D10A	-0.810028	0.546053	-3.45212	0.00408858	14	0.0101323	0.0654487	0.105273	-2.31407	-2.40881	0.373682	0.72181	14	0.84127	0.880089	0.987516
LRBA	-0.683751	1.32017	-3.34619	0.0041709	14	0.0101323	0.0663767	0.105273	3.17269	3.94193	-1.89866	0.0825081	10	0.0728438	0.365399	0.365411
PREX1	-1.17867	1.80957	-3.30997	0.00417649	11	0.00413518	0.0663767	0.0646068	-2.03407	0.181747	-1.79628	0.102849	7	0.106061	0.400458	0.452216
PSEN1	-0.241785	0.916339	-3.43024	0.00421107	13	0.00762086	0.0665912	0.0914942	-0.983644	-1.16217	0.676532	0.541641	5	1	0.799604	1
PDPK1	-0.376093	0.87925	-3.30439	0.00422472	15	0.0132716	0.0666378	0.120894	-1.94995	-1.21182	-2.56327	0.0285069	6	0.034965	0.235086	0.281468
HLA-A	-0.393565	-4.63252	3.40433	0.00429477	77	0.00762086	0.0674033	0.0914942	0.507169	-1.20883	2.34424	0.0432504	35	0.0512821	0.283801	0.324022
TMED4	-0.981499	0.791422	-3.29389	0.00434634	12	0.00567235	0.0678042	0.0769681	1.68426	2.25326	-1.60899	0.135818	13	0.164918	0.452483	0.523493
NELFA	-0.133788	0.81868	-3.43254	0.00438605	9	0.00210007	0.067974	0.0455933	-0.362482	0.375115	-2.58651	0.0320985	12	0.128205	0.247559	0.472732
HOOK2	-0.959685	1.09396	-3.28385	0.00440339	9	0.00210007	0.0679818	0.0455933	-1.34964	-0.594807	-1.36873	0.226315	8	0.47619	0.562892	0.807209
DCXR	-1.20995	0.75192	-3.28302	0.00443067	12	0.00567235	0.0682009	0.0769681	2.40726	3.19134	-1.96138	0.0741347	11	0.0973193	0.347183	0.428802
CD63	-1.63099	0.759775	-3.2777	0.00443916	14	0.0101323	0.0682308	0.105273	-0.0570644	0.712261	-1.01237	0.338496	12	0.393939	0.664737	0.746198
WDR36	0.4627	-0.396457	3.47314	0.00444616	80	0.00298772	0.0682377	0.0546229	0.294335	-0.511948	1.58265	0.140067	37	0.128205	0.459549	0.472732
ACSS1	-1.52714	1.20267	-3.28935	0.00446347	10	0.00298772	0.0683368	0.0546229	-1.1073	1.87403	-3.10436	0.0124078	4	0.00699301	0.171115	0.134409
OCIAD1	-0.660694	0.881696	-3.29488	0.00447228	11	0.00413518	0.0683368	0.0646068	0.414546	0.751485	-1.27139	0.22979	14	0.208625	0.565476	0.571873
SREK1	-0.269491	0.378051	-3.27308	0.00448569	11	0.00413518	0.0684413	0.0646068	-0.166787	0.102823	-1.16649	0.277814	17	0.382867	0.610872	0.738821
CD46	-2.01571	0.680224	-3.54569	0.0045137	10	0.00298772	0.0684676	0.0546229	-0.0461879	0.272152	-0.978772	0.347295	15	0.259324	0.673017	0.625504
TTN	1.21945	-6.06648	7.72392	0.00451235	6	0.2	0.0684676	0.494355	2.28522	2.57582	-0.680019	0.516201	8	0.420635	0.787012	0.775455
TCEA3	-1.47576	1.08715	-3.46182	0.00451183	11	0.00413518	0.0684676	0.0646068	-0.832424	-0.947024	0.114779	0.925232	5	0.857143	0.969254	0.994905
ACBD3	-0.529421	0.737094	-3.2732	0.00452095	13	0.00762086	0.068478	0.0914942	2.01919	2.53296	-2.81216	0.0174544	8	0.0378788	0.199624	0.281468
PLS1	-1.59978	0.514553	-3.26782	0.00453732	12	0.00567235	0.0686261	0.0769681	-1.01612	0.541646	-2.43433	0.0336742	8	0.0378788	0.254092	0.281468
UAP1L1	-0.799146	0.67507	-3.2704	0.00455153	11	0.00413518	0.0686671	0.0646068	-0.943614	0.19027	-1.59836	0.150774	13	0.164918	0.469878	0.523493
SNTB1	0.419632	-1.95425	3.31702	0.00456663	78	0.00567235	0.06877	0.0769681	-0.200463	0.691627	NA	NA	NA	NA	NA	NA
GLDC	0.461721	-2.49381	3.2654	0.0046285	76	0.0101323	0.0692401	0.105273	-0.464653	-2.46107	2.43885	0.0514394	11	0.142857	0.301842	0.501026
TSSC4	-0.412699	0.662057	-3.2668	0.00464018	13	0.00762086	0.0692401	0.0914942	-2.28511	-1.8527	-1.10099	0.324571	8	0.47619	0.651545	0.807209
CCDC51	-0.218081	1.08227	-3.38413	0.00461546	13	0.00762086	0.0692401	0.0914942	-1.41295	-1.37782	-0.111395	0.913398	19	0.835664	0.964988	0.984012
CCDC88A	0.519413	-2.44028	3.38569	0.00464436	81	0.00210007	0.0692401	0.0455933	-2.46032	-4.4407	NA	NA	NA	NA	NA	NA
KDELC1	0.0327953	-2.08228	3.30003	0.00469135	79	0.00413518	0.0696418	0.0646068	-2.06416	-3.30166	NA	NA	NA	NA	NA	NA
CCS	-1.07189	0.502428	-3.38587	0.00474592	7	0.000974258	0.0699764	0.0329634	-0.0551464	0.945187	-3.87262	0.00356072	0	0.0011655	0.104056	0.0729484
PCDH1	-1.38523	0.676115	-3.27313	0.00473556	9	0.00210007	0.0699764	0.0455933	-1.46387	-0.518885	-2.70756	0.0227673	7	0.0512821	0.217515	0.324022
BAZ2A	-0.2112	0.804288	-3.34013	0.00474746	12	0.00567235	0.0699764	0.0769681	-2.13111	-1.63396	-1.08516	0.327759	7	0.309524	0.654982	0.690039
SPTLC2	-0.846581	1.16935	-3.54717	0.00472595	8	0.00145056	0.0699764	0.0391614	2.22947	2.43393	-0.583561	0.575978	20	0.620047	0.813163	0.890248
ANKMY2	-1.49839	0.302971	-3.24799	0.00478314	11	0.00413518	0.0703752	0.0646068	-1.8228	-0.69422	-2.69025	0.0277084	3	0.0666667	0.233343	0.365411
AHNAK	-1.73193	1.01829	-3.24703	0.00488182	13	0.00762086	0.0711517	0.0914942	6.79511	8.02721	-2.70528	0.0191321	7	0.0262238	0.203492	0.240648
P4HTM	-1.06104	1.16457	-3.30759	0.00485964	17	0.0220182	0.0711517	0.15868	-2.26748	-2.80052	2.39376	0.154391	11	0.142857	0.471332	0.501026
HEATR5A	-0.884062	0.379167	-3.24442	0.00486598	12	0.00567235	0.0711517	0.0769681	-2.51053	-1.83003	-1.47736	0.170434	9	0.179654	0.495567	0.558194
CAP2	-2.48679	0.608423	-3.23325	0.00488999	12	0.00567235	0.0711712	0.0769681	-1.14241	1.86819	-3.3987	0.00560045	6	0.0174825	0.126029	0.200351
IARS2	-0.808083	1.05552	-3.24206	0.00493115	14	0.0101323	0.0713815	0.105273	3.62138	4.49922	-2.81561	0.0180838	6	0.0174825	0.200193	0.200351
MTMR2	0.392853	-1.16937	3.38813	0.00496736	75	0.00123406	0.0716964	0.0391614	-1.99768	-2.9143	NA	NA	NA	NA	NA	NA
SORD	-0.911158	1.50718	-3.38423	0.005005	13	0.00762086	0.0718275	0.0914942	3.01534	4.25802	-3.6603	0.00379114	3	0.00407925	0.108236	0.106497
DDX46	-0.136319	0.650974	-3.26848	0.00498345	12	0.00567235	0.0718275	0.0769681	-3.3925	-3.65241	4.38855	0.0480551	6	0.2	0.297028	0.571873
BRI3BP	-0.644085	0.998479	-3.29339	0.0050109	11	0.0152201	0.0718275	0.136614	-1.30925	-0.6252	-1.64772	0.130054	12	0.128205	0.446309	0.472732
KRT19	-1.34621	1.48592	-3.24972	0.00500198	12	0.00567235	0.0718275	0.0769681	-2.43673	2.76406	-2.13541	0.1545	0	0.0571429	0.471332	0.340209
PDCD6IP	-0.597766	1.17181	-3.29075	0.00504141	10	0.00298772	0.0719277	0.0546229	4.53277	5.35241	-3.12043	0.00905851	5	0.0110723	0.144996	0.166836
ABHD12	-0.777187	0.655667	-3.24522	0.0050279	10	0.00298772	0.0719277	0.0546229	0.362137	0.797352	-1.9938	0.0731247	11	0.0973193	0.345828	0.428802
THBS3	-0.539058	-3.63275	3.38092	0.00504075	79	0.00413518	0.0719277	0.0646068	0.324261	-2.56803	NA	NA	NA	NA	NA	NA
G3BP2	0.0832774	-1.14359	3.28402	0.00508824	62	0.00678733	0.0723391	0.0911479	2.41218	2.25812	0.60486	0.559783	30	0.534965	0.805373	0.833007
SEPHS2	-0.399366	0.80174	-3.21376	0.00509672	12	0.00567235	0.0723609	0.0769681	-1.52394	-0.0224938	-3.64117	0.00581948	5	0.0221445	0.126029	0.240648
GBP1	-0.0148537	-4.56774	3.24309	0.00511742	77	0.00762086	0.0725496	0.0914942	-0.537153	-1.75391	1.3745	0.205479	30	0.234266	0.540415	0.625504
ADIRF	-3.3971	1.30981	-3.20416	0.00520544	13	0.00762086	0.0735817	0.0914942	-0.268589	2.26671	-3.30428	0.0103335	2	0.017316	0.152874	0.200351
PSIP1	0.591467	-2.98369	3.20454	0.00521095	72	0.0279287	0.0735817	0.183973	2.53117	1.15488	2.44383	0.0312756	43	0.0174825	0.244292	0.200351
DENR	-0.754652	0.269104	-3.22006	0.00522979	13	0.00762086	0.0736482	0.0914942	0.555242	1.28047	-2.22996	0.0499375	12	0.128205	0.301552	0.472732
BCAS2	0.320207	-0.168339	3.20067	0.00524009	77	0.00762086	0.0736936	0.0914942	1.25727	0.631082	3.36965	0.00665754	43	0.0174825	0.131249	0.200351
RCC2	0.379691	-0.774169	3.26817	0.00528874	79	0.00413518	0.0737804	0.0646068	3.99642	3.08808	3.04256	0.011918	46	0.00407925	0.1669	0.106497
VARS2	-0.419941	0.716364	-3.19771	0.0052831	15	0.0132716	0.0737804	0.120894	-2.23273	-0.934534	-3.79366	0.0134948	0	0.00606061	0.177354	0.134409
DNAJC19	-0.876711	0.934152	-3.22871	0.00527941	11	0.00413518	0.0737804	0.0646068	-1.38282	-0.776323	-1.04056	0.321546	15	0.445221	0.648405	0.775455
TOR3A	0.538065	-0.395892	3.24871	0.0052817	78	0.00567235	0.0737804	0.0769681	-1.94979	-1.3807	NA	NA	NA	NA	NA	NA
WDR43	0.479309	-0.49852	3.2844	0.00533142	75	0.0132716	0.0742764	0.120894	0.820945	-0.281319	2.15247	0.052857	40	0.0530303	0.304302	0.324022
NFIX	0.00297741	-2.35056	3.49359	0.0054007	52	0.0311189	0.0747988	0.202176	1.0163	-1.30199	6.44658	7.88264e-05	35	0.00252525	0.028188	0.0880592
KIF13B	-1.24723	0.869329	-3.22933	0.00541431	13	0.00762086	0.0748309	0.0914942	-0.563926	1.76061	-4.49159	0.00078525	3	0.00407925	0.0525149	0.106497
BLVRA	-2.58573	0.564436	-3.21506	0.00542713	14	0.0101323	0.0748543	0.105273	0.949686	3.57393	-3.71526	0.00582548	4	0.00699301	0.126029	0.134409
FAM63A	-1.32939	0.719557	-3.42095	0.00543037	11	0.00413518	0.0748543	0.0646068	-2.15332	-1.00825	-2.26014	0.0815699	0	0.0555556	0.365373	0.336504
CAMLG	-0.459348	0.756418	-3.25142	0.00544045	12	0.00567235	0.0748942	0.0769681	-3.033	-2.39724	NA	NA	NA	NA	NA	NA
BYSL	0.426287	-0.69066	3.20288	0.00545237	81	0.00210007	0.0749593	0.0455933	0.536549	-0.250932	2.28718	0.0412409	39	0.0728438	0.278091	0.365411
SLC1A4	-1.49575	1.08486	-3.18296	0.00550748	13	0.00762086	0.0755177	0.0914942	-1.08824	-0.749914	-0.542297	0.606449	6	0.888889	0.828545	0.995728
NIF3L1	-0.414704	0.700628	-3.20053	0.00556061	15	0.0132716	0.0759464	0.120894	0.30132	1.27966	-3.11197	0.00989822	3	0.00407925	0.150693	0.106497
NOL6	0.603452	-0.3178	3.30655	0.00559566	78	0.00567235	0.0761974	0.0769681	-0.0460466	-1.02866	1.89622	0.0835156	37	0.128205	0.367187	0.472732
CTU2	0.707349	-0.582514	3.17141	0.00561502	77	0.00762086	0.0762895	0.0914942	-3.18766	-3.58495	0.577386	0.644464	6	0.533333	0.847038	0.833007
FUNDC2	-1.19645	1.0707	-3.17108	0.00566465	13	0.00762086	0.0767141	0.0914942	-1.12481	-1.09173	-0.0711599	0.945676	15	0.755051	0.975272	0.961323
EIF5A	0.535924	-0.313474	3.16118	0.00570817	78	0.00567235	0.0770529	0.0769681	5.20851	4.81243	2.62917	0.0243193	40	0.0530303	0.223591	0.324022
YIPF4	-0.778728	0.664148	-3.16407	0.00575893	12	0.00567235	0.0774208	0.0769681	-1.40119	-0.676773	-2.61746	0.0349603	2	0.0634921	0.260177	0.365411
TXNRD2	-1.22487	1.02784	-3.3257	0.00577005	6	0.000649505	0.0774208	0.0272923	0.421275	1.0072	-1.45528	0.189022	18	0.455711	0.519891	0.775455
NDUFC2	-0.495718	0.89232	-3.18022	0.00577257	11	0.00413518	0.0774208	0.0646068	0.153972	-0.0591935	0.488828	0.635606	24	1	0.842359	1
EFHD1	-2.42984	0.775324	-3.1962	0.00582175	13	0.00762086	0.07798	0.0914942	1.61035	2.89685	-1.12953	0.28277	11	0.0973193	0.61662	0.428802
DPP3	-0.729665	0.925104	-3.18274	0.0058376	12	0.00567235	0.078092	0.0769681	2.61523	4.18945	-3.7462	0.00662095	3	0.00407925	0.131249	0.106497
HEATR1	0.479361	-0.578592	3.18558	0.00588247	79	0.00413518	0.0781843	0.0646068	1.86412	0.34781	3.64102	0.00585566	46	0.00407925	0.126029	0.106497
ACOT1	-0.710937	0.518831	-3.4266	0.00588003	16	0.0172119	0.0781843	0.14002	2.0715	3.12062	-2.19773	0.0541785	7	0.0262238	0.306066	0.240648
NAMPT	0.601875	-1.76549	3.21157	0.00587064	76	0.0101323	0.0781843	0.105273	3.74532	2.7831	2.05793	0.0623664	37	0.128205	0.320497	0.472732
ACP2	-0.696917	0.880132	-3.16032	0.00587165	9	0.00210007	0.0781843	0.0455933	-0.740402	0.0986199	-1.70981	0.115326	11	0.180653	0.425886	0.558194
CTSZ	0.206646	-2.09112	3.14782	0.00588952	76	0.0101323	0.0781843	0.105273	-0.440676	-0.855726	0.844641	0.421894	18	0.527273	0.723561	0.833007
TPRN	-0.626127	1.03643	-3.25005	0.00591473	16	0.0172119	0.0783194	0.14002	-1.03401	-1.19582	NA	NA	NA	NA	NA	NA
RPL22	0.284941	-0.367121	3.47025	0.00594325	74	0.0172119	0.0783996	0.14002	3.93648	3.53427	2.2795	0.0532496	37	0.128205	0.305348	0.472732
COQ5	-0.330245	0.836578	-3.14266	0.00594335	19	0.0349867	0.0783996	0.205522	-1.00832	-0.783624	-0.879249	0.396932	20	0.620047	0.706787	0.890248
AP1B1	-0.302736	0.859296	-3.39436	0.0059563	16	0.0172119	0.0784711	0.14002	2.84523	3.33995	-2.17259	0.0514795	9	0.0530303	0.301842	0.324022
UQCRQ	-0.0622575	1.21756	-3.20991	0.00599955	11	0.00413518	0.0786432	0.0646068	1.93907	2.10287	-0.813849	0.431639	16	0.317599	0.728096	0.690039
NDUFA8	-0.288381	0.695162	-3.24439	0.00599354	14	0.0101323	0.0786432	0.105273	2.13559	2.17253	-0.183842	0.858425	29	0.620047	0.944102	0.890248
ANP32E	0.596674	-1.91471	3.23873	0.0060504	78	0.00567235	0.0791106	0.0769681	3.37084	1.70897	3.20845	0.00760197	47	0.002331	0.138883	0.084925
SUGP2	-1.00589	0.831558	-3.12553	0.00621464	13	0.00762086	0.0810311	0.0914942	-0.51429	1.04364	-3.22294	0.0101638	4	0.00699301	0.152102	0.134409
COQ6	-0.381916	0.81038	-3.1316	0.00624476	15	0.0132716	0.0811549	0.120894	1.91378	1.50976	0.844388	0.41701	30	0.534965	0.71887	0.833007
G6PD	-1.19122	0.484033	-3.18228	0.0063188	14	0.0101323	0.0816576	0.105273	4.19488	4.82031	-2.02335	0.0745769	8	0.0378788	0.347183	0.281468
CYB5R1	-1.86468	0.894799	-3.12747	0.00632687	9	0.00210007	0.0816576	0.0455933	2.70095	3.8745	-1.87396	0.0871987	9	0.0530303	0.374739	0.324022
C1orf27	-0.739645	0.793869	-3.1212	0.00633138	14	0.0101323	0.0816576	0.105273	-0.686079	-0.311308	-0.941792	0.366063	15	0.259324	0.682946	0.625504
CNKSR1	-0.616106	0.757722	-3.17982	0.00630717	15	0.0132716	0.0816576	0.120894	-3.66974	-2.44928	NA	NA	NA	NA	NA	NA
RPS6KA5	-1.14239	1.13713	-3.20388	0.00653825	10	0.00298772	0.0824092	0.0546229	-1.03422	0.526061	-3.49583	0.00872238	2	0.002331	0.143329	0.084925
GABARAPL2	0.525562	-1.90273	3.27143	0.00645215	76	0.0101323	0.0824092	0.105273	-0.542715	-1.89301	2.5564	0.0286067	33	0.0151515	0.235511	0.200351
PAK4	-0.928818	0.637591	-3.10096	0.0065324	15	0.0132716	0.0824092	0.120894	-0.369098	0.802933	-2.42027	0.0326032	10	0.0728438	0.250266	0.365411
KARS	0.421509	-0.620474	3.21479	0.0064992	72	0.0279287	0.0824092	0.183973	3.64621	3.05837	2.31699	0.0420258	40	0.0530303	0.279472	0.324022
UBR1	-0.624107	0.759247	-3.11637	0.00648153	14	0.0101323	0.0824092	0.105273	-1.40763	-0.25493	-2.26531	0.04468	7	0.0512821	0.288425	0.324022
COG4	-0.660562	0.54925	-3.13096	0.00650284	11	0.00413518	0.0824092	0.0646068	-0.320747	0.227737	-1.95172	0.0747056	10	0.0728438	0.347183	0.365411
SLK	-0.714864	0.406356	-3.10382	0.0064861	15	0.0132716	0.0824092	0.120894	1.32398	1.75401	-1.88962	0.0846405	12	0.128205	0.369602	0.472732
KIF3B	-0.457856	0.479617	-3.12897	0.00649398	13	0.00762086	0.0824092	0.0914942	-0.583321	0.0755667	-1.8461	0.0921809	8	0.0734266	0.383982	0.365411
NDUFA10	-0.514846	0.598264	-3.11962	0.00642542	13	0.00762086	0.0824092	0.0914942	1.67608	2.09809	-1.43585	0.18015	14	0.208625	0.509738	0.571873
TFAP2A	-2.17052	1.32642	-3.6952	0.00650922	1	0.0190476	0.0824092	0.152806	-1.26269	-0.473818	-1.47456	0.185493	11	0.180653	0.515998	0.558194
PEX6	-0.667791	0.748115	-3.28881	0.00643476	13	0.00762086	0.0824092	0.0914942	-1.72387	-1.42248	NA	NA	NA	NA	NA	NA
LAS1L	0.471728	-0.351653	3.12423	0.00657645	77	0.00762086	0.0826697	0.0914942	0.104361	-0.671323	2.30017	0.0442892	40	0.0530303	0.288425	0.324022
NDUFB5	-0.437918	0.890971	-3.13256	0.00661522	14	0.0101323	0.0827774	0.105273	0.0953622	0.657636	-1.78868	0.0989592	13	0.164918	0.395675	0.523493
SCARB2	-1.32717	0.713598	-3.16556	0.00661227	14	0.0101323	0.0827774	0.105273	0.130835	1.04174	-1.59048	0.141317	13	0.164918	0.460516	0.523493
C16orf58	-1.03202	0.327893	-3.11647	0.00661679	13	0.00762086	0.0827774	0.0914942	-0.756351	0.0134488	-1.37915	0.193014	13	0.164918	0.525736	0.523493
CDK9	-0.180016	0.630424	-3.28231	0.0066135	13	0.00762086	0.0827774	0.0914942	-0.798274	-0.482594	-1.2435	0.237431	15	0.259324	0.570278	0.625504
RABEP1	-0.929031	1.75284	-3.20201	0.00669422	10	0.00298772	0.0829681	0.0546229	-0.53537	2.48808	-3.75366	0.00457947	2	0.002331	0.114066	0.084925
TPM4	0.47327	-2.66564	3.17487	0.00665527	75	0.0132716	0.0829681	0.120894	3.90021	3.86909	0.123244	0.904475	30	0.534965	0.961805	0.833007
PTGES	-3.9157	0.34884	-3.11649	0.00667447	11	0.00777458	0.0829681	0.0930182	1.0377	-0.859122	NA	NA	NA	NA	NA	NA
KIFAP3	-0.692679	0.526688	-3.0974	0.00671301	14	0.0101323	0.0829849	0.105273	-2.81831	-2.3082	-1.04794	0.331211	5	0.285714	0.657188	0.674496
PLOD1	-0.695384	-3.2473	3.26213	0.00688231	73	0.0220182	0.0838542	0.15868	2.9816	-0.0358776	5.87706	0.000346404	49	0.000582751	0.046834	0.0568998
COG2	-0.720919	0.600159	-3.10494	0.0069004	11	0.00413518	0.0838542	0.0646068	-0.436952	1.04807	-3.67258	0.00349842	3	0.00407925	0.103511	0.106497
MAVS	-0.796985	0.76846	-3.07343	0.00688566	11	0.00413518	0.0838542	0.0646068	0.751232	1.71399	-2.86273	0.0146512	8	0.0378788	0.179677	0.281468
GTF2F2	0.3309	-0.738641	3.13293	0.00687824	83	0.000974258	0.0838542	0.0329634	-0.0804197	-1.18946	2.70499	0.0192657	42	0.0262238	0.204467	0.240648
MBNL1	0.66665	-1.18618	3.21808	0.00694501	76	0.0101323	0.0838542	0.105273	1.40991	0.767317	2.63609	0.0220094	40	0.0530303	0.213862	0.324022
TBL2	-0.987475	0.774818	-3.07633	0.00687976	15	0.0132716	0.0838542	0.120894	0.697115	2.04174	-2.26127	0.0507284	10	0.0728438	0.301552	0.365411
ATP6V1C1	-0.553975	0.945967	-3.10031	0.00695231	9	0.00210007	0.0838542	0.0455933	2.1518	2.77907	-1.88828	0.0860467	12	0.128205	0.372296	0.472732
RBKS	-1.13797	0.953614	-3.15764	0.00692138	10	0.00298772	0.0838542	0.0546229	-1.52715	-1.0009	-1.55834	0.153893	8	0.315152	0.470448	0.690039
CTTN	-2.02052	0.238756	-3.07641	0.00687524	13	0.00762086	0.0838542	0.0914942	4.25905	4.62863	-0.837085	0.426432	18	0.455711	0.726123	0.775455
SACM1L	-0.334932	0.722201	-3.07702	0.00689245	10	0.00298772	0.0838542	0.0546229	1.93214	2.04093	-0.504537	0.624733	25	1	0.836748	1
DCAF11	-0.312686	0.901937	-3.21681	0.00680918	13	0.00762086	0.0838542	0.0914942	-2.26867	-1.92323	-0.597926	0.630172	5	0.857143	0.83964	0.994905
EPT1	-0.797153	0.32583	-3.08901	0.00681911	13	0.00762086	0.0838542	0.0914942	-0.851423	-0.984643	0.290273	0.777019	21	1	0.910716	1
C19orf33	-3.73215	0.589836	-3.09785	0.00684869	14	0.0101323	0.0838542	0.105273	1.03911	-0.957861	NA	NA	NA	NA	NA	NA
CEBPZ	0.49523	-0.585622	3.06205	0.00706239	79	0.00413518	0.0848872	0.0646068	1.04882	-0.216326	4.77502	0.000641278	48	0.0011655	0.0473469	0.0729484
KIN	0.479543	-0.710587	3.06931	0.00711805	75	0.0132716	0.0851633	0.120894	-1.73187	-2.85072	2.96693	0.155083	10	0.0952381	0.471564	0.428802
IGF2BP2	-1.16202	-4.55186	3.33654	0.00711645	67	0.0788932	0.0851633	0.307459	-1.92134	-3.46491	NA	NA	NA	NA	NA	NA
DNAJC17	-0.274347	0.849407	-3.08665	0.00717981	15	0.0132716	0.0855361	0.120894	-1.13319	-1.89781	3.59866	0.0430346	6	0.2	0.283133	0.571873
MEN1	0.490081	-0.142049	3.06281	0.00718205	74	0.0172119	0.0855361	0.14002	-1.63837	-2.0238	NA	NA	NA	NA	NA	NA
CLGN	-2.92165	0.0260417	-3.11787	0.00720831	14	0.0101323	0.0857114	0.105273	-2.33429	-0.783164	-0.986021	0.362589	6	0.547619	0.681791	0.845502
SNIP1	0.536034	-0.526948	3.09766	0.00722966	79	0.00413518	0.0857114	0.0646068	-2.85544	-3.81024	NA	NA	NA	NA	NA	NA
ACOT8	-0.353423	1.31546	-3.21395	0.00728404	15	0.0132716	0.0859853	0.120894	-1.96774	-0.898842	-2.18614	0.057853	8	0.14899	0.313846	0.519549
NGDN	0.518201	-0.765784	3.08006	0.00727586	82	0.00145056	0.0859853	0.0391614	-0.543632	-1.25046	1.64107	0.14324	27	0.445221	0.461888	0.775455
YWHAB	-0.515497	0.597621	-3.20272	0.00730458	16	0.0172119	0.0861097	0.14002	4.89842	5.66082	-2.683	0.020439	9	0.0530303	0.211405	0.324022
SLC25A24	-1.08063	0.772506	-3.05104	0.00734994	11	0.00413518	0.0865162	0.0646068	2.29667	3.35282	-2.57885	0.0256452	9	0.0530303	0.228523	0.324022
PREB	-0.325766	0.910928	-3.04268	0.00736397	10	0.00298772	0.0865162	0.0546229	0.494774	0.813181	-1.00101	0.337148	15	0.259324	0.663462	0.625504
FMN1	-1.47949	0.916974	-3.04972	0.00735787	15	0.0132716	0.0865162	0.120894	3.90462	0.866606	NA	NA	NA	NA	NA	NA
SOAT1	-0.0385057	-1.66823	3.20463	0.00738191	76	0.0101323	0.0865319	0.105273	-1.32084	-2.63481	3.38116	0.0061305	37	0.0221445	0.126818	0.240648
BANF1	-0.50727	0.513422	-3.0494	0.00737412	14	0.0101323	0.0865319	0.105273	3.0486	3.36079	-1.11071	0.293913	18	0.455711	0.625899	0.775455
CKMT1A	-1.73388	0.987356	-3.2308	0.00741999	19	0.0349867	0.0867875	0.205522	3.16777	4.69864	-2.09912	0.0780769	8	0.0378788	0.35557	0.281468
HS1BP3	-0.460254	0.633099	-3.09098	0.00743278	14	0.0101323	0.0867875	0.105273	-0.933251	-0.122188	-1.7574	0.105238	13	0.164918	0.406788	0.523493
DDX52	0.506334	-0.319942	3.09978	0.00744754	79	0.00413518	0.0867875	0.0646068	-1.50925	-2.39111	1.57038	0.144645	32	0.137529	0.463356	0.488659
RNF14	-0.681536	0.59573	-3.03975	0.00742118	14	0.0101323	0.0867875	0.105273	-2.38597	-1.50234	-1.15885	0.429483	1	0.142857	0.726655	0.501026
TRPT1	-0.573695	0.78977	-3.04015	0.00745368	13	0.00762086	0.0867875	0.0914942	-2.58039	-2.46032	-0.189175	0.860121	7	0.857143	0.944102	0.994905
CBX8	-0.5958	0.932144	-3.03676	0.00751275	15	0.0132716	0.0871831	0.120894	-1.54175	-1.41948	-0.509853	0.644648	6	1	0.847038	1
PLEKHF2	-0.995318	0.349444	-3.02928	0.00757369	14	0.0101323	0.0875976	0.105273	-0.894752	0.61644	-2.27507	0.0430905	9	0.0530303	0.283133	0.324022
LIMA1	-1.8136	1.05068	-3.13261	0.00764069	15	0.0132716	0.0880793	0.120894	0.625375	3.10999	-4.49859	0.000942807	0	0.000582751	0.0541504	0.0568998
RTN1	-2.81318	0.296745	-3.30669	0.00766864	13	0.00762086	0.0881091	0.0914942	0.72083	0.78554	-0.0475291	0.965106	9	0.833333	0.983665	0.984012
MLKL	0.666955	-2.18348	3.07501	0.0076603	78	0.00567235	0.0881091	0.0769681	-0.0748718	-0.5444	NA	NA	NA	NA	NA	NA
2016-09-11	-0.280346	-2.14862	3.02301	0.00769312	74	0.0172119	0.088293	0.14002	3.02032	2.21024	3.09152	0.0113521	42	0.0262238	0.160988	0.240648
COTL1	0.256458	-3.43618	3.02837	0.0077369	75	0.0132716	0.0885513	0.120894	0.334891	-0.716654	1.37739	0.202947	31	0.180653	0.53614	0.558194
RPS27A	0.280194	-0.31991	3.02657	0.00775024	75	0.0132716	0.0885513	0.120894	5.6806	5.57174	0.327139	0.749586	32	0.382867	0.896931	0.738821
TOM1L2	-0.662119	0.822977	-3.12441	0.00781471	12	0.00567235	0.0889051	0.0769681	-2.10502	-0.752879	-2.2584	0.05048	9	0.101399	0.301552	0.435381
P2RX4	-0.311986	1.38359	-3.02628	0.00782363	12	0.00567235	0.0889096	0.0769681	-1.54527	-2.31398	NA	NA	NA	NA	NA	NA
POFUT1	-0.493633	0.427786	-3.08133	0.00785877	15	0.0132716	0.088921	0.120894	0.417126	0.928571	-2.16497	0.0589911	11	0.0973193	0.316826	0.428802
FBN2	4.34775	-0.0795475	4.98303	0.00785606	8	0.133333	0.088921	0.395972	-0.378471	-4.5759	2.12454	0.120928	8	0.133333	0.434817	0.48253
EXD2	-0.96211	0.637769	-3.01803	0.00785636	15	0.0132716	0.088921	0.120894	-0.854744	-0.522676	-0.533684	0.603589	20	0.620047	0.826569	0.890248
SYNJ2BP-COX16	-1.25857	0.38337	-3.2421	0.00789472	4	0.018648	0.0890378	0.150644	-0.338055	0.69637	-5.47968	0.000870789	0	0.0011655	0.0541504	0.0729484
FAM175B	-0.33545	0.390799	-3.01557	0.00789149	16	0.0172119	0.0890378	0.14002	-0.744716	-0.395842	-1.42078	0.181765	18	0.455711	0.511704	0.775455
UBFD1	-0.743959	0.71293	-3.02297	0.00798568	14	0.0101323	0.0898691	0.105273	-0.583515	0.0261174	-1.10025	0.300902	9	0.20202	0.630744	0.571873
CASC4	-0.827563	0.787168	-3.01959	0.00802341	13	0.00762086	0.0900021	0.0914942	-2.16555	-0.263307	-4.52788	0.000889146	2	0.004662	0.0541504	0.119162
NDUFB4	-0.435185	0.895762	-3.00638	0.00802333	9	0.00210007	0.0900021	0.0455933	0.879454	1.13034	-1.10358	0.292083	17	0.382867	0.625525	0.738821
PDCD5	0.133024	-1.22089	2.99872	0.0080979	78	0.00567235	0.0904482	0.0769681	2.22773	1.93385	1.82876	0.0924513	38	0.0973193	0.384125	0.428802
SLC27A4	-0.549605	0.953518	-3.00989	0.00809025	13	0.00762086	0.0904482	0.0914942	-0.655899	-0.379417	-0.587782	0.572241	24	1	0.811896	1
ABRACL	0.398566	-1.56025	3.04471	0.00816614	76	0.0101323	0.0905805	0.105273	2.98009	1.42267	2.67336	0.0241988	39	0.0728438	0.222903	0.365411
TMEM245	-0.515333	0.71914	-3.0001	0.00816374	11	0.00413518	0.0905805	0.0646068	-2.14163	-1.74606	-1.01743	0.339494	10	0.761905	0.66536	0.961323
SARNP	-0.183737	0.24047	-3.07416	0.00817058	12	0.00567235	0.0905805	0.0769681	2.88776	3.08449	-0.865657	0.414246	15	0.259324	0.7174	0.625504
PROM1	-0.825628	-4.18074	3.28103	0.00814772	79	0.00413518	0.0905805	0.0646068	0.37567	-1.27201	NA	NA	NA	NA	NA	NA
ALDH1A3	-1.27674	-5.40017	3.30377	0.0082723	73	0.0220182	0.0914164	0.15868	0.0778291	-1.93546	2.82808	0.0179506	34	0.00505051	0.199624	0.127754
RAB8A	-0.893074	1.17446	-2.99805	0.0082997	15	0.0132716	0.0916214	0.120894	1.55607	2.14243	-1.53101	0.151821	14	0.208625	0.470448	0.571873
DPM3	-0.573186	0.934754	-3.10707	0.00830844	11	0.00413518	0.0916214	0.0646068	-0.550754	-0.32628	-0.346556	0.740331	11	0.84127	0.89184	0.987516
GDAP1	-1.47937	1.11695	-2.98704	0.00832667	16	0.0172119	0.0917254	0.14002	-0.955971	0.103743	-1.11344	0.306836	10	0.527273	0.633561	0.833007
TRIM29	-0.30915	-4.04161	3.18548	0.00838295	71	0.0349867	0.0921506	0.205522	2.76358	-3.90676	7.5367	0.000212833	42	0.0011655	0.0436006	0.0729484
DPY19L1	-0.495436	2.16146	-3.26087	0.00839446	5	0.012654	0.0921544	0.120894	-2.00176	-0.866795	-1.26502	0.295632	1	0.4	0.627784	0.746198
YBX3	0.21044	-2.63878	2.98085	0.00842129	77	0.00762086	0.092183	0.0914942	0.761787	-0.285692	2.21212	0.0668344	33	0.101399	0.330014	0.435381
PSMD5	-0.649838	0.914298	-2.98717	0.00854014	15	0.0132716	0.0928016	0.120894	3.32713	3.9706	-2.96223	0.0135884	6	0.0174825	0.177354	0.200351
HMGN1	-1.02669	0.40553	-2.97887	0.00852298	15	0.0132716	0.0928016	0.120894	2.2805	2.89668	-1.42857	0.182015	11	0.0973193	0.511842	0.428802
FBXO4	-0.350152	0.680413	-2.97322	0.00853866	14	0.0101323	0.0928016	0.105273	-2.3299	-2.5839	NA	NA	NA	NA	NA	NA
SMNDC1	0.259501	-0.360994	2.97902	0.00861828	75	0.0132716	0.0933587	0.120894	-0.399242	-0.741292	2.1463	0.0575875	39	0.0728438	0.313846	0.365411
PM20D2	0.0350128	-3.86976	3.11703	0.00861119	81	0.00210007	0.0933587	0.0455933	-1.03269	-1.76852	NA	NA	NA	NA	NA	NA
AP3M1	-0.887966	0.705203	-3.01235	0.00875638	14	0.0101323	0.0945599	0.105273	0.630265	1.42406	-3.75414	0.0029351	4	0.00699301	0.096057	0.134409
SUOX	-1.10443	0.52458	-2.95987	0.00880177	13	0.00762086	0.0948761	0.0914942	-1.70876	-0.913189	-1.71029	0.117495	9	0.101399	0.428709	0.435381
HINT1	-0.590193	0.587469	-3.1743	0.00880388	18	0.0279287	0.0948761	0.183973	4.07999	4.28948	-0.948239	0.362938	18	0.455711	0.681791	0.775455
POLR1E	0.42842	-0.563353	2.97004	0.00889191	77	0.00762086	0.0950547	0.0914942	-1.15986	-2.1419	2.28199	0.116114	19	0.0666667	0.42665	0.365411
CNNM3	-0.436003	1.1832	-3.01837	0.00889342	9	0.00210007	0.0950547	0.0455933	-1.5469	-0.56131	-1.37093	0.20707	13	0.164918	0.541086	0.523493
PHKG2	-0.596824	0.610566	-2.95655	0.0088898	15	0.0132716	0.0950547	0.120894	-1.3843	-0.979868	-0.944314	0.372085	18	0.730769	0.687201	0.940827
BNIP1	-0.391356	0.409748	-2.99727	0.00882992	15	0.0132716	0.0950547	0.120894	-1.51076	-1.27615	-0.553963	0.590697	19	0.835664	0.819963	0.984012
UPF3B	0.429731	-0.70995	2.99257	0.00889233	77	0.00762086	0.0950547	0.0914942	-2.84571	-2.6807	NA	NA	NA	NA	NA	NA
ALAD	-0.959013	0.938126	-3.00263	0.00895844	14	0.0101323	0.0952282	0.105273	-0.159195	1.63924	-4.28273	0.00171577	2	0.002331	0.0752836	0.084925
SEC23B	-0.301445	0.873948	-3.00595	0.0089329	14	0.0101323	0.0952282	0.105273	3.23049	3.76225	-2.31244	0.053289	8	0.0378788	0.305348	0.281468
MAGED2	-1.3671	0.807914	-2.95862	0.00896448	15	0.0132716	0.0952282	0.120894	2.62871	3.28103	-1.56495	0.143665	12	0.128205	0.462342	0.472732
L2HGDH	-0.447579	0.861416	-3.06783	0.00895053	14	0.0101323	0.0952282	0.105273	-0.381678	0.298201	-1.53534	0.160387	21	0.710373	0.480668	0.931018
ADA	0.214347	-2.60865	3.0418	0.00894892	82	0.00145056	0.0952282	0.0391614	-2.49205	-4.14619	NA	NA	NA	NA	NA	NA
URB1	0.511313	-0.380271	2.9611	0.00898775	76	0.0101323	0.0953222	0.105273	-1.80253	-2.31759	0.424828	0.735833	8	0.888889	0.889358	0.995728
ATPIF1	-1.13005	1.2474	-3.03062	0.00904959	15	0.0132716	0.0955303	0.120894	0.817981	2.27531	-1.8999	0.102401	11	0.180653	0.400458	0.558194
ZDHHC13	-0.205474	0.522796	-2.95566	0.00905709	16	0.0172119	0.0955303	0.14002	-1.96389	-1.74751	-0.771049	0.479318	11	0.536797	0.765329	0.833007
TMEM63B	-0.797524	0.923684	-2.95163	0.00904765	14	0.0101323	0.0955303	0.105273	-1.93856	-2.06376	0.33578	0.751512	12	0.730159	0.897916	0.940827
RPLP0	0.274684	-0.223359	2.97075	0.00915065	75	0.0132716	0.0963221	0.120894	5.03177	5.12701	-0.469377	0.648422	22	0.804779	0.850281	0.961323
AGPS	-0.747779	0.733738	-2.96981	0.00918232	16	0.0172119	0.0964873	0.14002	0.919743	2.0832	-3.27166	0.00668492	6	0.0174825	0.131249	0.200351
URB2	0.51344	-0.371586	2.954	0.00920643	76	0.0101323	0.0966165	0.105273	-2.1855	-2.29686	0.524644	0.61406	14	0.761905	0.832417	0.961323
SMPD2	-0.787571	0.288884	-2.94376	0.0092362	15	0.0132716	0.0968314	0.120894	-2.80861	-2.68179	-0.41005	0.711817	3	1	0.874237	1
U2AF2	0.277683	-0.167761	3.13172	0.00930343	77	0.00762086	0.0972428	0.0914942	3.74314	3.3843	1.52284	0.154568	36	0.164918	0.471332	0.523493
HSPA4	-0.949348	0.52123	-3.03061	0.00935004	14	0.0101323	0.0973394	0.105273	4.8279	5.76384	-3.42898	0.00583949	4	0.00699301	0.126029	0.134409
MSI2	-1.2687	0.992873	-3.11157	0.00938621	14	0.0101323	0.0975211	0.105273	0.563819	1.5503	-3.54123	0.00606195	4	0.00699301	0.126818	0.134409
NDUFB7	-0.241011	1.00175	-2.93028	0.00942453	11	0.00413518	0.0977245	0.0646068	-0.479693	-1.14268	1.6329	0.133549	29	0.0930736	0.450211	0.428802
LACTB2	-0.847061	0.830479	-2.93217	0.00944608	17	0.0220182	0.0977533	0.15868	0.394029	1.26995	-1.99312	0.0718726	10	0.0728438	0.343467	0.365411
UBE2S	0.33298	-0.762586	2.92766	0.00943788	72	0.0279287	0.0977533	0.183973	-2.12813	-2.46375	0.571112	0.604465	6	0.857143	0.826841	0.994905
IGF1R	-1.3958	1.10378	-2.92868	0.00945589	15	0.0132716	0.0977578	0.120894	-1.28499	-1.15203	NA	NA	NA	NA	NA	NA
AKAP13	0.340691	-0.614984	2.92354	0.00950364	73	0.0220182	0.098154	0.15868	-1.59472	-1.84886	0.949498	0.379904	18	0.527273	0.692252	0.833007
CUTC	0.546017	-0.569749	2.95802	0.00951945	74	0.0172119	0.0982199	0.14002	-1.64644	-2.13178	1.69481	0.165207	8	0.380952	0.488765	0.738821
TMCO3	-1.11544	0.718894	-2.94656	0.0095552	17	0.0220182	0.098394	0.15868	-2.55757	-1.12657	NA	NA	NA	NA	NA	NA
SYK	0.962784	-1.48479	2.94147	0.00958507	67	0.0187577	0.0986041	0.151179	-2.37332	-2.30497	-0.235035	0.827351	8	1	0.933865	1
RRAGC	0.451245	-0.952915	3.01437	0.00969377	76	0.0101323	0.0991129	0.105273	0.327576	-0.346484	3.04346	0.0160942	43	0.0174825	0.188875	0.200351
CTPS1	0.527139	-0.915449	2.91998	0.00971714	74	0.0172119	0.0991129	0.14002	3.54251	2.67958	2.35753	0.038154	41	0.0378788	0.267626	0.281468
ARFGEF1	-0.656186	1.03396	-2.92541	0.0096978	16	0.0172119	0.0991129	0.14002	1.2677	2.54207	-2.16588	0.0556661	9	0.0530303	0.30974	0.324022
ACSL1	0.581231	-1.75695	3.00667	0.00972012	74	0.0172119	0.0991129	0.14002	2.29214	1.04198	2.04693	0.074582	33	0.101399	0.347183	0.435381
AVL9	-0.684954	0.552738	-2.91467	0.00967275	13	0.00762086	0.0991129	0.0914942	-1.80662	-0.974946	-1.83145	0.11124	6	0.163636	0.421943	0.523493
TOR2A	-0.847902	0.867567	-3.03701	0.00975029	20	0.0434736	0.0993234	0.228001	-3.09384	-2.2002	-1.59146	0.163191	7	0.230303	0.485793	0.62394
PRSS8	-1.93773	0.741563	-3.05689	0.00983031	16	0.0172119	0.0999775	0.14002	-0.719876	-0.00839908	-0.598029	0.587364	14	1	0.819482	1
KATNA1	0.535495	-0.952721	3.06282	0.0098337	81	0.00210007	0.0999775	0.0455933	-3.18419	-4.87821	NA	NA	NA	NA	NA	NA
COX7C	-0.32215	0.871032	-2.95242	0.00989082	12	0.00567235	0.100265	0.0769681	1.55415	0.582955	1.86832	0.0896458	27	0.445221	0.37933	0.775455
TCEB2	-0.595804	0.658924	-3.02846	0.00994963	19	0.0349867	0.100736	0.205522	2.68387	3.15867	-1.94047	0.0774804	9	0.0530303	0.354507	0.324022
ATP6V1B1	-1.35907	1.2545	-2.90255	0.00995663	15	0.0132716	0.100736	0.120894	0.273259	1.70403	-1.67583	0.137741	5	0.171429	0.455283	0.540293
TTC37	-0.584099	0.632249	-2.94149	0.0100112	16	0.0172119	0.101092	0.14002	0.232286	1.28569	-2.77904	0.0263323	6	0.0174825	0.229849	0.200351
POGLUT1	0.426418	-1.06543	2.90356	0.0100235	77	0.00762086	0.101118	0.0914942	-2.31319	-2.13807	-0.433708	0.676233	14	0.638889	0.861478	0.901722
THG1L	0.363022	-1.11467	2.9398	0.0100414	76	0.0101323	0.101201	0.105273	-2.44344	-2.27556	NA	NA	NA	NA	NA	NA
MRFAP1	-0.852072	0.77547	-2.9763	0.0100673	14	0.0101323	0.101363	0.105273	-2.53206	-2.61457	NA	NA	NA	NA	NA	NA
SLC35F6	-0.749341	1.15103	-2.91174	0.0101238	15	0.0132716	0.101834	0.120894	-1.19038	-0.889711	-0.769485	0.467697	7	0.516667	0.75781	0.833007
KPNA3	0.331023	-0.642599	2.92056	0.0101988	76	0.0101323	0.102489	0.105273	1.29069	0.0921866	2.80797	0.0214762	43	0.0174825	0.212927	0.200351
CD14	-0.755534	-3.82988	2.89207	0.0102437	76	0.0101323	0.102742	0.105273	-0.664601	-1.42005	1.36889	0.198107	31	0.455711	0.52995	0.775455
ACTR10	-0.428964	0.383471	-3.17183	0.0102946	14	0.0101323	0.102857	0.105273	-0.653681	0.0356628	-2.92219	0.0130359	5	0.0110723	0.175059	0.166836
MTCH1	-0.880881	1.18391	-2.89112	0.0102858	14	0.0101323	0.102857	0.105273	0.00703158	0.440365	-2.09192	0.062151	12	0.128205	0.320497	0.472732
NSMCE4A	0.438358	-0.639908	2.92186	0.0102853	78	0.00567235	0.102857	0.0769681	-3.34612	-3.69042	1.27259	0.29129	6	0.533333	0.625316	0.833007
ARID2	-0.215208	0.737482	-2.88462	0.0103094	14	0.0101323	0.102866	0.105273	-1.26348	-1.1374	-0.259333	0.802031	15	0.755051	0.920427	0.961323
RALB	-0.87712	0.61424	-3.04911	0.0103896	13	0.00762086	0.102919	0.0914942	0.904685	1.53133	-2.11652	0.0621084	10	0.0728438	0.320497	0.365411
DPH2	0.452592	-0.56214	2.92054	0.0103775	76	0.0101323	0.102919	0.105273	-1.56454	-2.18629	1.50962	0.157134	35	0.208625	0.475203	0.571873
HLA-B	-0.553243	-4.81311	2.98298	0.0103676	74	0.0172119	0.102919	0.14002	-0.887587	-1.53877	0.765056	0.472285	12	0.730159	0.760217	0.940827
AGT	1.41093	-8.6558	8.76959	0.0103839	6	0.2	0.102919	0.494355	-2.67994	-5.59619	NA	NA	NA	NA	NA	NA
MPP6	0.577001	-1.46135	2.89837	0.0104105	76	0.0101323	0.102956	0.105273	-1.46791	-2.21812	1.51504	0.174209	16	0.190476	0.499286	0.571873
C14orf2	-0.897609	1.10376	-2.92256	0.0104132	17	0.0220182	0.102956	0.15868	0.372854	0.0872577	0.31917	0.757313	16	0.930736	0.899006	1
SERPINB5	-0.424677	-4.38032	3.11156	0.0105406	73	0.0220182	0.103468	0.15868	4.64553	0.410757	8.50369	2.7807e-06	49	0.000582751	0.00678769	0.0568998
ALDH5A1	-0.684367	1.23341	-2.92373	0.0104974	17	0.0220182	0.103468	0.15868	-0.579051	1.32698	-2.61131	0.0230837	8	0.0378788	0.217978	0.281468
VPS52	-0.302574	0.597767	-2.898	0.0104765	17	0.0220182	0.103468	0.15868	0.834524	0.902271	-0.411274	0.6908	21	0.710373	0.86674	0.931018
TTC4	0.418155	-0.923685	2.8732	0.0105444	75	0.0132716	0.103468	0.120894	-1.6673	-1.76684	0.223349	0.82953	15	0.927273	0.933986	1
CETN2	-0.646846	0.728838	-2.90838	0.0105775	15	0.0132716	0.103497	0.120894	-0.790379	-0.116414	-2.4406	0.0311352	7	0.0262238	0.244292	0.240648
NCK2	0.495217	-1.10313	2.87327	0.0105702	74	0.0172119	0.103497	0.14002	-1.85025	-2.5002	2.2512	0.0509062	23	0.109091	0.301587	0.463518
AAGAB	-0.563135	0.540627	-2.90624	0.0106972	15	0.0132716	0.10428	0.120894	-2.78442	-1.29148	-3.84955	0.00634322	1	0.031746	0.129032	0.281468
SPG20	0.106282	-2.41662	2.86527	0.0107366	75	0.0132716	0.104469	0.120894	-1.44449	-2.11881	1.66801	0.155503	17	0.183333	0.472413	0.564334
HSPG2	-0.632196	-3.71855	2.91609	0.0107906	73	0.0220182	0.104657	0.15868	1.10762	-1.52235	3.42445	0.0139507	16	0.0952381	0.178755	0.428802
ATP2A2	-0.689626	0.75543	-2.89415	0.0107961	16	0.0172119	0.104657	0.14002	4.66566	4.78664	-0.409946	0.690394	22	0.804779	0.866453	0.961323
ACAA2	0.524324	-2.2964	2.87996	0.0109376	70	0.0434736	0.105148	0.228001	4.15285	0.74413	3.88404	0.0061752	43	0.0174825	0.127204	0.200351
HEBP1	-1.7451	0.71529	-2.86808	0.0109201	15	0.0132716	0.105148	0.120894	1.35323	2.74271	-2.95543	0.0140449	8	0.0378788	0.178755	0.281468
MORF4L2	-1.21485	0.652336	-3.06947	0.0108996	13	0.00762086	0.105148	0.0914942	-2.3173	-2.59178	1.43757	0.194382	14	0.412698	0.526513	0.76579
TRPM4	-0.663392	0.982148	-2.91575	0.0109131	14	0.0101323	0.105148	0.105273	-1.07888	-1.39206	0.566412	0.586797	14	0.516667	0.819482	0.833007
NECAP2	0.386547	-0.728251	2.86971	0.0109376	72	0.0279287	0.105148	0.183973	-1.79067	-2.08084	0.409162	0.693242	15	0.609524	0.867503	0.890248
GPRC5A	-2.67145	0.310174	-2.86982	0.0110221	16	0.0172119	0.105668	0.14002	-1.41883	-0.0547553	-1.96901	0.193304	1	0.142857	0.525743	0.501026
SRPK1	0.176046	-1.01822	2.85311	0.0111355	73	0.0220182	0.106559	0.15868	0.939911	-0.09514	2.91003	0.0133932	44	0.0110723	0.177197	0.166836
NKRF	0.440512	-0.761815	2.85184	0.011206	76	0.0101323	0.107136	0.105273	0.317844	-1.55473	2.70127	0.0452344	27	0.0121212	0.288425	0.180414
SAP30BP	0.400408	-0.331706	2.85799	0.0112366	78	0.00567235	0.107231	0.0769681	-1.10722	-1.71384	1.82217	0.0983299	41	0.0378788	0.394451	0.281468
GLO1	-0.751696	0.616356	-2.85029	0.0112616	12	0.00567235	0.107371	0.0769681	3.55845	4.06943	-1.52708	0.153802	16	0.317599	0.470448	0.690039
DPH1	0.363009	-0.554761	2.86379	0.0112846	73	0.0220182	0.107394	0.15868	-2.40626	-2.99069	1.7139	0.127618	23	0.177489	0.443856	0.55652
THUMPD1	-0.547753	0.812131	-2.86214	0.011314	12	0.00567235	0.107415	0.0769681	1.46957	2.02372	-1.15687	0.276444	20	0.620047	0.609549	0.890248
WBP11	-0.472303	0.269935	-2.84652	0.0113096	19	0.0349867	0.107415	0.205522	1.56329	1.70612	-0.847994	0.415865	15	0.259324	0.718307	0.625504
TTK	0.295339	-1.08264	2.85963	0.0113177	71	0.0349867	0.107415	0.205522	-1.71508	-2.52485	NA	NA	NA	NA	NA	NA
KIAA1324	-1.40401	1.39252	-2.8573	0.0114189	16	0.0172119	0.107954	0.14002	0.577727	1.94856	-1.18367	0.264514	15	0.445221	0.598681	0.775455
NACC1	-0.597216	0.485891	-2.83049	0.0115404	15	0.0132716	0.108422	0.120894	-0.615625	-0.472316	-0.510891	0.618759	21	0.710373	0.832607	0.931018
ACSL4	-1.51907	-4.95597	2.93976	0.0116605	73	0.0220182	0.10904	0.15868	-0.058429	-3.17539	2.71039	0.0336559	32	0.025974	0.254092	0.240648
MLLT1	-0.494126	0.514444	-2.84906	0.0116511	15	0.0132716	0.10904	0.120894	-2.31706	-1.96617	-0.63228	0.61766	3	0.571429	0.832607	0.869883
PSMB7	-0.379574	0.500716	-2.91629	0.0116978	17	0.0220182	0.109232	0.15868	3.01038	3.05384	-0.220003	0.832598	21	0.710373	0.934299	0.931018
COMT	-0.680312	1.03582	-2.93163	0.0117282	17	0.0220182	0.10932	0.15868	3.91899	4.11855	-0.499591	0.631096	21	0.710373	0.840085	0.931018
CRTC1	-0.773577	0.640895	-2.83948	0.0117232	15	0.0132716	0.10932	0.120894	-2.11213	-1.88573	NA	NA	NA	NA	NA	NA
BRWD1	-0.387341	0.853062	-4.49416	0.0118894	0	0.0571429	0.110171	0.266317	-3.86678	-3.05456	NA	NA	NA	NA	NA	NA
ACSS3	-1.93972	1.23565	-2.91841	0.0119157	13	0.00762086	0.110278	0.0914942	-3.58598	-0.186936	-2.69354	0.027874	8	0.14899	0.233816	0.519549
DDAH1	-1.49857	0.613754	-2.82971	0.011938	18	0.0279287	0.110326	0.183973	2.20493	3.25044	-2.21319	0.0504522	8	0.0378788	0.301552	0.281468
TMA16	0.5752	-0.547513	2.84122	0.011942	72	0.0279287	0.110326	0.183973	-1.67135	-1.57082	-0.221437	0.831463	12	0.787879	0.934299	0.961323
NADK2	-1.0776	0.585603	-2.81362	0.0119583	16	0.0172119	0.110379	0.14002	-0.506042	1.03487	-2.91915	0.0211392	7	0.0262238	0.212927	0.240648
DDX50	0.191907	-0.433662	2.82085	0.0119717	75	0.0132716	0.110405	0.120894	-0.498489	-0.751546	0.919641	0.37627	32	0.382867	0.689916	0.738821
PPP1R37	-0.758111	0.772206	-2.81946	0.0119932	17	0.0220182	0.110505	0.15868	-2.86357	-2.26079	-0.525873	0.682519	2	0.8	0.863369	0.961323
DPP7	-0.699844	1.33374	-2.82637	0.0120975	12	0.00567235	0.111123	0.0769681	1.51086	2.69766	-3.22624	0.00734428	4	0.00699301	0.13738	0.134409
TBC1D4	0.326937	-1.33891	2.87341	0.0120956	76	0.0101323	0.111123	0.105273	0.912166	-0.10136	1.55929	0.152838	32	0.137529	0.470448	0.488659
BAD	-0.660917	0.95641	-2.87592	0.0121029	14	0.0101323	0.111123	0.105273	-2.30768	-2.37444	0.0704856	0.946169	4	0.642857	0.975272	0.905751
NDUFAB1	-0.866671	0.499247	-2.83848	0.0122786	16	0.0172119	0.112538	0.14002	2.17339	2.61178	-1.15072	0.273347	15	0.259324	0.606031	0.625504
TPBG	-1.35869	0.511394	-2.81283	0.0123457	17	0.0220182	0.113053	0.15868	-2.45105	-1.02253	-2.54628	0.0338088	8	0.0734266	0.254464	0.365411
SLC44A2	-0.967093	0.887932	-2.8989	0.0123734	17	0.0220182	0.113108	0.15868	1.57827	1.04115	1.97172	0.076952	36	0.164918	0.353082	0.523493
PEBP1	-0.38858	0.82718	-2.80101	0.0124028	17	0.0220182	0.113224	0.15868	4.87069	5.39058	-1.7205	0.117949	13	0.164918	0.429401	0.523493
PNPO	-0.338089	1.03184	-2.82927	0.01246	16	0.0172119	0.113402	0.14002	0.158696	1.13426	-2.048	0.0652867	9	0.101399	0.326902	0.435381
RIF1	0.342739	-0.685192	2.81226	0.0124858	79	0.00413518	0.113439	0.0646068	-0.416985	-1.71019	2.19403	0.0488458	40	0.0530303	0.298828	0.324022
THSD4	-1.56136	0.83617	-2.79459	0.0125939	13	0.00762086	0.113826	0.0914942	-0.587087	-1.38471	0.502782	0.68599	6	0.857143	0.865375	0.994905
COG1	-0.658633	0.416815	-2.8294	0.0126273	15	0.0132716	0.114029	0.120894	-1.37875	0.35666	-4.62163	0.000600253	3	0.00407925	0.0473469	0.106497
GAPVD1	-0.492466	0.692516	-2.89848	0.0126712	15	0.0132716	0.114224	0.120894	1.11638	1.56211	-1.10036	0.293502	20	0.620047	0.625899	0.890248
NDUFB8	-0.397153	0.898578	-2.80041	0.0126695	13	0.00762086	0.114224	0.0914942	-0.206222	0.0972498	-1.03938	0.319623	16	0.317599	0.645861	0.690039
LPCAT3	-1.01417	0.801845	-2.79115	0.0126927	12	0.00567235	0.114224	0.0769681	-0.19196	-0.143669	-0.0944537	0.92635	19	0.534965	0.969254	0.833007
FAM91A1	-0.0271485	0.694817	-2.8193	0.0127426	16	0.0172119	0.114224	0.14002	-0.0107091	0.478199	-1.60423	0.138281	15	0.259324	0.45551	0.625504
CANT1	-0.466973	1.01468	-2.78564	0.0127046	18	0.0279287	0.114224	0.183973	-0.368543	0.23412	-1.16309	0.277016	13	0.294872	0.610275	0.686815
MPHOSPH10	0.352611	-0.348379	2.94566	0.0127476	72	0.0279287	0.114224	0.183973	-1.35211	-1.23451	-0.257837	0.801904	19	0.876263	0.920427	0.995728
GGCT	-1.35495	0.773974	-2.78269	0.0128206	14	0.0101323	0.114414	0.105273	2.68901	3.91709	-2.76672	0.0190927	7	0.0262238	0.203492	0.240648
WDR91	0.529669	-0.782482	2.78668	0.0128004	68	0.0652536	0.114414	0.280362	-1.12864	-2.30009	1.91434	0.112913	19	0.222222	0.422634	0.607441
EXOC8	-0.229389	0.604427	-2.79664	0.012881	15	0.0132716	0.114477	0.120894	-0.556935	0.137085	-2.72243	0.0322647	7	0.0262238	0.248449	0.240648
TBPL1	0.230706	-0.735432	2.79255	0.0128578	73	0.0220182	0.114477	0.15868	-3.00632	-3.30595	0.872049	0.42324	10	0.228571	0.724495	0.620626
VTI1B	-0.647731	0.662556	-2.81028	0.0128773	15	0.0132716	0.114477	0.120894	-2.11519	-1.83942	-0.28279	0.792729	9	0.833333	0.915777	0.984012
OTUB1	-0.561129	0.672733	-2.81028	0.01286	12	0.00567235	0.114477	0.0769681	3.14204	3.19815	-0.191039	0.851826	21	0.710373	0.944102	0.931018
RABL3	-0.280889	0.526903	-2.78991	0.0128975	14	0.0101323	0.114485	0.105273	-0.886225	-0.743724	-0.553403	0.594241	14	0.638889	0.821047	0.901722
RPL7L1	0.382019	-0.501915	2.86938	0.012945	74	0.0172119	0.114613	0.14002	0.0757801	-0.669344	4.2029	0.00128261	47	0.002331	0.0668929	0.084925
ACOX3	-1.35175	0.820675	-2.96044	0.0129377	14	0.0101323	0.114613	0.105273	-1.26841	1.05193	-4.07379	0.00187486	4	0.00699301	0.0775684	0.134409
MXRA5	-0.834507	-3.76858	2.77399	0.0130005	73	0.0220182	0.114909	0.15868	-2.27996	-3.84954	3.23575	0.0675021	6	0.2	0.330869	0.571873
TIMM22	-0.460667	0.652203	-2.85021	0.0130312	16	0.0172119	0.115083	0.14002	-2.14818	-2.46415	1.1642	0.283166	15	0.285714	0.616875	0.674496
STAU2	-0.870866	0.58371	-2.8385	0.0130764	15	0.0132716	0.115385	0.120894	-0.848042	-0.343835	-0.724574	0.483867	19	0.835664	0.768208	0.984012
DLG5	-0.734589	0.689465	-2.80641	0.0130991	15	0.0132716	0.11539	0.120894	-1.54921	-2.10833	NA	NA	NA	NA	NA	NA
MPI	-0.705437	0.595208	-2.80939	0.0133243	15	0.0132716	0.115864	0.120894	-0.00246476	1.12941	-3.34361	0.0127703	3	0.00407925	0.173662	0.106497
MIEN1	-2.4236	-0.393285	-2.83867	0.0133396	17	0.0220182	0.115864	0.15868	-1.56537	-0.0718067	-2.01201	0.0719335	7	0.106061	0.343467	0.452216
ATP5L	-0.436673	0.764279	-2.77639	0.013235	17	0.0220182	0.115864	0.15868	2.217	2.60627	-1.9125	0.0809952	14	0.208625	0.364414	0.571873
NOL3	-1.7113	0.937539	-2.83039	0.0133311	16	0.0172119	0.115864	0.14002	-1.08979	-0.349037	-1.62441	0.155127	6	0.163636	0.471564	0.523493
UTP3	0.369331	-0.5744	2.81273	0.0132554	73	0.0220182	0.115864	0.15868	-1.02121	-1.92379	1.54331	0.175502	25	0.267677	0.501639	0.636531
MMAB	-0.523193	1.09253	-2.79613	0.0133336	16	0.0172119	0.115864	0.14002	-0.965268	-0.322593	-1.16132	0.273014	10	0.267677	0.605567	0.636531
DIABLO	-0.412248	1.00015	-2.84562	0.0131736	15	0.0132716	0.115864	0.120894	1.43805	1.85471	-1.07131	0.305575	15	0.259324	0.632853	0.625504
GPR89A	-0.786075	0.781528	-2.76442	0.0132647	19	0.0349867	0.115864	0.205522	-0.953957	-1.14127	0.487982	0.635996	27	0.804779	0.842359	0.961323
ATG3	0.147664	-0.741706	2.76703	0.0133543	72	0.0279287	0.115864	0.183973	0.0261455	-0.108215	0.31795	0.757361	24	1	0.899006	1
PRAF2	-1.82998	0.820399	-2.81017	0.0132291	13	0.0330111	0.115864	0.205522	-0.405976	-0.489837	0.188637	0.853535	25	1	0.944102	1
IRAK4	-1.07816	0.630663	-2.78628	0.0133466	17	0.0220182	0.115864	0.15868	-2.26841	-0.719641	NA	NA	NA	NA	NA	NA
NUMA1	-0.544189	0.904775	-2.7561	0.0135015	15	0.0132716	0.116569	0.120894	5.085	5.59368	-1.37081	0.195599	15	0.259324	0.526987	0.625504
RUFY2	-0.566441	0.763109	-2.75981	0.0134942	17	0.0220182	0.116569	0.15868	-2.58391	-2.79793	0.819663	0.473373	4	0.8	0.760951	0.961323
NOL9	0.496772	-0.257369	2.78463	0.0135352	74	0.0172119	0.116744	0.14002	0.224249	-0.637944	2.62969	0.0289258	42	0.0262238	0.236939	0.240648
FBXW9	-0.651594	0.917814	-2.96811	0.0135442	15	0.0132716	0.116744	0.120894	-2.87994	-1.95869	-1.50392	0.193215	4	0.628571	0.525743	0.890248
ECE2	0.402781	-1.05899	2.75953	0.0135582	75	0.0132716	0.116768	0.120894	-2.20529	-1.81191	-0.690393	0.577885	4	0.857143	0.813666	0.994905
OSBPL9	2.74374	-1.44806	3.17556	0.0135742	24	0.015873	0.11681	0.14002	-0.207351	-0.223489	0.0321523	0.975141	29	0.620047	0.990355	0.890248
WDR18	0.538443	-0.255489	2.97557	0.0136672	77	0.00762086	0.11732	0.0914942	0.86469	0.0839245	2.35618	0.036496	39	0.0728438	0.265534	0.365411
PLA2G4A	-1.04251	-3.93754	2.865	0.0137306	81	0.00210007	0.11767	0.0455933	-1.58006	-3.93539	1.80046	0.135875	9	0.190476	0.452483	0.571873
NAPRT1	-2.05933	0.954054	-2.7686	0.0137646	17	0.0220182	0.117792	0.15868	0.559142	2.81152	-1.92123	0.0889205	9	0.101399	0.378474	0.435381
H6PD	-0.142421	-1.41955	2.75316	0.0138482	77	0.00762086	0.118191	0.0914942	-0.344984	-1.32375	2.11264	0.0566458	35	0.208625	0.312335	0.571873
MFGE8	-1.11095	-4.88451	2.84184	0.0139297	71	0.0349867	0.118596	0.205522	1.76806	-4.6842	6.74864	9.68899e-05	28	0.00606061	0.0295635	0.134409
PAF1	-0.246841	0.57666	-2.74187	0.0139729	17	0.0220182	0.118769	0.15868	-0.198907	-0.0229444	-0.659346	0.522234	30	0.534965	0.79063	0.833007
CWC22	0.42894	-0.165143	2.79222	0.0139843	73	0.0220182	0.118769	0.15868	-2.05689	-2.16645	0.532235	0.613755	10	0.904762	0.832417	0.995728
FAM83H	-0.786617	1.31106	-2.77821	0.0140937	15	0.0132716	0.119407	0.120894	1.61331	2.01708	-1.02841	0.324418	16	0.317599	0.651545	0.690039
TIMM50	-0.266686	0.764996	-2.75087	0.0140914	16	0.0172119	0.119407	0.14002	0.973607	1.14644	-0.537261	0.602124	23	0.901515	0.826186	0.995728
PDCD11	0.538518	-0.418969	2.77025	0.01431	69	0.0534759	0.120443	0.254928	2.00389	0.882685	3.85437	0.00419476	46	0.00407925	0.111298	0.106497
RDX	-0.0471455	-2.0837	2.76604	0.0143031	70	0.0434736	0.120443	0.228001	1.53687	0.603271	1.76658	0.111022	38	0.0973193	0.421468	0.428802
EBAG9	-0.670914	0.854319	-2.80223	0.0142664	14	0.0101323	0.120443	0.105273	-1.16681	-0.967149	NA	NA	NA	NA	NA	NA
RGL2	-0.794566	0.712067	-2.72803	0.0143431	16	0.0172119	0.120443	0.14002	-1.06567	-1.7061	NA	NA	NA	NA	NA	NA
COX7A2L	-0.209134	1.10386	-2.72391	0.0144404	17	0.0220182	0.120908	0.15868	-0.244262	0.448373	-1.62506	0.131091	13	0.164918	0.446309	0.523493
AHCY	-0.363856	0.597759	-2.80027	0.0144409	20	0.0434736	0.120908	0.228001	5.51373	5.40784	0.579678	0.576083	33	0.317599	0.813163	0.690039
CEP97	-0.459294	0.614913	-2.72628	0.0144449	18	0.0279287	0.120908	0.183973	-2.24121	-2.72259	NA	NA	NA	NA	NA	NA
EXOSC2	0.57546	-0.155512	2.72221	0.0144875	72	0.0279287	0.121131	0.183973	-0.745264	-0.989262	0.534467	0.605311	34	0.259324	0.827304	0.625504
CDAN1	-0.203604	0.689488	-2.7256	0.0144949	18	0.0279287	0.121131	0.183973	-4.64512	-2.38631	NA	NA	NA	NA	NA	NA
OSBPL11	0.406184	-0.281288	2.72196	0.0145609	76	0.0101323	0.121586	0.105273	-2.68648	-2.65236	-0.0675803	0.948383	8	1	0.975776	1
ITGB5	-1.20958	0.768353	-2.73398	0.0147181	18	0.0279287	0.122604	0.183973	-1.29808	-0.423882	-1.38332	0.194079	10	0.137529	0.526386	0.488659
DCTN5	-0.333401	0.368464	-2.73071	0.0147454	19	0.0349867	0.122635	0.205522	-1.85804	-1.39903	-1.82701	0.107918	7	0.0930736	0.412252	0.428802
CASP1	-0.224836	-3.35071	2.72483	0.0147813	70	0.0434736	0.12264	0.228001	-1.04923	-2.10909	2.64119	0.102587	6	0.2	0.400458	0.571873
HAPLN3	-0.899574	-4.16671	2.83699	0.0147777	75	0.0132716	0.12264	0.120894	0.475606	-2.12133	NA	NA	NA	NA	NA	NA
PBX1	-0.589435	0.778966	-2.76176	0.01486	15	0.0132716	0.122999	0.120894	-2.67398	-2.37622	-0.758137	0.569952	5	0.857143	0.810048	0.994905
SUCLG2	-0.627367	0.527634	-2.72514	0.014916	15	0.0132716	0.123364	0.120894	2.69373	3.3686	-2.58596	0.0251601	7	0.0262238	0.227888	0.240648
AHCYL1	-0.683793	0.659109	-2.90299	0.014937	11	0.00413518	0.123398	0.0646068	2.3275	3.10673	-2.53064	0.0271775	7	0.0262238	0.231959	0.240648
PRNP	0.00190446	-2.58725	2.70976	0.0150394	74	0.0172119	0.12409	0.14002	-0.988531	-2.03682	2.17555	0.148442	6	0.2	0.467506	0.571873
CYP4X1	-2.5674	0.629038	-2.79752	0.0150731	17	0.0220182	0.124171	0.15868	-1.52368	-0.579877	NA	NA	NA	NA	NA	NA
EXOC5	-0.189916	0.594597	-2.70272	0.0152301	16	0.0172119	0.124903	0.14002	0.101822	0.534791	-1.31155	0.223699	16	0.317599	0.560358	0.690039
ZFYVE16	-0.717156	0.319518	-2.72731	0.015278	17	0.0220182	0.125167	0.15868	-2.72331	-2.38704	-0.758849	0.502688	3	0.8	0.779087	0.961323
CHCHD6	-1.12461	0.592302	-2.72811	0.0154022	17	0.0220182	0.125986	0.15868	-1.03688	-0.324729	-1.30725	0.22755	7	0.352381	0.563908	0.738653
PPIP5K2	-0.492966	0.66418	-2.70685	0.0155293	19	0.0349867	0.126628	0.205522	-1.95892	-0.624722	-3.05853	0.0107141	2	0.002331	0.154296	0.084925
DOCK6	-0.643793	0.677225	-2.75007	0.0156516	15	0.0132716	0.127128	0.120894	-2.54565	-1.16377	-1.71166	0.165402	2	0.533333	0.488797	0.833007
ZFPL1	-0.532523	0.754225	-2.90314	0.0157307	17	0.0220182	0.127473	0.15868	-0.526921	-0.144651	-0.884173	0.395064	16	0.317599	0.705966	0.690039
C4orf27	0.258452	-0.508208	2.68363	0.0158807	73	0.0220182	0.128289	0.15868	-0.88633	-1.67585	1.60786	0.139696	28	0.365967	0.458948	0.738821
COX6C	-0.814222	0.875883	-2.67707	0.0159302	18	0.0279287	0.12849	0.183973	2.73381	2.41054	1.26297	0.235704	30	0.534965	0.569731	0.833007
DIDO1	-0.273126	0.665899	-2.6758	0.0160008	15	0.0132716	0.128747	0.120894	-0.764748	-0.0735711	-1.33214	0.207836	12	0.128205	0.541446	0.472732
MYO9B	0.254799	-0.786081	2.74593	0.0160943	77	0.00762086	0.128777	0.0914942	-0.749785	-1.6717	2.43653	0.049547	34	0.0734266	0.301552	0.365411
SRP9	-0.281058	0.606769	-2.71986	0.0160953	15	0.0132716	0.128777	0.120894	3.4783	3.99389	-1.91645	0.0815765	11	0.0973193	0.365373	0.428802
FBLIM1	-0.139336	-2.70613	2.69974	0.0160721	71	0.0349867	0.128777	0.205522	-0.349632	-1.36848	1.86052	0.106063	15	0.166667	0.408243	0.52767
TAOK2	-0.837848	0.235199	-2.68798	0.0160655	12	0.00567235	0.128777	0.0769681	-2.96036	-2.06569	NA	NA	NA	NA	NA	NA
RAD23B	-0.740995	0.603097	-2.7094	0.0161496	16	0.0172119	0.12906	0.14002	3.59102	3.98975	-1.55211	0.147593	13	0.164918	0.467039	0.523493
GGA2	-0.633857	1.02717	-2.78011	0.0161715	17	0.0220182	0.129097	0.15868	-1.03966	0.215924	-1.72974	0.11193	12	0.234266	0.421943	0.625504
RPS12	0.201405	-0.253681	2.69875	0.0161789	74	0.0172119	0.129097	0.14002	4.79884	4.64933	0.654276	0.525304	28	0.710373	0.792011	0.931018
NOP2	0.488911	-0.647985	2.74208	0.0162419	75	0.0132716	0.129153	0.120894	2.14927	1.26349	4.51212	0.000909951	47	0.002331	0.0541504	0.084925
SFXN2	-1.49603	0.273349	-2.76599	0.0162113	14	0.0101323	0.129153	0.105273	-1.47821	0.0894738	-2.58475	0.0241957	7	0.0262238	0.222903	0.240648
SH3KBP1	-0.913801	-4.29423	2.82715	0.0162604	76	0.0101323	0.129153	0.105273	-0.496842	-3.42031	2.73984	0.0331377	22	0.0380952	0.252017	0.282217
SPARC	-3.24302	-7.30506	2.77311	0.0163265	73	0.0220182	0.12958	0.15868	-0.527806	-1.19619	0.561644	0.588321	15	0.927273	0.819963	1
ZC2HC1A	-1.18559	0.918471	-2.67319	0.0163556	16	0.0172119	0.129712	0.14002	-2.46308	-1.8054	NA	NA	NA	NA	NA	NA
TM9SF1	-0.509307	0.614284	-2.7317	0.0164046	19	0.0349867	0.130002	0.205522	0.251496	0.715154	-1.10659	0.298811	20	0.620047	0.630413	0.890248
PLOD3	-0.633737	-2.351	2.8515	0.0165191	73	0.0220182	0.130163	0.15868	1.55167	0.0389858	3.36393	0.00598412	49	0.000582751	0.126818	0.0568998
CARM1	0.300124	-1.12738	2.66964	0.0165249	72	0.0279287	0.130163	0.183973	1.65627	0.772535	2.7987	0.0171103	42	0.0262238	0.197945	0.240648
KLC4	-0.559057	0.595748	-2.66684	0.016513	15	0.0132716	0.130163	0.120894	-0.215941	0.161691	-0.674834	0.512574	14	0.208625	0.784459	0.571873
RIOK1	0.510336	-0.529927	2.78501	0.0164992	75	0.0132716	0.130163	0.120894	-1.90104	-3.05557	NA	NA	NA	NA	NA	NA
TP53BP1	-0.514343	0.510603	-2.75993	0.0165969	18	0.0279287	0.130533	0.183973	0.474977	1.75133	-2.18422	0.061902	8	0.0378788	0.320497	0.281468
FAF2	-1.07514	0.332801	-2.65601	0.0166351	21	0.0534759	0.130614	0.254928	1.49373	2.10571	-1.45376	0.173673	14	0.208625	0.499286	0.571873
GCN1L1	-0.167618	0.705732	-2.81182	0.0166567	11	0.00413518	0.130614	0.0646068	4.47086	4.81097	-1.38366	0.202506	9	0.0530303	0.535555	0.324022
DHRS13	-0.340833	0.800162	-2.66333	0.0166699	13	0.00762086	0.130614	0.0914942	-2.79924	-1.89317	-1.3953	0.363705	1	0.266667	0.682401	0.636531
VAC14	0.422233	-0.475025	2.67117	0.0168261	73	0.0220182	0.131361	0.15868	-0.00505932	-0.647074	1.79356	0.106033	34	0.259324	0.408243	0.625504
NTHL1	-0.373285	0.925871	-2.65009	0.0168491	21	0.0534759	0.131425	0.254928	-2.66821	-2.19809	-0.651401	0.550798	4	0.628571	0.802206	0.890248
SRP68	-0.137102	0.40632	-2.64936	0.0168639	17	0.0220182	0.131442	0.15868	2.54954	2.66188	-0.559837	0.587317	21	0.710373	0.819482	0.931018
ZC3H18	0.453963	-0.452428	2.67663	0.0169326	73	0.0220182	0.131683	0.15868	-1.49106	-2.06325	1.95918	0.078913	28	0.106061	0.358224	0.452216
PIGU	-0.733911	0.707048	-2.65426	0.0169212	18	0.0279287	0.131683	0.183973	-0.854577	-0.999755	0.372123	0.717098	22	0.945221	0.877302	1
SCAMP4	-0.721906	0.432347	-2.64767	0.016962	18	0.0279287	0.131764	0.183973	-0.855941	-0.887701	0.0784353	0.941919	6	0.857143	0.975219	0.994905
NAA10	0.206337	-0.703955	2.64548	0.0170384	74	0.0172119	0.132111	0.14002	2.46333	1.66165	2.77549	0.0219643	47	0.002331	0.213862	0.084925
NAA15	0.183588	-0.94572	2.64163	0.0172022	76	0.0101323	0.133035	0.105273	3.61229	2.42682	3.94739	0.00280285	48	0.0011655	0.0928765	0.0729484
USP47	-0.443717	0.5085	-2.72608	0.0171982	15	0.0132716	0.133035	0.120894	0.36844	1.26916	-1.95078	0.0800212	13	0.164918	0.36113	0.523493
PLEKHF1	-0.621849	-3.33138	2.69448	0.017184	75	0.0132716	0.133035	0.120894	-0.0882295	-1.45193	0.870316	0.448303	4	0.8	0.742406	0.961323
RFK	-0.601369	0.625377	-2.70306	0.0172617	19	0.0349867	0.133347	0.205522	-4.61001	-4.39495	NA	NA	NA	NA	NA	NA
WDR12	0.492173	-0.657609	2.85049	0.017415	70	0.0434736	0.133916	0.228001	0.989017	-0.0443001	2.81834	0.023881	45	0.00699301	0.220811	0.134409
GFM2	-0.488722	0.793249	-2.63392	0.0174461	17	0.0220182	0.133916	0.15868	-1.87564	-1.00728	-2.15161	0.0546086	8	0.0734266	0.30746	0.365411
UBE3A	-0.499456	0.638952	-2.68795	0.0174408	18	0.0279287	0.133916	0.183973	-0.113239	0.761285	-1.83692	0.106452	11	0.0973193	0.40863	0.428802
HLTF	-0.676388	0.425844	-2.63606	0.0173886	17	0.0220182	0.133916	0.15868	-1.73861	-1.06268	-1.29082	0.227223	11	0.309524	0.563908	0.690039
ATP5S	-0.852548	0.888451	-2.75206	0.0174064	17	0.0220182	0.133916	0.15868	-1.27203	-1.47396	0.354104	0.73264	18	0.662338	0.88731	0.925673
KRT1	0.529158	-1.34594	2.72494	0.0175697	45	0.0540793	0.13443	0.257216	0.906669	1.05886	-0.2735	0.792073	21	0.710373	0.915777	0.931018
GOLGA2	-0.732616	0.594394	-2.63589	0.0176774	18	0.0279287	0.134539	0.183973	1.73286	2.54215	-2.84875	0.0147584	6	0.0174825	0.179677	0.200351
LAMC1	-0.801279	-4.16965	2.63852	0.0177017	72	0.0279287	0.134539	0.183973	2.16873	0.302113	2.90142	0.0150002	43	0.0174825	0.180393	0.200351
GPX4	-0.743174	0.555945	-2.71088	0.0176027	15	0.0132716	0.134539	0.120894	2.1663	2.71572	-2.33116	0.0473534	10	0.0728438	0.295386	0.365411
PITPNB	0.0819289	-1.06648	2.65305	0.0176502	75	0.0132716	0.134539	0.120894	1.99562	1.37093	2.2451	0.0498078	40	0.0530303	0.301552	0.324022
NMRAL1	-0.409395	0.889918	-2.66188	0.0176512	17	0.0220182	0.134539	0.15868	-0.896857	-0.219527	-1.31695	0.215666	13	0.294872	0.551523	0.686815
MAN2C1	-0.68573	0.448743	-2.629	0.0176354	16	0.0172119	0.134539	0.14002	1.44675	1.34628	0.156759	0.8835	8	1	0.952362	1
TSPAN15	-1.35468	0.43827	-2.64767	0.0177042	16	0.0172119	0.134539	0.14002	-2.87809	-2.87658	-0.00208218	0.998669	3	1	0.999283	1
PIGS	-0.345577	0.552623	-2.63164	0.0177279	16	0.0172119	0.134548	0.14002	0.375735	0.634208	-0.919093	0.378089	18	0.455711	0.691077	0.775455
CBL	0.397787	-0.884574	2.64592	0.0178343	75	0.0132716	0.134968	0.120894	-1.3044	-2.1184	2.11274	0.0610199	29	0.0930736	0.319682	0.428802
NOL10	0.381645	-0.546777	2.62482	0.0178164	79	0.00413518	0.134968	0.0646068	-1.06879	-2.10065	1.43	0.183302	27	0.14899	0.513119	0.519549
TMED2	-0.737077	0.650546	-2.62667	0.0178323	19	0.0349867	0.134968	0.205522	2.89309	3.14475	-0.746124	0.470081	21	0.710373	0.759079	0.931018
CRBN	-0.311581	0.938	-2.62458	0.0179103	17	0.0220182	0.13525	0.15868	-0.358062	0.042176	-1.28529	0.235569	10	0.527273	0.569731	0.833007
RRP1	0.547769	-0.543612	2.75172	0.018064	71	0.0349867	0.135718	0.205522	0.537906	-0.782822	4.3303	0.00281559	47	0.002331	0.0928765	0.084925
PIK3R2	-0.546823	0.513217	-2.61587	0.0180767	20	0.0434736	0.135718	0.228001	-2.32828	-1.44547	-3.7993	0.011004	0	0.0238095	0.157256	0.240648
CORO1C	0.375256	-1.60639	2.63987	0.0181269	74	0.0172119	0.135998	0.14002	3.40404	2.29248	3.57998	0.00438799	46	0.00407925	0.112748	0.106497
NCAPD3	0.317263	-0.686619	2.62211	0.01817	73	0.0220182	0.136223	0.15868	-2.50758	-3.67611	NA	NA	NA	NA	NA	NA
KRT14	-2.30673	-6.5073	2.63223	0.0182287	73	0.0220182	0.136271	0.15868	4.63118	1.72054	3.76984	0.00653261	46	0.00407925	0.131249	0.106497
GSPT1	-0.471363	0.356234	-2.63583	0.0182467	17	0.0220182	0.136308	0.15868	3.98338	4.326	-0.95352	0.364548	21	0.710373	0.682581	0.931018
LTA4H	-0.663713	0.513566	-2.69433	0.0182962	14	0.0101323	0.136323	0.105273	3.29117	4.20186	-3.16363	0.00818332	5	0.0110723	0.142257	0.166836
CDC42BPB	-1.32903	-0.0817508	-2.61116	0.0183658	19	0.0349867	0.136323	0.205522	-0.605411	-0.198575	-0.660123	0.525212	19	0.534965	0.792011	0.833007
B3GNT1	-1.20357	0.203201	-2.6338	0.0183594	13	0.00762086	0.136323	0.0914942	-2.22863	-2.1294	-0.221133	0.857318	7	0.857143	0.944102	0.994905
TARBP1	0.364103	-0.807177	2.61294	0.0183665	72	0.0279287	0.136323	0.183973	-2.75193	-2.85161	0.158162	0.879357	9	0.833333	0.951729	0.984012
PPP1R18	0.277437	-2.132	2.68163	0.0183361	74	0.0172119	0.136323	0.14002	-2.24345	-3.24857	NA	NA	NA	NA	NA	NA
TC2N	-1.53372	1.06857	-2.64302	0.0182998	12	0.00567235	0.136323	0.0769681	-0.929381	-1.13015	NA	NA	NA	NA	NA	NA
MICALL1	0.186345	-1.40593	2.68367	0.0183949	73	0.0220182	0.136436	0.15868	-1.66943	-2.34021	2.33306	0.06702	8	0.380952	0.330091	0.738821
TSPYL1	-0.396895	0.453093	-2.63522	0.0184965	17	0.0220182	0.136995	0.15868	-4.27785	-3.6288	NA	NA	NA	NA	NA	NA
ATP9A	-0.982784	1.00974	-2.61639	0.0185168	18	0.0279287	0.137048	0.183973	-2.16504	-1.88708	-0.758131	0.465866	11	0.309524	0.756259	0.690039
FUBP3	-0.351006	0.470332	-2.60355	0.0185461	19	0.0349867	0.13707	0.205522	2.40241	2.69618	-1.50075	0.159381	12	0.128205	0.47942	0.472732
S100A2	-2.62481	-7.38298	2.74545	0.0187921	71	0.0349867	0.138029	0.205522	1.09062	-1.45706	3.076	0.0109319	46	0.00407925	0.15697	0.106497
OXR1	-0.315873	0.903334	-2.59965	0.0187995	17	0.0220182	0.138029	0.15868	-0.413994	0.473216	-2.65194	0.0211811	7	0.0262238	0.212927	0.240648
COLGALT1	-0.219274	-1.77585	2.61892	0.0187625	70	0.0434736	0.138029	0.228001	2.31409	0.642268	2.4891	0.0364016	43	0.0174825	0.265243	0.200351
CRTAP	-0.986881	-2.91418	2.74353	0.0188271	70	0.0434736	0.138029	0.228001	0.792696	-0.336645	2.25638	0.0449048	39	0.0728438	0.288425	0.365411
LEPRE1	-0.74199	-2.86326	2.72542	0.0187457	73	0.0220182	0.138029	0.15868	0.768223	-0.963406	2.29196	0.0463885	29	0.0930736	0.293353	0.428802
UTP15	0.417056	-0.378743	2.64594	0.0186936	72	0.0279287	0.138029	0.183973	-0.108646	-0.860992	1.9421	0.0774379	39	0.0728438	0.354507	0.365411
POF1B	-1.9214	1.01142	-2.81097	0.0188347	14	0.0101323	0.138029	0.105273	-2.31214	-0.350807	-1.97347	0.0939704	4	0.114286	0.38649	0.471236
ATP6V0D1	-0.314955	0.565931	-2.5985	0.0187511	11	0.00413518	0.138029	0.0646068	1.08008	1.51617	-1.0795	0.318951	16	0.317599	0.645543	0.690039
YIPF6	-0.887034	0.416142	-2.60033	0.0189044	18	0.0279287	0.138248	0.183973	-2.24304	-1.27126	-2.13746	0.079888	6	0.0732323	0.361123	0.365411
CROT	-2.83622	0.288916	-2.6733	0.0189384	15	0.0244344	0.138399	0.174644	-3.35824	-1.03589	NA	NA	NA	NA	NA	NA
NOC4L	0.52066	-0.216638	2.6134	0.0189557	73	0.0220182	0.138428	0.15868	-0.410538	-1.25309	3.95639	0.00201032	48	0.0011655	0.0797919	0.0729484
CSNK2A2	0.389769	-0.70975	2.605	0.0190187	76	0.0101323	0.138597	0.105273	0.955593	0.0430514	3.14416	0.00847902	45	0.00699301	0.142681	0.134409
PEX16	-0.251607	1.24076	-2.62709	0.0190156	16	0.0172119	0.138597	0.14002	-2.4572	-1.85505	-1.17816	0.298936	4	0.628571	0.630413	0.890248
VCPIP1	-0.722221	0.664199	-2.60474	0.0191065	17	0.0220182	0.138752	0.15868	-0.0157342	1.26934	-1.72831	0.114176	15	0.259324	0.424278	0.625504
VMP1	-1.42683	-0.127917	-2.61313	0.0190988	18	0.0279287	0.138752	0.183973	-1.9823	-1.77696	-0.307189	0.771092	7	0.885714	0.905527	0.995728
S100A1	-0.841067	-4.28131	2.66295	0.0191838	72	0.0279287	0.138981	0.183973	2.41259	-0.986613	1.9188	0.0886454	26	0.0519481	0.378318	0.324022
RAB10	-0.328838	0.523121	-2.60741	0.0191913	19	0.0349867	0.138981	0.205522	3.01036	3.05431	-0.165	0.872294	22	0.804779	0.949296	0.961323
HTT	-0.22815	0.728752	-2.63857	0.0192617	20	0.0434736	0.139393	0.228001	-1.54984	0.215451	-2.48	0.0304827	10	0.0728438	0.24355	0.365411
UBQLN2	0.231128	-0.979847	2.58863	0.0195285	66	0.0947195	0.14064	0.338734	0.682776	-0.135212	2.84549	0.0176213	41	0.0378788	0.199624	0.281468
RABGEF1	-0.416199	1.09926	-2.59925	0.019648	19	0.0349867	0.141014	0.205522	-1.61972	-0.849161	-2.14922	0.0615934	6	0.0732323	0.320497	0.365411
DDRGK1	-0.600086	0.511445	-2.5947	0.0196368	23	0.0788932	0.141014	0.307459	0.608737	1.18285	-1.73565	0.122369	11	0.0973193	0.437349	0.428802
CNN2	-0.0708411	-3.06447	2.60148	0.0196182	73	0.0220182	0.141014	0.15868	1.50251	0.963474	1.57915	0.151858	38	0.0973193	0.470448	0.428802
NDUFB6	-0.270276	0.546869	-2.61511	0.0196375	20	0.0434736	0.141014	0.228001	-0.771919	-0.885729	0.221047	0.829243	20	0.620047	0.933878	0.890248
FUT8	-0.893046	0.993744	-2.62435	0.0197279	17	0.0220182	0.141295	0.15868	-2.69044	-0.155621	-4.39573	0.00935635	0	0.0238095	0.146874	0.240648
DNTTIP1	-0.0113161	0.562102	-2.5805	0.0197129	19	0.0349867	0.141295	0.205522	-3.15334	-2.42103	-1.209	0.30518	4	0.342857	0.632853	0.723316
ANKRD50	-0.617447	0.880873	-2.68195	0.0197426	16	0.0172119	0.141303	0.14002	-1.86782	-1.5231	-0.274203	0.796447	9	0.904762	0.917711	0.995728
STBD1	-1.90498	-0.0587348	-2.58526	0.0197604	21	0.0534759	0.141334	0.254928	-3.4482	-1.8576	-2.74217	0.0762628	1	0.114286	0.352237	0.471236
LRRC41	-0.562236	0.639195	-2.62641	0.0198184	15	0.0132716	0.141624	0.120894	-1.21203	-0.265515	-1.42858	0.196488	8	0.246753	0.528514	0.625504
PEX11A	-1.06471	1.61424	-2.57836	0.0198282	19	0.0349867	0.141624	0.205522	-1.30374	-0.986172	NA	NA	NA	NA	NA	NA
ARF5	-0.832164	0.321318	-2.80429	0.0199111	11	0.00413518	0.141937	0.0646068	2.34603	2.73441	-1.20233	0.254856	15	0.259324	0.590203	0.625504
LLGL2	-1.12439	0.74147	-2.56793	0.0199669	20	0.0434736	0.142035	0.228001	0.139247	0.776906	-0.838516	0.419131	15	0.259324	0.720746	0.625504
PTMS	-1.42345	0.240274	-2.5734	0.0199541	19	0.0349867	0.142035	0.205522	2.11227	2.48518	-0.546214	0.596856	18	0.455711	0.822657	0.775455
GALNT11	-0.521804	0.689267	-2.83869	0.0200454	3	0.0424242	0.142298	0.228001	-0.712748	-1.12744	0.832137	0.480508	4	0.8	0.765329	0.961323
POLD3	0.445814	-0.562261	2.56955	0.0200906	72	0.0279287	0.142522	0.183973	-1.40676	-2.13336	1.25281	0.243193	21	0.329004	0.576344	0.70846
RANGAP1	0.319753	-0.261607	2.56156	0.0202425	75	0.0132716	0.143307	0.120894	3.03357	2.58883	2.04004	0.0640301	38	0.0973193	0.324268	0.428802
AIMP1	-0.362077	0.50863	-2.59977	0.0202345	14	0.0101323	0.143307	0.105273	2.89708	3.33658	-2.07928	0.0713544	12	0.128205	0.342124	0.472732
RRM2B	-0.838319	0.83553	-2.63671	0.0202633	18	0.0279287	0.143356	0.183973	-1.21435	-0.277082	-1.50818	0.165093	13	0.294872	0.488765	0.686815
ARL3	-1.27999	0.497285	-2.7086	0.0203499	20	0.0434736	0.143735	0.228001	1.55048	2.59112	-3.81835	0.00327831	5	0.0110723	0.101716	0.166836
ASL	-1.03014	1.09559	-2.57119	0.0203866	21	0.0534759	0.143838	0.254928	-0.891559	0.583874	-2.43529	0.0355668	9	0.0530303	0.262679	0.324022
TPP1	-1.43699	0.612003	-2.55261	0.0206064	19	0.0349867	0.144703	0.205522	1.18591	2.72946	-2.73172	0.0283657	7	0.0262238	0.235086	0.240648
ALDH6A1	-1.03658	0.652567	-2.55951	0.0205837	15	0.0132716	0.144703	0.120894	2.22663	3.02771	-2.19346	0.0489904	7	0.0262238	0.299338	0.240648
EVL	-3.03851	0.284065	-2.5881	0.0207798	15	0.0132716	0.145626	0.120894	-3.31877	-0.0812509	-2.12284	0.0628074	5	0.109091	0.320738	0.463518
BAG1	-1.04656	0.920749	-2.61873	0.0208705	18	0.0279287	0.146164	0.183973	-1.66202	0.36471	-2.58506	0.0263387	8	0.0378788	0.229849	0.281468
SLC2A1	0.0690207	-1.98093	2.57493	0.0209206	73	0.0220182	0.146416	0.15868	3.25161	0.306943	8.28974	7.35571e-06	49	0.000582751	0.00876097	0.0568998
WDR7	-0.510639	0.406012	-2.58623	0.0213967	16	0.0172119	0.14865	0.14002	-3.19602	-2.0141	-3.93884	0.00773212	0	0.00952381	0.139292	0.166836
SRP54	-0.138573	0.501269	-2.53457	0.0213937	15	0.0132716	0.14865	0.120894	2.2024	2.4578	-1.31678	0.214483	15	0.259324	0.550743	0.625504
RAB9A	0.21638	-0.739097	2.53546	0.0213466	73	0.0220182	0.14865	0.15868	-0.37141	-0.879887	1.10485	0.295441	35	0.208625	0.62765	0.571873
DAPK2	0.237729	-1.83566	2.54399	0.0213242	73	0.0220182	0.14865	0.15868	-1.66463	-1.62191	NA	NA	NA	NA	NA	NA
SENP3	0.451322	-0.422636	2.52649	0.021735	69	0.0534759	0.150199	0.254928	-1.41783	-2.52788	2.90762	0.0181408	28	0.017316	0.20037	0.200351
NEK9	-1.30014	0.713804	-2.55465	0.0219003	20	0.0434736	0.150643	0.228001	-0.994553	1.20541	-5.07257	0.000893185	1	0.0011655	0.0541504	0.0729484
SLTM	-0.113774	0.849905	-2.57335	0.0221479	16	0.0172119	0.151844	0.14002	0.632139	0.709316	-0.264744	0.796363	21	0.710373	0.917711	0.931018
HAUS7	0.420012	-0.456784	2.51792	0.0221429	73	0.0220182	0.151844	0.15868	-4.79847	-6.67964	NA	NA	NA	NA	NA	NA
CLINT1	-1.00568	0.577289	-2.55226	0.0221682	19	0.0349867	0.151883	0.205522	2.07101	2.66693	-3.69069	0.00858078	7	0.0262238	0.142974	0.240648
YIF1A	-1.1547	0.330386	-2.65405	0.022199	18	0.0279287	0.151895	0.183973	-1.34605	-1.11306	-0.464119	0.65458	16	0.876263	0.852858	0.995728
LTV1	0.25864	-0.807534	2.58294	0.0223262	70	0.0434736	0.152565	0.228001	-1.45557	-1.3872	-0.185177	0.87445	4	0.857143	0.950159	0.994905
NUDT9	-0.644535	0.485769	-2.52094	0.0224246	19	0.0349867	0.152836	0.205522	-0.893862	-0.375203	-1.85569	0.100878	8	0.0734266	0.397487	0.365411
NOS1AP	-1.40812	0.665514	-2.56544	0.0224077	16	0.0172119	0.152836	0.14002	-0.902545	-0.422686	-0.635953	0.539339	15	0.755051	0.798379	0.961323
RBM28	0.249824	-0.639767	2.50636	0.0226531	72	0.0279287	0.154039	0.183973	0.503994	-0.520351	3.89318	0.0025294	47	0.002331	0.0876401	0.084925
HDAC6	-0.529585	0.522778	-2.51741	0.0226602	20	0.0434736	0.154039	0.228001	-0.0774997	0.614497	-1.66903	0.121801	10	0.0728438	0.43668	0.365411
SLC25A35	-0.927864	1.03427	-2.57962	0.0228707	18	0.0279287	0.155267	0.183973	-3.56405	-2.57912	-1.35075	0.222707	4	0.114286	0.560063	0.471236
PKP3	-0.912444	0.970158	-2.62719	0.0229264	18	0.0279287	0.155544	0.183973	2.50136	3.01845	-1.13389	0.292634	16	0.317599	0.625802	0.690039
KIF3A	-0.412113	0.643087	-2.51325	0.0229674	15	0.0132716	0.155721	0.120894	-1.01472	-0.855231	-0.395273	0.700363	19	0.534965	0.870115	0.833007
NDUFA2	-0.259	0.627923	-2.52916	0.0230534	20	0.0434736	0.155952	0.228001	0.730871	1.20222	-2.24351	0.0458154	10	0.0728438	0.290859	0.365411
UQCRB	-0.185034	0.732951	-2.56006	0.0230608	18	0.0279287	0.155952	0.183973	2.04084	2.44757	-1.60628	0.134204	12	0.128205	0.450448	0.472732
SS18	0.391626	-0.460461	2.50888	0.0230822	69	0.0534759	0.155982	0.254928	-1.53384	-1.99529	1.87006	0.102633	18	0.257143	0.400458	0.625504
CTGF	-0.161289	-2.73172	2.66821	0.0230957	65	0.112754	0.155982	0.365329	-1.90761	-3.37807	NA	NA	NA	NA	NA	NA
UTP18	0.439116	-0.23454	2.59333	0.0232013	72	0.0279287	0.156285	0.183973	-0.730142	-1.37496	2.96388	0.0122588	43	0.0174825	0.170021	0.200351
TES	0.381676	-1.80094	2.58998	0.0232155	72	0.0279287	0.156285	0.183973	1.96757	0.598513	1.40867	0.213263	29	0.294872	0.549709	0.686815
PXDN	-0.408499	-2.84178	2.56636	0.0232636	67	0.0788932	0.156306	0.307459	0.356402	-3.79851	3.91737	0.00445432	46	0.00407925	0.11326	0.106497
LPIN1	-0.207445	-1.84086	2.5654	0.0233405	67	0.0788932	0.15662	0.307459	-1.3346	-3.37182	2.51601	0.0854777	8	0.133333	0.371265	0.48253
SMC6	0.38954	-0.507993	2.61913	0.0233277	71	0.0349867	0.15662	0.205522	-2.61558	-3.03246	0.537024	0.673146	8	0.642857	0.859613	0.905751
MADD	-0.426226	1.56951	-2.54797	0.0234317	15	0.0132716	0.157131	0.120894	-1.13264	-1.09892	-0.110768	0.919959	5	1	0.967523	1
CRYAB	-1.61058	-5.45315	2.57136	0.0235759	69	0.0534759	0.157895	0.254928	3.99854	-0.224824	2.50105	0.0810638	19	0.0666667	0.364414	0.365411
ADCK4	-0.39394	0.936662	-2.57839	0.0236923	16	0.0172119	0.158065	0.14002	-2.38225	-0.902521	-4.77707	0.00153298	2	0.00865801	0.0726604	0.16133
NLRX1	0.497994	-0.698653	2.50591	0.0236865	71	0.0349867	0.158065	0.205522	-2.38501	-2.32367	-0.104612	0.921044	9	1	0.968425	1
PSMB10	-0.159827	-3.50197	2.49405	0.0236618	70	0.0434736	0.158065	0.228001	-1.36911	-1.81318	NA	NA	NA	NA	NA	NA
ALDH16A1	-0.69143	0.906538	-2.5168	0.0237422	20	0.0434736	0.158094	0.228001	0.320386	2.05022	-2.35837	0.0415127	9	0.0530303	0.279472	0.324022
UEVLD	-0.4748	0.499439	-2.4842	0.0237406	18	0.0279287	0.158094	0.183973	-1.8407	-2.65863	NA	NA	NA	NA	NA	NA
CPNE2	0.164214	-1.5704	2.62845	0.0237614	69	0.0534759	0.158121	0.254928	-1.34075	-2.44279	2.11635	0.0746048	14	0.261905	0.347183	0.630483
NDUFAF3	0.552077	-0.54816	2.49098	0.0238158	72	0.0279287	0.158281	0.183973	-0.66218	-1.51801	3.47491	0.00827548	46	0.00407925	0.142257	0.106497
PPFIA1	-1.58205	0.074861	-2.64171	0.0238759	13	0.00762086	0.158457	0.0914942	-1.86878	0.457599	-2.78442	0.0169163	6	0.0174825	0.197101	0.200351
ATG5	-0.532473	0.0309391	-2.51917	0.0238832	17	0.0220182	0.158457	0.15868	-1.52905	-1.10006	-1.1192	0.287146	16	0.317599	0.620773	0.690039
VWA9	0.370465	-0.231146	2.48442	0.0239342	71	0.0349867	0.158562	0.205522	-1.72115	-1.62999	-0.269172	0.793339	16	0.876263	0.915777	0.995728
KRT23	-0.290192	-3.65852	2.51873	0.0239895	68	0.0652536	0.158582	0.280362	1.06887	-2.53525	4.26193	0.0252684	18	0.0238095	0.228023	0.240648
TCIRG1	-0.798513	0.951225	-2.48461	0.0239981	19	0.0349867	0.158582	0.205522	-1.10096	-0.916113	-0.281764	0.788123	10	1	0.915446	1
MAPKAPK2	-0.952936	0.599711	-2.47779	0.0240317	18	0.0279287	0.158685	0.183973	0.99683	1.41647	-1.44168	0.180319	17	0.382867	0.509738	0.738821
RAB7L1	0.371318	-1.63435	2.47789	0.0240442	71	0.0349867	0.158685	0.205522	-1.79675	-2.68919	0.915551	0.470886	3	0.666667	0.759454	0.925673
SRXN1	-0.648379	0.900753	-2.47823	0.0241016	20	0.0434736	0.158863	0.228001	0.0473563	0.641585	-0.801883	0.447162	9	0.547619	0.741271	0.845502
LPL	0.0325761	-3.52237	3.50524	0.0241448	15	0.0357143	0.159047	0.208854	-2.00438	-2.37226	NA	NA	NA	NA	NA	NA
IFI44	0.213841	-3.56004	2.49582	0.0241944	71	0.0349867	0.159072	0.205522	-2.1166	-3.57882	4.59666	0.0417601	6	0.2	0.279472	0.571873
PSMD7	0.479133	-0.243493	2.48311	0.0241855	75	0.0132716	0.159072	0.120894	3.05773	2.75111	1.84499	0.100289	34	0.259324	0.397326	0.625504
PSMD6	0.194859	-0.231549	2.47274	0.0242682	66	0.0947195	0.159341	0.338734	3.35172	2.89723	3.89619	0.00243168	44	0.0110723	0.0868905	0.166836
WDR13	-1.00285	0.535094	-2.48957	0.0243423	17	0.0220182	0.159341	0.15868	-1.89675	-1.08837	-2.62042	0.0247384	6	0.034965	0.224506	0.281468
RPLP2	0.106903	-0.529787	2.50808	0.024305	69	0.0534759	0.159341	0.254928	5.04945	4.95403	0.396857	0.698499	31	0.455711	0.869691	0.775455
PDZD11	-0.452196	0.548974	-2.4715	0.0243653	19	0.0349867	0.159392	0.205522	-2.19011	-2.41332	NA	NA	NA	NA	NA	NA
AKAP9	-1.3144	0.349823	-2.54981	0.0245188	12	0.0379176	0.160094	0.220183	-1.42742	1.56086	-5.87827	0.000106936	0	0.0011655	0.0307094	0.0729484
PMM2	-0.569284	0.823206	-2.49787	0.0245108	21	0.0534759	0.160094	0.254928	1.17447	1.80204	-1.63031	0.130156	15	0.259324	0.446309	0.625504
KIF2C	0.533231	-0.736997	2.47008	0.024683	72	0.0279287	0.160864	0.183973	-1.02851	-1.46931	0.746255	0.480554	20	0.315152	0.765329	0.690039
PANK3	-0.615939	0.487712	-2.56382	0.0246688	19	0.0349867	0.160864	0.205522	-3.08532	-2.61592	NA	NA	NA	NA	NA	NA
WDR74	0.526318	-0.357342	2.47853	0.0247472	73	0.0220182	0.161059	0.15868	-1.31386	-2.07244	2.41259	0.0395008	27	0.030303	0.273536	0.272951
EPN3	-0.58271	0.641077	-2.47079	0.0247992	20	0.0434736	0.161059	0.228001	-3.36525	-2.56454	-1.82135	0.153472	3	0.111111	0.470448	0.467625
YIPF5	-0.747338	0.280485	-2.49555	0.0248028	18	0.0279287	0.161059	0.183973	-1.53289	-0.0762122	-2.70937	0.218896	0	0.333333	0.555851	0.70846
SIRT2	0.447851	-0.471268	2.46214	0.0248126	71	0.0349867	0.161059	0.205522	-1.71362	-1.71056	-0.0113696	0.991208	18	1	0.997462	1
ICAM1	-0.390076	-3.82048	2.58748	0.0248331	70	0.0434736	0.161059	0.228001	-1.06485	-2.25725	NA	NA	NA	NA	NA	NA
SULT1A1	-2.03001	0.763173	-2.54882	0.0248761	13	0.00762086	0.161112	0.0914942	-1.97159	1.0863	-3.17532	0.0244694	5	0.0479798	0.223784	0.324022
NELFE	0.0444047	0.810601	-2.53977	0.0248911	16	0.0172119	0.161112	0.14002	-0.161086	0.0888554	-0.847356	0.414116	18	0.455711	0.7174	0.775455
CSK	0.672295	-0.833034	2.47682	0.0249104	74	0.0172119	0.161137	0.14002	1.45587	0.989705	1.90433	0.0878159	39	0.0728438	0.375738	0.365411
NCK1	0.0861515	-1.35366	2.45974	0.0250838	70	0.0434736	0.161282	0.228001	-0.201267	-1.56016	3.5663	0.00454383	45	0.00699301	0.114066	0.134409
WIBG	-0.598159	0.542719	-2.53562	0.0251197	16	0.0172119	0.161282	0.14002	0.281661	1.44527	-3.13549	0.00887588	7	0.0262238	0.14444	0.240648
GLUD1	-0.771692	0.662352	-2.45967	0.0251171	18	0.0279287	0.161282	0.183973	4.4715	5.30586	-2.66866	0.0264203	7	0.0262238	0.229849	0.240648
EXOC1	-1.2498	1.00052	-2.52524	0.0250758	15	0.0132716	0.161282	0.120894	-0.112109	0.417448	-1.79518	0.113361	10	0.0728438	0.423347	0.365411
FNDC3B	-0.345122	-2.00185	2.50618	0.0250052	71	0.0349867	0.161282	0.205522	-3.80505	-5.25799	1.7	0.137859	22	0.163636	0.455363	0.523493
ZNF346	-0.289504	0.389002	-2.50094	0.0249845	17	0.0220182	0.161282	0.15868	-3.26921	-2.69423	-1.76282	0.153583	2	0.533333	0.470448	0.833007
CDS2	-0.799511	0.62623	-2.48455	0.0250378	21	0.0534759	0.161282	0.254928	-0.706814	-0.4891	-0.515533	0.619436	21	0.710373	0.832607	0.931018
GNL2	0.138686	-0.49506	2.47345	0.0256064	71	0.0349867	0.162117	0.205522	-0.671899	-1.43289	3.14284	0.0103976	37	0.0221445	0.153155	0.240648
VAMP2	-0.324931	0.999046	-2.48422	0.025487	22	0.0652536	0.162117	0.280362	0.617094	1.24627	-2.16634	0.0540315	12	0.128205	0.306066	0.472732
MAPK13	-0.772555	0.680973	-2.46733	0.0254441	19	0.0349867	0.162117	0.205522	-0.488857	0.154436	-1.73177	0.112068	10	0.137529	0.421943	0.488659
LAMTOR1	-0.0588687	0.843592	-2.50902	0.0254013	12	0.0379176	0.162117	0.220183	0.635047	1.10146	-1.37567	0.195551	15	0.259324	0.526987	0.625504
RAPGEF6	-0.397284	0.322151	-2.45973	0.0254517	20	0.0434736	0.162117	0.228001	-3.63795	-3.1476	-0.925057	0.434255	2	0.8	0.729327	0.961323
TNFAIP2	-0.452397	-2.11527	2.46867	0.0255992	71	0.0349867	0.162117	0.205522	-1.9489	-2.06011	0.442816	0.670905	13	0.914286	0.859029	1
MTFR1	-0.95229	0.854501	-2.45001	0.025469	20	0.0434736	0.162117	0.228001	-2.08086	-2.31382	0.383185	0.73462	4	1	0.888386	1
DDA1	-0.259311	0.583166	-2.48203	0.0254968	20	0.0434736	0.162117	0.228001	-2.25709	-2.75624	NA	NA	NA	NA	NA	NA
PPP1R2	-0.469718	0.751706	-2.55795	0.025655	16	0.0172119	0.162227	0.14002	-0.353532	0.218069	-1.72044	0.118962	10	0.0728438	0.431106	0.365411
TYSND1	-0.228695	0.701717	-2.47016	0.0258062	23	0.0788932	0.162709	0.307459	-2.46653	-3.22539	1.94897	0.202131	7	0.266667	0.534866	0.636531
CDC27	0.540468	-0.210904	2.45067	0.0257688	72	0.0279287	0.162709	0.183973	-1.56554	-1.66814	0.642073	0.533565	26	0.901515	0.794894	0.995728
FAM162A	-1.13794	0.24218	-2.44222	0.0258253	17	0.0220182	0.162712	0.15868	0.82906	1.85367	-2.78276	0.0214971	4	0.00699301	0.212927	0.134409
PTGR1	-1.07842	0.633703	-2.43924	0.0259801	16	0.0172119	0.163391	0.14002	1.34335	2.25504	-2.4347	0.0338277	9	0.0530303	0.254464	0.324022
ATAD1	-0.303502	0.810904	-2.46189	0.0259622	19	0.0349867	0.163391	0.205522	-0.48363	0.591333	-2.33074	0.047701	10	0.0728438	0.29628	0.365411
ATP6V1H	-0.53415	0.420432	-2.4932	0.0261843	20	0.0434736	0.164112	0.228001	1.29152	1.70225	-1.52787	0.171481	9	0.0530303	0.496838	0.324022
TWF1	-0.744948	0.427985	-2.43987	0.026205	19	0.0349867	0.164112	0.205522	2.63128	2.96386	-1.33754	0.205848	13	0.164918	0.540514	0.523493
PARD6B	-0.932664	1.00298	-2.44043	0.0261215	16	0.0172119	0.164112	0.14002	-2.58456	-1.19815	-1.19363	0.294026	4	0.392857	0.625899	0.746198
BSPRY	-1.03575	0.827402	-2.4581	0.0261741	21	0.0534759	0.164112	0.254928	-2.08852	-1.37618	-1.01136	0.34199	12	0.431818	0.667151	0.775455
NARFL	-0.381715	0.634053	-2.52793	0.0262173	20	0.0434736	0.164112	0.228001	-2.07613	-1.34894	-0.970553	0.369123	17	0.937229	0.684673	1
FUS	-0.0673373	0.523206	-2.44153	0.0261643	17	0.0220182	0.164112	0.15868	3.18474	2.90305	0.889371	0.391511	35	0.208625	0.704259	0.571873
RING1	-0.265425	0.636308	-2.46013	0.0262366	20	0.0434736	0.164112	0.228001	-1.52447	-1.55928	0.107222	0.916848	20	0.818182	0.96667	0.975425
GORASP1	-0.44747	0.843282	-2.46939	0.0265645	20	0.0434736	0.165765	0.228001	-1.68413	-1.44403	-0.763475	0.47245	8	0.47619	0.760217	0.807209
UFSP2	-0.470921	0.499248	-2.46636	0.0266119	19	0.0349867	0.165962	0.205522	-0.457772	0.124013	-1.10872	0.28928	19	0.534965	0.622691	0.833007
TIPRL	0.183572	-0.607492	2.49322	0.0267249	72	0.0279287	0.166338	0.183973	1.94521	1.22703	2.84821	0.0201369	44	0.0110723	0.21006	0.166836
COA4	-0.68139	0.572496	-2.49476	0.0267367	17	0.0220182	0.166338	0.15868	-1.41675	-0.698392	-1.28903	0.261254	3	0.25	0.59722	0.625504
FBXL8	-0.427474	0.79028	-2.44455	0.0267419	21	0.0534759	0.166338	0.254928	-1.49077	-1.5588	NA	NA	NA	NA	NA	NA
SGPL1	-0.731465	0.446809	-2.43636	0.0268723	19	0.0349867	0.166534	0.205522	1.36151	1.68197	-0.856149	0.409617	17	0.382867	0.713747	0.738821
SNX24	-1.45752	0.226921	-2.42181	0.0269113	20	0.0434736	0.166534	0.228001	-4.59915	-4.28045	NA	NA	NA	NA	NA	NA
SETD3	-0.666139	0.144635	-2.42095	0.0270332	16	0.0172119	0.16699	0.14002	-1.14382	-0.501871	-1.59722	0.142102	15	0.259324	0.460516	0.625504
RAB1A	-0.397824	0.519104	-2.43638	0.0270971	16	0.0172119	0.167286	0.14002	3.19642	3.48102	-0.716512	0.487566	21	0.710373	0.768988	0.931018
AATF	0.358157	-0.492404	2.42075	0.0271551	76	0.0101323	0.167545	0.105273	-0.956514	-1.83455	1.74179	0.124322	39	0.0728438	0.44141	0.365411
ATP6AP1	-0.659474	0.5776	-2.48599	0.0272658	11	0.00413518	0.167895	0.0646068	-0.0984455	0.918381	-2.40282	0.048369	7	0.0262238	0.297028	0.240648
HNRNPH2	-0.368691	0.431411	-2.41693	0.0272596	20	0.0434736	0.167895	0.228001	2.33972	2.44398	-0.33863	0.741206	21	0.710373	0.89184	0.931018
H2AFY	-1.27654	0.959861	-2.55506	0.0273618	14	0.0430893	0.168123	0.228001	4.25345	4.73806	-1.79437	0.104862	11	0.0973193	0.4063	0.428802
DNPEP	-0.873367	0.672546	-2.43438	0.0274425	19	0.0349867	0.168153	0.205522	1.8033	3.0621	-4.07391	0.00215103	2	0.002331	0.0820415	0.084925
GTF2F1	0.277641	-0.711406	2.45589	0.027407	75	0.0132716	0.168153	0.120894	-0.290097	-1.46513	3.24846	0.00847002	43	0.0174825	0.142681	0.200351
UTP11L	0.318275	-0.773002	2.48703	0.0274314	76	0.0101323	0.168153	0.105273	-1.31353	-2.24601	1.16463	0.412074	7	0.571429	0.715159	0.869883
LTN1	-0.750572	0.287033	-2.44233	0.0274474	13	0.00762086	0.168153	0.0914942	-1.67447	-1.68725	0.0216513	0.983127	21	0.710373	0.994947	0.931018
TAP1	0.0291449	-2.34962	2.45478	0.0276087	74	0.0172119	0.168905	0.14002	-0.347627	-1.10613	1.11128	0.293741	24	0.343434	0.625899	0.723316
FAM134A	-0.129067	0.597798	-2.4449	0.0276509	21	0.0534759	0.168905	0.254928	-1.89722	-1.62036	-0.836654	0.423027	12	0.431818	0.724384	0.775455
BET1	-0.905461	0.585883	-2.41508	0.0276298	17	0.0220182	0.168905	0.15868	-2.13861	-1.63179	-0.85511	0.431715	5	0.380952	0.728096	0.738821
USP24	0.31422	-0.708486	2.47601	0.027688	70	0.0434736	0.168933	0.228001	0.142358	-0.88049	3.56596	0.0070032	45	0.00699301	0.133672	0.134409
GSR	-1.46775	0.78039	-2.44424	0.0277333	20	0.0434736	0.16901	0.228001	2.62943	4.34848	-3.2755	0.00969432	7	0.0262238	0.150693	0.240648
SKIV2L	-0.490138	0.502002	-2.46172	0.0279091	20	0.0434736	0.169686	0.228001	-0.0552319	1.15616	-3.82793	0.00464255	2	0.002331	0.114301	0.084925
INPPL1	-0.812031	0.250291	-2.48004	0.0279447	15	0.0132716	0.169711	0.120894	-1.03283	0.606912	-2.13359	0.0579138	11	0.0973193	0.313846	0.428802
BET1L	-0.772031	0.810671	-2.43269	0.0279459	13	0.00762086	0.169711	0.0914942	-2.80537	-1.08498	-1.92623	0.102524	2	0.114286	0.400458	0.471236
MRPL47	-0.394279	0.660964	-2.42359	0.0282242	20	0.0434736	0.170903	0.228001	-0.840052	-0.277082	-1.12334	0.286436	16	0.317599	0.620773	0.690039
UQCRC2	-0.128261	0.731257	-2.44211	0.0281993	16	0.0172119	0.170903	0.14002	4.87163	5.06705	-0.809681	0.437417	18	0.455711	0.732079	0.775455
DNAJC8	0.644	-0.463519	2.48682	0.0283541	70	0.0434736	0.170994	0.228001	1.82867	1.36689	1.19508	0.259708	32	0.382867	0.596096	0.738821
SLC16A1	-0.0398535	-2.49706	2.42764	0.028317	59	0.0185109	0.170994	0.149653	-1.19914	-1.60495	0.719136	0.49602	8	0.888889	0.774406	0.995728
NDUFV1	-1.06108	0.664914	-2.44995	0.0283387	19	0.0349867	0.170994	0.205522	2.84273	2.97436	-0.651747	0.528068	16	0.317599	0.792263	0.690039
VDAC1	-0.719273	0.681311	-2.39776	0.0283748	19	0.0349867	0.17102	0.205522	5.36161	6.00369	-2.23242	0.0518037	8	0.0378788	0.302359	0.281468
PRDX2	-1.14364	0.827042	-2.41897	0.0285655	22	0.0652536	0.171574	0.280362	5.27257	6.21975	-2.01536	0.0672082	9	0.0530303	0.330091	0.324022
CCDC94	0.178657	-0.573413	2.40775	0.0286896	69	0.0534759	0.17185	0.254928	-2.36211	-2.30318	NA	NA	NA	NA	NA	NA
REXO4	0.457929	-0.676904	2.46698	0.0287188	68	0.0652536	0.1719	0.280362	-2.23101	-2.37816	0.220165	0.854936	6	1	0.944102	1
AK1	-0.935324	1.04319	-2.41841	0.028752	19	0.0349867	0.171902	0.205522	2.93144	3.59314	-2.07542	0.0615447	10	0.0728438	0.320497	0.365411
PGLS	-0.445394	0.707309	-2.39722	0.028808	21	0.0534759	0.172039	0.254928	3.057	3.91581	-3.28458	0.0066206	6	0.0174825	0.131249	0.200351
NBN	-0.173182	0.563468	-2.38501	0.0292138	17	0.0220182	0.173964	0.15868	-1.116	-0.631753	-1.39075	0.189808	14	0.208625	0.521758	0.571873
INADL	-0.458003	0.847653	-2.4305	0.029271	20	0.0434736	0.174106	0.228001	-1.99394	-1.61629	-0.587188	0.622306	5	0.857143	0.834872	0.994905
CELSR2	-0.866048	0.463418	-2.38671	0.029267	15	0.0132716	0.174106	0.120894	-0.468056	-0.966119	NA	NA	NA	NA	NA	NA
FAM114A2	-1.02535	0.62655	-2.38757	0.0294287	20	0.0434736	0.174745	0.228001	-2.30237	0.445211	-5.89109	0.000188966	0	0.000582751	0.0419332	0.0568998
ASAH1	-2.07726	0.303786	-2.44491	0.0294904	19	0.0349867	0.174787	0.205522	0.759553	3.46421	-4.94949	0.000482856	0	0.000582751	0.0473469	0.0568998
UTP6	0.42114	-0.388195	2.41433	0.0295522	73	0.0220182	0.174787	0.15868	-0.826333	-1.96738	5.07669	0.00053747	47	0.002331	0.0473469	0.084925
COL4A3BP	-0.911479	0.190736	-2.39168	0.0296623	21	0.0534759	0.174787	0.254928	-1.2428	-0.541856	-2.91123	0.0190214	6	0.034965	0.203492	0.281468
MACROD1	-0.681294	1.0429	-2.3893	0.0296624	19	0.0349867	0.174787	0.205522	0.411867	0.902337	-1.15438	0.27175	17	0.382867	0.605239	0.738821
ERCC4	-0.25298	0.677884	-2.3784	0.0295809	19	0.0349867	0.174787	0.205522	-2.33154	-1.93459	-1.04351	0.327503	8	0.47619	0.654738	0.807209
MAK16	0.0678815	-0.51265	2.37403	0.0296658	74	0.0172119	0.174787	0.14002	-1.47367	-1.71959	0.934387	0.369361	31	0.455711	0.684854	0.775455
HSF1	-0.325107	0.690759	-2.37553	0.0295632	19	0.0349867	0.174787	0.205522	-0.508466	-0.163386	-0.887866	0.396253	16	0.317599	0.706787	0.690039
SHARPIN	-0.323471	1.06	-2.43649	0.0295184	19	0.0349867	0.174787	0.205522	-1.60384	-1.66857	0.0685536	0.947872	8	1	0.975776	1
C6orf57	-1.17282	0.619274	-2.38923	0.0297962	19	0.0349867	0.174845	0.205522	-2.24075	-2.25301	NA	NA	NA	NA	NA	NA
AKT2	-0.632954	0.827152	-2.41147	0.0298631	19	0.0349867	0.17503	0.205522	-1.44749	-0.630574	-2.27122	0.0453139	10	0.0728438	0.288425	0.365411
CMSS1	0.294417	-0.677034	2.3692	0.0299308	65	0.112754	0.17523	0.365329	-1.16069	-1.5134	0.35966	0.738614	11	0.904762	0.891008	0.995728
DEK	0.143501	-0.898071	2.37553	0.0299957	65	0.112754	0.175511	0.365329	3.60101	2.79132	2.44722	0.0312811	40	0.0530303	0.244292	0.324022
CDC42EP1	-0.161284	-2.27757	2.40225	0.0300283	70	0.0434736	0.175603	0.228001	-0.552527	-1.07509	NA	NA	NA	NA	NA	NA
PYCARD	-1.70032	0.707712	-2.4412	0.0302752	19	0.0349867	0.176355	0.205522	0.359785	2.42118	-2.95605	0.0120893	7	0.0262238	0.168147	0.240648
DSG3	-1.8398	-5.08216	2.53449	0.0302686	68	0.0652536	0.176355	0.280362	-0.0913398	-5.00838	3.36327	0.0265856	10	0.0952381	0.230126	0.428802
GALT	-0.869349	0.762751	-2.38535	0.0302574	18	0.0279287	0.176355	0.183973	-1.69656	-0.805828	-2.68204	0.0452934	1	0.0571429	0.288425	0.340209
CD9	-1.4376	0.734312	-2.4123	0.0302547	22	0.0652536	0.176355	0.280362	2.96662	3.47133	-0.862332	0.407402	17	0.382867	0.712969	0.738821
PPM1H	-1.83166	0.995071	-2.37284	0.0303912	17	0.0220182	0.176537	0.15868	-1.94622	0.030834	-1.97781	0.102845	3	0.111111	0.400458	0.467625
COMMD3-BMI1	-0.312343	0.728625	-2.36318	0.030382	20	0.0434736	0.176537	0.228001	-0.322561	-0.0913715	-0.712455	0.490665	20	0.620047	0.770481	0.890248
GINS4	0.273131	-0.846622	2.37064	0.0303861	70	0.0434736	0.176537	0.228001	-2.25365	-2.48687	0.415596	0.686531	19	0.876263	0.8654	0.995728
ALG8	-1.06551	0.589616	-2.3707	0.0305279	21	0.0534759	0.176942	0.254928	-1.79869	-2.14957	1.00609	0.360692	9	0.4	0.680856	0.746198
TMEM194A	-0.823121	0.479075	-2.36609	0.0305689	20	0.0434736	0.177075	0.228001	-2.03685	-2.76132	NA	NA	NA	NA	NA	NA
ADPRHL2	0.371288	-0.407588	2.40925	0.0306368	73	0.0220182	0.17737	0.15868	0.812847	0.440157	1.59399	0.146678	35	0.208625	0.466807	0.571873
ERCC1	-0.436339	0.481012	-2.36874	0.0307612	20	0.0434736	0.177794	0.228001	-2.64431	-3.18112	1.62742	0.142301	18	0.257143	0.460516	0.625504
TBC1D17	-0.429242	1.04895	-2.47634	0.0308043	17	0.0220182	0.177846	0.15868	-3.49307	-0.92775	-3.23402	0.0140261	1	0.0121212	0.178755	0.180414
RCOR1	-0.514978	0.454524	-2.42522	0.0307895	21	0.0534759	0.177846	0.254928	-0.0208223	-0.0507266	0.136833	0.894497	27	0.804779	0.956822	0.961323
HOOK1	-0.811415	0.604147	-2.42572	0.0308766	18	0.0279287	0.177967	0.183973	-0.183623	0.781019	-1.88963	0.0852566	11	0.0973193	0.370949	0.428802
MTHFD1L	0.218894	-1.98267	2.52603	0.0309518	56	0.0430893	0.178302	0.228001	1.44144	-0.52616	2.11403	0.0726898	33	0.101399	0.345206	0.435381
DDX51	0.579021	-0.123097	2.36287	0.0309895	68	0.0652536	0.178421	0.280362	-1.95472	-2.04049	0.318156	0.75764	15	1	0.899056	1
COMMD5	-0.453098	0.484775	-2.35114	0.0310564	20	0.0434736	0.178608	0.228001	-1.25061	-1.01439	-0.779557	0.458845	14	0.365967	0.751483	0.738821
KIF5B	-0.297166	0.379051	-2.3509	0.0311025	22	0.0652536	0.178775	0.280362	4.72972	4.65666	0.318856	0.755346	28	0.710373	0.898976	0.931018
C8orf82	-0.598758	0.89573	-2.38799	0.0312014	24	0.0947195	0.179245	0.338734	-0.00385448	0.569175	-1.28832	0.222691	18	0.455711	0.560063	0.775455
PSMB9	-0.416474	-3.52133	2.38925	0.0314277	71	0.0349867	0.180049	0.205522	-0.31981	-1.07043	0.861372	0.48036	3	0.666667	0.765329	0.925673
CDKN2A	0.0215812	-1.85265	2.45121	0.0314971	63	0.156401	0.180347	0.431521	0.998121	-0.65653	1.31748	0.346095	12	0.222222	0.672358	0.607441
DNTTIP2	0.402721	-0.50618	2.36886	0.0315589	70	0.0434736	0.180502	0.228001	-0.27803	-1.32353	2.59935	0.0259039	42	0.0262238	0.229369	0.240648
SERPINA5	-2.76032	0.211745	-2.3431	0.0315445	19	0.0349867	0.180502	0.205522	-1.82046	-1.60057	NA	NA	NA	NA	NA	NA
ABHD11	-1.22147	0.55	-2.34344	0.0315973	21	0.0534759	0.180623	0.254928	1.74216	3.28931	-2.1944	0.0540557	11	0.0973193	0.306066	0.428802
CAST	-1.49384	0.322554	-2.36113	0.0316408	20	0.0434736	0.180748	0.228001	2.73026	3.96939	-3.37949	0.00612173	3	0.00407925	0.126818	0.106497
DFFA	0.579217	-0.803228	2.42976	0.0316885	71	0.0349867	0.180748	0.205522	0.878586	0.426111	1.60227	0.136531	35	0.208625	0.453003	0.571873
LMNA	-0.784197	0.13824	-2.3451	0.0316771	20	0.0434736	0.180748	0.228001	7.71722	7.67643	0.224916	0.826532	23	0.901515	0.933625	0.995728
NOL8	0.512601	-0.233533	2.36818	0.0317167	70	0.0434736	0.180809	0.228001	-2.26354	-2.6057	0.672521	0.535709	5	1	0.796019	1
INTS5	0.371003	-0.156455	2.35349	0.0317776	72	0.0279287	0.180959	0.183973	-1.68383	-1.65133	-0.0710822	0.944913	19	0.835664	0.975272	0.984012
BCKDHB	-0.516581	0.583306	-2.33813	0.0320033	19	0.0349867	0.181747	0.205522	-0.266592	0.471082	-1.97838	0.0731346	13	0.164918	0.345828	0.523493
SDF2	0.298003	-1.99578	2.37729	0.0320866	72	0.0279287	0.182121	0.183973	0.0726568	0.0132731	0.118437	0.910091	7	1	0.963552	1
PTPRK	0.111966	-1.69368	2.3891	0.0321372	72	0.0279287	0.182309	0.183973	-0.218967	-1.6763	4.03153	0.0819107	14	0.0555556	0.365399	0.336504
SART3	-0.0361965	0.623973	-2.33361	0.0321917	22	0.0652536	0.18242	0.280362	2.35467	2.66914	-1.33312	0.207258	14	0.208625	0.541086	0.571873
RP2	-0.449181	0.468328	-2.41296	0.0322227	18	0.0279287	0.182496	0.183973	-1.45379	-1.19263	-0.663639	0.528696	13	0.484848	0.792263	0.818239
ZNF259	0.275933	-0.670314	2.33233	0.032259	70	0.0434736	0.182603	0.228001	-1.13007	-1.06089	-0.147478	0.885514	21	1	0.952639	1
MYEF2	-0.623244	0.840201	-2.37914	0.0324921	13	0.00762086	0.183596	0.0914942	0.309878	1.11671	-1.21599	0.251552	13	0.164918	0.586175	0.523493
HAUS8	0.518326	-0.479818	2.32872	0.032505	72	0.0279287	0.183596	0.183973	-3.26399	-3.86426	NA	NA	NA	NA	NA	NA
MLPH	-1.35703	1.12025	-2.50142	0.0325548	10	0.0400932	0.183778	0.228001	-3.19497	-0.152668	NA	NA	NA	NA	NA	NA
BROX	-0.727981	0.796786	-2.33407	0.0326676	22	0.0652536	0.184315	0.280362	1.71273	2.04299	-1.74359	0.107797	14	0.208625	0.412252	0.571873
COX15	-0.157965	1.10559	-2.50841	0.0327587	17	0.0220182	0.184651	0.15868	-3.07564	-1.9112	-1.89342	0.0952746	4	0.114286	0.389883	0.471236
FIBP	-0.294962	0.580227	-2.3337	0.0328398	21	0.0534759	0.184786	0.254928	-2.08473	-1.07381	-3.65553	0.00388812	3	0.00815851	0.108284	0.153783
RWDD4	0.160574	-0.65069	2.32287	0.0330488	70	0.0434736	0.185661	0.228001	-0.960488	-1.39514	0.751439	0.523662	4	0.8	0.791982	0.961323
RABEPK	-0.391963	0.566912	-2.37223	0.0330725	20	0.0434736	0.185694	0.228001	-2.28845	-1.97053	-0.734305	0.483037	16	0.876263	0.767639	0.995728
PTPMT1	-0.229949	0.896	-2.3451	0.0332701	18	0.0279287	0.186703	0.183973	-2.4436	-2.35126	-0.254888	0.805641	9	0.609524	0.923706	0.890248
PIGO	-0.340699	0.663949	-2.31684	0.0333573	21	0.0534759	0.18686	0.254928	-2.48457	-2.02601	-1.48167	0.180299	7	0.177489	0.509738	0.55652
NXT2	0.905627	-0.437879	2.62249	0.0334517	42	0.01998	0.187218	0.15868	-1.69018	-1.92344	0.404616	0.722245	4	0.8	0.8804	0.961323
MBOAT2	-1.08786	0.799134	-2.31603	0.0334885	22	0.0652536	0.187223	0.280362	-1.69297	-0.474636	-2.36306	0.0731157	2	0.228571	0.345828	0.620626
CRYL1	-1.38621	0.340873	-2.33634	0.033531	18	0.0279287	0.18736	0.183973	-1.42111	-1.70238	0.5757	0.608621	6	0.857143	0.829505	0.994905
CNDP2	-0.867924	0.546359	-2.31296	0.0336013	20	0.0434736	0.187552	0.228001	4.14008	5.31802	-2.81067	0.0199	7	0.0262238	0.208481	0.240648
AURKB	0.739248	-0.702898	2.36252	0.0337716	66	0.0947195	0.188301	0.338734	-2.14997	-2.76624	2.4845	0.0500757	17	0.111111	0.301552	0.467625
RNF114	0.374526	-0.660742	2.31828	0.0338974	72	0.0279287	0.188699	0.183973	-0.130382	-0.676225	1.56554	0.147385	34	0.259324	0.467039	0.625504
PSMD12	0.0880898	-0.981853	2.50035	0.0340104	47	0.0289044	0.189066	0.189323	2.88457	2.6756	1.19584	0.254878	32	0.382867	0.590203	0.738821
PIK3C2A	-0.392942	0.554528	-2.307	0.034139	22	0.0652536	0.189437	0.280362	-1.12331	-1.30331	0.329573	0.75097	21	0.638889	0.897916	0.901722
PDK1	0.24986	-0.911876	2.30374	0.0341358	69	0.0534759	0.189437	0.254928	-1.61611	-1.66904	0.092901	0.927843	14	0.638889	0.969254	0.901722
C1QBP	0.473309	-0.621748	2.31039	0.0342858	65	0.112754	0.189854	0.365329	3.77087	2.99782	1.99026	0.0735082	39	0.0728438	0.346263	0.365411
ECM1	-3.17735	0.267209	-2.41284	0.0343078	22	0.0652536	0.189868	0.280362	-3.45105	1.81829	-4.44558	0.0291497	0	0.0357143	0.238373	0.281468
BABAM1	-0.292658	0.39426	-2.30755	0.0343431	21	0.0534759	0.189963	0.254928	-1.07717	-0.261647	-2.73311	0.0261707	8	0.0378788	0.229849	0.281468
RAB3D	-1.33479	0.956928	-2.34696	0.0344858	18	0.0279287	0.19028	0.183973	0.73709	1.52999	-1.88115	0.0846022	13	0.164918	0.369602	0.523493
NUBP1	-0.28367	0.642909	-2.3045	0.0345282	18	0.0279287	0.19028	0.183973	-1.26493	-0.417124	-1.58732	0.173161	8	0.14899	0.498744	0.519549
HDAC1	0.667956	-0.503164	2.401	0.0345016	36	0.0829171	0.19028	0.321119	1.71114	1.85697	-0.600169	0.560433	21	0.710373	0.805373	0.931018
NAPG	-0.785591	0.756764	-2.55138	0.0346839	13	0.0548951	0.190835	0.260146	0.735998	1.00421	-0.895415	0.390665	15	0.259324	0.703692	0.625504
RRAS	-0.681659	0.527157	-2.35275	0.0347727	22	0.0652536	0.190905	0.280362	-0.505829	0.418773	-1.57946	0.149004	12	0.128205	0.467506	0.472732
SYNGR2	-0.294635	1.02541	-2.29461	0.0347739	22	0.0652536	0.190905	0.280362	1.07432	1.5271	-0.802742	0.441102	18	0.455711	0.735723	0.775455
HAUS2	0.44736	-0.35691	2.2948	0.0347882	69	0.0534759	0.190905	0.254928	-4.56996	-5.66658	NA	NA	NA	NA	NA	NA
GMPPA	-0.516334	0.684062	-2.33694	0.0348943	21	0.0534759	0.191084	0.254928	0.61661	1.44372	-2.26311	0.0467892	10	0.0728438	0.294742	0.365411
SCYL3	-0.192422	0.499556	-2.29204	0.0349428	20	0.0434736	0.191119	0.228001	-3.29445	-2.77585	-2.27818	0.045592	8	0.0734266	0.289818	0.365411
TF	-2.42962	-5.78662	2.37971	0.0349557	68	0.0652536	0.191119	0.280362	1.09397	-3.24283	2.35283	0.255849	4	0.333333	0.591128	0.70846
AGL	-0.965475	0.618749	-2.32403	0.0353806	16	0.0172119	0.192835	0.14002	2.11967	3.28754	-2.55233	0.0253936	8	0.0378788	0.228523	0.281468
COPS5	-0.20942	0.295474	-2.2844	0.0355492	23	0.0788932	0.193083	0.307459	1.00375	1.58649	-2.73432	0.0212483	8	0.0378788	0.212927	0.281468
PPP2R5A	-1.02265	0.652573	-2.32607	0.0355492	21	0.0534759	0.193083	0.254928	-0.0724038	0.832669	-1.84377	0.093915	13	0.164918	0.38649	0.523493
PURA	-0.81907	0.291182	-2.40603	0.0355501	20	0.0434736	0.193083	0.228001	0.499442	1.18642	-1.75495	0.117636	8	0.0378788	0.428902	0.281468
LPGAT1	-0.540736	0.548723	-2.36532	0.035533	17	0.0220182	0.193083	0.15868	-2.58991	-2.33464	-0.527497	0.614226	8	0.730159	0.832417	0.940827
VPS28	0.0565955	0.714438	-2.32785	0.0356497	22	0.0652536	0.193276	0.280362	0.803016	0.89551	-0.554383	0.591062	17	0.382867	0.819963	0.738821
PAK1	0.697465	-0.809497	2.29787	0.0356655	71	0.0349867	0.193276	0.205522	-0.450982	-0.511624	0.186997	0.855997	27	0.804779	0.944102	0.961323
SPRYD7	-0.450012	0.522441	-2.28511	0.0357078	21	0.0534759	0.193405	0.254928	-2.41693	-1.64343	-2.52177	0.0328215	7	0.0512821	0.250759	0.324022
DUS3L	0.330129	-0.515079	2.28296	0.0357659	69	0.0534759	0.193555	0.254928	-2.72091	-4.44303	NA	NA	NA	NA	NA	NA
NFASC	-0.199811	-3.2544	2.37352	0.0357958	37	0.0599401	0.19358	0.277739	-0.163188	-2.32714	NA	NA	NA	NA	NA	NA
GDI1	-0.91222	0.611918	-2.36562	0.0360255	17	0.0220182	0.194519	0.15868	3.09123	3.9296	-2.14434	0.0598884	9	0.0530303	0.318839	0.324022
YKT6	-0.622713	0.284784	-2.29741	0.0360565	17	0.0220182	0.194586	0.15868	1.40332	2.31702	-2.97791	0.0129364	7	0.0262238	0.174463	0.240648
METTL16	0.281509	-0.37415	2.2777	0.0361501	69	0.0534759	0.194674	0.254928	-1.74948	-2.57156	4.61682	0.00395911	15	0.0357143	0.1092	0.281468
COL5A2	-2.09585	-5.63634	2.8564	0.0362058	19	0.031746	0.194786	0.204592	-0.860043	-1.99651	0.969885	0.378024	9	0.4	0.691077	0.746198
RABIF	-0.367311	0.68123	-2.32532	0.0362963	16	0.0172119	0.195072	0.14002	-1.32722	-1.60066	0.567025	0.593825	6	1	0.821047	1
HINT2	-0.860122	0.634622	-2.27372	0.0364078	20	0.0434736	0.195144	0.228001	0.862913	1.73993	-1.62997	0.130622	14	0.208625	0.446309	0.571873
MTIF2	-0.131583	0.458263	-2.27827	0.036348	19	0.0349867	0.195144	0.205522	-0.746107	-0.489325	-0.839279	0.43267	11	0.180653	0.728628	0.558194
MYO10	0.105333	-1.42383	2.27868	0.036421	69	0.0534759	0.195144	0.254928	-2.10137	-3.27636	NA	NA	NA	NA	NA	NA
ILVBL	-0.74711	0.84143	-2.27065	0.0365096	15	0.0132716	0.195412	0.120894	2.33876	2.76754	-0.911751	0.382434	20	0.620047	0.695101	0.890248
TAP2	0.0331951	-2.35473	2.28353	0.0365046	70	0.0434736	0.195412	0.228001	-0.137618	-0.561045	0.659184	0.526163	24	0.343434	0.792206	0.723316
BICD2	0.154869	-0.735202	2.26802	0.0367079	70	0.0434736	0.196171	0.228001	-1.29475	-1.62522	NA	NA	NA	NA	NA	NA
ASF1A	-0.0793856	-1.38725	2.30262	0.0367827	71	0.0349867	0.19635	0.205522	-0.481886	-1.25016	1.67679	0.322949	10	0.0952381	0.650428	0.428802
KIAA0319L	-0.595798	0.429033	-2.26584	0.0368866	20	0.0434736	0.196722	0.228001	-2.33202	-2.22354	-0.301831	0.806827	5	0.857143	0.923981	0.994905
SAMM50	-0.565162	0.401071	-2.2686	0.0370874	20	0.0434736	0.197591	0.228001	2.05251	2.15831	-0.368781	0.718787	21	0.710373	0.8778	0.931018
LAMB3	-0.407399	-2.96257	2.31288	0.0371196	65	0.112754	0.197625	0.365329	-1.45529	-3.80088	2.74292	0.0305322	18	0.116667	0.24355	0.472732
DDX21	0.247941	-0.969308	2.27678	0.0372016	70	0.0434736	0.197896	0.228001	3.78624	2.62064	3.64659	0.00346308	44	0.0110723	0.103511	0.166836
RAN	0.371294	-0.152417	2.27325	0.0373236	69	0.0534759	0.198342	0.254928	5.87746	5.35586	2.11709	0.0654119	40	0.0530303	0.327194	0.324022
FKBP3	-0.407728	0.549089	-2.28415	0.0374027	22	0.0652536	0.198661	0.280362	2.98453	3.3409	-1.09897	0.295084	19	0.534965	0.627259	0.833007
EAPP	-0.312583	0.573088	-2.25693	0.0376095	22	0.0652536	0.199455	0.280362	-2.81671	-2.55915	NA	NA	NA	NA	NA	NA
LONP1	-0.345604	0.283603	-2.25377	0.0377045	18	0.0279287	0.199665	0.183973	3.31151	3.64528	-2.11727	0.0578759	9	0.0530303	0.313846	0.324022
EXOSC7	0.350223	-0.296979	2.2649	0.0377203	70	0.0434736	0.199665	0.228001	-0.379926	-0.868984	1.3649	0.205561	36	0.164918	0.540415	0.523493
C11orf73	0.291176	-0.532652	2.29843	0.0377258	67	0.0788932	0.199665	0.307459	-0.953972	-1.12393	1.11995	0.293923	22	0.246753	0.625899	0.625504
IDE	-0.584102	0.117021	-2.28589	0.037811	21	0.0534759	0.199913	0.254928	2.0117	2.21217	-0.88684	0.394237	19	0.534965	0.705966	0.833007
LGALS1	-0.456339	-2.64597	2.27442	0.0379433	71	0.0349867	0.200409	0.205522	6.37066	5.23974	2.06369	0.0627397	38	0.0973193	0.320728	0.428802
SETMAR	-0.606757	0.726213	-2.26251	0.0379409	22	0.0652536	0.200409	0.280362	-1.38448	-1.23401	-0.238656	0.828363	6	0.383333	0.933865	0.738821
OLA1	-1.13537	0.264563	-2.315	0.0380212	18	0.0279287	0.200659	0.183973	-0.3511	-0.269593	-0.133622	0.896406	18	0.730769	0.957605	0.940827
TRIM2	-0.473967	-2.86686	2.35485	0.0381304	70	0.0434736	0.200974	0.228001	-0.233171	-2.88032	2.13481	0.0921222	18	0.116667	0.383982	0.472732
POLR1B	0.445113	-0.247891	2.24864	0.0381225	71	0.0349867	0.200974	0.205522	-1.38752	-1.82409	0.686262	0.509305	22	0.588745	0.78261	0.890248
TROVE2	-0.21081	0.525655	-2.3528	0.0382842	22	0.0652536	0.201552	0.280362	2.85528	3.19373	-1.38882	0.190572	15	0.259324	0.522388	0.625504
TRIM32	-0.290666	0.486315	-2.25364	0.038295	16	0.0172119	0.201552	0.14002	-1.88542	-1.84067	-0.111839	0.91472	10	1	0.965757	1
SCYL2	-0.301223	0.451864	-2.24541	0.0383316	18	0.0279287	0.201573	0.183973	-0.104448	0.770957	-2.75197	0.0178308	8	0.0378788	0.199624	0.281468
UBR7	-0.375033	0.465945	-2.24587	0.0383613	22	0.0652536	0.201595	0.280362	-0.640639	-0.776345	0.474917	0.650679	14	0.761905	0.851753	0.961323
HMOX2	-0.439211	0.478109	-2.27229	0.0384574	21	0.0534759	0.2017	0.254928	1.29358	1.9064	-1.63904	0.142322	15	0.259324	0.460516	0.625504
SH3BP1	0.317886	-1.32897	2.25923	0.038459	69	0.0534759	0.2017	0.254928	-0.296003	-1.25775	1.26989	0.234908	36	0.164918	0.569731	0.523493
ATP6V1G1	-0.413304	0.61812	-2.25431	0.0384572	20	0.0434736	0.2017	0.228001	0.713358	1.0807	-1.0287	0.327264	14	0.208625	0.654738	0.571873
BBS1	-1.28673	0.302838	-2.26352	0.0384709	21	0.0534759	0.2017	0.254928	-4.13692	-3.54999	NA	NA	NA	NA	NA	NA
DMXL1	-0.433945	0.418747	-2.24303	0.0385244	20	0.0434736	0.201842	0.228001	-2.60088	-2.44035	-0.282071	0.81886	3	0.8	0.931425	0.961323
NPEPPS	-0.807955	0.983181	-2.34344	0.0385798	20	0.0434736	0.201911	0.228001	4.13603	5.19008	-2.24975	0.0563858	9	0.0530303	0.312335	0.324022
CCNK	-0.483812	0.153456	-2.25305	0.0386346	19	0.0349867	0.201911	0.205522	-1.8406	-2.04535	0.914423	0.378528	32	0.382867	0.69109	0.738821
LEMD2	-0.442646	0.670089	-2.24299	0.0386307	27	0.156401	0.201911	0.431521	1.04123	1.14953	-0.442194	0.666261	20	0.620047	0.858569	0.890248
MSRA	-0.575822	-2.43055	2.27618	0.0385963	69	0.0534759	0.201911	0.254928	-0.76687	-0.844784	0.371499	0.723038	8	1	0.881146	1
RNF123	-0.278373	0.585527	-2.26035	0.0387864	18	0.0279287	0.20244	0.183973	-3.96901	-3.77327	NA	NA	NA	NA	NA	NA
ZNRF2	-0.546449	0.928834	-2.24319	0.0388142	20	0.0434736	0.202444	0.228001	-2.13368	-1.32358	-1.07539	0.455524	4	0.5	0.748525	0.833007
CCNL1	0.414639	-0.302208	2.30356	0.0390348	70	0.0434736	0.202592	0.228001	-2.50378	-3.70421	5.77803	0.000756623	20	0.015873	0.0513032	0.200351
STMN1	0.26271	-1.1928	2.25965	0.0390643	70	0.0434736	0.202592	0.228001	5.27787	4.12228	2.67984	0.0225101	42	0.0262238	0.216328	0.240648
PRRC2C	0.306701	-0.120938	2.23881	0.0390759	71	0.0349867	0.202592	0.205522	1.40447	1.16063	1.70283	0.116311	36	0.164918	0.42665	0.523493
CHD3	-0.725909	0.528823	-2.31889	0.038928	19	0.0349867	0.202592	0.205522	-1.54028	-1.79573	0.403089	0.698437	14	0.761905	0.869691	0.961323
GLUD2	-2.61023	0.231166	-2.24017	0.0390019	20	0.0434736	0.202592	0.228001	-0.449499	-0.0733355	NA	NA	NA	NA	NA	NA
FAHD1	-0.386409	0.710158	-2.24047	0.0392468	20	0.0434736	0.202797	0.228001	-0.112321	1.32687	-3.73319	0.00362279	3	0.00407925	0.104654	0.106497
PSMD13	0.245999	-0.202721	2.23841	0.0392458	70	0.0434736	0.202797	0.228001	3.57041	3.41118	1.26339	0.23048	35	0.208625	0.565999	0.571873
KLHL22	-0.383219	0.474617	-2.24254	0.0392621	21	0.0534759	0.202797	0.254928	-2.50138	-1.89539	NA	NA	NA	NA	NA	NA
RBM27	-0.240263	0.288013	-2.29748	0.0392977	22	0.0652536	0.202834	0.280362	-0.0432793	0.0347591	-0.334217	0.744235	24	1	0.892987	1
PRKACA	-0.371349	0.577848	-2.25225	0.0395703	21	0.0534759	0.20414	0.254928	2.43934	2.77846	-1.56266	0.144135	13	0.164918	0.463243	0.523493
RCN3	-2.49733	-4.87389	2.28088	0.0396107	67	0.0788932	0.204247	0.307459	0.420956	-0.168692	1.14965	0.274854	30	0.234266	0.60775	0.625504
KIAA1598	-1.64623	0.369739	-2.25603	0.0397952	30	0.242807	0.205097	0.530348	2.33008	2.95433	-1.65296	0.128088	13	0.164918	0.443856	0.523493
IFT27	-1.29681	0.506966	-2.23591	0.0400622	19	0.0349867	0.206269	0.205522	-0.917612	-0.275308	-1.5237	0.313333	1	0.142857	0.640302	0.501026
CAMK1D	0.263619	-0.899697	2.23122	0.0404245	69	0.0534759	0.20708	0.254928	-0.315089	-1.28196	1.67508	0.119881	35	0.208625	0.432817	0.571873
MYO18A	0.0462647	-0.996192	2.23449	0.0404322	68	0.0652536	0.20708	0.280362	0.859543	0.143628	1.69414	0.133164	39	0.0728438	0.449589	0.365411
TUBB4B	-0.730986	0.16313	-2.21825	0.0404472	18	0.0279287	0.20708	0.183973	8.14302	8.22302	-0.285016	0.780856	22	0.804779	0.911995	0.961323
GIT2	-0.205416	1.2797	-2.27908	0.040505	19	0.0349867	0.207218	0.205522	-0.936841	-1.84652	3.27231	0.00872363	34	0.00865801	0.143329	0.16133
PELP1	0.543642	-0.0915719	2.33237	0.0406796	69	0.0534759	0.2075	0.254928	1.10779	0.217386	2.03389	0.0837511	39	0.0728438	0.367361	0.365411
CRIP2	-1.60711	0.429365	-2.22042	0.0407327	21	0.0534759	0.207525	0.254928	2.77043	3.47015	-1.67974	0.120595	15	0.259324	0.434179	0.625504
PES1	0.439244	-0.211912	2.24424	0.040839	71	0.0349867	0.207852	0.205522	1.78942	1.12285	3.69913	0.00692364	43	0.0174825	0.133602	0.200351
CDS1	-0.711967	0.720272	-2.33686	0.0409224	16	0.0314685	0.208127	0.204193	-2.57804	-1.64992	-2.56808	0.0292697	5	0.0411255	0.238555	0.302828
ZYX	-0.218115	-2.00704	2.26281	0.0412505	68	0.0652536	0.208955	0.280362	1.20719	0.625197	1.24227	0.242783	31	0.455711	0.575652	0.775455
B2M	-0.456178	-3.88803	2.25565	0.0413115	64	0.1333	0.208955	0.395972	2.34962	1.66025	1.10938	0.298645	32	0.382867	0.630343	0.738821
NUP50	0.416354	-0.579496	2.20754	0.041309	70	0.0434736	0.208955	0.228001	0.253939	-0.0541788	0.978296	0.347402	32	0.382867	0.673017	0.738821
MFF	-0.761041	0.704305	-2.29159	0.0413154	24	0.0947195	0.208955	0.338734	-0.205963	0.300522	-0.842246	0.422501	12	0.234266	0.723991	0.625504
C1orf50	0.218108	-0.697222	2.20659	0.0414148	68	0.0652536	0.209101	0.280362	-2.55285	-2.20867	-0.969815	0.373135	8	0.730159	0.68724	0.940827
PFDN2	0.269669	-0.285136	2.20304	0.0416765	68	0.0652536	0.210015	0.280362	1.93816	1.91412	0.0991578	0.922671	28	0.710373	0.968966	0.931018
MB	-2.46771	0.0784225	-2.21292	0.04177	19	0.0349867	0.210214	0.205522	0.267048	2.03854	-1.91426	0.093965	10	0.137529	0.38649	0.488659
PYCRL	-0.660583	0.963782	-2.21531	0.0417915	23	0.0788932	0.210214	0.307459	1.66545	2.26279	-1.21519	0.248234	16	0.317599	0.580123	0.690039
MKI67	0.0678395	-1.15425	2.19993	0.0420858	68	0.0652536	0.211097	0.280362	1.15222	-1.2377	3.99161	0.00412571	47	0.002331	0.110669	0.084925
COG8	-0.423279	0.328009	-2.2677	0.0421113	16	0.0172119	0.211097	0.14002	-1.04705	-0.157911	-2.66473	0.0268591	5	0.0221445	0.23045	0.240648
SEPSECS	-0.62908	0.765465	-2.21949	0.0421141	19	0.0349867	0.211097	0.205522	-2.18783	-2.03123	NA	NA	NA	NA	NA	NA
CMPK2	-0.181739	-2.8555	2.19757	0.0422135	66	0.0947195	0.211338	0.338734	-1.27367	-1.17105	-0.193675	0.860929	4	1	0.944275	1
ISG20	0.524701	-1.64523	2.23667	0.0422699	71	0.0349867	0.211471	0.205522	-3.15789	-3.18021	0.04953	0.962164	8	1	0.98208	1
BOP1	0.555391	-0.254995	2.32257	0.0423373	69	0.0534759	0.211707	0.254928	1.13837	0.154721	3.11489	0.0130976	40	0.0530303	0.175185	0.324022
TRIP10	-0.394173	-2.42244	2.2672	0.042442	68	0.0652536	0.212129	0.280362	-1.90137	-2.58076	0.618916	0.554406	27	0.804779	0.803626	0.961323
TRADD	0.475784	-1.22897	2.23635	0.042694	67	0.0788932	0.21237	0.307459	-1.4163	-1.79225	0.967314	0.367546	23	0.431818	0.683604	0.775455
MED12	-0.0616912	0.489182	-2.19447	0.0426154	23	0.0788932	0.21237	0.307459	-2.40099	-2.04162	-0.792797	0.447396	13	0.530303	0.741408	0.833007
PTPLB	-0.574183	0.848005	-2.25471	0.0426784	23	0.0788932	0.21237	0.307459	-0.197796	0.14402	-0.509698	0.626051	12	0.787879	0.838054	0.961323
GRB14	-2.14221	0.335181	-2.33016	0.0427963	19	0.0349867	0.212574	0.205522	-2.05598	-0.379375	NA	NA	NA	NA	NA	NA
PNO1	0.362802	-0.275536	2.21465	0.0431275	67	0.0788932	0.213112	0.307459	-0.855372	-1.72384	2.80732	0.018834	38	0.013986	0.203034	0.200351
MIF	-0.563793	0.795375	-2.18627	0.0431175	22	0.0652536	0.213112	0.280362	5.05488	6.00253	-2.0548	0.0638301	11	0.0973193	0.324265	0.428802
ACBD5	-0.689734	0.700863	-2.18712	0.0431139	17	0.0220182	0.213112	0.15868	-0.85262	-0.208182	-0.976871	0.355024	18	0.455711	0.67595	0.775455
TAGLN2	0.0487662	-0.992723	2.18576	0.0431501	68	0.0652536	0.213112	0.280362	6.55497	6.44879	0.277903	0.787383	28	0.710373	0.915021	0.931018
MTHFS	-0.517873	0.685119	-2.18951	0.0430614	24	0.0947195	0.213112	0.338734	-1.43688	-1.33678	-0.12356	0.906029	6	0.785714	0.961991	0.961323
SLC9A1	-0.676225	0.496485	-2.18711	0.0432177	20	0.0434736	0.213244	0.228001	-1.97748	-1.12981	-1.93301	0.0829131	8	0.132035	0.365722	0.48253
CLMN	-0.924654	0.818273	-2.20504	0.0432762	20	0.0434736	0.213312	0.228001	-0.259992	0.355868	-0.965777	0.353293	19	0.534965	0.674876	0.833007
RPS4X	0.243524	-0.140992	2.19066	0.0433767	68	0.0652536	0.213333	0.280362	5.92539	5.44963	3.25788	0.00733162	45	0.00699301	0.13738	0.134409
LYPLA1	-0.344668	0.884379	-2.20119	0.0433473	21	0.0534759	0.213333	0.254928	1.82958	2.74773	-1.73956	0.107883	11	0.0973193	0.412252	0.428802
TOR1AIP2	-0.494866	0.747849	-2.18497	0.0433939	22	0.0652536	0.213333	0.280362	-0.191661	-0.112198	-0.185036	0.856781	22	0.945221	0.944102	1
UBLCP1	0.0708996	-1.18857	2.27046	0.0434372	63	0.156401	0.213418	0.431521	0.44638	0.113076	0.945492	0.372377	26	0.901515	0.687201	0.995728
CLN3	-1.27092	0.365064	-2.38327	0.0435177	8	0.0734266	0.213698	0.307459	-0.915651	-2.76933	NA	NA	NA	NA	NA	NA
IMPACT	-0.523661	0.628414	-2.19472	0.0436204	22	0.0652536	0.213814	0.280362	-0.873239	-0.439572	-1.06126	0.309964	16	0.317599	0.637156	0.690039
GTPBP1	0.247448	-0.679438	2.17909	0.0436841	71	0.0349867	0.214025	0.205522	0.389132	0.335919	0.205064	0.84129	25	1	0.938568	1
PRR12	-0.122953	0.941265	-2.2382	0.0438319	19	0.0349867	0.21446	0.205522	-4.28768	-1.64035	-0.794303	0.569795	2	1	0.810048	1
PCNA	0.043337	-0.732394	2.22018	0.0439275	69	0.0534759	0.214735	0.254928	4.73573	4.10445	2.06692	0.061029	40	0.0530303	0.319682	0.324022
MEX3A	-0.00228284	-1.9711	2.23361	0.0439319	69	0.0534759	0.214735	0.254928	0.0227993	-1.64946	1.84966	0.218847	9	0.190476	0.555851	0.571873
DDX18	0.319411	-0.55729	2.28137	0.0442435	72	0.0279287	0.215449	0.183973	2.06077	0.619489	3.37973	0.00893529	48	0.0011655	0.144916	0.0729484
S100P	-3.52734	-0.202479	-2.18676	0.0442195	20	0.0434736	0.215449	0.228001	1.29448	2.27245	-0.913084	0.385359	11	0.536797	0.698462	0.833007
NEFL	-3.75007	-6.21075	2.51953	0.0442396	19	0.031746	0.215449	0.204592	-3.84331	-4.07581	NA	NA	NA	NA	NA	NA
EXOC2	-0.593576	0.556699	-2.17766	0.0443081	15	0.0132716	0.215563	0.120894	-0.443012	0.600736	-1.63802	0.145299	13	0.164918	0.463741	0.523493
SEC24D	-0.892232	0.381311	-2.17331	0.0443553	21	0.0534759	0.215691	0.254928	1.04598	2.08748	-1.59416	0.148528	11	0.0973193	0.467506	0.428802
USP5	-0.591052	0.523601	-2.17161	0.0443921	19	0.0349867	0.21577	0.205522	3.93404	4.52651	-1.85555	0.0986478	10	0.0728438	0.395314	0.365411
GTPBP3	-0.689698	0.601709	-2.22173	0.0444202	22	0.0652536	0.215806	0.280362	-1.88439	-1.9473	0.12444	0.903747	16	0.930736	0.96124	1
CLIC3	-1.75282	0.992388	-2.18839	0.044503	23	0.0788932	0.215982	0.307459	-2.57129	0.0592259	-4.39735	0.00770727	0	0.0357143	0.139292	0.281468
GOT1	-0.958008	0.52566	-2.19415	0.0445187	24	0.0947195	0.215982	0.338734	2.9258	3.95181	-2.53647	0.0276419	9	0.0530303	0.233343	0.324022
KIAA0391	-0.126477	0.809792	-2.20123	0.0445813	22	0.0652536	0.216062	0.280362	-1.92341	-1.28656	-1.25998	0.231902	15	0.259324	0.567464	0.625504
SDF4	-1.08797	0.224119	-2.16925	0.044637	24	0.0947195	0.216062	0.338734	-0.147435	0.184737	-0.742972	0.483704	7	0.0512821	0.768199	0.324022
SEMA4C	-0.567973	0.661036	-2.18093	0.0446388	20	0.0434736	0.216062	0.228001	-2.86769	-2.2146	NA	NA	NA	NA	NA	NA
CXorf56	0.482759	-0.432934	2.16926	0.0447143	70	0.0434736	0.216226	0.228001	-1.99764	-2.44167	1.52155	0.172299	15	0.285714	0.498096	0.674496
SELO	-0.500628	0.645776	-2.16683	0.0447437	19	0.0349867	0.216268	0.205522	-1.93895	-1.68053	-0.299794	0.776804	11	0.914286	0.910716	1
MRPS36	-0.553173	0.421967	-2.16802	0.0447757	19	0.0349867	0.21628	0.205522	-0.399621	0.618371	-4.31649	0.00101599	3	0.00407925	0.0570123	0.106497
CHCHD4	-0.910106	0.420748	-2.17277	0.0447933	21	0.0534759	0.21628	0.254928	-1.32369	-0.822567	-1.37028	0.197677	17	0.382867	0.529333	0.738821
DHX30	-0.0318427	0.828899	-2.17407	0.0448521	20	0.0434736	0.21628	0.228001	1.45307	1.64111	-0.636728	0.536546	18	0.455711	0.796418	0.775455
DECR2	-1.55176	0.31787	-2.20786	0.0448707	19	0.0349867	0.21628	0.205522	0.185855	0.57566	-0.630896	0.53994	18	0.455711	0.79855	0.775455
GSE1	-0.270656	0.311398	-2.26037	0.0449089	21	0.0534759	0.216308	0.254928	-2.06783	-2.19891	0.247113	0.843172	5	1	0.938952	1
GMFB	-0.717445	0.324486	-2.16518	0.0450851	23	0.0788932	0.216912	0.307459	1.60199	2.05844	-1.31205	0.214706	16	0.317599	0.550743	0.690039
RNMTL1	0.707571	-0.348055	2.16661	0.0453197	71	0.0349867	0.217321	0.205522	-1.88427	-2.7164	1.71305	0.18392	13	0.142857	0.513671	0.501026
SNX18	-2.05164	0.448064	-2.23372	0.0452749	23	0.0788932	0.217321	0.307459	-2.04774	-1.6269	-1.27878	0.227995	15	0.259324	0.563938	0.625504
UQCRC1	-0.0992414	0.641391	-2.18159	0.0452497	19	0.0349867	0.217321	0.205522	4.68836	4.96045	-1.17491	0.267403	16	0.317599	0.601319	0.690039
TRIAP1	-0.73484	0.638256	-2.16196	0.0452262	21	0.0534759	0.217321	0.254928	-2.64769	-2.8402	0.51683	0.630261	4	0.857143	0.83964	0.994905
USP48	0.405743	-0.702835	2.15975	0.0453968	70	0.0434736	0.217408	0.228001	-1.21814	-1.7259	1.95071	0.0828985	24	0.125541	0.365722	0.472732
RBM42	0.365628	-0.117469	2.19516	0.0454618	68	0.0652536	0.21752	0.280362	-0.518822	-1.01699	1.49306	0.161756	35	0.208625	0.482698	0.571873
DECR1	-0.713071	0.65853	-2.17991	0.0454988	22	0.0652536	0.217596	0.280362	3.32886	4.46361	-3.46967	0.00519535	3	0.00407925	0.123429	0.106497
ACTR1B	-0.106265	0.91073	-2.21619	0.0456452	19	0.0349867	0.217802	0.205522	-0.346172	0.431505	-1.96742	0.0794529	11	0.0973193	0.359489	0.428802
GNB4	-0.882665	-3.37571	2.21009	0.0456464	69	0.0534759	0.217802	0.254928	3.67638	3.84281	-0.462597	0.651987	20	0.620047	0.851753	0.890248
VAPB	-0.637173	0.763519	-2.20944	0.0456	19	0.0349867	0.217802	0.205522	2.61401	2.75566	-0.434792	0.671743	19	0.534965	0.859029	0.833007
SDR39U1	-0.19536	0.913296	-2.17382	0.0458394	23	0.0788932	0.218325	0.307459	-0.920205	0.0128723	-2.07183	0.0605476	13	0.164918	0.319267	0.523493
CD3EAP	0.313684	-0.379966	2.17033	0.0458439	70	0.0434736	0.218325	0.228001	-1.75611	-2.02771	0.804234	0.459674	13	0.666667	0.752306	0.925673
CHAC2	0.29327	-0.819421	2.17408	0.0458606	74	0.0172119	0.218325	0.14002	-1.95945	-3.25378	NA	NA	NA	NA	NA	NA
RHOC	-0.851428	0.402178	-2.19906	0.0460235	24	0.0947195	0.218801	0.338734	-0.122299	0.371928	-1.07159	0.31076	14	0.365967	0.638254	0.738821
SMG9	0.0761107	-0.738848	2.19569	0.0461436	69	0.0534759	0.219172	0.254928	-2.5808	-2.95307	NA	NA	NA	NA	NA	NA
SMS	-0.807343	0.565689	-2.23268	0.0462071	23	0.0788932	0.219373	0.307459	2.09897	2.83339	-2.34701	0.0372869	6	0.0174825	0.266655	0.200351
TAPBP	0.163649	-1.95278	2.21188	0.0463204	66	0.0947195	0.219711	0.338734	0.12136	-0.287307	0.773291	0.461368	21	0.329004	0.75331	0.70846
ERLEC1	-0.554488	0.675796	-2.18934	0.0463973	18	0.0279287	0.219762	0.183973	-1.04662	0.849653	-3.89138	0.00214331	4	0.00699301	0.0820415	0.134409
BMS1	0.379102	-0.502969	2.16785	0.046443	68	0.0652536	0.219762	0.280362	0.571862	-0.182205	1.5716	0.142028	35	0.208625	0.460516	0.571873
UQCR10	-0.931926	0.667374	-2.16243	0.0464766	20	0.0434736	0.219762	0.228001	0.44318	1.09021	-0.890404	0.410206	18	0.730769	0.714457	0.940827
RBM45	-0.314065	0.581572	-2.14766	0.046458	20	0.0434736	0.219762	0.228001	-2.88111	-2.63751	-1.01078	0.422486	1	0.666667	0.723991	0.925673
SIRT5	-0.414951	0.531277	-2.17955	0.0464422	19	0.0349867	0.219762	0.205522	-1.71832	-1.66761	-0.105204	0.918841	13	0.792208	0.967441	0.961323
ERBB2IP	-0.863777	1.70423	-3.34513	0.0465822	0	0.2	0.219947	0.494355	-1.28922	-0.556225	-2.39883	0.0355581	8	0.0734266	0.262679	0.365411
CHTOP	-0.161185	0.994923	-2.22479	0.0466494	20	0.0434736	0.220069	0.228001	1.81498	1.71847	0.463955	0.652736	31	0.455711	0.85182	0.775455
QTRTD1	0.189978	-0.228185	2.14895	0.0466975	69	0.0534759	0.220097	0.254928	-1.27616	-2.0939	2.66765	0.0204998	41	0.0378788	0.211585	0.281468
NHLRC2	-0.367905	0.399511	-2.14919	0.0469453	27	0.156401	0.221065	0.431521	1.01469	1.70679	-3.06459	0.00990835	6	0.0174825	0.150693	0.200351
NCAPG	0.421284	-0.588477	2.13552	0.0475804	70	0.0434736	0.223249	0.228001	0.0279471	-0.773588	1.52909	0.153847	34	0.259324	0.470448	0.625504
AIMP2	-0.168444	0.580012	-2.13578	0.0475765	14	0.0101323	0.223249	0.105273	2.38545	2.26584	0.388494	0.704546	27	0.804779	0.872472	0.961323
GPAA1	-0.292903	0.534528	-2.14527	0.0476235	19	0.0349867	0.22325	0.205522	-1.06099	-0.669336	-1.05694	0.311396	16	0.317599	0.638604	0.690039
CHMP6	-0.33446	0.702787	-2.15636	0.0476617	19	0.0349867	0.223329	0.205522	-1.72541	-1.34571	-0.926805	0.38685	9	0.329004	0.699845	0.70846
CDC123	0.33578	-0.735765	2.15087	0.0477778	67	0.0788932	0.223685	0.307459	-1.45534	-2.37621	2.69511	0.0342997	24	0.0727273	0.256731	0.365411
CANX	-1.19971	0.274737	-2.14322	0.0477806	21	0.0534759	0.223685	0.254928	5.70838	6.0837	-1.14887	0.278416	18	0.455711	0.611163	0.775455
PPP2CA	-0.612604	0.175469	-2.14329	0.0479407	23	0.0788932	0.224112	0.307459	3.45765	3.80705	-1.56447	0.153578	12	0.128205	0.470448	0.472732
TMEM120A	-0.621719	1.10623	-2.13627	0.0479684	22	0.0652536	0.224112	0.280362	-1.71289	-1.67623	NA	NA	NA	NA	NA	NA
EPHB3	-0.201452	-2.66714	2.22191	0.048111	71	0.0349867	0.224224	0.205522	0.597577	-1.98433	3.94185	0.00534588	41	0.002331	0.124279	0.084925
RBBP4	0.494542	-0.898074	2.14531	0.0480754	74	0.0172119	0.224224	0.14002	2.70639	1.87859	3.17102	0.00825179	42	0.0262238	0.142257	0.240648
CC2D1B	0.379656	-0.333397	2.13299	0.0480567	67	0.0788932	0.224224	0.307459	-2.07047	-2.14125	0.338384	0.742642	27	0.445221	0.89256	0.775455
BRAT1	-0.382759	0.368192	-2.14081	0.0481448	21	0.0534759	0.224224	0.254928	-0.712417	-0.817662	0.233609	0.819831	27	0.804779	0.931607	0.961323
RBM34	0.187296	-0.805287	2.1402	0.0483881	67	0.0788932	0.224711	0.307459	1.09962	0.321131	3.2218	0.0073642	46	0.00407925	0.13738	0.106497
ADAR	0.433665	-0.177895	2.13541	0.048453	63	0.156401	0.224913	0.431521	4.20102	3.78409	1.99228	0.0700623	38	0.0973193	0.338657	0.428802
MARS	-0.303715	0.392507	-2.16959	0.0484793	21	0.0534759	0.224935	0.254928	3.13857	3.57723	-1.85464	0.0886513	12	0.128205	0.378318	0.472732
BCAT2	-1.48243	0.636427	-2.12771	0.0486496	24	0.0947195	0.225191	0.338734	0.787107	2.09691	-1.85365	0.0900465	12	0.128205	0.37933	0.472732
DTYMK	-0.571742	0.722081	-2.13005	0.0487079	22	0.0652536	0.225293	0.280362	1.00398	1.58875	-1.27375	0.233777	14	0.208625	0.569228	0.571873
VPS53	-0.152083	0.450981	-2.14215	0.0489651	23	0.0788932	0.226382	0.307459	-0.655827	-0.294778	-1.28987	0.222584	12	0.128205	0.560063	0.472732
TOLLIP	-0.692236	0.599017	-2.16082	0.0494375	21	0.0534759	0.226427	0.254928	-0.416086	0.814559	-3.25092	0.00700941	5	0.0110723	0.133672	0.166836
ELMOD2	-0.868774	0.489941	-2.14278	0.0494527	18	0.0279287	0.226427	0.183973	-0.140857	0.878945	-2.23915	0.0586054	9	0.101399	0.316826	0.435381
HSD17B4	-1.49045	0.283309	-2.11737	0.0492778	27	0.156401	0.226427	0.431521	2.17045	4.17574	-2.04425	0.0751979	13	0.164918	0.34897	0.523493
PAK1IP1	0.334841	-0.368047	2.11688	0.0493616	69	0.0534759	0.226427	0.254928	-1.68377	-2.05228	1.25979	0.248541	13	0.666667	0.580286	0.925673
RBM3	-0.427662	0.544051	-2.12228	0.0490558	23	0.0788932	0.226427	0.307459	2.13723	2.70559	-1.19993	0.258532	18	0.455711	0.594234	0.775455
QPRT	-3.04761	-0.759387	-2.12312	0.0491283	24	0.0947195	0.226427	0.338734	0.717217	0.0962615	1.05281	0.340656	7	0.571429	0.666567	0.869883
PHKB	-0.730576	1.03783	-2.34112	0.0492298	11	0.0311189	0.226427	0.202176	-0.942609	-0.576986	-0.966882	0.357871	12	0.234266	0.67876	0.625504
COX7B	-0.541498	0.810863	-2.12388	0.0491055	27	0.156401	0.226427	0.431521	-0.0776871	-0.736753	1.03281	0.457711	9	0.428571	0.750855	0.775455
CNNM4	-0.397448	0.729406	-2.11895	0.0493683	20	0.0434736	0.226427	0.228001	-1.37156	-1.47921	0.609441	0.560913	13	0.927273	0.805373	1
ATL3	-1.00083	0.405146	-2.16888	0.0492651	18	0.0279287	0.226427	0.183973	3.0216	2.93215	0.205477	0.842706	29	0.620047	0.938861	0.890248
NELFB	-0.00181906	0.55716	-2.1181	0.0493563	20	0.0434736	0.226427	0.228001	0.357848	0.363747	-0.0155941	0.987876	20	0.620047	0.997429	0.890248
PSME4	0.251431	-0.686163	2.15196	0.0495221	67	0.0788932	0.226645	0.307459	1.54997	-0.112081	4.93587	0.000602425	49	0.000582751	0.0473469	0.0568998
LASP1	-0.987761	0.579902	-2.11266	0.0497624	24	0.0947195	0.227295	0.338734	3.43238	3.92047	-1.10298	0.292262	17	0.382867	0.625525	0.738821
RRP15	0.382457	-0.316103	2.11242	0.0498846	67	0.0788932	0.227481	0.307459	-1.26666	-1.52388	0.732304	0.479802	29	0.620047	0.765329	0.890248
EPS15L1	-0.338161	0.978586	-2.11908	0.0499291	21	0.0534759	0.227508	0.254928	1.05814	2.29971	-5.51173	0.000270297	0	0.000582751	0.046834	0.0568998
PTPRF	-0.808636	0.642902	-2.16513	0.0502632	20	0.0434736	0.228633	0.228001	2.34454	2.9014	-1.10455	0.295128	14	0.208625	0.627259	0.571873
ARHGEF11	-0.515239	0.428319	-2.12257	0.050229	24	0.0947195	0.228633	0.338734	-1.99821	-1.95339	-0.101134	0.922846	17	1	0.968966	1
FUK	-0.570758	0.36147	-2.11618	0.050362	24	0.0947195	0.228681	0.338734	-2.39423	-0.426163	-2.04036	0.0830029	6	0.125541	0.365722	0.472732
VIPAS39	-0.236566	0.597055	-2.11095	0.0503448	24	0.0947195	0.228681	0.338734	-2.52024	-2.2369	-0.772287	0.464226	12	0.662338	0.755451	0.925673
ARHGAP35	-0.599891	0.417333	-2.15552	0.0505282	18	0.0279287	0.229136	0.183973	0.0163048	0.785035	-1.89217	0.0897469	14	0.208625	0.37933	0.571873
GNA13	-0.455462	0.702811	-2.125	0.0505525	23	0.0788932	0.229146	0.307459	0.486313	1.45787	-1.54389	0.161405	15	0.259324	0.482246	0.625504
WDR37	-0.61906	0.463089	-2.11036	0.0507737	20	0.0434736	0.229448	0.228001	-0.577516	-0.968234	0.863562	0.405843	32	0.382867	0.712964	0.738821
FXR1	-0.283142	0.513781	-2.102	0.0507952	21	0.0534759	0.229448	0.254928	2.13836	2.19282	-0.196809	0.848149	25	1	0.941788	1
BRD7	-0.0852448	0.609012	-2.10044	0.0509596	21	0.0534759	0.229892	0.254928	-2.5575	-1.40282	NA	NA	NA	NA	NA	NA
BAZ1A	0.53564	-0.414851	2.10116	0.0513956	66	0.0947195	0.231158	0.338734	-1.13385	-1.94253	1.89854	0.125438	17	0.183333	0.443281	0.564334
RAPGEF2	0.0582638	-1.03179	2.13171	0.0513831	72	0.0279287	0.231158	0.183973	-0.752724	0.522976	NA	NA	NA	NA	NA	NA
PPP2R5D	-0.457724	0.713586	-2.10195	0.0514317	25	0.112754	0.231183	0.365329	1.53744	1.62985	-0.418665	0.683161	24	1	0.863369	1
FARSB	-0.138389	0.606627	-2.17626	0.0515734	21	0.0534759	0.231558	0.254928	3.44603	4.05586	-3.41427	0.00516244	5	0.0110723	0.123429	0.166836
NNMT	-2.20119	-5.00433	2.09605	0.0516527	67	0.0788932	0.231582	0.307459	-1.92368	-2.20117	0.486931	0.649711	8	0.628571	0.851285	0.890248
PPP1R3D	-0.703882	0.679395	-2.14736	0.0517047	21	0.0534759	0.231649	0.254928	-1.77939	-0.199655	-2.50719	0.051992	2	0.114286	0.302549	0.471236
PTK7	-0.302648	-2.52367	2.13941	0.0520033	66	0.0947195	0.232088	0.338734	2.03372	0.155941	3.10987	0.0106567	37	0.0221445	0.153924	0.240648
TM9SF3	-0.631428	0.655136	-2.09326	0.0519382	21	0.0534759	0.232088	0.254928	1.82362	2.32376	-1.94609	0.0775785	10	0.0728438	0.354624	0.365411
SRP14	-0.199666	0.530704	-2.15872	0.0519237	30	0.242807	0.232088	0.530348	3.48541	3.85559	-0.995419	0.3471	21	0.710373	0.673017	0.931018
NFKB1	0.460264	-0.822186	2.09355	0.0519309	66	0.0947195	0.232088	0.338734	1.18156	0.757199	0.91785	0.376777	29	0.620047	0.690475	0.890248
IPO4	-0.0864798	0.672777	-2.11072	0.0518818	20	0.0434736	0.232088	0.228001	2.27666	2.53707	-0.798812	0.439988	15	0.259324	0.734618	0.625504
CRLF3	0.635435	-0.98069	2.10232	0.0519742	70	0.0434736	0.232088	0.228001	-1.52588	-1.80589	0.485428	0.690011	8	0.642857	0.866195	0.905751
MKI67IP	0.425382	-0.455944	2.11831	0.052103	68	0.0652536	0.232334	0.280362	0.563603	-0.142393	2.65102	0.0222948	40	0.0530303	0.214681	0.324022
UBE2K	-0.255195	0.312009	-2.08787	0.0521752	27	0.156401	0.232358	0.431521	1.60882	1.9844	-1.26454	0.239182	17	0.382867	0.571533	0.738821
POLD1	0.492165	-0.265949	2.08997	0.0523618	67	0.0788932	0.232729	0.307459	1.37521	0.483145	1.48953	0.166386	35	0.208625	0.490516	0.571873
PIP4K2B	-0.458061	0.354633	-2.09684	0.0524119	21	0.0534759	0.232729	0.254928	-0.901149	-0.41006	-1.20493	0.263554	15	0.259324	0.597617	0.625504
RHPN2	-0.993046	0.694879	-2.08683	0.0524594	21	0.0534759	0.232729	0.254928	-1.54443	-1.26066	-0.68804	0.515734	10	0.428571	0.786571	0.775455
ARMC10	-0.850531	0.717171	-2.14587	0.0524479	10	0.0752581	0.232729	0.307459	-0.710617	-0.527462	-0.581478	0.573432	19	0.835664	0.812438	0.984012
DGAT1	-0.473306	0.772888	-2.09039	0.0526224	22	0.0652536	0.233149	0.280362	-1.5619	-1.12578	-1.33238	0.22497	6	0.222222	0.561506	0.607441
SMYD3	-0.943979	0.168558	-2.09602	0.0526436	23	0.0788932	0.233149	0.307459	-2.09918	-1.55166	-1.17091	0.265514	14	0.208625	0.600389	0.571873
VANGL1	-0.678254	0.555457	-2.11792	0.0527185	20	0.0434736	0.233286	0.228001	-1.34178	-1.44176	0.183413	0.859633	15	1	0.944102	1
LSM7	0.209089	-0.427055	2.08107	0.0528629	65	0.112754	0.233482	0.365329	-0.350871	-0.521752	0.579117	0.573237	31	0.455711	0.812438	0.775455
MVD	0.149192	-0.790875	2.10908	0.0528841	62	0.182316	0.233482	0.467499	-1.33914	-1.7122	0.405065	0.693209	25	1	0.867503	1
MYL6B	0.148086	-0.770531	2.10653	0.0528947	66	0.0947195	0.233482	0.338734	-2.77807	-2.13302	NA	NA	NA	NA	NA	NA
ISG20L2	0.313704	-0.333542	2.09965	0.0529983	65	0.112754	0.233726	0.365329	0.969898	0.730836	0.310227	0.767339	17	0.648485	0.903746	0.912364
TMEM209	-0.318654	0.401888	-2.11735	0.0530511	22	0.0652536	0.23386	0.280362	-1.64773	-1.69906	0.232244	0.82055	25	1	0.93161	1
MGAT1	0.0460753	-1.33107	2.13586	0.0530889	66	0.0947195	0.233928	0.338734	-2.59504	-2.3883	-0.558741	0.594466	8	0.730159	0.821047	0.940827
CDC5L	0.186402	-0.155607	2.08059	0.0531442	70	0.0434736	0.234073	0.228001	2.94601	2.70296	1.15074	0.279696	34	0.259324	0.612321	0.625504
WAPAL	0.0387544	0.463888	-2.07799	0.053184	21	0.0534759	0.234149	0.254928	-0.870476	-0.679737	-0.607694	0.562249	25	1	0.806228	1
IMPA2	0.111201	-1.93904	2.08373	0.0533009	69	0.0534759	0.234366	0.254928	-0.114836	-3.53168	2.79355	0.133042	10	0.0952381	0.44949	0.428802
GINS3	0.0682262	-1.0205	2.07706	0.0533445	68	0.0652536	0.234459	0.280362	-2.45391	-2.37557	-0.181359	0.862058	6	1	0.944275	1
GINS1	0.14847	-0.721823	2.07614	0.0537164	68	0.0652536	0.235796	0.280362	-2.33847	-2.74743	2.19801	0.131714	6	0.2	0.446309	0.571873
ARMC9	-1.05704	0.321331	-2.07278	0.0537541	22	0.0652536	0.235862	0.280362	-3.0003	-2.45735	-0.760282	0.484127	5	0.857143	0.768371	0.994905
CMC1	-0.235641	0.816127	-2.07649	0.0538242	26	0.1333	0.23597	0.395972	-1.45725	-0.861701	-2.4792	0.0685492	1	0.266667	0.333656	0.636531
SYNM	-1.67273	-4.09685	2.17034	0.0538171	61	0.211024	0.23597	0.494621	-1.53658	-3.05247	NA	NA	NA	NA	NA	NA
LMAN2	-0.667905	0.423513	-2.08545	0.053911	21	0.0534759	0.236053	0.254928	1.07549	1.76595	-2.7225	0.0207792	6	0.0174825	0.212927	0.200351
HEXIM1	-0.97139	0.146065	-2.07492	0.0540239	26	0.1333	0.23625	0.395972	-0.816993	-0.639695	-0.389788	0.70503	14	0.365967	0.872472	0.738821
SEC22A	-0.151387	0.609152	-2.08348	0.0540154	20	0.0434736	0.23625	0.228001	-2.93179	-3.00444	0.185762	0.861442	6	0.785714	0.944275	0.961323
S100A14	-1.71279	0.624474	-2.07218	0.0540783	19	0.0349867	0.236388	0.205522	1.06915	2.17966	-1.15775	0.272704	15	0.259324	0.605494	0.625504
C15orf48	-3.15897	0.129914	-2.06895	0.0541591	19	0.0349867	0.23659	0.205522	-0.0246009	0.957854	NA	NA	NA	NA	NA	NA
RPL11	0.255539	-0.113366	2.15002	0.054326	69	0.0534759	0.237127	0.254928	4.8393	4.42561	2.6425	0.0215551	42	0.0262238	0.212927	0.240648
DHRS1	-1.00478	0.513701	-2.10533	0.0543382	21	0.0534759	0.237127	0.254928	-1.07111	-0.657029	-0.82318	0.428152	18	0.455711	0.726655	0.775455
MIER1	0.311846	-0.55763	2.06718	0.0544237	67	0.0788932	0.23737	0.307459	-3.46182	-3.05259	NA	NA	NA	NA	NA	NA
ENO1	-0.0345518	-1.54519	2.07285	0.0545387	68	0.0652536	0.237654	0.280362	7.73406	7.18344	2.36211	0.0385383	40	0.0530303	0.269161	0.324022
HGS	-0.2489	0.465074	-2.08396	0.0546165	24	0.0947195	0.237843	0.338734	1.29973	1.31547	-0.0583684	0.954499	26	0.901515	0.978343	0.995728
YIF1B	-0.924936	0.100485	-2.10207	0.0548339	13	0.0548951	0.238185	0.260146	-2.07684	-1.94772	-0.253142	0.841724	2	1	0.938667	1
DIP2A	-0.665113	0.191608	-2.06344	0.0549276	25	0.112754	0.238401	0.365329	-1.53312	-1.61826	0.203247	0.845881	17	0.792208	0.940991	0.961323
C19orf52	-0.125855	0.496495	-2.07483	0.0551673	24	0.0947195	0.238944	0.338734	-1.52115	-1.43906	-0.290273	0.778109	17	0.937229	0.910764	1
FCGRT	-1.88699	0.938523	-2.08574	0.0551432	25	0.112754	0.238944	0.365329	-1.75	-0.676616	NA	NA	NA	NA	NA	NA
ALDH1A1	-4.03562	-5.68498	2.08916	0.0554209	58	0.315378	0.239743	0.606152	-2.42615	-0.581066	NA	NA	NA	NA	NA	NA
C14orf142	-0.311362	0.376856	-2.12015	0.0556941	21	0.0534759	0.240625	0.254928	-1.22877	-0.774967	-1.11869	0.28976	18	0.455711	0.623144	0.775455
PRPF3	0.28739	-0.151772	2.05393	0.0557529	66	0.0947195	0.240779	0.338734	1.09415	0.574259	2.67132	0.0209335	44	0.0110723	0.212927	0.166836
SRSF10	-0.133477	0.955818	-2.12128	0.055826	7	0.029304	0.240995	0.191579	1.58247	1.26412	1.60622	0.134249	39	0.0728438	0.450448	0.365411
FYTTD1	-0.579426	0.350509	-2.11291	0.0559058	20	0.0434736	0.241176	0.228001	-1.51687	-0.79108	-3.002	0.0173324	2	0.017316	0.199624	0.200351
CHDH	-0.882155	0.552685	-2.06526	0.0559142	23	0.0788932	0.241176	0.307459	0.181253	1.12219	-1.23042	0.242337	15	0.259324	0.574873	0.625504
CUL2	0.297698	-0.348171	2.11647	0.0559453	67	0.0788932	0.24121	0.307459	2.16896	1.70619	1.53909	0.150513	34	0.259324	0.469878	0.625504
CPNE3	-0.514096	0.552629	-2.05659	0.0560198	21	0.0534759	0.241371	0.254928	4.24467	4.47913	-0.705819	0.494735	24	1	0.77339	1
OSBPL8	-0.131316	0.749216	-2.0519	0.056447	22	0.0652536	0.242493	0.280362	0.0431525	0.280953	-1.13416	0.278909	17	0.382867	0.611442	0.738821
DIAPH3	0.0846969	-0.689996	2.05131	0.0563821	65	0.112754	0.242493	0.365329	-2.69856	-3.38061	NA	NA	NA	NA	NA	NA
EED	0.604982	-0.381278	2.06172	0.0564521	66	0.0947195	0.242493	0.338734	-2.15445	-2.94397	NA	NA	NA	NA	NA	NA
APOA1BP	-0.617878	0.28389	-2.04646	0.0565016	23	0.0788932	0.242605	0.307459	3.29848	3.68134	-0.957255	0.361208	16	0.317599	0.680856	0.690039
TBC1D9B	-0.518981	0.272662	-2.04627	0.0566379	20	0.0434736	0.24289	0.228001	0.880334	1.57297	-3.80254	0.00254914	4	0.00699301	0.0876401	0.134409
PSMD10	-0.648095	0.255592	-2.05176	0.0567963	26	0.1333	0.243169	0.395972	1.90242	2.18776	-0.865012	0.404071	19	0.534965	0.71232	0.833007
METAP2	-0.0385332	0.585035	-2.08252	0.05678	23	0.0788932	0.243169	0.307459	1.80254	1.99238	-0.800603	0.444337	22	0.804779	0.739099	0.961323
DCTN3	-0.380692	0.286992	-2.1071	0.0569179	23	0.0788932	0.24359	0.307459	0.110367	0.186604	-0.196758	0.84775	25	1	0.941687	1
ACYP1	-1.07817	0.413427	-2.06654	0.05719	22	0.0652536	0.244353	0.280362	-1.30892	-1.05722	-0.359407	0.731492	10	0.761905	0.886654	0.961323
GLRX3	0.179071	-0.812964	2.13414	0.0573048	68	0.0652536	0.24469	0.280362	2.86003	2.27965	2.29624	0.0538678	40	0.0530303	0.306066	0.324022
FN1	1.24453	-1.46543	2.27662	0.0575987	16	0.0952381	0.245423	0.339192	0.986934	-1.55815	1.62051	0.144644	33	0.317599	0.463356	0.690039
SERPINE2	0.726829	-4.68777	2.47982	0.0575931	33	0.0652681	0.245423	0.280362	-0.236668	-4.79923	NA	NA	NA	NA	NA	NA
LZIC	-0.841387	0.139089	-2.03651	0.0576651	25	0.112754	0.245577	0.365329	0.142813	0.404138	-0.818304	0.429134	17	0.382867	0.726655	0.738821
STAM2	-0.802462	0.473883	-2.05086	0.0577264	25	0.112754	0.245638	0.365329	-1.41926	-0.222008	-2.67012	0.0209206	7	0.0262238	0.212927	0.240648
IMP4	0.538022	-0.145158	2.11914	0.0577728	67	0.0788932	0.245701	0.307459	-1.32612	-2.57856	3.24933	0.0426986	8	0.133333	0.282076	0.48253
LIG3	-0.366767	0.580484	-2.04888	0.0577884	22	0.0652536	0.245701	0.280362	1.22241	1.56434	-0.853358	0.411547	19	0.534965	0.715159	0.833007
FECH	-0.858507	0.398806	-2.04265	0.0578491	24	0.0947195	0.245858	0.338734	0.904633	1.81892	-1.83531	0.0950606	12	0.128205	0.389661	0.472732
EHBP1	-0.0241087	-0.779367	2.06971	0.0579093	68	0.0652536	0.246014	0.280362	-3.39067	-4.17493	NA	NA	NA	NA	NA	NA
FAM213B	-1.28419	0.315036	-2.03265	0.0580563	25	0.112754	0.246438	0.365329	-1.96904	-1.06888	-1.37072	0.207669	9	0.329004	0.541446	0.70846
CDH3	-0.425447	-2.66629	2.07854	0.0584248	68	0.0652536	0.247555	0.280362	-0.981478	-1.70431	1.03154	0.331871	23	0.431818	0.658001	0.775455
FBN1	-0.799151	-2.97167	2.10381	0.0584769	66	0.0947195	0.247618	0.338734	-0.0154687	-0.536517	NA	NA	NA	NA	NA	NA
TRIM4	-0.504775	0.483339	-2.05011	0.058529	21	0.0534759	0.247738	0.254928	2.23178	2.08831	0.230519	0.827408	8	0.730159	0.933865	0.940827
XPNPEP1	-0.294233	-1.11504	2.04629	0.0587899	70	0.0434736	0.248373	0.228001	2.68295	2.17261	2.03441	0.0647238	39	0.0728438	0.325754	0.365411
DCAF7	-0.121612	0.605726	-2.07002	0.0588034	23	0.0788932	0.248373	0.307459	0.264129	0.395255	-0.522134	0.611646	21	0.710373	0.830844	0.931018
RAD50	-0.169294	0.280204	-2.05791	0.0588219	22	0.0652536	0.248373	0.280362	2.64904	2.68159	-0.187217	0.855154	23	0.901515	0.944102	0.995728
C12orf23	-0.913856	0.635197	-2.02312	0.0591505	23	0.0788932	0.249558	0.307459	-0.644304	0.181073	-2.37776	0.0379526	9	0.0530303	0.266655	0.324022
DSCC1	0.368255	-0.413744	2.02958	0.0592355	69	0.0534759	0.249714	0.254928	-2.19521	-2.55942	NA	NA	NA	NA	NA	NA
C2CD5	-0.341871	0.398571	-2.02956	0.0593275	25	0.112754	0.250001	0.365329	-1.45912	-1.36986	-0.210075	0.838457	13	0.927273	0.937765	1
RPL12	0.211312	-0.162389	2.03841	0.0593951	71	0.0349867	0.250083	0.205522	4.83377	4.48226	1.2598	0.232588	33	0.317599	0.567464	0.690039
CLDND1	1.22648	-0.207709	2.44645	0.0595581	11	0.114286	0.250365	0.365329	-2.77652	-3.33617	1.49557	0.199847	11	0.392857	0.532684	0.746198
UFL1	-0.670998	0.332643	-2.06044	0.0595907	23	0.0788932	0.250401	0.307459	2.25018	2.7322	-1.98747	0.0736967	12	0.128205	0.346616	0.472732
GNE	0.446783	-0.928771	2.02775	0.0597879	68	0.0652536	0.250755	0.280362	-0.572405	-2.13475	2.74278	0.0265066	27	0.030303	0.229849	0.272951
FADD	-1.14222	0.254865	-2.10786	0.0597952	26	0.1333	0.250755	0.395972	-1.51064	-0.373806	-1.43672	0.17976	14	0.208625	0.509738	0.571873
FTL	-0.10339	-2.2515	2.12616	0.059904	37	0.107892	0.250908	0.365329	0.418856	-0.222046	0.584885	0.580361	7	1	0.81511	1
SSBP1	-0.0719051	-1.22722	2.01514	0.0600152	71	0.0349867	0.251071	0.205522	3.37495	2.41379	1.73942	0.114001	39	0.0728438	0.424278	0.365411
AAMP	-0.224579	0.7691	-2.02891	0.0600703	23	0.0788932	0.251179	0.307459	-1.22632	-0.591432	-1.47959	0.169809	15	0.259324	0.494634	0.625504
DHRS7	-0.884233	0.759047	-2.03449	0.0600953	24	0.0947195	0.251179	0.338734	1.94227	2.61198	-0.981193	0.353024	16	0.317599	0.674876	0.690039
ANXA6	-1.93131	0.173957	-2.03011	0.0603103	23	0.0788932	0.251752	0.307459	-1.34179	0.182543	-2.34157	0.0826213	3	0.0424242	0.365399	0.308666
PDLIM3	-1.05489	-3.84392	2.03433	0.0604849	67	0.0788932	0.252327	0.307459	0.291066	-1.13759	1.30868	0.232417	14	0.412698	0.567464	0.76579
IVNS1ABP	0.252143	-0.672649	2.01796	0.0605276	68	0.0652536	0.252404	0.280362	-1.62426	-2.92073	1.85361	0.138164	14	0.0714286	0.45551	0.365411
PMVK	-0.574656	0.473498	-2.02247	0.0609339	24	0.0947195	0.253187	0.338734	1.55898	2.22944	-1.66302	0.129726	14	0.208625	0.446309	0.571873
DSN1	-0.197974	0.477699	-2.04581	0.0608851	22	0.0652536	0.253187	0.280362	-1.61247	-1.89701	0.748184	0.488103	7	0.857143	0.768988	0.994905
LRRC57	-0.165387	0.435845	-2.02475	0.0612006	21	0.0534759	0.253688	0.254928	-0.967585	-0.558278	-1.77932	0.128255	3	0.0666667	0.443856	0.365411
DNAJB4	-0.19274	-1.31976	2.02628	0.0611566	68	0.0652536	0.253688	0.280362	-2.23103	-2.29684	NA	NA	NA	NA	NA	NA
COPB2	-0.24088	0.314619	-2.03223	0.0614278	20	0.0434736	0.254326	0.228001	4.23807	4.305	-0.339087	0.741457	25	1	0.89184	1
PBXIP1	0.262814	-0.941564	2.01695	0.0614715	65	0.112754	0.254406	0.365329	1.06441	-0.417061	3.33618	0.00730241	47	0.002331	0.13738	0.084925
GATAD2B	0.524111	0.0478204	2.03885	0.0617072	67	0.0788932	0.254763	0.307459	0.98812	0.371159	2.43778	0.0312857	43	0.0174825	0.244292	0.200351
DLGAP4	-0.352279	0.669327	-2.03202	0.0617289	13	0.0548951	0.254763	0.260146	-0.259744	-0.00940448	-1.18081	0.260808	15	0.259324	0.59722	0.625504
OSBPL5	-0.607612	0.736261	-2.00242	0.0616013	19	0.0349867	0.254763	0.205522	-2.51157	-2.3046	NA	NA	NA	NA	NA	NA
LAMB1	-0.926595	-3.20398	2.01678	0.061877	57	0.356232	0.255273	0.63807	-0.812461	-2.78157	2.88537	0.0601308	8	0.133333	0.3191	0.48253
TTC39C	-0.342252	0.696998	-2.0428	0.0621318	25	0.112754	0.256052	0.365329	-2.41236	-1.18261	-2.72209	0.0501562	2	0.142857	0.301552	0.501026
DNAJC1	-0.684255	1.20327	-2.06372	0.0621394	23	0.0788932	0.256052	0.307459	-0.830031	0.489241	-1.39399	0.195548	15	0.259324	0.526987	0.625504
CLCC1	-0.54402	0.314696	-2.02876	0.0622407	16	0.0172119	0.256165	0.14002	0.0558932	-1.35004	NA	NA	NA	NA	NA	NA
CEBPB	0.304744	-0.98406	2.03107	0.0622916	73	0.0220182	0.256273	0.15868	-0.170577	-1.17024	3.14691	0.0123873	33	0.010101	0.171115	0.166836
MINPP1	-0.436044	0.277551	-2.01615	0.0624623	22	0.0652536	0.256773	0.280362	-3.20757	-2.93052	-0.597407	0.569192	9	0.609524	0.810048	0.890248
SURF4	-0.423456	0.312331	-1.99584	0.0625884	22	0.0652536	0.257147	0.280362	2.0901	1.96754	0.320938	0.755179	26	0.901515	0.898976	0.995728
PDZK1	-4.06911	-0.370292	-2.0569	0.0626076	28	0.182316	0.257147	0.467499	-3.19785	0.760403	NA	NA	NA	NA	NA	NA
ABHD10	-0.574154	0.274724	-1.99221	0.0626991	22	0.0652536	0.25724	0.280362	0.790241	1.8062	-3.76232	0.00356792	4	0.00699301	0.104056	0.134409
LIMS1	-0.91737	-2.55308	5.61029	0.0627239	4	0.333333	0.25724	0.631002	0.120486	-0.171068	0.561289	0.585097	29	0.620047	0.818935	0.890248
GLYR1	-0.470609	0.354323	-2.00413	0.0628055	21	0.0534759	0.257473	0.254928	0.595471	0.44386	0.49268	0.632973	27	0.804779	0.841284	0.961323
UCK2	0.208779	-1.01691	1.99552	0.0629627	68	0.0652536	0.257712	0.280362	-0.201514	-1.69661	3.0499	0.0128177	44	0.0110723	0.173721	0.166836
GLRX	-0.32804	-2.54575	1.99349	0.062932	69	0.0534759	0.257712	0.254928	-0.492723	-0.376177	-0.138402	0.895183	9	0.885714	0.957136	0.995728
GLE1	0.00847986	0.34782	-2.02138	0.062945	26	0.1333	0.257712	0.395972	-2.404	-2.37739	-0.0905731	0.929875	16	0.818182	0.969755	0.975425
TRAPPC10	-0.291993	0.424243	-1.99367	0.0630775	25	0.112754	0.25781	0.365329	-1.75618	-1.16416	-1.63108	0.206714	1	0.4	0.541086	0.746198
ESYT1	-1.02377	0.38137	-1.98903	0.0630487	20	0.0434736	0.25781	0.228001	3.76955	3.72139	0.158642	0.876746	21	0.710373	0.951384	0.931018
MDN1	0.289324	-0.628048	2.0005	0.0632447	67	0.0788932	0.258156	0.307459	0.0295813	-1.97004	3.13546	0.0106409	43	0.0174825	0.153924	0.200351
TNC	-3.52165	-5.97262	2.01082	0.063365	65	0.112754	0.258344	0.365329	4.01032	1.50166	3.44966	0.0097905	45	0.00699301	0.150693	0.134409
CHERP	0.252263	-0.238534	2.02441	0.0633205	72	0.0279287	0.258344	0.183973	1.56219	1.058	2.34683	0.0370218	44	0.0110723	0.266655	0.166836
ELP2	-0.129642	0.670458	-2.06713	0.0633488	25	0.112754	0.258344	0.365329	-1.07913	0.0560682	-1.80966	0.0958957	12	0.128205	0.390245	0.472732
GPR107	-0.443515	0.457441	-1.99969	0.0637175	27	0.156401	0.259375	0.431521	-1.16081	-0.170021	-1.044	0.349792	12	0.662338	0.674876	0.925673
ARL6IP1	-0.685592	0.697023	-1.98723	0.0639568	20	0.0434736	0.259863	0.228001	1.61554	1.00516	1.1841	0.261835	31	0.455711	0.59722	0.775455
UBE2G1	0.448978	-0.416579	2.0508	0.0639033	70	0.0434736	0.259863	0.228001	-1.95737	-1.71809	-0.709946	0.495456	19	0.534965	0.77402	0.833007
CEP44	-0.409745	0.551474	-2.00831	0.0639403	23	0.0788932	0.259863	0.307459	-3.1456	-2.98201	-0.415807	0.718561	1	0.666667	0.8778	0.925673
MFAP2	-0.201646	-1.73232	1.99408	0.0641558	66	0.0947195	0.260244	0.338734	2.46713	0.588631	5.62063	0.000240528	35	0.00252525	0.0451638	0.0880592
LRWD1	0.269168	-0.277038	2.0196	0.0642831	68	0.0652536	0.260558	0.280362	-1.42079	-1.81814	1.08036	0.305019	27	0.445221	0.632853	0.775455
ABCE1	0.195034	-0.694729	1.98845	0.064352	66	0.0947195	0.260634	0.338734	3.80494	2.85434	2.30886	0.0469728	41	0.0378788	0.295136	0.281468
NDUFAF4	-0.0429684	-1.16248	1.99211	0.0644936	62	0.182316	0.261005	0.467499	-0.0666309	-0.85167	1.76445	0.103676	39	0.0728438	0.402662	0.365411
AAMDC	-0.56018	0.761932	-1.97789	0.0646201	28	0.182316	0.261314	0.467499	0.0230028	0.53537	-0.979175	0.350593	12	0.393939	0.674876	0.746198
CCDC25	-0.0899751	-1.19143	1.97574	0.0646515	71	0.0349867	0.261339	0.205522	-0.186203	-0.851412	1.64727	0.125466	38	0.0973193	0.443281	0.428802
CCNT1	0.00247903	0.524274	-2.04123	0.0646824	27	0.156401	0.261363	0.431521	-2.05752	-2.163	0.248393	0.84003	4	1	0.93802	1
PIGT	-0.274707	0.532113	-1.99001	0.0647333	19	0.0349867	0.261467	0.205522	0.0174811	-0.12043	0.35418	0.730996	23	0.835664	0.886419	0.984012
NSMCE1	0.328962	-0.339507	2.04131	0.0648162	60	0.242807	0.261701	0.530348	-3.05933	-3.22322	NA	NA	NA	NA	NA	NA
SMN2	-0.32261	0.430961	-1.97487	0.0651162	20	0.0434736	0.262607	0.228001	-1.49482	-1.39514	-0.243289	0.813377	21	1	0.928433	1
STK38	0.344777	-0.569251	2.04699	0.0652809	59	0.113492	0.262966	0.365329	1.03696	0.717561	1.04766	0.315539	34	0.259324	0.642393	0.625504
RPS6KB2	-0.228837	0.647444	-1.97955	0.065339	25	0.112754	0.262997	0.365329	-2.40163	-2.99647	NA	NA	NA	NA	NA	NA
TMEM192	-0.254486	0.808732	-1.98261	0.0655213	22	0.0652536	0.263527	0.280362	-3.04461	-2.61305	NA	NA	NA	NA	NA	NA
ABCF1	0.255592	-0.343821	1.98908	0.0656359	68	0.0652536	0.263886	0.280362	2.90488	2.32257	2.63119	0.0231587	43	0.0174825	0.218264	0.200351
GLTP	-0.408525	0.526873	-1.96929	0.0657248	25	0.112754	0.264141	0.365329	0.101863	0.776042	-1.89999	0.0823767	12	0.128205	0.365399	0.472732
MRPL20	-0.0779958	0.419808	-1.97664	0.0657632	18	0.0279287	0.264194	0.183973	-1.42223	-1.26895	-0.356968	0.727348	23	0.901515	0.88416	0.995728
SLC39A9	-0.25473	1.70838	-2.1983	0.0658245	2	0.0634921	0.264338	0.280362	-0.449337	-0.424889	-0.0247048	0.982538	2	1	0.994763	1
FAM114A1	-1.9153	-0.206534	-1.96558	0.0659388	26	0.1333	0.264593	0.395972	-0.267685	1.46047	-2.89217	0.0145417	5	0.0110723	0.179546	0.166836
DSP	-1.03451	0.327997	-1.96424	0.0662151	26	0.1333	0.265486	0.395972	6.23783	6.00261	0.651537	0.534137	36	0.164918	0.795017	0.523493
MSH3	-0.397263	0.381151	-1.97218	0.0662347	17	0.0220182	0.265486	0.15868	-0.8742	-0.801855	-0.186478	0.859401	10	0.761905	0.944102	0.961323
OCRL	-0.90105	0.182811	-1.98785	0.0662934	26	0.1333	0.265555	0.395972	-0.496852	0.203214	-1.45604	0.172528	16	0.317599	0.498096	0.690039
PCMTD1	-0.584531	0.73517	-2.01927	0.0663313	24	0.0947195	0.265555	0.338734	-1.87521	-1.92104	0.0720981	0.944262	16	0.930736	0.975272	1
DHX37	0.420887	-0.285097	1.9747	0.0664316	63	0.156401	0.26569	0.431521	-2.03185	-2.50413	1.9359	0.122563	8	0.380952	0.437712	0.738821
MTX1	-0.261063	0.45582	-1.96495	0.0664003	25	0.112754	0.26569	0.365329	-0.0265198	0.14898	-0.799127	0.446047	15	0.259324	0.740681	0.625504
DOLPP1	-0.661712	0.467223	-2.01991	0.0665503	17	0.074455	0.265927	0.307459	-2.25026	-2.05647	-0.366114	0.739351	2	0.8	0.891238	0.961323
NASP	0.0305678	-1.46715	1.95931	0.0670341	66	0.0947195	0.26617	0.338734	4.22312	3.00755	2.90694	0.0133252	42	0.0262238	0.176776	0.240648
NDUFAF2	-1.0113	0.135259	-1.98048	0.0671013	22	0.0652536	0.26617	0.280362	-0.184567	1.09171	-2.21309	0.0470485	9	0.0530303	0.295233	0.324022
CHORDC1	0.327924	-0.80776	1.99207	0.0670069	69	0.0534759	0.26617	0.254928	1.25565	0.208437	2.2545	0.0594848	40	0.0530303	0.318427	0.324022
SNAP23	-0.119972	0.729983	-1.96877	0.0668747	17	0.0220182	0.26617	0.15868	-0.116756	0.549617	-2.00746	0.0677932	10	0.0728438	0.33163	0.365411
NFU1	-0.734296	0.135716	-2.02856	0.0669197	26	0.1333	0.26617	0.395972	-0.406102	0.14648	-1.9429	0.0779274	12	0.128205	0.35557	0.472732
C17orf49	0.279009	-1.23747	2.00418	0.0668931	64	0.1333	0.26617	0.395972	-0.268976	-1.24307	1.71564	0.118387	34	0.259324	0.430351	0.625504
ARAF	-0.290583	0.509521	-1.9591	0.0671747	23	0.0788932	0.26617	0.307459	-1.7728	-1.61593	-0.657704	0.524284	18	0.730769	0.792011	0.940827
MINA	0.0225023	-1.28188	2.04208	0.0667267	67	0.0788932	0.26617	0.307459	-1.68106	-1.05805	-0.675295	0.610292	3	0.571429	0.830623	0.869883
SLC39A7	-0.891907	0.664648	-1.95932	0.0667339	25	0.112754	0.26617	0.365329	-0.291651	-0.606081	0.520498	0.619126	12	0.730159	0.832607	0.940827
GINS2	0.125817	-0.776796	1.95523	0.0673329	68	0.0652536	0.266521	0.280362	-2.06504	-2.30651	1.28601	0.262127	8	0.380952	0.59722	0.738821
PLEKHA6	-1.13073	0.46737	-2.00873	0.067418	21	0.0534759	0.266728	0.254928	-0.335388	-0.659501	0.353243	0.737959	14	0.761905	0.890639	0.961323
PPCS	-0.410667	0.477694	-1.96051	0.0674741	15	0.0132716	0.266748	0.120894	0.998303	1.43577	-1.12193	0.287192	17	0.382867	0.620773	0.738821
C1orf226	-1.1901	0.399535	-2.00519	0.0677177	22	0.0652536	0.2668	0.280362	-2.74222	-0.974134	-2.78353	0.0529757	1	0.047619	0.304626	0.324022
ERICH1	0.284951	-0.472355	1.96756	0.067671	64	0.1333	0.2668	0.395972	-2.27062	-1.54527	-0.797507	0.529899	1	0.666667	0.792263	0.925673
TYW1	-0.418333	0.663986	-1.95162	0.0676751	21	0.0534759	0.2668	0.254928	-1.83026	-1.21159	-0.740232	0.579649	1	0.666667	0.814579	0.925673
PREPL	-0.627321	0.314789	-1.95309	0.0676857	23	0.0788932	0.2668	0.307459	-2.13076	-1.98894	-0.203608	0.846074	14	0.588745	0.940991	0.890248
CCDC71L	0.448931	-0.682446	1.96997	0.0676627	68	0.0652536	0.2668	0.280362	-1.40653	-0.902158	NA	NA	NA	NA	NA	NA
STX18	-0.533799	0.378466	-1.95472	0.0679137	25	0.112754	0.26737	0.365329	-1.41797	-1.40718	-0.0219661	0.98292	17	1	0.994944	1
TPT1	0.0189265	-0.87531	1.99023	0.0680147	69	0.0534759	0.267454	0.254928	4.07944	3.61734	1.27835	0.241652	33	0.317599	0.574131	0.690039
ZMYND8	-0.54809	0.324777	-1.99463	0.0680375	22	0.0652536	0.267454	0.280362	-0.603492	-0.754301	0.766536	0.459051	30	0.534965	0.751539	0.833007
FBXO22	-0.3065	0.505868	-1.97513	0.0684769	24	0.0947195	0.267594	0.338734	-1.30844	-0.252805	-1.93489	0.0913453	13	0.164918	0.381478	0.523493
ELMO3	-0.67328	0.516511	-1.96004	0.0684707	27	0.156401	0.267594	0.431521	-2.33175	-1.58184	-1.7172	0.143503	10	0.267677	0.462274	0.636531
TMED10	-0.576213	0.463892	-1.94438	0.068627	23	0.0788932	0.267594	0.307459	3.83427	4.31528	-1.51898	0.156248	15	0.259324	0.47379	0.625504
DDX49	0.258684	-0.340978	1.95518	0.0684657	65	0.112754	0.267594	0.365329	-2.24325	-3.2577	1.83522	0.309958	12	0.0714286	0.637156	0.365411
EXOC4	-0.408239	0.250473	-1.94778	0.0683196	24	0.0947195	0.267594	0.338734	0.956084	1.38954	-0.954536	0.372274	19	0.534965	0.687201	0.833007
FAM188A	-0.687192	0.245181	-1.97275	0.0682531	20	0.0434736	0.267594	0.228001	-2.88012	-2.58495	-0.654775	0.547078	5	0.485714	0.80175	0.818239
DCTD	0.022723	-1.29316	1.96026	0.0685305	66	0.0947195	0.267594	0.338734	-1.61998	-1.94696	0.396117	0.703926	12	0.730159	0.872446	0.940827
PRKACB	1.63152	-2.17626	2.9308	0.0685971	12	0.0571429	0.267594	0.266317	-1.34136	-1.25013	-0.181189	0.864731	7	0.885714	0.945279	0.995728
FTO	0.216922	-0.972987	1.9441	0.0688197	66	0.0947195	0.268001	0.338734	0.185405	-0.50941	2.3818	0.038749	41	0.0378788	0.269321	0.281468
SMC4	0.347723	-0.434585	1.94313	0.0689272	69	0.0534759	0.268319	0.254928	1.64263	0.728894	2.39202	0.035371	40	0.0530303	0.262434	0.324022
CCDC115	-0.177471	1.05193	-1.99478	0.0692152	26	0.1333	0.269038	0.395972	-2.05225	-1.54048	-1.08954	0.355393	4	1	0.67595	1
SYF2	0.42179	-0.230542	1.96519	0.0694377	67	0.0788932	0.269601	0.307459	-0.919056	-1.79122	1.40344	0.194449	18	0.527273	0.526513	0.833007
ATIC	-0.347824	0.996418	-1.9338	0.0700108	22	0.0652536	0.270411	0.280362	3.89589	4.97362	-3.35124	0.00669898	4	0.00699301	0.131249	0.134409
GOLGA1	-0.784406	0.620264	-1.99905	0.0700044	23	0.0788932	0.270411	0.307459	-4.49921	-1.94249	-2.93702	0.0183169	1	0.0121212	0.201858	0.180414
EXOSC1	0.38137	-0.175804	1.93626	0.0700353	67	0.0788932	0.270411	0.307459	-1.63243	-2.11102	1.36093	0.210655	18	0.257143	0.545871	0.625504
CMPK1	0.162271	-1.05232	1.93628	0.0699811	65	0.112754	0.270411	0.365329	3.01674	2.55329	1.2412	0.241579	35	0.208625	0.574131	0.571873
FBLN5	-1.4455	-5.28324	1.9795	0.0700075	45	0.194872	0.270411	0.493262	-1.27782	-1.81621	0.607639	0.558443	21	0.710373	0.805373	0.931018
GSK3B	-0.286439	0.350328	-1.93945	0.0696934	23	0.0788932	0.270411	0.307459	0.664453	0.542871	0.567714	0.582112	26	0.901515	0.81663	0.995728
SFT2D3	-0.273378	0.539407	-1.94375	0.0698548	23	0.0788932	0.270411	0.307459	-1.83246	-2.01466	0.237933	0.824264	12	0.342857	0.932739	0.723316
ECHDC1	-0.161385	-2.07267	1.93687	0.0698549	62	0.182316	0.270411	0.467499	-0.996721	-1.0491	0.0688142	0.946587	23	0.835664	0.975357	0.984012
SLC27A2	-2.14596	-0.043308	-1.98331	0.069754	24	0.0947195	0.270411	0.338734	-4.12429	-2.10217	NA	NA	NA	NA	NA	NA
ENSA	-0.0376099	0.706694	-2.08103	0.0700964	7	0.177489	0.270491	0.467499	1.51692	1.74091	-0.461928	0.654487	21	0.710373	0.852858	0.931018
PRCC	0.22116	-0.316907	1.94025	0.0702025	63	0.156401	0.270566	0.431521	-0.125391	-0.5204	1.01184	0.338367	32	0.382867	0.664737	0.738821
TGFB2	-0.124981	-2.06397	1.99587	0.0702055	64	0.1333	0.270566	0.395972	-2.52847	-3.33696	NA	NA	NA	NA	NA	NA
GRIPAP1	-0.333593	0.59173	-1.93352	0.0703274	21	0.0534759	0.270893	0.254928	-0.124774	2.03113	-4.1159	0.00407018	1	0.0011655	0.110031	0.0729484
IRF6	-1.67827	-0.00949583	-1.94168	0.0703424	21	0.0534759	0.270893	0.254928	-0.523579	-0.254178	-0.44047	0.668052	21	0.710373	0.858939	0.931018
STON2	-1.20577	0.510726	-1.93726	0.0703818	23	0.0788932	0.270945	0.307459	-0.739518	-1.48561	0.839579	0.554197	2	1	0.80356	1
BZW2	-1.41112	0.310076	-1.93899	0.0704465	24	0.0947195	0.271094	0.338734	2.72034	2.79088	-0.192618	0.850743	24	1	0.943295	1
NCBP2	0.284058	-0.157986	1.93939	0.070586	66	0.0947195	0.27133	0.338734	-0.845215	-1.43304	0.999783	0.398399	17	0.183333	0.708238	0.564334
2016-03-01	-1.06344	0.452582	-1.9347	0.070545	22	0.0652536	0.27133	0.280362	-1.28399	-1.08925	-0.213182	0.838792	9	0.833333	0.937921	0.984012
DPYSL3	-2.06426	-3.29183	1.92953	0.0708027	68	0.0652536	0.271863	0.280362	3.56106	2.1714	2.50774	0.0300987	42	0.0262238	0.242079	0.240648
TTC9	-0.881753	0.716319	-1.92812	0.0708853	28	0.182316	0.271979	0.467499	-1.56598	-1.53374	-0.0369615	0.973049	6	1	0.988848	1
TWF2	0.134858	-1.00898	1.92884	0.0709527	67	0.0788932	0.272138	0.307459	2.12809	1.59024	1.09822	0.293685	32	0.382867	0.625899	0.738821
NLRP2	-1.04255	-3.60704	1.96241	0.0711697	65	0.112754	0.272569	0.365329	0.784525	-1.74505	1.72423	0.125649	23	0.177489	0.443281	0.55652
DDX27	0.390293	-0.168642	1.96967	0.0712087	69	0.0534759	0.272618	0.254928	1.01595	0.430771	2.12941	0.0548135	41	0.0378788	0.307875	0.281468
RDH14	0.0385394	0.675942	-1.92379	0.0712912	24	0.0947195	0.272834	0.338734	0.291676	0.0987248	0.557801	0.589502	27	0.804779	0.819963	0.961323
PTMA	0.212056	1.34939	-2.10431	0.0713462	4	0.1	0.272844	0.35218	4.98901	5.18254	-0.370986	0.717466	19	0.534965	0.877302	0.833007
DAAM1	-0.596142	0.62173	-1.94521	0.0714688	22	0.0652536	0.273212	0.280362	-1.67424	-1.60353	-0.135241	0.900979	6	0.547619	0.959787	0.845502
PRRC2B	-0.330783	0.311316	-1.92215	0.0715121	22	0.0652536	0.273277	0.280362	-1.75182	-2.66148	NA	NA	NA	NA	NA	NA
BAIAP2L1	0.139538	-0.883023	1.92432	0.0715735	72	0.0279287	0.273412	0.183973	-1.66323	-1.71647	0.182151	0.859106	18	1	0.944102	1
NCOR1	-0.017623	0.526343	-1.92106	0.0716562	25	0.112754	0.273628	0.365329	-1.1577	-1.37082	0.439311	0.671809	28	0.365967	0.859029	0.738821
HAUS4	0.370715	-0.319745	1.93013	0.0717609	67	0.0788932	0.27374	0.307459	-4.34426	-4.02874	NA	NA	NA	NA	NA	NA
MFSD6	-0.390952	0.693103	-1.95595	0.0718782	24	0.0947195	0.273873	0.338734	-2.53171	-2.51968	NA	NA	NA	NA	NA	NA
ALG6	-0.585305	0.475149	-1.92158	0.0722176	24	0.0947195	0.274765	0.338734	-1.72746	-1.78194	0.159977	0.876435	17	0.792208	0.951384	0.961323
DYRK1A	-0.17146	0.298637	-1.93499	0.0723451	23	0.0788932	0.275049	0.307459	-2.40147	-2.43659	0.146488	0.897717	5	1	0.958167	1
CPSF3	0.240552	-0.0528507	1.91548	0.0724603	68	0.0652536	0.275386	0.280362	0.669648	0.363558	1.4944	0.161407	32	0.382867	0.482246	0.738821
TOMM70A	-0.3546	0.411331	-1.91498	0.0724926	26	0.1333	0.275408	0.395972	3.33611	3.48908	-0.673056	0.513772	21	0.710373	0.78505	0.931018
OCIAD2	-1.17164	0.398598	-1.94387	0.0725531	24	0.0947195	0.275442	0.338734	-0.144003	0.171878	-0.409464	0.692086	20	0.620047	0.867462	0.890248
VAV2	-0.474382	0.637388	-1.93277	0.0726932	21	0.0534759	0.275668	0.254928	0.527218	1.26468	-1.21926	0.254175	10	0.0728438	0.589743	0.365411
DNAJC10	-0.412401	0.453131	-1.93639	0.0726899	27	0.156401	0.275668	0.431521	0.19365	0.535401	-1.13897	0.277136	16	0.317599	0.610275	0.690039
APOE	-1.49228	-4.64551	1.91294	0.0727959	70	0.0434736	0.275857	0.228001	0.108614	-0.43435	0.297302	0.790421	4	0.8	0.915777	0.961323
TIMM10B	-0.0511255	0.690263	-1.91679	0.0730714	23	0.0788932	0.276505	0.307459	-2.705	-1.98051	-0.963837	0.40139	3	0.4	0.71051	0.746198
TMF1	-0.12614	0.462067	-1.91895	0.0731196	25	0.112754	0.276524	0.365329	-2.02247	-1.2342	-2.25029	0.0506682	6	0.0649351	0.301552	0.365411
RREB1	-0.293804	0.350754	-1.95391	0.0731313	27	0.156401	0.276524	0.431521	-2.05819	-1.65149	-0.969188	0.387209	4	0.857143	0.699845	0.994905
FIS1	-0.507186	0.617315	-1.91419	0.0734423	24	0.0947195	0.277315	0.338734	0.467015	0.692321	-0.695674	0.499918	17	0.382867	0.776491	0.738821
COQ7	-0.747054	0.505957	-1.95306	0.073443	23	0.0788932	0.277315	0.307459	-0.995143	-1.09901	0.244334	0.812651	20	0.428571	0.92795	0.775455
AP1G2	-0.940019	0.725556	-1.92362	0.0737087	22	0.0652536	0.27802	0.280362	-1.27233	0.512784	-2.13303	0.0602315	8	0.0378788	0.319267	0.281468
OSBPL2	-0.299806	0.797113	-1.90593	0.0737136	26	0.1333	0.27802	0.395972	-1.0812	-0.581038	-1.23424	0.241496	16	0.317599	0.574131	0.690039
RPE	-0.758479	0.549398	-1.95823	0.0738485	24	0.0947195	0.278026	0.338734	-0.686269	0.87336	-3.30341	0.0083898	4	0.00699301	0.142681	0.134409
SFXN5	-0.310768	0.750541	-2.03415	0.0738444	11	0.0973193	0.278026	0.346131	-1.99636	-2.07901	NA	NA	NA	NA	NA	NA
NDRG1	-0.204946	-2.12813	1.928	0.0739505	66	0.0947195	0.278108	0.338734	5.47562	3.38544	5.93359	7.54676e-05	49	0.000582751	0.028188	0.0568998
SFSWAP	0.0265428	0.632369	-1.96935	0.0739479	23	0.0788932	0.278108	0.307459	-1.92102	-1.72435	-0.687049	0.508327	18	0.730769	0.78261	0.940827
SCYL1	-0.359224	0.486729	-1.9896	0.0741444	27	0.156401	0.278335	0.431521	0.447607	0.900728	-0.923698	0.374004	15	0.259324	0.687976	0.625504
PGM3	-1.22841	0.579583	-1.90331	0.0741049	26	0.1333	0.278335	0.395972	1.80632	2.03505	-0.594818	0.56498	19	0.534965	0.807918	0.833007
GCLM	0.160186	-1.26264	1.92948	0.0742406	66	0.0947195	0.278549	0.338734	1.09702	-0.528409	2.92706	0.0144809	43	0.0174825	0.179546	0.200351
SF3B3	0.19319	-0.183487	1.95753	0.0742548	66	0.0947195	0.278549	0.338734	4.30268	3.98378	2.0896	0.0613962	40	0.0530303	0.320497	0.324022
LAMP2	-1.64615	-0.0066867	-1.92602	0.0743544	19	0.0349867	0.278722	0.205522	2.02327	2.42666	-0.915612	0.382733	17	0.382867	0.695386	0.738821
RIPK1	-0.535035	0.306928	-1.90475	0.0744608	15	0.0132716	0.27902	0.120894	-1.97999	-1.33678	-1.24931	0.250586	16	0.5338	0.584502	0.833007
IRF2BP2	0.750457	-0.216548	1.91605	0.0745762	60	0.093912	0.279155	0.338734	1.86165	1.02538	3.99928	0.00176774	47	0.002331	0.0763726	0.084925
RDH10	-0.891301	-3.16918	1.9172	0.074577	65	0.112754	0.279155	0.365329	-0.0265741	0.382441	-0.623425	0.553149	5	0.266667	0.802519	0.636531
RBM6	0.350327	-0.395252	1.90415	0.0747257	67	0.0788932	0.279493	0.307459	-2.36016	-2.62542	NA	NA	NA	NA	NA	NA
MYO5B	-0.701633	0.601602	-1.89783	0.0748992	24	0.0947195	0.279806	0.338734	0.179455	0.346809	-0.579002	0.574181	19	0.534965	0.812979	0.833007
RSL24D1	0.51794	-0.105819	1.97067	0.075085	68	0.0652536	0.27998	0.280362	-2.01815	-3.1142	NA	NA	NA	NA	NA	NA
PRSS23	-0.909172	1.93325	-2.48226	0.0751712	1	0.0714286	0.280171	0.303324	-3.10061	-2.02765	-2.63573	0.115884	0	0.2	0.42665	0.571873
RAB18	-0.429302	0.386801	-1.92048	0.0752613	25	0.112754	0.280307	0.365329	1.95903	2.20248	-0.829219	0.423651	19	0.534965	0.724708	0.833007
SPINT1	-0.439907	0.85342	-1.89422	0.0753438	27	0.156401	0.280371	0.431521	0.208662	0.0642311	0.29293	0.774615	26	0.901515	0.908619	0.995728
UBTD2	-0.537702	0.316304	-1.90447	0.0753171	29	0.211024	0.280371	0.494621	-4.58528	-3.70627	NA	NA	NA	NA	NA	NA
GGA1	-0.241059	0.345675	-1.89483	0.075519	22	0.0652536	0.280564	0.280362	-0.37396	-0.233458	-0.621336	0.547072	19	0.534965	0.80175	0.833007
DTD1	-0.109382	-1.03727	1.93687	0.0755034	62	0.182316	0.280564	0.467499	-1.41056	-1.49956	0.233201	0.821528	16	0.47619	0.932183	0.807209
DSTN	-0.954001	0.610736	-1.90595	0.0758884	24	0.0947195	0.281779	0.338734	4.11299	4.60822	-1.05333	0.325118	20	0.620047	0.651838	0.890248
INF2	-1.34307	0.0172216	-1.89446	0.0758999	23	0.0788932	0.281779	0.307459	0.963234	1.56949	-0.974925	0.352326	20	0.620047	0.674876	0.890248
APPL1	-0.470282	0.449762	-1.95815	0.0762222	24	0.0947195	0.282271	0.338734	0.625699	1.2064	-2.9792	0.013674	8	0.0378788	0.177354	0.281468
ARRDC1	-0.396612	0.370507	-1.90251	0.0761912	28	0.182316	0.282271	0.467499	-2.3804	-1.70053	-1.65602	0.142014	4	0.190476	0.460516	0.571873
MYO6	-1.04203	0.268949	-1.90445	0.0761489	26	0.1333	0.282271	0.395972	4.22968	4.20573	0.0809161	0.93685	25	1	0.974666	1
PATL1	0.576782	-0.114062	1.90326	0.0762053	69	0.0534759	0.282271	0.254928	-0.390815	-0.367956	-0.0599831	0.953166	25	1	0.978062	1
ANKRD17	0.11218	-0.502668	1.92051	0.0763231	63	0.156401	0.282545	0.431521	0.338188	0.204751	0.495611	0.632283	30	0.534965	0.840862	0.833007
NOC2L	0.357608	-0.250087	1.93462	0.0763878	62	0.182316	0.282632	0.467499	0.64351	-0.585894	4.9475	0.00184127	49	0.000582751	0.0773398	0.0568998
SLC25A17	-0.0770712	0.548719	-1.92551	0.0764009	21	0.0534759	0.282632	0.254928	-2.56432	-2.04654	-0.813427	0.447094	3	0.2	0.741271	0.571873
TMED8	-0.325724	0.763157	-1.89114	0.0768552	24	0.0947195	0.283566	0.338734	-2.36572	-2.36364	-0.00755324	0.994257	4	0.642857	0.997528	0.905751
UTP20	0.397711	-0.119983	1.88058	0.0772824	67	0.0788932	0.28468	0.307459	0.542161	0.0201925	1.92558	0.0850965	34	0.259324	0.37093	0.625504
PPIE	0.307199	-0.333199	1.90086	0.0772562	67	0.0788932	0.28468	0.307459	-0.649342	-1.06276	1.079	0.307112	34	0.259324	0.633561	0.625504
MRPL14	-0.0891506	0.482152	-1.90774	0.0772482	27	0.156401	0.28468	0.431521	-0.868701	-0.722233	-0.427526	0.682066	18	0.730769	0.863369	0.940827
NDC80	0.272862	-0.724894	1.89233	0.0775867	63	0.156401	0.285398	0.431521	-0.711899	-1.64812	2.047	0.173151	5	0.4	0.498744	0.746198
DCAF13	0.401488	-0.448783	1.93001	0.0778083	63	0.156401	0.285845	0.431521	-0.278298	-1.29512	3.68145	0.00573118	42	0.0262238	0.126029	0.240648
ATP5E	-0.778931	0.445643	-1.87967	0.0777719	27	0.156401	0.285845	0.431521	1.41598	1.37579	0.115975	0.909605	26	0.901515	0.963482	0.995728
ENOPH1	-0.247299	0.821381	-1.88103	0.0778549	29	0.211024	0.28588	0.494621	0.500813	1.20517	-1.59966	0.137321	13	0.164918	0.454508	0.523493
C14orf1	-0.061619	0.985446	-1.94287	0.0782876	14	0.0711538	0.28656	0.303324	-0.628882	-1.09572	0.995107	0.35135	24	0.343434	0.674876	0.723316
TSFM	-0.310356	0.465109	-1.89337	0.0782301	17	0.0220182	0.28656	0.15868	1.62088	1.9344	-0.943907	0.366587	18	0.455711	0.683393	0.775455
CAMSAP3	-0.878813	0.383078	-1.91807	0.078223	27	0.156401	0.28656	0.431521	0.236192	0.0567708	0.223234	0.831351	23	0.431818	0.934299	0.775455
CYP51A1	-0.88282	0.134402	-1.88078	0.078249	25	0.112754	0.28656	0.365329	0.423072	0.497192	-0.192507	0.850568	21	0.710373	0.943295	0.931018
AGPAT5	0.218898	-1.16214	1.87722	0.0783886	66	0.0947195	0.286829	0.338734	-0.27013	-1.92956	3.6824	0.0103031	15	0.0357143	0.152874	0.281468
NUP54	0.378365	-0.117608	1.8814	0.0785011	64	0.1333	0.287039	0.395972	1.23094	1.11811	0.588269	0.567571	29	0.620047	0.809253	0.890248
NDUFA4	-0.473826	0.505094	-1.87412	0.0785564	22	0.0652536	0.287039	0.280362	0.473521	0.720016	-0.541019	0.599511	15	0.445221	0.824616	0.775455
TMEM41B	-0.472565	0.688394	-1.88118	0.0788142	25	0.112754	0.287437	0.365329	-0.410328	-0.786605	14.8218	0.0377747	4	0.333333	0.266655	0.70846
YWHAH	0.177036	-0.473085	1.87393	0.0786959	66	0.0947195	0.287437	0.338734	3.78594	3.36646	2.30904	0.0396418	38	0.0973193	0.274124	0.428802
DARS2	-0.0705931	0.57232	-1.87647	0.0788647	22	0.0652536	0.287437	0.280362	1.82001	2.22868	-1.21558	0.247552	14	0.208625	0.580123	0.571873
SCD	-1.28046	0.839788	-1.89411	0.078779	26	0.1333	0.287437	0.395972	-0.787539	-0.147813	-0.996344	0.41726	1	0.4	0.718926	0.746198
CLTB	-0.69339	0.164616	-1.87526	0.0788842	24	0.0947195	0.287437	0.338734	1.26358	1.6217	-0.740356	0.48073	20	0.620047	0.765329	0.890248
C17orf62	-0.172176	0.770755	-1.87864	0.0788578	22	0.0652536	0.287437	0.280362	-1.16452	-0.879374	-0.394009	0.705808	8	0.730159	0.872472	0.940827
SNRPD1	0.322619	-0.0423365	1.88313	0.0790193	64	0.1333	0.287822	0.395972	2.41015	2.44131	-0.0498995	0.961744	37	0.128205	0.981856	0.472732
PHYHD1	-1.30314	0.787269	-1.91694	0.0792233	24	0.0947195	0.288465	0.338734	-0.484783	-0.532685	0.060995	0.955773	8	0.628571	0.978834	0.890248
DHRS3	-0.428995	-2.33257	1.8838	0.0795131	63	0.156401	0.289318	0.431521	-1.03647	-1.04564	NA	NA	NA	NA	NA	NA
MAPK8	0.532155	-0.834796	1.882	0.0798993	50	0.161251	0.290325	0.443141	-2.31532	-2.46261	0.271214	0.806082	5	0.8	0.923863	0.961323
DDX3X	0.244206	-0.206583	1.86931	0.0800702	67	0.0788932	0.290682	0.307459	4.79385	4.10548	3.34933	0.00633667	45	0.00699301	0.129032	0.134409
NMT2	-0.49855	-1.92618	1.86552	0.0801761	66	0.0947195	0.290918	0.338734	-3.27326	-2.81662	NA	NA	NA	NA	NA	NA
RICTOR	-0.173225	0.287985	-1.89728	0.0802196	24	0.0947195	0.290974	0.338734	-2.77689	-2.97643	0.465423	0.682533	10	0.571429	0.863369	0.869883
SCPEP1	-0.60109	-2.51233	1.91171	0.0802818	63	0.156401	0.291085	0.431521	1.55724	-0.12765	3.27301	0.00808522	43	0.0174825	0.142257	0.200351
ARHGEF6	-0.0289491	-1.74026	1.85981	0.0803062	67	0.0788932	0.291085	0.307459	-1.87943	-2.16341	NA	NA	NA	NA	NA	NA
DTNBP1	-0.551626	0.769985	-1.88708	0.0804961	23	0.135911	0.291529	0.402595	-2.3314	-0.977369	-2.18194	0.184108	1	0.266667	0.513903	0.636531
PHKA2	-0.224424	0.511501	-1.87385	0.0805125	19	0.0349867	0.291529	0.205522	-2.38554	-1.67444	-1.31866	0.239992	10	0.267677	0.57237	0.636531
IARS	-0.137919	0.481543	-1.89287	0.0806227	23	0.0788932	0.291827	0.307459	4.15641	4.30358	-0.687633	0.509614	24	1	0.782616	1
CTSD	-1.231	0.458034	-1.86682	0.0807035	24	0.0947195	0.291917	0.338734	5.06027	6.0491	-2.14335	0.0540557	11	0.0973193	0.306066	0.428802
SMC2	0.402931	-0.533324	1.86166	0.0806948	65	0.112754	0.291917	0.365329	1.82472	1.1381	1.87245	0.0874114	36	0.164918	0.375323	0.523493
UBR3	-0.320198	0.350659	-1.85744	0.0807331	21	0.0534759	0.291922	0.254928	-2.57191	-2.19628	-3.65924	0.0204322	0	0.0952381	0.211405	0.428802
PCOLCE	-2.94291	-4.30268	1.87235	0.0807694	67	0.0788932	0.291932	0.307459	-2.89062	-3.37771	NA	NA	NA	NA	NA	NA
SYNRG	0.549524	-0.380085	1.86297	0.0810501	65	0.112754	0.292639	0.365329	-1.97316	-1.60407	-1.18154	0.277908	11	0.536797	0.610872	0.833007
ZMYM3	-0.906161	0.770155	-1.94025	0.0810209	13	0.23976	0.292639	0.530348	-1.37878	-1.30563	-0.226542	0.824927	24	1	0.932739	1
ERLIN2	-1.18579	0.108643	-1.8549	0.0812147	25	0.112754	0.293054	0.365329	3.17771	3.75927	-1.898	0.0861506	11	0.0973193	0.372296	0.428802
MYH14	-1.02723	0.74825	-1.87271	0.0814277	23	0.0788932	0.29372	0.307459	3.46701	4.07113	-0.830932	0.427003	21	0.710373	0.726139	0.931018
PRTFDC1	-0.433934	-2.41336	1.8539	0.0816009	67	0.0788932	0.29404	0.307459	-0.187823	-2.26107	NA	NA	NA	NA	NA	NA
ADSL	0.306293	-0.663146	1.85246	0.0821135	63	0.156401	0.295478	0.431521	1.385	1.049	1.01538	0.330718	35	0.208625	0.657129	0.571873
TRAFD1	-0.194196	0.896565	-1.84932	0.0821122	22	0.0652536	0.295478	0.280362	-2.26307	-1.63736	-1.09725	0.407352	2	0.285714	0.712969	0.674496
PCBD1	-0.875985	0.334163	-1.87137	0.0821458	22	0.0652536	0.295492	0.280362	0.733767	2.00014	-1.84544	0.0900541	13	0.164918	0.37933	0.523493
SCARB1	0.246372	-1.15152	1.85305	0.0823393	64	0.1333	0.295819	0.395972	-1.2051	-2.64792	3.54561	0.0179284	10	0.0952381	0.199624	0.428802
ZADH2	-0.457418	0.954932	-1.85863	0.0823456	29	0.211024	0.295819	0.494621	-2.0254	-1.39293	-1.26981	0.254965	11	0.180653	0.590203	0.558194
KCTD15	-0.510892	0.481538	-1.91741	0.0823503	29	0.211024	0.295819	0.494621	-2.42802	-2.79674	NA	NA	NA	NA	NA	NA
ATP6V0A1	-0.463804	0.61635	-1.91031	0.0824227	20	0.161251	0.295977	0.443141	0.115066	1.01764	-2.07666	0.0640122	10	0.0728438	0.324268	0.365411
RRM1	-0.532091	0.508819	-1.84563	0.0824832	23	0.0788932	0.296093	0.307459	2.40231	2.48426	-0.18875	0.854738	28	0.710373	0.944102	0.931018
SLC12A2	-2.96866	-1.3525	-1.84474	0.0826362	23	0.0788932	0.296365	0.307459	1.13605	2.36882	-1.31677	0.216492	16	0.317599	0.552489	0.690039
NUP35	0.0722046	0.40139	-1.84809	0.0826445	25	0.112754	0.296365	0.365329	0.140883	0.0986412	0.197691	0.846614	29	0.620047	0.941194	0.890248
SMG5	0.233158	-0.213926	1.8448	0.0827202	70	0.0434736	0.296535	0.228001	-3.10551	-3.55728	1.81911	0.136526	8	0.380952	0.453003	0.738821
PON2	-1.15337	0.19018	-1.8615	0.0828136	23	0.0788932	0.296768	0.307459	0.129914	0.707011	-1.37909	0.195836	12	0.128205	0.527052	0.472732
DHRS7B	-0.37818	0.671162	-1.84099	0.0831539	22	0.0652536	0.297568	0.280362	-0.468163	-0.0714867	-0.962624	0.355421	16	0.317599	0.67595	0.690039
NIPSNAP1	-0.403406	0.53559	-1.84209	0.0831512	20	0.0434736	0.297568	0.228001	2.85508	3.10002	-0.856941	0.411107	20	0.620047	0.714962	0.890248
BOLA3	-0.488534	0.554866	-1.87255	0.0831797	24	0.0947195	0.297568	0.338734	-1.7638	-1.79992	NA	NA	NA	NA	NA	NA
XDH	-0.152857	-1.98716	1.86465	0.0833769	64	0.1333	0.297865	0.395972	-0.100862	-1.14815	0.52513	0.670199	3	0.666667	0.859029	0.925673
DYNC1H1	-0.291341	0.25699	-1.84011	0.0834866	24	0.0947195	0.298154	0.338734	6.76562	6.74556	0.10642	0.917137	26	0.901515	0.96667	0.995728
TXLNG	0.238736	-0.6056	1.83561	0.0840034	64	0.1333	0.299486	0.395972	-0.443987	-1.59889	4.53174	0.00156449	36	0.0021645	0.0734407	0.084925
BCS1L	-0.523782	0.390277	-1.83976	0.0839848	22	0.0652536	0.299486	0.280362	-1.11246	-0.140054	-2.4518	0.0304927	7	0.0262238	0.24355	0.240648
PPP2R5C	-0.352132	0.280167	-1.83517	0.0840589	20	0.0434736	0.299582	0.228001	-1.40196	-0.831434	-1.63701	0.127685	14	0.208625	0.443856	0.571873
ALDH3A2	-0.910329	0.750946	-1.8459	0.0842317	27	0.156401	0.299993	0.431521	1.37147	2.13198	-0.931912	0.374315	17	0.382867	0.68803	0.738821
IGF2BP3	-1.73118	-4.74562	1.88264	0.0843146	44	0.417318	0.300089	0.693379	0.72422	-2.32516	2.82347	0.0237935	36	0.034965	0.220811	0.281468
B3GALTL	-0.303429	-1.34656	1.83651	0.0843459	66	0.0947195	0.300089	0.338734	-2.30828	-2.59986	NA	NA	NA	NA	NA	NA
CORO2A	-1.48933	0.337891	-1.83412	0.0844128	23	0.0788932	0.300117	0.307459	-2.68128	-1.83779	-1.25605	0.285896	2	0.228571	0.62075	0.620626
RRP1B	0.470729	-0.386136	1.92557	0.0846342	63	0.156401	0.300199	0.431521	0.258003	-0.819093	3.43212	0.0101776	46	0.00407925	0.152102	0.106497
TPX2	0.364895	-0.291273	1.83558	0.0845976	68	0.0652536	0.300199	0.280362	-1.0649	-1.2609	0.61903	0.553479	14	0.84127	0.802758	0.987516
SIAE	-2.41966	-0.315225	-1.8484	0.0846641	21	0.0534759	0.300199	0.254928	-1.38762	-0.757296	-0.511429	0.620156	11	0.309524	0.832673	0.690039
C19orf70	-0.5416	0.287052	-1.83757	0.0847302	24	0.0947195	0.300331	0.338734	-1.06686	-1.11252	0.112831	0.912233	23	0.835664	0.963966	0.984012
MAN2B2	-0.55099	0.761468	-1.89945	0.0849395	19	0.0349867	0.300766	0.205522	-2.4714	-2.03811	NA	NA	NA	NA	NA	NA
AUP1	-0.520611	0.497714	-1.84359	0.0850291	25	0.112754	0.300981	0.365329	-0.815663	-0.819144	0.00788851	0.993849	21	1	0.997527	1
TREX1	0.857496	-0.710561	1.87614	0.0851538	61	0.211024	0.30132	0.494621	-1.33604	-2.68676	1.90203	0.192745	14	0.0714286	0.525395	0.365411
TRIM28	-0.303095	0.817383	-1.85946	0.0853746	23	0.0788932	0.301385	0.307459	5.55987	6.07705	-1.09754	0.299145	16	0.317599	0.63055	0.690039
EMILIN1	-3.92299	-5.32157	1.87486	0.0852302	60	0.242807	0.301385	0.530348	-2.27083	-1.87143	-0.637601	0.556367	9	0.609524	0.805242	0.890248
STK4	0.829784	-0.846018	1.83855	0.0857063	67	0.0788932	0.302453	0.307459	-1.43593	-1.33576	-0.178633	0.86256	15	1	0.944348	1
TMTC3	-0.55443	0.809059	-1.85416	0.0858828	28	0.182316	0.302769	0.467499	-0.131479	0.111965	-1.04801	0.318145	14	0.365967	0.645405	0.738821
NUDT2	-0.52918	0.667536	-1.82545	0.0860189	25	0.112754	0.302955	0.365329	-0.509454	0.204188	-1.25036	0.235016	15	0.259324	0.569731	0.625504
SPTLC1	-0.367153	0.504293	-1.84585	0.0864143	30	0.242807	0.304128	0.530348	1.04581	1.05285	-0.0182459	0.985759	22	0.804779	0.996507	0.961323
NAA35	0.0310355	0.506404	-1.83134	0.08649	24	0.0947195	0.304233	0.338734	-1.99529	-1.53722	-1.61806	0.132876	11	0.0973193	0.449238	0.428802
SOWAHC	-0.875982	0.467856	-1.83128	0.0865991	30	0.242807	0.304273	0.530348	-1.88365	-2.04248	NA	NA	NA	NA	NA	NA
UROD	0.270305	-0.633082	1.82105	0.0866654	66	0.0947195	0.304348	0.338734	0.839176	0.391949	1.21423	0.24823	33	0.317599	0.580123	0.690039
PNPT1	0.324786	-0.314942	1.81843	0.0866812	67	0.0788932	0.304348	0.307459	2.37931	2.12815	0.842927	0.415841	32	0.382867	0.718307	0.738821
CCDC134	-0.149308	-1.39044	1.81772	0.0868889	65	0.112754	0.304564	0.365329	-1.2151	-1.68268	1.20853	0.280343	10	0.571429	0.613187	0.869883
RBM14	-0.0644281	0.351424	-1.8222	0.0869568	23	0.0788932	0.304597	0.307459	3.48622	3.22194	1.71198	0.112973	37	0.128205	0.422634	0.472732
MIS12	-0.176588	0.400302	-1.8203	0.0871161	24	0.0947195	0.304848	0.338734	-2.98529	-2.66878	-2.52444	0.136313	0	0.133333	0.453003	0.48253
TMEM57	-0.446087	0.356832	-1.82077	0.0871005	27	0.156401	0.304848	0.431521	-2.26295	-2.00477	-0.395255	0.7543	3	0.8	0.898827	0.961323
ANKRD13A	0.42459	-0.410455	1.81387	0.087392	62	0.182316	0.305403	0.467499	-2.73367	-2.20675	-1.23559	0.267189	10	0.428571	0.601319	0.775455
PGPEP1	-1.33565	0.993783	-1.83477	0.0874692	25	0.112754	0.305467	0.365329	-3.56876	-2.37625	-2.90531	0.13068	0	0.333333	0.446309	0.70846
VAMP8	0.0674659	1.32617	-1.81906	0.0877785	24	0.0947195	0.306035	0.338734	0.97416	1.16854	-0.511513	0.6183	22	0.804779	0.832607	0.961323
TXNDC15	-0.608164	0.0890204	-1.81687	0.0880076	28	0.182316	0.306629	0.467499	-2.85971	-2.53021	-1.70202	0.180659	2	0.142857	0.510201	0.501026
AP2A1	-0.336395	0.517878	-1.80974	0.0883179	27	0.156401	0.307299	0.431521	3.49189	3.81359	-0.980984	0.34683	20	0.620047	0.673017	0.890248
MAN1B1	-0.402011	0.33231	-1.81422	0.0885773	20	0.0434736	0.307381	0.228001	-0.571415	-0.0699397	-1.30203	0.220318	18	0.455711	0.557302	0.775455
PAPOLA	-0.0258604	0.560867	-1.81355	0.0885714	24	0.0947195	0.307381	0.338734	0.256381	0.167354	0.288696	0.777841	26	0.901515	0.910764	0.995728
DNAH11	-0.387526	0.429374	-1.83265	0.0887138	16	0.114161	0.307649	0.365329	-2.49236	-3.17031	NA	NA	NA	NA	NA	NA
HAX1	-0.341777	0.246619	-1.80652	0.0888268	25	0.112754	0.307939	0.365329	-1.87181	-1.88299	0.0255876	0.98004	23	0.901515	0.993069	0.995728
RBM5	0.452827	0.0808907	1.80921	0.0888615	64	0.1333	0.307957	0.395972	-1.93917	-1.90695	-0.121941	0.90541	18	1	0.96193	1
UBA5	-0.155883	0.535819	-1.81781	0.0891455	26	0.1333	0.308503	0.395972	0.0933444	0.680274	-2.19341	0.0487108	8	0.0378788	0.298377	0.281468
AP4M1	0.0372387	0.711971	-1.8361	0.0891974	24	0.0947195	0.308505	0.338734	-3.55543	-3.56983	NA	NA	NA	NA	NA	NA
EXOC3	-0.222677	0.383003	-1.80946	0.089425	23	0.0788932	0.308985	0.307459	-0.388369	0.181706	-1.8557	0.100223	13	0.164918	0.397326	0.523493
TOE1	0.469861	-0.445653	1.79887	0.0898222	64	0.1333	0.310049	0.395972	-1.94085	-2.35994	0.611478	0.581531	10	0.904762	0.816049	0.995728
AZI1	-0.444252	0.468368	-1.79939	0.089927	27	0.156401	0.310187	0.431521	-1.61854	-1.12081	-2.16881	0.0816979	3	0.0424242	0.365399	0.308666
TBC1D24	-0.872944	0.372966	-1.80852	0.0900372	26	0.1333	0.310277	0.395972	-0.215796	-0.166759	-0.103482	0.919624	23	0.835664	0.967441	0.984012
ECH1	-0.315226	0.490543	-1.79664	0.0902643	23	0.0788932	0.310649	0.307459	3.72954	4.36	-2.09401	0.0622711	6	0.0174825	0.320497	0.200351
THYN1	0.322088	-0.856253	1.7973	0.0902409	66	0.0947195	0.310649	0.338734	-0.254936	-0.998717	1.10803	0.299269	36	0.164918	0.63055	0.523493
WDR70	0.144068	-0.525669	1.79751	0.0905957	63	0.156401	0.311448	0.431521	-0.893674	-2.03222	2.19746	0.0588817	35	0.0512821	0.316826	0.324022
MTCH2	-0.555246	0.548066	-1.81262	0.0906162	26	0.1333	0.311448	0.395972	3.76284	3.65191	0.354812	0.730634	29	0.620047	0.886419	0.890248
DYNC1LI1	-0.392248	0.46838	-1.80524	0.0906526	22	0.0652536	0.311471	0.280362	2.11778	2.46884	-1.17982	0.264005	20	0.620047	0.598085	0.890248
DDX10	0.273263	-0.370723	1.81433	0.0912794	68	0.0652536	0.312142	0.280362	-1.13772	-1.81542	2.54878	0.0782437	11	0.114286	0.355998	0.471236
RPP40	0.21882	-0.392984	1.80337	0.0910769	65	0.112754	0.312142	0.365329	1.98038	0.997653	1.99497	0.0789531	33	0.101399	0.358224	0.435381
SHPK	-0.521419	0.358334	-1.80772	0.0912973	24	0.0947195	0.312142	0.338734	-0.330496	0.0408653	-1.01239	0.333902	14	0.365967	0.659429	0.738821
C12orf29	-0.334586	0.57736	-1.80097	0.0912283	28	0.182316	0.312142	0.467499	-1.09556	-0.850004	-0.618769	0.563407	5	0.857143	0.806589	0.994905
RAB3IP	0.040751	0.835263	-1.80629	0.0911506	27	0.156401	0.312142	0.431521	-3.65599	-3.04929	NA	NA	NA	NA	NA	NA
CUL3	-0.358251	0.461799	-1.79503	0.0917185	28	0.182316	0.312981	0.467499	1.48816	2.19283	-2.3889	0.0343395	10	0.0728438	0.256731	0.365411
SCRN1	-1.3834	0.232382	-1.81092	0.0916566	27	0.156401	0.312981	0.431521	0.0743651	1.95609	-2.09494	0.0601336	7	0.0512821	0.3191	0.324022
C9orf89	-0.550516	0.539285	-1.78717	0.0917538	25	0.112754	0.312984	0.365329	-1.94818	-1.94333	-0.0113445	0.991355	12	1	0.997462	1
CLNS1A	0.345933	-0.169561	1.80182	0.0918316	63	0.156401	0.313044	0.431521	-0.366801	-0.291366	-0.167778	0.871037	23	0.835664	0.948985	0.984012
CISD2	-0.430719	0.253695	-1.79134	0.0919026	24	0.0947195	0.313082	0.338734	1.29223	1.66173	-1.5349	0.153614	12	0.128205	0.470448	0.472732
BCL10	0.267377	-0.728666	1.78833	0.0918967	65	0.112754	0.313082	0.365329	-1.8416	-2.11934	0.726113	0.51219	11	0.392857	0.784459	0.746198
CARS	-0.684103	0.144493	-1.78537	0.0921449	22	0.0652536	0.313296	0.280362	1.74171	2.53844	-2.86833	0.0175811	8	0.0378788	0.199624	0.281468
VPS37B	0.282662	-0.395309	1.7995	0.0920935	68	0.0652536	0.313296	0.280362	-0.890509	-1.17894	0.756003	0.46553	26	0.5338	0.756259	0.833007
THEM6	-1.04075	0.822678	-1.79302	0.092066	25	0.112754	0.313296	0.365329	2.52639	2.65789	-0.215744	0.833039	22	0.804779	0.934299	0.961323
OGFOD1	0.154287	-0.563858	1.78638	0.0922032	69	0.0534759	0.313389	0.254928	-2.06461	-2.42854	1.21965	0.272332	16	0.190476	0.605494	0.571873
FAM115A	-0.879404	0.475583	-1.80596	0.0923074	24	0.0947195	0.313641	0.338734	-2.8393	-0.142122	-3.04201	0.0483316	1	0.031746	0.297028	0.281468
ATP1A1	0.0263751	-1.00685	1.8095	0.092575	69	0.0534759	0.314345	0.254928	6.00388	4.97467	3.51705	0.00687736	49	0.000582751	0.133235	0.0568998
KANK1	-0.350265	-2.08902	1.85737	0.0925634	70	0.0434736	0.314345	0.228001	-1.68902	-3.13915	1.24429	0.28443	8	0.380952	0.618525	0.738821
MMP14	-0.997514	-3.10503	1.80232	0.092642	69	0.0534759	0.314367	0.254928	0.221841	-1.41021	5.39413	0.000321575	41	0.002331	0.046834	0.084925
PURB	-0.966916	0.0924904	-1.78541	0.0926141	22	0.0652536	0.314367	0.280362	1.11373	1.50617	-1.23784	0.24032	15	0.259324	0.572594	0.625504
SRGAP3	-1.05341	-0.114361	-1.88852	0.0928902	7	0.177489	0.314902	0.467499	0.491432	-0.90924	3.43112	0.0229413	12	0.0571429	0.217978	0.340209
CDC40	0.46454	-1.65395	2.235	0.0930503	24	0.0727273	0.315307	0.306963	-0.46735	-1.06496	2.04307	0.0659033	33	0.101399	0.328641	0.435381
RGS10	-0.0161233	-1.50445	1.78148	0.0933879	65	0.112754	0.316178	0.365329	0.546561	-0.0447181	0.754917	0.467849	23	0.431818	0.75781	0.775455
GPD2	-0.793066	0.476166	-1.77928	0.0934489	26	0.1333	0.316179	0.395972	3.31781	4.00017	-1.46002	0.172524	15	0.259324	0.498096	0.625504
CTBP1	-0.865605	0.797433	-1.8508	0.0934285	15	0.0132716	0.316179	0.120894	2.30767	2.68608	-1.38734	0.191738	15	0.259324	0.52382	0.625504
DIEXF	0.240167	-0.480106	1.78815	0.0936261	63	0.156401	0.316501	0.431521	-1.61499	-2.58913	2.6408	0.0519948	18	0.116667	0.302549	0.472732
APOOL	-0.695414	0.196477	-1.77652	0.0939592	27	0.156401	0.317236	0.431521	-0.815303	0.155517	-1.8377	0.0962067	13	0.164918	0.391075	0.523493
AGPAT3	-0.4766	0.468018	-1.78057	0.0943644	26	0.1333	0.318037	0.395972	-2.30892	-1.82326	-0.719793	0.488387	15	0.699134	0.768988	0.931018
GNPDA1	-0.689497	0.403593	-1.77313	0.0944996	18	0.0279287	0.318287	0.183973	1.27436	1.67229	-1.20059	0.253141	15	0.259324	0.58833	0.625504
UBE2H	-0.699532	0.336013	-1.81875	0.0945464	28	0.182316	0.318342	0.467499	-1.24923	-0.611186	-1.25578	0.234107	16	0.317599	0.569619	0.690039
WHSC1L1	-0.780348	0.193897	-1.80231	0.0947141	22	0.0652536	0.318598	0.280362	-1.70443	-2.64351	1.61943	0.206217	12	0.25	0.540682	0.625504
CDK5	-0.942037	0.222828	-1.77861	0.0948051	22	0.113492	0.318615	0.365329	0.441182	1.34209	-1.78616	0.100192	13	0.164918	0.397326	0.523493
IMPAD1	-0.90447	0.630587	-1.7698	0.0948345	22	0.0652536	0.318615	0.280362	1.36421	1.6404	-0.78172	0.451722	18	0.455711	0.744785	0.775455
APMAP	-0.861859	0.343094	-1.76933	0.0949027	27	0.156401	0.318615	0.431521	3.60244	3.76425	-0.396354	0.701488	17	0.382867	0.870749	0.738821
VTI1A	-0.45917	0.3444	-1.78723	0.0948836	26	0.1333	0.318615	0.395972	-0.431775	-1.22751	NA	NA	NA	NA	NA	NA
NSL1	-0.26314	0.362388	-1.78254	0.0951096	26	0.1333	0.319104	0.395972	-2.81445	-2.32719	-0.925217	0.425183	3	0.4	0.725462	0.746198
THUMPD3	-0.364214	0.437614	-1.77265	0.0951635	32	0.315378	0.319182	0.606152	-0.279237	-0.18007	-0.188078	0.854152	21	0.710373	0.944102	0.931018
PRKRA	-0.515414	0.478982	-1.7714	0.0953721	24	0.0947195	0.31947	0.338734	1.60998	2.08259	-2.79017	0.0175595	7	0.0262238	0.199624	0.240648
RBM7	0.310132	-0.646451	1.83075	0.0953665	68	0.0652536	0.31947	0.280362	-2.03266	-2.73333	0.78913	0.550347	6	0.533333	0.802029	0.833007
AKT1S1	-0.40081	0.56286	-1.76627	0.0954683	27	0.156401	0.31969	0.431521	-1.1028	-0.81052	-0.67836	0.517488	15	0.445221	0.787225	0.775455
ASCC1	0.0829474	-0.409881	1.76529	0.0955096	62	0.182316	0.319699	0.467499	-1.37177	-1.82583	1.93497	0.112135	9	0.190476	0.421943	0.571873
APOD	-5.02957	-1.53888	-1.78693	0.0956744	26	0.1333	0.319969	0.395972	-1.30329	1.47584	NA	NA	NA	NA	NA	NA
UQCC	-0.756558	0.372101	-1.80095	0.0958012	23	0.0788932	0.320085	0.307459	-1.45892	-0.762798	-1.48763	0.164978	12	0.234266	0.488765	0.625504
SCAMP2	-0.322799	0.325155	-1.76461	0.0958771	26	0.1333	0.32011	0.395972	0.0997047	0.975931	-2.69079	0.0213721	4	0.00699301	0.212927	0.134409
URM1	-0.873943	0.249142	-1.77748	0.0960354	27	0.156401	0.320191	0.431521	-1.33936	-1.09814	-0.320348	0.768243	10	0.904762	0.903746	0.995728
COMMD10	-0.362442	0.267377	-1.77192	0.0962749	25	0.112754	0.320332	0.365329	-2.34191	-1.37385	-2.37495	0.0499316	4	0.030303	0.301552	0.272951
MYH9	-0.0339781	-0.957742	1.78417	0.0962742	65	0.112754	0.320332	0.365329	8.1273	7.39129	2.19238	0.0570452	38	0.0973193	0.312915	0.428802
MLST8	-0.199293	0.337037	-1.76331	0.0962714	27	0.156401	0.320332	0.431521	-1.4479	-1.79162	1.31006	0.258685	16	0.266667	0.594306	0.636531
PRPSAP2	0.151967	-0.582676	1.76238	0.0962547	60	0.242807	0.320332	0.530348	0.128947	0.412511	-0.97312	0.351654	14	0.208625	0.674876	0.571873
TUBA1C	0.194328	-0.316295	1.75864	0.0966262	62	0.182316	0.321151	0.467499	1.20448	0.709748	1.01961	0.337167	32	0.382867	0.663462	0.738821
SSFA2	-0.650222	0.784618	-1.79366	0.0972102	25	0.112754	0.322312	0.365329	-2.20361	-0.540241	NA	NA	NA	NA	NA	NA
TMEM87A	-0.7284	0.43547	-1.7821	0.0973156	23	0.0788932	0.322402	0.307459	0.618724	0.289	0.924152	0.385428	31	0.455711	0.698462	0.775455
LUC7L2	-0.417221	0.561418	-1.7776	0.0973289	24	0.0947195	0.322402	0.338734	3.40666	3.29649	0.338295	0.741678	31	0.455711	0.89184	0.775455
BCAR1	0.478943	-0.644843	1.7983	0.09733	40	0.0530303	0.322402	0.254928	-1.75566	-1.83863	0.281418	0.784481	19	0.835664	0.913575	0.984012
RPL30	0.223474	-0.17568	1.80918	0.0977726	63	0.156401	0.323354	0.431521	4.49324	3.80551	3.73892	0.00527121	48	0.0011655	0.123721	0.0729484
PRMT3	-0.257312	0.397099	-1.75318	0.0977441	28	0.182316	0.323354	0.467499	-2.23174	-1.86483	-0.54758	0.594468	21	0.710373	0.821047	0.931018
C16orf80	0.690783	-0.470559	1.76015	0.0980256	60	0.242807	0.323985	0.530348	-0.750441	-1.44933	2.57298	0.025822	41	0.0378788	0.229206	0.281468
UHRF2	0.400761	-0.7119	1.75484	0.0982894	65	0.112754	0.324753	0.365329	-1.4834	-2.32938	1.67343	0.125361	28	0.106061	0.443281	0.452216
RPAP3	-0.126829	0.394073	-1.75444	0.09869	25	0.112754	0.325442	0.365329	-1.10977	-0.680088	-1.6315	0.130876	10	0.0728438	0.446309	0.365411
ARPC5L	0.453616	-0.504259	1.74794	0.0987249	63	0.156401	0.325442	0.431521	0.725171	1.08776	-0.760565	0.462699	21	0.710373	0.754311	0.931018
TYMS	0.586683	-1.0819	1.76289	0.098906	68	0.0652536	0.325758	0.280362	-0.45798	-1.54796	2.89845	0.0229941	23	0.031746	0.217978	0.281468
RPUSD2	0.580696	-0.4207	1.78357	0.0990009	67	0.0788932	0.325762	0.307459	-3.178	-2.73804	NA	NA	NA	NA	NA	NA
OSTC	-1.11786	0.238348	-1.75044	0.0992989	27	0.156401	0.326064	0.431521	1.28817	-0.629417	3.86154	0.00819595	18	0.0238095	0.142257	0.240648
PDDC1	-0.0644585	0.520622	-1.75011	0.099264	27	0.156401	0.326064	0.431521	-2.04619	-1.69982	-2.23801	0.0461189	10	0.0728438	0.292406	0.365411
HMGN4	0.194181	-0.699949	1.74372	0.0993116	65	0.112754	0.326064	0.365329	-0.230178	-1.0719	NA	NA	NA	NA	NA	NA
ANXA2	-0.40103	-1.71275	1.74292	0.099413	61	0.211024	0.326089	0.494621	7.63876	7.10217	1.32033	0.215602	31	0.455711	0.551523	0.775455
LGMN	-0.0684665	-1.34426	1.74969	0.0994671	63	0.156401	0.326163	0.431521	-1.62761	-1.59318	-0.0671587	0.949527	9	0.904762	0.97581	0.995728
ELAVL1	0.283704	-0.300576	1.74727	0.0997053	65	0.112754	0.326739	0.365329	4.2332	3.58217	2.66051	0.0264803	41	0.0378788	0.229849	0.281468
CAPN1	-0.0791103	0.626748	-1.77459	0.0999009	29	0.211024	0.327071	0.494621	3.46634	4.03341	-1.58142	0.151548	14	0.208625	0.470448	0.571873
KIAA0195	-0.240662	0.542485	-1.74499	0.100164	27	0.258083	0.327214	0.558216	-2.93307	-1.01065	-2.09327	0.0996158	0	0.0571429	0.396352	0.340209
SDHB	0.0706078	-0.795715	1.75124	0.100066	63	0.156401	0.327214	0.431521	2.97414	2.59204	1.45642	0.170957	32	0.382867	0.495907	0.738821
REPS1	0.309433	-1.07027	1.90468	0.100149	20	0.114286	0.327214	0.365329	0.629	0.368576	1.17757	0.262674	34	0.259324	0.59722	0.625504
IFIH1	-0.10898	-2.18096	1.74439	0.10013	63	0.156401	0.327214	0.431521	-2.17348	-1.55317	-0.31979	0.788745	4	0.857143	0.915545	0.994905
TGFB1I1	-0.332714	-2.58172	1.92084	0.100135	15	0.166667	0.327214	0.454787	-2.53027	-2.37948	-0.302714	0.791338	5	0.857143	0.915777	0.994905
VASP	0.459753	-0.376503	1.77395	0.100656	64	0.1333	0.328512	0.395972	2.23079	1.86088	0.905718	0.382996	28	0.710373	0.695605	0.931018
POLA1	0.36385	-0.215304	1.73605	0.100784	61	0.211024	0.328517	0.494621	-2.88486	-3.20872	0.351772	0.745044	6	1	0.893247	1
RTF1	-0.0102537	0.488732	-1.77467	0.100703	25	0.112754	0.328517	0.365329	-0.068443	0.0297581	-0.328869	0.749084	25	1	0.89677	1
HSPA2	-2.71241	-0.637498	-1.74803	0.101062	24	0.0947195	0.328789	0.338734	-0.101959	1.65811	-1.34336	0.204772	9	0.0530303	0.539211	0.324022
CYP2J2	-1.26153	0.203088	-1.74889	0.10112	24	0.0947195	0.328789	0.338734	-2.33227	-3.19808	1.0624	0.400223	3	0.666667	0.709607	0.925673
MCFD2	-0.561825	0.266663	-1.73568	0.101085	23	0.0788932	0.328789	0.307459	-0.159688	0.118451	-0.655088	0.529841	17	0.628205	0.792263	0.890248
CAPZA1	0.100325	-0.973127	1.73377	0.101095	63	0.156401	0.328789	0.431521	2.92973	2.93064	-0.00305899	0.997615	21	0.710373	0.998737	0.931018
SH3PXD2B	-0.367939	-1.84299	1.75325	0.101263	67	0.0788932	0.329048	0.307459	0.879094	-0.526292	3.90657	0.0022624	45	0.00699301	0.0843134	0.134409
NFIB	-0.117433	-1.96464	1.78334	0.101594	55	0.055327	0.329919	0.261598	1.34139	-0.724978	2.99485	0.0213515	32	0.0176768	0.212927	0.201161
PHF6	0.0177391	-0.701938	1.75408	0.101682	62	0.182316	0.330101	0.467499	0.808806	-0.4946	2.22641	0.0480112	41	0.0378788	0.297028	0.281468
IRF2BPL	-0.352957	0.19128	-1.7466	0.101927	27	0.156401	0.330522	0.431521	-0.580787	-0.365831	-0.701183	0.503117	21	0.710373	0.779333	0.931018
RNASEH2C	-0.0359995	-0.98853	1.73177	0.101938	64	0.1333	0.330522	0.395972	-1.73086	-1.92806	0.5723	0.594595	12	0.730159	0.821047	0.940827
FHL3	-0.771803	-2.51431	1.73702	0.102182	69	0.0534759	0.330877	0.254928	-0.398846	-1.95124	3.1983	0.053202	9	0.1	0.305348	0.435381
PRPF8	0.288077	-0.0788228	1.7269	0.102419	64	0.1333	0.330997	0.395972	4.99701	4.6247	2.24828	0.0486036	39	0.0728438	0.298094	0.365411
UBE2Q1	0.40341	-0.174576	1.74219	0.102428	64	0.1333	0.330997	0.395972	-0.334462	-0.96921	2.01333	0.0680766	39	0.0728438	0.33235	0.365411
NAGLU	-0.774406	0.47311	-1.73725	0.102828	26	0.1333	0.330997	0.395972	-0.759279	-0.138978	-1.09334	0.296279	17	0.382867	0.628885	0.738821
NCAPH	0.51522	-0.443151	1.72607	0.102879	65	0.112754	0.330997	0.365329	-0.613162	-1.14845	1.02296	0.348217	21	0.329004	0.6738	0.70846
DDT	-0.37733	0.565211	-1.72668	0.102356	29	0.211024	0.330997	0.494621	2.64753	3.08182	-0.899851	0.390741	22	0.804779	0.703692	0.961323
SEC31A	-0.426048	0.104248	-1.72975	0.102445	25	0.112754	0.330997	0.365329	3.9485	4.06303	-0.756446	0.465212	19	0.534965	0.756259	0.833007
S100A16	-1.45471	0.459586	-1.72608	0.102651	25	0.112754	0.330997	0.365329	2.61702	2.77807	-0.237956	0.815934	22	0.804779	0.929829	0.961323
VPS13D	-0.48148	0.206854	-1.72779	0.102505	25	0.112754	0.330997	0.365329	-1.58368	-1.49613	-0.101881	0.932559	4	1	0.971772	1
TRAPPC6B	-0.295877	0.441117	-1.75019	0.102786	24	0.0947195	0.330997	0.338734	-1.58768	-1.60749	0.0615777	0.952315	29	0.620047	0.977545	0.890248
KRT9	-0.95995	0.539408	-1.72424	0.102967	24	0.0947195	0.331077	0.338734	0.00791936	-2.03369	1.79447	0.178061	10	0.228571	0.506582	0.620626
PKMYT1	-0.699081	0.32274	-1.72472	0.102958	21	0.0534759	0.331077	0.254928	-2.41129	-2.55701	0.228554	0.839556	3	0.7	0.937921	0.931018
HNMT	-1.56186	0.668268	-1.74231	0.103001	26	0.1333	0.331082	0.395972	0.0286008	-1.10867	NA	NA	NA	NA	NA	NA
TXNRD1	-0.49924	0.40527	-1.72823	0.103568	24	0.0947195	0.332292	0.338734	2.71062	3.16105	-1.36507	0.199142	15	0.259324	0.531844	0.625504
LYN	-0.674158	-2.03926	1.76453	0.104107	29	0.437562	0.333553	0.707128	0.177123	-1.23327	1.86994	0.099376	32	0.137529	0.396352	0.488659
TPPP3	-2.5894	-0.433855	-1.71698	0.1042	27	0.156401	0.333553	0.431521	-1.53122	-0.794784	-0.559215	0.627553	6	0.547619	0.839169	0.845502
RAI1	-0.181664	0.472145	-1.71867	0.104305	25	0.112754	0.333553	0.365329	-2.6818	-2.86452	0.522783	0.641669	8	0.628571	0.846524	0.890248
COL18A1	-0.920679	-3.06815	1.71797	0.104457	60	0.242807	0.333798	0.530348	-0.841421	-1.25493	0.470263	0.712231	3	1	0.874305	1
VCAN	-4.33324	-6.08172	1.75603	0.104818	60	0.242807	0.334279	0.530348	-2.4699	-4.0995	1.34415	0.2275	11	0.485714	0.563908	0.818239
COPB1	-0.213713	0.247791	-1.7533	0.104681	24	0.0947195	0.334279	0.338734	4.36334	4.57052	-1.08727	0.307177	23	0.901515	0.633561	0.995728
CAPZB	0.292505	-0.787606	1.76329	0.104747	58	0.315378	0.334279	0.606152	4.49597	4.26708	0.846914	0.413748	30	0.534965	0.7174	0.833007
UBL4A	-0.535619	0.231535	-1.72998	0.104774	27	0.156401	0.334279	0.431521	0.336162	0.600645	-0.814679	0.432409	17	0.382867	0.728628	0.738821
TPMT	-1.16488	0.126933	-1.71346	0.104829	26	0.1333	0.334279	0.395972	0.619647	0.62818	-0.0149958	0.988283	26	0.901515	0.997429	0.995728
TRIM25	0.146195	-0.262498	1.72514	0.104899	66	0.0947195	0.334297	0.338734	3.05062	2.69969	1.65732	0.126392	40	0.0530303	0.443856	0.324022
FAM213A	-1.04745	0.22641	-1.72689	0.104976	33	0.356232	0.33444	0.63807	2.20664	2.39273	-0.644708	0.537272	22	0.804779	0.796768	0.961323
HOOK3	0.0668246	-1.41483	1.7755	0.105112	64	0.1333	0.33467	0.395972	-0.0365963	-0.774866	1.05667	0.317036	34	0.259324	0.64391	0.625504
NONO	0.240235	-0.139323	1.71178	0.105208	64	0.1333	0.334871	0.395972	5.84869	5.37927	3.85427	0.00229654	46	0.00407925	0.0849371	0.106497
PAPSS1	0.0432105	-1.3866	1.74629	0.105307	66	0.0947195	0.335085	0.338734	3.9549	2.49876	4.49209	0.00159675	47	0.002331	0.0735407	0.084925
PRKAR2A	-0.333164	0.36552	-1.71683	0.10543	27	0.156401	0.335299	0.431521	2.46914	2.64113	-0.955109	0.358381	21	0.710373	0.678935	0.931018
HM13	-1.00209	0.496007	-1.71384	0.105439	24	0.0947195	0.335299	0.338734	1.31608	1.53519	-0.458281	0.656191	18	0.455711	0.853003	0.775455
TMSB4X	-0.352733	-1.95129	1.74351	0.105804	63	0.156401	0.335744	0.431521	4.62159	4.14096	0.753609	0.466272	31	0.455711	0.756259	0.775455
HINT3	-0.685701	0.390163	-1.75512	0.105894	30	0.242807	0.335928	0.530348	-0.29795	0.161226	-1.91062	0.0905284	13	0.164918	0.37969	0.523493
AGO2	-0.864616	0.320592	-1.74694	0.106035	29	0.211024	0.336154	0.494621	1.52028	1.11572	2.38476	0.0356193	40	0.0530303	0.262679	0.324022
GRHPR	-0.133212	0.63653	-1.70625	0.106368	26	0.1333	0.336713	0.395972	2.91279	3.6684	-2.77217	0.0177245	6	0.0174825	0.199624	0.200351
MNF1	-0.803577	0.325718	-1.74739	0.106637	18	0.0279287	0.336811	0.183973	-1.31556	-0.335866	-2.96755	0.0153697	4	0.013986	0.18214	0.200351
CNN3	-0.819445	-2.92256	1.71273	0.106547	64	0.1333	0.336811	0.395972	2.77603	1.63087	2.16964	0.0508744	41	0.0378788	0.301587	0.281468
CKAP2	0.268169	-0.634993	1.71985	0.106577	63	0.156401	0.336811	0.431521	-3.01988	-4.18398	2.3159	0.124152	11	0.142857	0.441127	0.501026
USE1	-0.228216	0.386498	-1.70635	0.106656	22	0.0652536	0.336811	0.280362	-2.24081	-1.81109	-0.897191	0.405019	5	0.285714	0.712541	0.674496
GNB1L	0.368037	-0.524615	1.74845	0.106684	65	0.112754	0.336811	0.365329	-2.25765	-1.70993	NA	NA	NA	NA	NA	NA
STT3B	-0.371858	0.668082	-1.70937	0.106767	28	0.182316	0.336954	0.467499	2.0028	2.02942	-0.0782068	0.939052	25	1	0.974666	1
EMC8	0.100511	-0.446597	1.71123	0.106839	63	0.156401	0.337079	0.431521	0.412946	-0.364678	2.96424	0.0126209	44	0.0110723	0.172591	0.166836
POSTN	-5.16728	-7.96597	1.80529	0.107066	49	0.23587	0.337489	0.530348	-3.60782	-6.399	NA	NA	NA	NA	NA	NA
TECR	-1.28608	0.0730533	-1.70177	0.107197	26	0.1333	0.337698	0.395972	3.18258	3.08496	0.177794	0.862241	24	1	0.944275	1
CDIPT	-0.597667	0.663936	-1.72877	0.107254	16	0.104895	0.337775	0.365329	-0.08474	-0.0255455	-0.153329	0.880698	25	1	0.952074	1
MICU2	-0.318997	0.289619	-1.72078	0.107323	26	0.1333	0.337888	0.395972	-2.19701	-1.45175	-1.69013	0.145151	8	0.246753	0.463741	0.625504
GPNMB	-1.47162	-4.98375	1.70089	0.107536	67	0.0788932	0.338365	0.307459	0.521836	0.693773	NA	NA	NA	NA	NA	NA
GLUL	-1.74682	-0.0421525	-1.77445	0.107638	30	0.242807	0.338368	0.530348	1.72246	3.33324	-2.55995	0.0267136	8	0.0378788	0.230175	0.281468
SNRPA	0.253487	-0.0183376	1.7033	0.107586	60	0.242807	0.338368	0.530348	2.89727	2.70601	1.08867	0.298046	33	0.317599	0.630065	0.690039
PHAX	-0.272983	0.22764	-1.69899	0.108103	31	0.277512	0.339281	0.56794	-1.5888	-1.63433	0.156191	0.883147	18	1	0.952362	1
NISCH	-0.231292	0.349933	-1.91916	0.108074	10	0.0752581	0.339281	0.307459	-2.45659	-1.76513	NA	NA	NA	NA	NA	NA
NENF	-0.717857	0.724192	-1.70598	0.108257	27	0.156401	0.339496	0.431521	1.30172	1.92602	-1.49372	0.161075	15	0.259324	0.481843	0.625504
PGM1	-0.00189479	-1.31415	1.72444	0.108455	67	0.0788932	0.339911	0.307459	3.87337	3.16494	1.98648	0.0765373	36	0.164918	0.35244	0.523493
TOR1B	-0.419307	0.474275	-1.7027	0.108787	26	0.1333	0.340749	0.395972	-1.28154	-0.961985	-0.821974	0.429158	17	0.382867	0.726655	0.738821
UQCRFS1	-0.0160872	0.485276	-1.74076	0.108851	25	0.112754	0.340847	0.365329	2.87289	2.99554	-0.602421	0.559604	19	0.534965	0.805373	0.833007
SCRN2	-0.333928	0.96442	-1.71563	0.109056	24	0.0947195	0.341386	0.338734	-0.888865	0.13012	-1.25673	0.241879	13	0.530303	0.574345	0.833007
XIAP	-0.368721	0.183268	-1.70501	0.109137	25	0.112754	0.341536	0.365329	-2.38338	-2.89346	NA	NA	NA	NA	NA	NA
PLOD2	1.25199	-1.40429	2.09721	0.109265	8	0.2	0.341833	0.494355	0.458248	-1.27239	2.06601	0.0629103	38	0.0973193	0.320928	0.428802
SRBD1	-0.210224	0.488122	-1.69936	0.109372	29	0.211024	0.34186	0.494621	0.0633036	-0.196555	0.608695	0.589064	9	0.785714	0.819963	0.961323
SEC62	-0.259397	0.541968	-1.71241	0.109513	24	0.0947195	0.341933	0.338734	0.649532	0.145164	1.10787	0.290001	32	0.382867	0.623144	0.738821
SLC25A22	-1.13154	0.353497	-1.73234	0.109503	19	0.0349867	0.341933	0.205522	-0.0026882	0.686309	-1.05466	0.325095	13	0.294872	0.651838	0.686815
RAB25	-0.888919	0.50764	-1.7342	0.109526	26	0.1333	0.341933	0.395972	0.483907	0.219679	0.580323	0.573633	23	0.835664	0.812438	0.984012
ABCF3	-0.126282	0.494447	-1.68639	0.110007	29	0.211024	0.34292	0.494621	0.188862	0.741484	-1.27302	0.235131	15	0.259324	0.569731	0.625504
ALG11	-0.59943	0.292315	-1.69375	0.110061	20	0.0434736	0.342987	0.228001	-1.57841	-2.24481	1.14223	0.29753	17	0.352381	0.629623	0.738653
SAP30	0.305337	-0.563555	1.68526	0.110206	65	0.112754	0.343129	0.365329	-3.46143	-2.29148	-1.48407	0.23337	2	0.533333	0.568818	0.833007
NAT10	0.277749	-0.642979	1.68605	0.110798	67	0.0788932	0.343382	0.307459	2.65186	1.75024	2.99163	0.0144605	43	0.0174825	0.179546	0.200351
HNRNPU	-0.77675	0.386082	-1.68902	0.110476	29	0.211024	0.343382	0.494621	7.0278	6.70446	1.48819	0.163715	35	0.208625	0.487054	0.571873
PACS1	-0.272205	0.483171	-1.69987	0.110715	22	0.0652536	0.343382	0.280362	-0.928975	-0.281479	-1.47353	0.170655	12	0.128205	0.495611	0.472732
RALBP1	-0.122035	0.429228	-1.68275	0.110791	26	0.1333	0.343382	0.395972	-1.66967	-1.18064	-1.23348	0.243819	15	0.445221	0.577267	0.775455
CMC2	0.298158	-0.444172	1.69542	0.110544	65	0.112754	0.343382	0.365329	-2.51326	-2.09399	-2.12385	0.261133	0	0.333333	0.59722	0.70846
UPF2	0.629816	0.129422	1.76631	0.110681	64	0.1333	0.343382	0.395972	-0.0225857	-0.538239	1.18708	0.261243	34	0.259324	0.59722	0.625504
TBCC	-0.0715653	0.428943	-1.68396	0.110806	26	0.1333	0.343382	0.395972	-0.456683	-0.0283845	-1.11032	0.292647	16	0.317599	0.625802	0.690039
PTPN1	-0.285538	0.78108	-1.70581	0.11064	22	0.0652536	0.343382	0.280362	1.68722	2.02502	-0.566735	0.585807	17	0.382867	0.819459	0.738821
COG6	-0.622609	0.223379	-1.73414	0.110855	20	0.0434736	0.343407	0.228001	-0.983067	-0.167253	-2.63449	0.0222198	6	0.0174825	0.214681	0.200351
MYH10	-2.25689	0.0760877	-1.76786	0.1109	7	0.230303	0.343443	0.530348	3.7351	2.33818	3.49382	0.00586002	46	0.00407925	0.126029	0.106497
NT5C	-0.17667	1.23549	-1.68141	0.110977	28	0.182316	0.343477	0.467499	-0.0446645	0.9935	-1.60768	0.133884	11	0.0973193	0.450448	0.428802
GLT8D1	-0.239014	0.755659	-1.7547	0.111236	25	0.112754	0.344074	0.365329	-2.55027	-1.9783	-2.86839	0.0279689	1	0.047619	0.234157	0.324022
HIST1H1B	0.096195	-0.745873	1.68015	0.111287	62	0.182316	0.344132	0.467499	5.21707	5.3004	-0.296914	0.771961	24	1	0.90594	1
ANO10	-0.978688	0.598978	-1.68137	0.111325	26	0.1333	0.344146	0.395972	-0.335145	-0.487904	0.305803	0.765012	29	0.620047	0.902777	0.890248
STIP1	-0.513514	0.38051	-1.68933	0.111489	28	0.182316	0.344348	0.467499	5.27757	5.71497	-1.11641	0.286591	15	0.259324	0.620773	0.625504
YTHDC2	-0.2668	0.564245	-1.67887	0.111482	29	0.211024	0.344348	0.494621	-1.3309	-0.633481	-1.10254	0.292187	16	0.317599	0.625525	0.690039
SNRPG	0.307518	0.0613306	1.69686	0.111533	65	0.112754	0.344381	0.365329	2.96536	2.69529	1.82185	0.0973168	37	0.128205	0.393295	0.472732
PPA1	0.0470123	-0.511924	1.74824	0.111747	67	0.0788932	0.344796	0.307459	4.53373	4.47041	0.174887	0.864085	26	0.901515	0.944996	0.995728
GCHFR	-1.53715	0.160683	-1.74422	0.112092	21	0.0534759	0.344942	0.254928	-1.92764	-1.08427	-1.94871	0.140853	1	0.190476	0.460516	0.571873
SEC23IP	-0.668888	0.0516158	-1.71567	0.112092	24	0.0947195	0.344942	0.338734	1.88069	2.30829	-1.3753	0.204576	13	0.164918	0.538985	0.523493
STOML2	0.211047	-0.539981	1.67849	0.11209	63	0.156401	0.344942	0.431521	3.21795	3.11472	0.39611	0.701483	26	0.901515	0.870749	0.995728
KCNN4	0.43597	-1.81158	1.84686	0.112112	24	0.214141	0.344942	0.501589	-1.98793	-2.7416	NA	NA	NA	NA	NA	NA
HNRNPUL2	0.225233	-0.420322	1.68278	0.112233	67	0.0788932	0.345009	0.307459	4.24929	3.53578	2.40755	0.0347515	40	0.0530303	0.259018	0.324022
MPC1	-0.485907	0.318648	-1.7007	0.112351	25	0.112754	0.345269	0.365329	-2.21222	-2.67861	0.948551	0.40606	7	0.4	0.712969	0.746198
EMD	-0.479298	0.426409	-1.67603	0.112424	29	0.211024	0.345391	0.494621	2.74552	2.58861	0.539753	0.599784	30	0.534965	0.824616	0.833007
ASUN	0.28215	-0.207872	1.70797	0.112676	62	0.182316	0.345556	0.467499	-1.36107	-1.64055	0.696247	0.503166	25	0.309524	0.779333	0.690039
PSMB5	-0.4866	0.361907	-1.70205	0.112656	28	0.182316	0.345556	0.467499	3.28934	3.4098	-0.477985	0.641526	20	0.620047	0.846524	0.890248
CCDC6	-0.361865	0.454214	-1.6745	0.112596	28	0.182316	0.345556	0.467499	2.41111	2.53767	-0.352809	0.730405	20	0.620047	0.886419	0.890248
COG7	-0.582154	0.138053	-1.74803	0.112719	17	0.0220182	0.345585	0.15868	-0.0168478	0.50697	-1.65245	0.131725	12	0.128205	0.446309	0.472732
CTIF	0.641025	-0.48742	1.82751	0.113084	16	0.190476	0.346094	0.483663	-3.40013	-3.95163	1.02945	0.330884	20	0.428571	0.657188	0.775455
EIF3B	-0.0771011	0.394292	-1.71837	0.11353	31	0.277512	0.346745	0.56794	4.02141	3.92149	0.562257	0.584403	30	0.534965	0.818902	0.833007
FARSA	-0.0435487	0.47245	-1.70022	0.113641	22	0.0652536	0.346869	0.280362	2.59966	3.22998	-2.23432	0.0475596	10	0.0728438	0.295778	0.365411
EMC2	0.162196	-0.491501	1.67915	0.114014	66	0.0947195	0.347696	0.338734	0.962387	0.287023	3.17423	0.00802359	44	0.0110723	0.142257	0.166836
NDUFS5	-0.317686	0.372255	-1.67128	0.114048	24	0.0947195	0.347696	0.338734	0.979016	1.33044	-1.35723	0.201434	14	0.208625	0.534565	0.571873
GOLGA3	-0.0665758	0.566792	-1.69811	0.114043	21	0.0534759	0.347696	0.254928	1.28384	1.82352	-1.19356	0.263503	8	0.0378788	0.597617	0.281468
ATXN7L3B	-0.592967	0.636719	-1.6944	0.114494	20	0.0434736	0.348567	0.228001	-1.58992	-1.39864	-0.338516	0.763668	8	0.904762	0.901845	0.995728
PYGL	-1.72322	0.229995	-1.67086	0.114556	24	0.0947195	0.348568	0.338734	1.66092	2.50156	-0.676167	0.513667	20	0.620047	0.78505	0.890248
CTCF	0.211861	-0.271051	1.71899	0.114562	64	0.1333	0.348568	0.395972	0.0662585	-0.0455102	0.268401	0.794913	25	1	0.916788	1
NOP14	0.400406	-0.142073	1.67443	0.114602	62	0.182316	0.348588	0.467499	-1.1965	-2.05744	2.99582	0.0153853	28	0.017316	0.18214	0.200351
TMEM97	-0.947903	0.521156	-1.82198	0.114708	15	0.151981	0.348709	0.431521	-0.409454	-0.0785931	-0.402046	0.696417	21	1	0.86902	1
BCKDHA	-0.181414	0.414986	-1.661	0.11536	26	0.1333	0.349569	0.395972	1.19086	1.51933	-1.70667	0.118613	12	0.128205	0.430534	0.472732
TRAPPC9	-0.193673	0.372412	-1.66203	0.11534	29	0.211024	0.349569	0.494621	-2.17072	-1.52213	-1.8069	0.125064	6	0.125541	0.443281	0.472732
FANCI	0.303927	-0.655816	1.67264	0.1156	66	0.0947195	0.350193	0.338734	-0.396539	-2.62399	2.39128	0.0411284	37	0.128205	0.278091	0.472732
LRCH3	0.258536	-0.698497	1.66204	0.115648	59	0.277512	0.350238	0.56794	-0.887605	-0.565374	-0.707864	0.545218	2	0.8	0.801009	0.961323
SLC25A4	-0.678222	0.500773	-1.68156	0.115682	26	0.1333	0.350239	0.395972	0.650321	0.628619	0.0662186	0.948312	25	1	0.975776	1
RNF170	-0.779481	0.544302	-1.6702	0.115737	23	0.0788932	0.350304	0.307459	-0.895767	-2.09716	6.38443	0.0692908	6	0.2	0.336005	0.571873
PPP2R1A	-0.267548	0.313668	-1.68897	0.115826	25	0.112754	0.35047	0.365329	4.98957	5.6158	-2.80318	0.023481	9	0.0530303	0.219186	0.324022
IKBKG	0.459328	-0.631328	1.69348	0.116029	62	0.182316	0.350695	0.467499	-1.72961	-1.20326	-0.991512	0.365816	10	0.527273	0.682946	0.833007
SMYD2	-0.359785	0.672848	-1.65949	0.116054	25	0.112754	0.350695	0.365329	-2.78696	-1.84336	-0.850586	0.450839	3	0.7	0.744217	0.931018
C11orf54	-0.390786	0.50519	-1.69447	0.116136	31	0.277512	0.350695	0.56794	0.276558	0.480895	-0.522373	0.613178	21	0.710373	0.832368	0.931018
MFSD3	-0.908233	0.941531	-1.685	0.116078	15	0.151981	0.350695	0.431521	-0.0479947	0.562183	NA	NA	NA	NA	NA	NA
TCF20	0.211359	-0.415732	1.66108	0.115958	64	0.1333	0.350695	0.395972	-2.54082	-2.98721	NA	NA	NA	NA	NA	NA
NEBL	-0.885246	0.606704	-1.66443	0.116257	28	0.182316	0.350758	0.467499	0.287595	0.278428	0.0120942	0.990615	25	1	0.997462	1
ACOT7	-1.24964	0.441231	-1.94501	0.116427	2	0.017316	0.351068	0.140647	1.68179	2.03253	-0.854991	0.412051	18	0.455711	0.715159	0.775455
CTSC	0.0468353	-1.63654	1.66181	0.116633	69	0.0534759	0.351484	0.254928	0.401992	0.309728	0.133624	0.896146	22	0.945221	0.957537	1
HBB	0.0890926	-1.86134	1.71826	0.117043	61	0.211024	0.352211	0.494621	-0.455884	-0.840626	0.691615	0.508373	25	0.628205	0.78261	0.890248
WASL	-0.424201	0.294512	-1.67425	0.11755	27	0.156401	0.352717	0.431521	-0.982413	-0.69671	-1.19327	0.256327	17	0.382867	0.591199	0.738821
C7orf50	-0.25666	0.481551	-1.64986	0.11742	27	0.156401	0.352717	0.431521	0.954554	0.626419	0.993247	0.34028	34	0.259324	0.666097	0.625504
TSTA3	-1.0056	0.394575	-1.67797	0.117418	25	0.112754	0.352717	0.365329	2.70485	3.07729	-0.614843	0.551663	20	0.620047	0.802228	0.890248
AKR1C2	-2.0814	-5.13159	1.67928	0.117534	67	0.0788932	0.352717	0.307459	-0.810117	-1.86332	NA	NA	NA	NA	NA	NA
CCDC50	-0.416259	-2.62378	1.69473	0.117498	62	0.182316	0.352717	0.467499	-1.46539	-1.79109	NA	NA	NA	NA	NA	NA
EPRS	-0.270565	0.340609	-1.64847	0.117883	26	0.1333	0.353512	0.395972	5.47959	5.60401	-0.490767	0.635746	21	0.710373	0.842359	0.931018
GGPS1	-1.01548	0.159987	-1.64611	0.118133	23	0.0788932	0.353855	0.307459	-0.394077	-0.0945671	-0.455067	0.657483	19	0.534965	0.853225	0.833007
RALA	-1.28232	-0.230738	-1.64753	0.118602	28	0.182316	0.35465	0.467499	0.878514	0.989212	-0.327151	0.749272	21	0.710373	0.896776	0.931018
EEF1G	0.201381	-0.712427	1.71204	0.118814	60	0.242807	0.355078	0.530348	6.00799	5.11108	3.17669	0.00821795	43	0.0174825	0.142257	0.200351
CALD1	1.4579	-2.31623	1.83024	0.118882	13	0.2	0.355116	0.494355	2.79944	1.0779	3.39945	0.0084923	47	0.002331	0.142681	0.084925
TACO1	-0.305572	0.536801	-1.64499	0.118979	26	0.1333	0.355204	0.395972	0.438619	0.622265	-0.554747	0.590089	19	0.534965	0.819963	0.833007
LIPA	-0.788203	0.343047	-1.70418	0.119243	28	0.182316	0.355619	0.467499	-2.23625	-1.84079	-0.829711	0.430763	8	0.47619	0.727929	0.807209
STX4	-0.313976	0.227635	-1.64302	0.119224	28	0.182316	0.355619	0.467499	0.0575248	0.0585524	-0.00294488	0.997714	14	0.588745	0.998737	0.890248
PALMD	-0.848614	-2.52833	1.63969	0.119446	62	0.182316	0.355995	0.467499	-0.0541457	-0.887193	1.80116	0.12768	13	0.2	0.443856	0.571873
METTL7A	-1.31905	0.198518	-1.67144	0.119858	25	0.112754	0.356666	0.365329	1.49121	1.8708	-0.824553	0.42928	16	0.317599	0.726655	0.690039
THOC7	0.191718	-0.229792	1.64112	0.119841	65	0.112754	0.356666	0.365329	-1.23697	-1.52175	0.668481	0.520632	19	0.536797	0.790223	0.833007
HERC4	-0.542354	0.192942	-1.64642	0.119913	27	0.156401	0.356726	0.431521	0.367369	0.807033	-1.59364	0.153043	12	0.128205	0.470448	0.472732
PPP2R1B	0.0917803	-0.701044	1.64135	0.120255	65	0.112754	0.356837	0.365329	-0.793774	-1.24747	0.87821	0.398868	21	1	0.708357	1
C16orf62	-0.335808	0.247475	-1.64746	0.120145	24	0.0947195	0.356837	0.338734	-0.480562	-0.311116	-0.589919	0.566205	23	0.901515	0.808325	0.995728
C12orf5	0.054791	-1.62695	1.65184	0.12011	61	0.211024	0.356837	0.494621	-1.1164	-0.941089	-0.440851	0.667841	23	0.901515	0.858939	0.995728
CLIC6	-3.4629	-1.03903	-1.63861	0.120112	27	0.156401	0.356837	0.431521	-1.04068	0.684187	NA	NA	NA	NA	NA	NA
PSME1	-0.560483	0.605004	-1.64579	0.120362	27	0.156401	0.356863	0.431521	3.74428	5.07645	-4.66191	0.000557351	2	0.002331	0.0473469	0.084925
PNPLA2	-0.859319	0.151001	-1.63845	0.120317	30	0.242807	0.356863	0.530348	-2.34044	-2.2561	-0.0937951	0.927459	19	0.536797	0.969254	0.833007
MSLN	-1.13724	-2.99558	1.6468	0.12037	65	0.112754	0.356863	0.365329	-1.19105	-2.33557	NA	NA	NA	NA	NA	NA
KIAA1468	-0.483241	0.472287	-1.63464	0.120538	28	0.182316	0.35716	0.467499	-0.669834	0.209551	-1.44333	0.175334	14	0.208625	0.501452	0.571873
NLE1	0.183946	-0.408574	1.63956	0.120694	64	0.1333	0.357488	0.395972	-0.968257	-1.32513	1.56228	0.150764	27	0.14899	0.469878	0.519549
NARS	-0.672751	0.28162	-1.6376	0.120734	29	0.211024	0.357488	0.494621	4.33246	4.38068	-0.131603	0.897487	23	0.901515	0.958167	0.995728
TLN1	0.108302	-1.08437	1.6333	0.120837	59	0.277512	0.357567	0.56794	6.03608	5.82527	0.721425	0.489934	26	0.901515	0.770208	0.995728
2016-09-06	0.0371414	-1.93014	1.64798	0.120847	62	0.182316	0.357567	0.467499	0.138896	0.454103	-0.719322	0.497451	17	1	0.77505	1
GSDMD	-0.758282	0.579925	-1.63273	0.120912	29	0.211024	0.357629	0.494621	0.666849	0.943106	-0.383903	0.709982	14	0.638889	0.874196	0.901722
GLCE	-0.740504	0.311642	-1.63193	0.121233	28	0.182316	0.357882	0.467499	-1.24708	-0.288125	-1.61581	0.137298	8	0.14899	0.454508	0.519549
ECHS1	-1.33228	0.0697442	-1.6566	0.121197	26	0.1333	0.357882	0.395972	3.44554	4.30297	-1.27763	0.232052	13	0.164918	0.567464	0.523493
COL14A1	-2.62201	-4.74869	1.62913	0.121693	62	0.182316	0.358478	0.467499	-0.239054	-1.29482	0.802785	0.480906	4	0.8	0.765329	0.961323
NNT	-0.937218	0.446288	-1.65957	0.122106	18	0.0279287	0.359252	0.183973	2.55792	3.33811	-0.652666	0.526407	16	0.317599	0.792206	0.690039
SLC25A13	-0.532375	0.438421	-1.63363	0.122151	30	0.242807	0.359281	0.530348	2.54193	2.65781	-0.419191	0.682551	21	0.710373	0.863369	0.931018
PPP2R5E	-0.31948	0.465246	-1.63812	0.122322	29	0.211024	0.359479	0.494621	-0.520604	0.11433	-2.02053	0.0662528	5	0.0110723	0.329375	0.166836
MAGOHB	0.0554337	-0.450123	1.64953	0.122444	56	0.400182	0.359535	0.668852	2.68526	2.29914	1.63855	0.127362	33	0.317599	0.443856	0.690039
TIMM10	-0.0465271	0.405224	-1.6273	0.122412	29	0.211024	0.359535	0.494621	-0.5213	-0.583537	0.229269	0.822632	26	0.901515	0.932672	0.995728
MTFR1L	-0.296021	0.95403	-1.6316	0.122522	23	0.135911	0.359663	0.402595	-2.39536	-2.5945	0.937436	0.373961	22	0.246753	0.687976	0.625504
MEF2D	-0.061942	0.549087	-1.62574	0.122654	27	0.156401	0.359848	0.431521	-2.8929	-2.79437	NA	NA	NA	NA	NA	NA
ZRANB2	0.300289	-0.185379	1.67632	0.122727	66	0.0947195	0.35986	0.338734	0.842029	0.507562	0.941456	0.366613	28	0.710373	0.683393	0.931018
STRIP1	-0.136277	0.21063	-1.62612	0.122979	25	0.112754	0.360395	0.365329	-1.28252	-1.40965	0.571851	0.579062	23	0.835664	0.814457	0.984012
ACACA	-0.421465	0.466885	-1.62222	0.123162	38	0.60378	0.360652	0.823021	1.58123	2.48091	-1.10181	0.304445	21	0.710373	0.632853	0.931018
ASF1B	0.442655	-0.704582	1.62201	0.123199	65	0.112754	0.360652	0.365329	-1.94749	-2.33261	0.478337	0.706542	5	0.8	0.872472	0.961323
ELP4	-0.174099	0.328272	-1.62873	0.123218	26	0.1333	0.360652	0.395972	-2.68388	-3.31157	NA	NA	NA	NA	NA	NA
CD2AP	-0.301893	0.500278	-1.6197	0.123997	26	0.1333	0.36081	0.395972	1.36006	2.13255	-2.68673	0.0217201	10	0.0728438	0.212927	0.365411
S100A6	-1.369	-3.42443	1.62864	0.124017	58	0.315378	0.36081	0.606152	5.11793	3.12604	2.6057	0.0263592	43	0.0174825	0.229849	0.200351
DCTN1	-0.347516	0.505307	-1.63654	0.124021	15	0.0829837	0.36081	0.321119	3.18945	3.66562	-2.50673	0.0281323	8	0.0378788	0.234772	0.281468
AS3MT	-0.912384	0.132128	-1.6199	0.123974	26	0.1333	0.36081	0.395972	-1.25852	-1.84616	1.45021	0.184777	25	0.309524	0.514888	0.690039
SMUG1	-0.454638	0.422409	-1.64834	0.123582	27	0.156401	0.36081	0.431521	-3.32902	-2.65451	-1.55971	0.18461	3	0.571429	0.514888	0.869883
UBR2	-0.0875622	0.412049	-1.66548	0.123401	29	0.211024	0.36081	0.494621	-2.16428	-1.45412	-1.34162	0.259306	2	0.4	0.595451	0.746198
ATP6V1F	-0.344642	0.351555	-1.61969	0.123965	23	0.0788932	0.36081	0.307459	-0.401519	0.036869	-0.999705	0.339429	19	0.534965	0.66536	0.833007
PTGS2	-2.08591	-4.27135	1.7047	0.123622	35	0.181152	0.36081	0.467499	0.0876795	-4.81734	1.54691	0.360585	4	0.333333	0.680856	0.70846
DCAKD	-0.21942	0.445353	-1.61985	0.123669	25	0.112754	0.36081	0.365329	-1.38993	-1.35891	-0.0911174	0.929232	23	0.901515	0.969755	0.995728
ALDH1L2	-1.34524	-3.41735	1.65005	0.123868	57	0.356232	0.36081	0.63807	-1.39073	-1.46033	NA	NA	NA	NA	NA	NA
TNPO1	-0.765107	-0.101242	-1.62369	0.124103	29	0.211024	0.360849	0.494621	2.96402	2.99979	-0.229609	0.824938	24	1	0.932739	1
FBLN2	0.726157	-2.25403	1.88569	0.124322	8	0.380952	0.361183	0.668852	0.461781	-3.34337	2.80084	0.0367283	15	0.0357143	0.266035	0.281468
GMPPB	-0.215736	0.564743	-1.6193	0.12432	24	0.0947195	0.361183	0.338734	1.32281	1.70537	-0.824271	0.42849	16	0.317599	0.726655	0.690039
PDIA5	-0.0405919	-0.904275	1.62	0.124929	62	0.182316	0.36215	0.467499	1.16818	0.365261	3.42614	0.00786935	44	0.0110723	0.140455	0.166836
LTF	-2.8163	-5.47198	1.63302	0.124747	62	0.182316	0.36215	0.467499	2.07246	0.21985	1.69384	0.128994	36	0.164918	0.445052	0.523493
MCCC1	0.346548	-0.774072	1.62431	0.124933	66	0.0947195	0.36215	0.338734	1.36005	0.348717	1.46032	0.182692	34	0.259324	0.512879	0.625504
PLEKHA5	-1.09216	0.0551368	-1.61555	0.124862	26	0.1333	0.36215	0.395972	-2.17804	-1.93098	-0.379792	0.719767	4	0.857143	0.878696	0.994905
SWAP70	0.501375	-0.483886	1.61381	0.125091	66	0.0947195	0.362426	0.338734	2.10693	0.782407	2.25153	0.0518382	41	0.0378788	0.302359	0.281468
GMDS	-0.335588	-1.26645	1.62371	0.125285	62	0.182316	0.362527	0.467499	2.37914	1.0048	3.15615	0.00831222	44	0.0110723	0.142387	0.166836
ATP6V1E1	-0.337435	0.363925	-1.62107	0.125376	24	0.0947195	0.362527	0.338734	2.44548	2.81777	-1.08701	0.305522	14	0.208625	0.632853	0.571873
ATP2B1	-0.730003	0.166931	-1.62032	0.125296	27	0.156401	0.362527	0.431521	-0.269028	-0.457038	0.527426	0.611604	23	0.835664	0.830844	0.984012
GEMIN7	-0.0367741	0.306816	-1.61744	0.125615	26	0.1333	0.362731	0.395972	-3.18489	-2.7893	NA	NA	NA	NA	NA	NA
HSPB8	-0.955662	0.79059	-1.62999	0.12553	16	0.114161	0.362731	0.365329	-2.15481	-0.86716	NA	NA	NA	NA	NA	NA
TGFBI	-3.9459	-5.99707	1.64102	0.125691	62	0.182316	0.362798	0.467499	2.64382	1.38155	2.51418	0.027722	41	0.0378788	0.233343	0.281468
DNAJB6	0.15135	-0.821863	1.61813	0.126086	63	0.156401	0.363671	0.431521	1.11548	-0.259467	2.48011	0.0378122	42	0.0262238	0.266655	0.240648
H1F0	-1.32705	0.0416603	-1.61813	0.126295	32	0.315378	0.363969	0.606152	4.22652	4.95959	-1.80006	0.0971641	15	0.259324	0.393003	0.625504
TBC1D23	-0.428672	0.220558	-1.60929	0.126329	26	0.1333	0.363969	0.395972	-1.11496	-0.757357	-1.81382	0.100561	11	0.0973193	0.397326	0.428802
DHX36	0.245182	-0.383723	1.6084	0.126546	65	0.112754	0.364394	0.365329	-0.140982	-0.727677	1.20438	0.251664	32	0.382867	0.586175	0.738821
OCLN	-0.687885	0.274646	-1.6209	0.126682	20	0.0434736	0.364582	0.228001	-1.02926	-1.08578	0.103627	0.924537	5	0.8	0.969254	0.961323
NUP93	0.256458	-0.0351519	1.61719	0.126726	63	0.156401	0.36461	0.431521	3.15809	2.77576	2.0476	0.0645668	35	0.208625	0.325635	0.571873
GOLPH3	-0.573425	0.653507	-1.62142	0.126854	24	0.161497	0.364775	0.443235	0.59489	1.04002	-0.959027	0.356735	19	0.534965	0.677921	0.833007
THOC5	0.196929	-0.135906	1.61147	0.127082	63	0.156401	0.365029	0.431521	0.248879	-0.378424	3.50316	0.00883008	42	0.0262238	0.144175	0.240648
DIS3	0.365118	-0.223805	1.60721	0.127076	63	0.156401	0.365029	0.431521	1.82321	1.3184	1.45089	0.174603	31	0.455711	0.499949	0.775455
PPP1R16A	-0.547246	0.62784	-1.61401	0.127055	24	0.0947195	0.365029	0.338734	-2.4789	-2.12846	-0.388362	0.753828	2	1	0.898694	1
GBE1	0.0693847	-1.12938	1.61163	0.127162	57	0.356232	0.365109	0.63807	1.33958	0.790823	0.878305	0.403806	28	0.710373	0.71232	0.931018
TIMELESS	-0.377055	0.414346	-1.60362	0.127349	30	0.242807	0.365494	0.530348	-2.19201	-2.16808	NA	NA	NA	NA	NA	NA
UBR5	0.0759782	0.488892	-1.61967	0.127601	27	0.156401	0.365914	0.431521	1.29478	1.35214	-0.205573	0.840954	25	1	0.938568	1
GALK2	-0.374588	0.439557	-1.62269	0.127805	22	0.0652536	0.36613	0.280362	-0.773566	-0.339526	-0.941567	0.366094	17	0.382867	0.682946	0.738821
SLAIN2	-0.400423	0.362011	-1.60102	0.127802	25	0.112754	0.36613	0.365329	-1.77968	-1.53948	-0.780676	0.462002	10	0.428571	0.753909	0.775455
TMEM120B	-0.073343	0.732769	-1.68872	0.127881	18	0.280963	0.366157	0.573315	-3.56439	-3.12732	-1.01039	0.493627	1	0.666667	0.7724	0.925673
GLRX5	-0.670259	0.120463	-1.62485	0.127999	32	0.315378	0.366248	0.606152	-0.400732	0.225534	-1.11274	0.287624	20	0.620047	0.620969	0.890248
TBC1D2	-0.400585	0.438438	-1.6008	0.12816	24	0.0947195	0.366423	0.338734	-2.73319	-1.66443	-3.81242	0.0452618	0	0.1	0.288425	0.435381
ECE1	-0.658691	-0.0104994	-1.60193	0.128407	30	0.242807	0.366813	0.530348	-0.785308	-0.338071	-1.15399	0.282796	13	0.294872	0.61662	0.686815
HIST1H1A	-0.949197	-3.55529	1.6029	0.128509	71	0.0349867	0.367003	0.205522	2.8274	-4.82641	5.4232	0.0144217	21	0.0166667	0.179546	0.200351
RBBP5	0.171642	-0.295658	1.60461	0.128758	61	0.211024	0.367364	0.494621	0.0209464	-0.270031	1.27953	0.225959	32	0.382867	0.562821	0.738821
MRPS17	0.271908	-0.270938	1.59651	0.129102	65	0.112754	0.367644	0.365329	-0.699621	-0.738906	0.0731936	0.943454	13	1	0.975272	1
PUS7	0.101649	-0.745489	1.61193	0.12922	60	0.242807	0.367823	0.530348	0.581724	-0.420021	2.3941	0.035825	40	0.0530303	0.263797	0.324022
EDC4	0.303319	-0.183318	1.5975	0.129357	66	0.0947195	0.368113	0.338734	1.82718	1.68163	0.460432	0.654983	28	0.710373	0.853003	0.931018
DHX38	0.140355	-0.360713	1.60548	0.129448	64	0.1333	0.36827	0.395972	0.710049	-0.65859	2.08238	0.060488	36	0.164918	0.319267	0.523493
C10orf76	-0.246624	0.377129	-1.61205	0.129521	29	0.211024	0.368379	0.494621	-1.07601	-0.959236	-0.409289	0.691031	20	0.620047	0.866785	0.890248
PPOX	-0.514032	0.37997	-1.59872	0.129591	20	0.0434736	0.368477	0.228001	0.225333	0.662587	-0.915614	0.391377	13	0.294872	0.704259	0.686815
RBM12B	0.0238808	0.511854	-1.59274	0.129648	27	0.156401	0.368538	0.431521	0.194752	-0.0244402	0.573189	0.58021	31	0.455711	0.81511	0.775455
QTRT1	0.254132	-0.191661	1.6093	0.129919	65	0.112754	0.369108	0.365329	0.685353	-0.0957096	2.13665	0.059716	37	0.128205	0.318809	0.472732
GNAQ	-0.913087	0.534711	-1.59076	0.130128	25	0.112754	0.369398	0.365329	-0.599525	0.0143267	-1.40883	0.193906	15	0.445221	0.526208	0.775455
NSMAF	0.421192	-0.376026	1.59027	0.1302	61	0.211024	0.369502	0.494621	-4.03266	-4.16714	NA	NA	NA	NA	NA	NA
TMEM43	0.0931956	-0.852345	1.59276	0.130622	63	0.156401	0.370434	0.431521	3.13462	2.13376	3.11845	0.0101772	42	0.0262238	0.152102	0.240648
ATG4B	0.307854	-0.426734	1.60076	0.130849	62	0.182316	0.370682	0.467499	-1.04391	-1.6307	1.11807	0.285544	31	0.455711	0.620394	0.775455
AURKA	0.280615	-0.586357	1.60168	0.130865	61	0.211024	0.370682	0.494621	-2.80583	-3.37852	NA	NA	NA	NA	NA	NA
ARHGAP17	-0.28855	0.830468	-1.72874	0.131117	5	0.285714	0.371094	0.579605	-0.177791	0.0456728	-0.406063	0.692442	23	0.901515	0.867503	0.995728
CA5B	-2.06607	-0.668491	-1.60733	0.131222	29	0.211024	0.371291	0.494621	-2.78486	-2.10773	-0.857917	0.472364	2	0.8	0.760217	0.961323
CBX3	-0.125369	0.478679	-1.61974	0.131316	28	0.182316	0.371351	0.467499	3.34291	3.71472	-1.74948	0.111592	10	0.0728438	0.421943	0.365411
FAF1	0.0835402	-0.562325	1.59467	0.131362	69	0.0534759	0.371351	0.254928	0.123794	-0.423206	1.67934	0.119035	38	0.0973193	0.431106	0.428802
GTF3C1	0.0428229	0.484578	-1.58525	0.131344	25	0.112754	0.371351	0.365329	0.723826	0.641328	0.35555	0.730186	26	0.901515	0.886419	0.995728
IREB2	0.256858	-0.481725	1.58632	0.131386	64	0.1333	0.371351	0.395972	-0.909733	-0.756387	-0.202732	0.844408	12	1	0.939686	1
SLC9A3R2	-0.302723	1.25002	-1.83387	0.131452	2	0.228571	0.371439	0.530348	-0.206156	1.21065	-2.67444	0.0343041	8	0.132035	0.256731	0.48253
ZNHIT2	0.00662955	0.616401	-1.58948	0.131905	28	0.182316	0.372414	0.467499	-2.39248	-2.4577	0.466413	0.676766	5	0.8	0.861478	0.961323
SNX30	-0.267241	0.497508	-1.58958	0.132381	29	0.211024	0.373218	0.494621	-2.46164	-2.5934	1.28623	0.32716	4	0.8	0.654738	0.961323
THTPA	-0.22703	0.751357	-1.6295	0.132691	25	0.112754	0.373218	0.365329	-1.50411	-0.99933	-0.726567	0.496667	10	0.267677	0.77505	0.636531
CENPB	-0.236945	0.583682	-1.5795	0.132674	26	0.1333	0.373218	0.395972	-0.768653	-0.644057	-0.272097	0.791297	15	0.755051	0.915777	0.961323
RPS27L	-0.305871	0.605438	-1.57996	0.132796	24	0.0947195	0.373343	0.338734	-1.04355	-0.213951	-2.34658	0.048263	4	0.0519481	0.297028	0.324022
SCFD1	-0.839476	-0.191678	-1.58612	0.133081	24	0.0947195	0.37381	0.338734	2.25323	2.8764	-2.27781	0.0418458	10	0.0728438	0.279472	0.365411
RNASEH2B	0.0216437	-1.07253	1.58065	0.133017	60	0.242807	0.37381	0.530348	-0.373616	-0.37464	0.00474291	0.996455	5	0.8	0.998687	0.961323
IDH3A	-0.337379	0.728235	-1.62618	0.133262	22	0.0652536	0.373824	0.280362	2.48462	3.338	-4.51084	0.000836191	2	0.002331	0.0541504	0.084925
HEATR3	0.203441	-0.432736	1.57718	0.133181	64	0.1333	0.373824	0.395972	-1.42199	-2.19832	1.05108	0.313977	33	0.317599	0.640302	0.690039
RANBP3	-0.139401	0.594492	-1.57635	0.13338	23	0.0788932	0.373844	0.307459	1.44204	1.18841	0.839178	0.421518	30	0.534965	0.723323	0.833007
CLN5	-0.250302	0.663181	-1.57826	0.133599	27	0.156401	0.374358	0.431521	-2.86396	-2.44418	-0.599975	0.603455	5	0.571429	0.826569	0.869883
DHX29	-0.690414	0.00839551	-1.62134	0.133752	26	0.1333	0.374383	0.395972	0.149119	0.813689	-2.01915	0.0706883	9	0.0530303	0.340672	0.324022
GCC2	-0.322284	0.263868	-1.57898	0.133692	29	0.211024	0.374383	0.494621	-2.98364	-1.40256	-1.50465	0.218277	4	0.190476	0.555304	0.571873
KRT6A	-2.87192	-6.21983	1.58524	0.13386	60	0.242807	0.374426	0.530348	4.15046	1.98122	2.84138	0.0283928	42	0.0262238	0.235086	0.240648
RTN3	-0.532944	0.643282	-1.61562	0.133952	13	0.164918	0.374441	0.45108	2.52864	2.11391	0.95031	0.365463	37	0.128205	0.682946	0.472732
FDXR	-0.465035	1.09283	-1.58484	0.134098	25	0.112754	0.374685	0.365329	-0.40571	2.06012	-3.09715	0.00946588	3	0.00407925	0.148117	0.106497
CCDC124	-0.313929	0.399672	-1.57471	0.134147	26	0.1333	0.374685	0.395972	0.692275	1.06007	-0.927964	0.372457	18	0.455711	0.687201	0.775455
ZNF638	-0.207104	0.269401	-1.5819	0.134284	25	0.112754	0.374871	0.365329	1.29762	1.46248	-0.559113	0.591805	23	0.901515	0.820056	0.995728
SERINC1	-2.51675	-1.64042	-1.57021	0.134816	27	0.156401	0.375646	0.431521	-0.891164	-0.185506	-1.45409	0.23929	0	0.133333	0.571533	0.48253
LAGE3	0.0412311	0.428482	-1.57394	0.134751	27	0.156401	0.375646	0.431521	-1.46483	-1.63734	0.183371	0.862219	9	0.904762	0.944275	0.995728
ERP44	0.321189	-0.692467	1.57507	0.135057	65	0.112754	0.375817	0.365329	3.41356	3.13557	0.74643	0.471179	31	0.455711	0.759675	0.775455
KIAA0196	0.0109445	0.488136	-1.57229	0.13518	32	0.315378	0.375856	0.606152	0.0457578	0.319315	-0.792397	0.44357	20	0.620047	0.73808	0.890248
ASNA1	-0.327216	0.23364	-1.5963	0.135303	26	0.1333	0.376031	0.395972	2.35305	2.75508	-1.20534	0.258436	13	0.164918	0.594234	0.523493
RNASET2	-0.730752	0.174377	-1.58892	0.135351	30	0.242807	0.376031	0.530348	0.300515	0.509066	-0.403855	0.695889	16	0.5338	0.868883	0.833007
HYOU1	-0.0127196	-0.976895	1.57849	0.135503	66	0.0947195	0.376159	0.338734	4.89514	4.38807	1.45148	0.173929	37	0.128205	0.499286	0.472732
CACYBP	-0.0680128	-0.592798	1.56828	0.135621	62	0.182316	0.37618	0.467499	3.75298	3.3523	1.30419	0.217972	32	0.382867	0.554945	0.738821
TUBGCP2	-0.352692	0.0838149	-1.56756	0.135606	26	0.1333	0.37618	0.395972	-0.619492	-0.104569	-1.03702	0.324557	14	0.208625	0.651545	0.571873
DDX6	0.0777929	-0.465679	1.56822	0.135684	65	0.112754	0.376254	0.365329	3.38912	2.70745	2.70635	0.0202211	42	0.0262238	0.210489	0.240648
DYNC1I2	0.10751	0.878162	-1.78255	0.135805	4	0.5	0.37649	0.751225	2.82649	2.95462	-0.495423	0.629338	23	0.901515	0.839527	0.995728
DNAJB11	-0.10753	-0.951671	1.56961	0.135867	66	0.0947195	0.376562	0.338734	2.03299	1.69916	0.950063	0.366028	31	0.455711	0.682946	0.775455
PSMD2	0.0251517	-0.450683	1.60392	0.135957	58	0.315378	0.376609	0.606152	4.82318	4.69529	0.769989	0.465459	25	1	0.756259	1
RDH11	-0.604467	0.26674	-1.58801	0.135923	21	0.0534759	0.376609	0.254928	1.26862	1.08605	0.370514	0.717548	30	0.534965	0.877302	0.833007
ADPGK	0.219006	-0.509008	1.56509	0.13605	63	0.156401	0.376633	0.431521	-1.18219	-0.898887	-0.950012	0.363857	17	0.382867	0.682425	0.738821
GABPA	0.228342	-0.153488	1.61307	0.136045	64	0.1333	0.376633	0.395972	-1.03603	-1.16232	0.491307	0.632227	30	0.534965	0.840862	0.833007
PRMT5	0.258297	-0.259376	1.62436	0.136149	63	0.156401	0.376643	0.431521	2.41298	2.019	1.5562	0.154878	34	0.259324	0.471564	0.625504
MRPS30	-0.092565	0.535863	-1.56448	0.13614	31	0.277512	0.376643	0.56794	-1.26012	-0.475565	-1.38932	0.214086	13	0.484848	0.550668	0.818239
REXO2	-0.551666	-1.8553	1.58798	0.136323	68	0.0652536	0.376658	0.280362	0.0535127	-0.744752	1.96237	0.0755357	33	0.101399	0.349872	0.435381
DLAT	0.00430518	-0.754691	1.56395	0.136257	66	0.0947195	0.376658	0.338734	3.30211	2.76921	1.62748	0.131364	35	0.208625	0.446309	0.571873
PDIA6	0.0405545	-0.972417	1.579	0.136259	66	0.0947195	0.376658	0.338734	5.24214	4.91638	0.662015	0.520719	29	0.620047	0.790223	0.890248
FN3K	-0.644719	0.671674	-1.56625	0.136519	30	0.242807	0.376864	0.530348	-0.464612	-0.128798	-0.512499	0.619016	19	0.835664	0.832607	0.984012
PGGT1B	-0.581642	0.404305	-1.59609	0.136667	11	0.107892	0.377052	0.365329	-2.21722	-0.926337	-2.25008	0.0540849	5	0.0479798	0.306066	0.324022
MAOB	-2.97049	-0.479222	-1.57403	0.136731	25	0.112754	0.377052	0.365329	0.0402174	2.52669	-1.0443	0.317075	17	0.382867	0.64391	0.738821
PTPN11	0.122764	0.576776	-1.58169	0.136821	26	0.1333	0.377198	0.395972	2.5509	2.74094	-0.770981	0.463062	15	0.259324	0.754311	0.625504
TRMT61A	0.308135	-0.255832	1.56744	0.136962	62	0.182316	0.377257	0.467499	-0.676567	-1.06727	1.65293	0.13668	26	0.20202	0.453003	0.571873
HNRNPA2B1	-0.0253559	-0.913722	1.56222	0.13702	63	0.156401	0.377257	0.431521	7.60474	7.43168	0.919058	0.376331	30	0.534965	0.689916	0.833007
NCAPD2	0.437751	-0.337291	1.56494	0.13713	62	0.182316	0.377393	0.467499	0.677158	-0.573757	2.02952	0.0779623	38	0.0973193	0.35557	0.428802
[truncated: 3,270 more rows]
