# Supplementary material for: Proteogenomic integration reveals therapeutic targets in breast cancer xenografts
Source: Nat Commun. 2017 Mar 28;8:14864. doi: 10.1038/ncomms14864 (PMC5379071; doi:10.1038/ncomms14864)
Supplement: Supplementary Data 13 — Significantly differentially-expressed Reactome pathways (FDR >= 0.01) identified through differential expression of basal and luminal B breast tumor PDXs using Reactome pathways. [file ncomms14864-s14.xlsx]

## Sheet: S13.Diff-exp_lumB_vs_basal_path
ReactomeID	Pathway name.iTRAQ	Num_genes.iTRAQ	Num_pathway_genes.iTRAQ	All_gene_mean.iTRAQ	Pathway_mean.iTRAQ	Direction.iTRAQ	Wilcox_P.iTRAQ	Wilcox_fdr.iTRAQ	Pathway name.LFQ	Num_genes.LFQ	Num_pathway_genes.LFQ	All_gene_mean.LFQ	Pathway_mean.LFQ	Direction.LFQ	Wilcox_P.LFQ	Wilcox_fdr.LFQ
1474244	Extracellular matrix organization	10421	160	-0.195191	1.66102	up	2.11055e-20	2.84924e-17	Extracellular matrix organization	4882	76	0.00543471	1.14807	up	2.34283e-08	1.16225e-06
1640170	Cell Cycle	10421	428	-0.195191	0.407579	up	2.48149e-12	8.34792e-10	Cell Cycle	4882	242	0.00543471	0.494378	up	1.74344e-06	6.63089e-05
69278	Cell Cycle, Mitotic	10421	365	-0.195191	0.439187	up	6.48289e-12	1.45865e-09	Cell Cycle, Mitotic	4882	213	0.00543471	0.486101	up	3.09133e-06	0.000110225
1474290	Collagen formation	10421	43	-0.195191	1.48133	up	1.00898e-10	1.51347e-08	Collagen formation	4882	21	0.00543471	1.45866	up	0.000103368	0.00181451
1852241	Organelle biogenesis and maintenance	10421	239	-0.195191	-0.893216	down	2.21924e-10	2.72361e-08	Organelle biogenesis and maintenance	4882	144	0.00543471	-0.681721	down	1.23956e-06	5.05121e-05
1650814	Collagen biosynthesis and modifying enzymes	10421	33	-0.195191	1.73478	up	2.47862e-10	2.78845e-08	Collagen biosynthesis and modifying enzymes	4882	15	0.00543471	1.74534	up	8.87064e-05	0.00160657
5617833	Assembly of the primary cilium	10421	128	-0.195191	-1.17968	down	4.31436e-10	4.48029e-08	Assembly of the primary cilium	4882	53	0.00543471	-1.0482	down	3.12328e-05	0.000698757
69306	DNA Replication	10421	93	-0.195191	0.750611	up	6.3988e-09	5.0814e-07	DNA Replication	4882	70	0.00543471	0.75351	up	1.75518e-05	0.000455151
3000178	ECM proteoglycans	10421	46	-0.195191	1.28355	up	6.32244e-09	5.0814e-07	ECM proteoglycans	4882	22	0.00543471	1.28215	up	0.000153634	0.00251489
199991	Membrane Trafficking	10421	125	-0.195191	-1.03507	down	2.16374e-08	1.46052e-06	Membrane Trafficking	4882	109	0.00543471	-0.675134	down	1.38681e-05	0.000395588
69239	Synthesis of DNA	10421	90	-0.195191	0.728678	up	2.64334e-08	1.55454e-06	Synthesis of DNA	4882	70	0.00543471	0.75351	up	1.75518e-05	0.000455151
69242	S Phase	10421	111	-0.195191	0.621975	up	6.73984e-08	3.63951e-06	S Phase	4882	81	0.00543471	0.810898	up	1.09487e-06	4.62683e-05
68877	Mitotic Prometaphase	10421	94	-0.195191	0.758559	up	6.51644e-08	3.63951e-06	Mitotic Prometaphase	4882	54	0.00543471	1.01623	up	2.11204e-06	7.77367e-05
453279	Mitotic G1-G1/S phases	10421	116	-0.195191	0.630896	up	7.41995e-08	3.85267e-06	Mitotic G1-G1/S phases	4882	72	0.00543471	0.59277	up	0.000637171	0.00711212
69190	DNA strand elongation	10421	32	-0.195191	1.23057	up	1.22555e-07	6.12777e-06	DNA strand elongation	4882	27	0.00543471	1.49565	up	1.03296e-07	4.91087e-06
1430728	Metabolism	10421	1059	-0.195191	-0.521837	down	1.34192e-07	6.46999e-06	Metabolism	4882	695	0.00543471	-0.340785	down	8.04226e-06	0.000248006
68886	M Phase	10421	208	-0.195191	0.410695	up	1.99711e-07	8.987e-06	M Phase	4882	141	0.00543471	0.490823	up	0.000235329	0.00335638
69620	Cell Cycle Checkpoints	10421	116	-0.195191	0.555742	up	4.38661e-07	1.69198e-05	Cell Cycle Checkpoints	4882	81	0.00543471	0.628182	up	0.000170977	0.00269952
5620920	Cargo trafficking to the periciliary membrane	10421	30	-0.195191	-1.71539	down	7.12919e-07	2.53274e-05	Cargo trafficking to the periciliary membrane	4882	18	0.00543471	-1.84955	down	1.56724e-05	0.000436153
2500257	Resolution of Sister Chromatid Cohesion	10421	86	-0.195191	0.720956	up	6.98017e-07	2.53274e-05	Resolution of Sister Chromatid Cohesion	4882	47	0.00543471	0.902759	up	8.52707e-05	0.00156926
168254	Influenza Infection	10421	113	-0.195191	0.548999	up	1.70519e-06	5.26903e-05	Influenza Infection	4882	87	0.00543471	1.47822	up	7.1943e-18	7.23501e-15
73886	Chromosome Maintenance	10421	58	-0.195191	0.761681	up	2.10247e-06	6.30742e-05	Chromosome Maintenance	4882	28	0.00543471	1.014	up	0.000372273	0.00482686
68962	Activation of the pre-replicative complex	10421	27	-0.195191	1.13125	up	3.05122e-06	8.07675e-05	Activation of the pre-replicative complex	4882	18	0.00543471	1.31701	up	0.000190126	0.00285439
168273	Influenza Viral RNA Transcription and Replication	10421	104	-0.195191	0.557056	up	3.56566e-06	9.25699e-05	Influenza Viral RNA Transcription and Replication	4882	79	0.00543471	1.5242	up	4.72812e-17	1.79826e-14
168255	Influenza Life Cycle	10421	108	-0.195191	0.536824	up	5.18668e-06	0.000132114	Influenza Life Cycle	4882	83	0.00543471	1.50691	up	1.26819e-17	7.23501e-15
156842	Eukaryotic Translation Elongation	10421	82	-0.195191	0.635342	up	6.25046e-06	0.000156262	Eukaryotic Translation Elongation	4882	59	0.00543471	1.8153	up	1.32143e-16	3.76938e-14
157579	Telomere Maintenance	10421	32	-0.195191	0.973443	up	1.24089e-05	0.000293896	Telomere Maintenance	4882	21	0.00543471	1.11532	up	0.000303086	0.00402117
156902	Peptide chain elongation	10421	79	-0.195191	0.623607	up	1.38641e-05	0.00031723	Peptide chain elongation	4882	56	0.00543471	1.82746	up	5.46187e-16	1.08252e-13
927802	Nonsense-Mediated Decay (NMD)	10421	97	-0.195191	0.564569	up	1.45251e-05	0.000321456	Nonsense-Mediated Decay (NMD)	4882	67	0.00543471	1.5859	up	7.30568e-15	8.33578e-13
975957	Nonsense Mediated Decay (NMD) enhanced by the Exon Junction Complex (EJC)	10421	97	-0.195191	0.564569	up	1.45251e-05	0.000321456	Nonsense Mediated Decay (NMD) enhanced by the Exon Junction Complex (EJC)	4882	67	0.00543471	1.5859	up	7.30568e-15	8.33578e-13
975956	Nonsense Mediated Decay (NMD) independent of the Exon Junction Complex (EJC)	10421	83	-0.195191	0.60404	up	1.88065e-05	0.000409496	Nonsense Mediated Decay (NMD) independent of the Exon Junction Complex (EJC)	4882	60	0.00543471	1.73843	up	9.79666e-16	1.59686e-13
72764	Eukaryotic Translation Termination	10421	79	-0.195191	0.612385	up	2.50845e-05	0.000520986	Eukaryotic Translation Termination	4882	55	0.00543471	1.7398	up	1.59728e-14	1.51875e-12
74160	Gene Expression	10421	718	-0.195191	0.0673537	up	3.00704e-05	0.00060458	Gene Expression	4882	505	0.00543471	0.610513	up	5.69248e-16	1.08252e-13
192823	Viral mRNA Translation	10421	77	-0.195191	0.605855	up	3.04529e-05	0.00060458	Viral mRNA Translation	4882	54	0.00543471	1.78828	up	4.10972e-15	5.86149e-13
3000171	Non-integrin membrane-ECM interactions	10421	38	-0.195191	0.933488	up	4.76793e-05	0.000858227	Non-integrin membrane-ECM interactions	4882	22	0.00543471	1.36711	up	0.000154288	0.00251489
176187	Activation of ATR in response to replication stress	10421	34	-0.195191	0.884022	up	6.06977e-05	0.00105054	Activation of ATR in response to replication stress	4882	21	0.00543471	1.54674	up	3.35832e-06	0.000116117
1643685	Disease	10421	515	-0.195191	0.0841	up	9.51806e-05	0.00146016	Disease	4882	312	0.00543471	0.519964	up	3.3843e-07	1.48519e-05
69186	Lagging Strand Synthesis	10421	21	-0.195191	1.09822	up	0.000101733	0.00154314	Lagging Strand Synthesis	4882	18	0.00543471	1.21042	up	0.000137154	0.00230136
5620916	VxPx cargo-targeting to cilium	10421	15	-0.195191	-1.97729	down	0.00010591	0.00158864	VxPx cargo-targeting to cilium	4882	12	0.00543471	-1.98531	down	9.78009e-05	0.00174361
180786	Extension of Telomeres	10421	24	-0.195191	1.00284	up	0.000114066	0.00169218	Extension of Telomeres	4882	19	0.00543471	1.30664	up	4.61477e-05	0.00094026
174417	Telomere C-strand (Lagging Strand) Synthesis	10421	23	-0.195191	1.02296	up	0.000126365	0.00183433	Telomere C-strand (Lagging Strand) Synthesis	4882	18	0.00543471	1.21042	up	0.000137154	0.00230136
977225	Amyloids	10421	19	-0.195191	1.19649	up	0.000157378	0.00221313	Amyloids	4882	7	0.00543471	2.72167	up	0.000435371	0.00558155
72689	Formation of a pool of free 40S subunits	10421	87	-0.195191	0.495722	up	0.000163228	0.00224855	Formation of a pool of free 40S subunits	4882	65	0.00543471	1.5478	up	4.3931e-14	3.85579e-12
212165	Epigenetic regulation of gene expression	10421	62	-0.195191	0.568231	up	0.000163109	0.00224855	Epigenetic regulation of gene expression	4882	30	0.00543471	0.958983	up	0.000642023	0.00711212
176974	Unwinding of DNA	10421	11	-0.195191	1.48322	up	0.000253561	0.00319913	Unwinding of DNA	4882	9	0.00543471	2.06612	up	0.000125532	0.00217018
156827	L13a-mediated translational silencing of Ceruloplasmin expression	10421	96	-0.195191	0.424642	up	0.000294241	0.00357861	L13a-mediated translational silencing of Ceruloplasmin expression	4882	74	0.00543471	1.40564	up	2.49725e-13	1.78085e-11
157279	3' -UTR-mediated translational regulation	10421	96	-0.195191	0.424642	up	0.000294241	0.00357861	3' -UTR-mediated translational regulation	4882	74	0.00543471	1.40564	up	2.49725e-13	1.78085e-11
69481	G2/M Checkpoints	10421	48	-0.195191	0.616495	up	0.000299364	0.00360841	G2/M Checkpoints	4882	31	0.00543471	1.21478	up	4.86788e-06	0.000158693
72706	GTP hydrolysis and joining of the 60S ribosomal subunit	10421	98	-0.195191	0.412338	up	0.000343984	0.00404973	GTP hydrolysis and joining of the 60S ribosomal subunit	4882	75	0.00543471	1.37723	up	6.13488e-13	4.11759e-11
429958	mRNA decay by 3' to 5' exoribonuclease	10421	11	-0.195191	1.60232	up	0.000372173	0.0042943	mRNA decay by 3' to 5' exoribonuclease	4882	11	0.00543471	1.92561	up	6.38362e-05	0.0012058
1445148	Translocation of GLUT4 to the plasma membrane	10421	46	-0.195191	-1.10763	down	0.000440175	0.00487079	Translocation of GLUT4 to the plasma membrane	4882	40	0.00543471	-0.98765	down	0.000185319	0.00285439
5368287	Mitochondrial translation	10421	89	-0.195191	-0.708979	down	0.000600829	0.00614484	Mitochondrial translation	4882	77	0.00543471	-0.615533	down	0.000268324	0.00368864
72613	Eukaryotic Translation Initiation	10421	104	-0.195191	0.369991	up	0.000679144	0.0066923	Eukaryotic Translation Initiation	4882	82	0.00543471	1.26615	up	4.26854e-12	2.56337e-10
72737	Cap-dependent Translation Initiation	10421	104	-0.195191	0.369991	up	0.000679144	0.0066923	Cap-dependent Translation Initiation	4882	82	0.00543471	1.26615	up	4.26854e-12	2.56337e-10
174411	Polymerase switching on the C-strand of the telomere	10421	14	-0.195191	1.16325	up	0.00105506	0.0095593	Polymerase switching on the C-strand of the telomere	4882	13	0.00543471	1.27998	up	0.000682302	0.00731538
69091	Polymerase switching	10421	14	-0.195191	1.16325	up	0.00105506	0.0095593	Polymerase switching	4882	13	0.00543471	1.27998	up	0.000682302	0.00731538
69109	Leading Strand Synthesis	10421	14	-0.195191	1.16325	up	0.00105506	0.0095593	Leading Strand Synthesis	4882	13	0.00543471	1.27998	up	0.000682302	0.00731538
