# Supplementary material for: Proteogenomic integration reveals therapeutic targets in breast cancer xenografts
Source: Nat Commun. 2017 Mar 28;8:14864. doi: 10.1038/ncomms14864 (PMC5379071; doi:10.1038/ncomms14864)
Supplement: Supplementary Data 14 — Significantly activated pathways (FDR >= 0.01) identified through pathway phosphorylation enrichment analysis. [file ncomms14864-s15.xlsx]

## Sheet: S14.Activated_pathways
Sample	hsa	Pathway name	Num_genes	Num_pathway_genes	All_gene_mean	Pathway_mean	Wilcox_P	Wilcox_fdr
WHIM9	hsa04010	MAPK signaling pathway	6107	127	0.15797	0.48225	2.2029e-07	9.69276e-06
WHIM9	hsa04070	Phosphatidylinositol signaling system	6107	46	0.15797	0.657027	0.000181943	0.00400274
WHIM9	hsa04668	TNF signaling pathway	6107	53	0.15797	0.532271	0.00029402	0.00431229
WHIM12	hsa04014	Ras signaling pathway	6182	91	0.230325	0.665665	9.72545e-07	4.2792e-05
WHIM12	hsa04066	HIF-1 signaling pathway	6182	52	0.230325	0.651986	0.000215858	0.00474888
WHIM17	hsa04662	B cell receptor signaling pathway	6271	43	0.100846	1.09571	1.52e-06	6.7e-05
WHIM17	hsa04660	T cell receptor signaling pathway	6271	57	0.100846	0.651071	4.18e-05	0.000920023
WHIM17	hsa04064	NF-kappa B signaling pathway	6271	43	0.100846	0.806696	0.000472909	0.006936
WHIM46	hsa04662	B cell receptor signaling pathway	6266	42	0.160296	1.47859	1.13734e-08	5.00429e-07
WHIM46	hsa04064	NF-kappa B signaling pathway	6266	43	0.160296	1.15159	2.0604e-06	4.53288e-05
WHIM46	hsa04660	T cell receptor signaling pathway	6266	55	0.160296	0.890726	3.78505e-05	0.000555141
WHIM46	hsa04010	MAPK signaling pathway	6266	130	0.160296	0.588904	0.000171727	0.001889
WHIM46	hsa04620	Toll-like receptor signaling pathway	6266	41	0.160296	0.736294	0.00112511	0.00909866
WHIM46	hsa04668	TNF signaling pathway	6266	57	0.160296	0.73377	0.00124073	0.00909866
