# Supplementary material for: Proteogenomic integration reveals therapeutic targets in breast cancer xenografts
Source: Nat Commun. 2017 Mar 28;8:14864. doi: 10.1038/ncomms14864 (PMC5379071; doi:10.1038/ncomms14864)
Supplement: Supplementary Data 15 — Potentially druggable genes and their corresponding drugs. [file ncomms14864-s16.xlsx]

## Sheet: S16.Druggable_genes
ID	Name	Gene Name	GenBank Protein ID	GenBank Gene ID	UniProt ID	Uniprot Title	HGNC ID	Species	Drug IDs
P00519	Tyrosine-protein kinase ABL1	ABL1	28237	X16416	P00519	ABL1_HUMAN	HGNC:76	Human	DB00171; DB00619; DB01254; DB03878; DB04868; DB05184; DB06616; DB07831; DB08043; DB08231; DB08339; DB08350; DB08583; DB08896; DB08901
P31749	RAC-alpha serine/threonine-protein kinase	AKT1	190828	M63167	P31749	AKT1_HUMAN	HGNC:391	Human	DB00171; DB01169; DB01863; DB07584; DB07585
P31751	RAC-beta serine/threonine-protein kinase	AKT2	337491	M77198	P31751	AKT2_HUMAN	HGNC:392	Human	DB07812; DB07859; DB07947; DB08073
Q9Y243	RAC-gamma serine/threonine-protein kinase	AKT3			Q9Y243	AKT3_HUMAN	HGNC:393	Human
Q9UM73	ALK tyrosine kinase receptor	ALK	2454168	U62540	Q9UM73	ALK_HUMAN	HGNC:427	Human	DB00171; DB08865; DB09063
P10275	Androgen receptor	AR	178628	M20132	P10275	ANDR_HUMAN	HGNC:644	Human	DB00367; DB00421; DB00499; DB00621; DB00624; DB00665; DB00687; DB00858; DB00984; DB01026; DB01128; DB01185; DB01395; DB01406; DB01420; DB01481; DB01541; DB01564; DB02266; DB02901; DB02932; DB02998; DB04709; DB04839; DB05094; DB05234; DB06710; DB06870; DB07039; DB07286; DB07419; DB07421; DB07422; DB07423; DB07454; DB07717; DB07769; DB08035; DB08087; DB08088; DB08089; DB08461; DB08804; DB08899
P10398	Serine/threonine-protein kinase A-Raf	ARAF	1340152	X04790	P10398	ARAF_HUMAN	HGNC:646	Human	DB00171
O14965	Aurora kinase A	AURKA	2641948	D84212	O14965	AURKA_HUMAN	HGNC:11393	Human	DB02482; DB05169; DB05198; DB05220; DB07186; DB07266; DB07360; DB07361; DB07362; DB07545; DB07801; DB08065; DB08066
P10415	Apoptosis regulator Bcl-2	BCL2	179367	M13994	P10415	BCL2_HUMAN	HGNC:990	Human	DB01050; DB01229; DB01248; DB01367; DB04940; DB05281; DB05297; DB05764
P15056	Serine/threonine-protein kinase B-raf	BRAF	41387220	M95712	P15056	BRAF_HUMAN	HGNC:1097	Human	DB00398; DB05190; DB05238; DB06999; DB07000; DB08553; DB08881; DB08896; DB08912
Q06187	Tyrosine-protein kinase BTK	BTK	312467	X58957	Q06187	BTK_HUMAN	HGNC:1133	Human	DB01863; DB05204; DB09053
P24385	G1/S-specific cyclin-D1	CCND1	35632	X59798	P24385	CCND1_HUMAN	HGNC:1582	Human	DB01169
P11802	Cyclin-dependent kinase 4	CDK4	456427	M14505	P11802	CDK4_HUMAN	HGNC:1773	Human	DB02733; DB03496; DB09073
Q00534	Cyclin-dependent kinase 6	CDK6	36623	X66365	Q00534	CDK6_HUMAN	HGNC:1777	Human	DB03496; DB07379; DB07795; DB09073
P07333	Macrophage colony-stimulating factor 1 receptor	CSF1R	553224	M25786	P07333	CSF1R_HUMAN	HGNC:2433	Human	DB00619; DB01268; DB06080; DB07167; DB07202
Q99062	Granulocyte colony-stimulating factor receptor	CSF3R	31697	X55721	Q99062	CSF3R_HUMAN	HGNC:2439	Human	DB00019; DB00099; DB05249
P35222	Catenin beta-1	CTNNB1	860988	X87838	P35222	CTNB1_HUMAN	HGNC:2514	Human	DB03904
P00533	Epidermal growth factor receptor	EGFR	757924	X00588	P00533	EGFR_HUMAN	HGNC:3236	Human	DB00002; DB00072; DB00281; DB00317; DB00530; DB01259; DB01269; DB03496; DB04988; DB05101; DB05294; DB05324; DB05374; DB05424; DB05774; DB05900; DB07602; DB07662; DB08916
P29317	Ephrin type-A receptor 2	EPHA2	181944	M59371	P29317	EPHA2_HUMAN	HGNC:3386	Human	DB01254; DB04395; DB08896
P04626	Receptor tyrosine-protein kinase erbB-2	ERBB2	553282	M11767	P04626	ERBB2_HUMAN	HGNC:3430	Human	DB00072; DB01259; DB04988; DB05007; DB05773; DB06366; DB08916
P03372	Estrogen receptor	ESR1	31234	X03635	P03372	ESR1_HUMAN	HGNC:3467	Human	DB00255; DB00269; DB00286; DB00294; DB00304; DB00367; DB00396; DB00481; DB00539; DB00603; DB00655; DB00675; DB00783; DB00823; DB00882; DB00890; DB00947; DB00957; DB00977; DB01065; DB01108; DB01183; DB01185; DB01196; DB01357; DB01406; DB01431; DB01645; DB01708; DB02615; DB02715; DB03742; DB03802; DB04468; DB04471; DB04573; DB04574; DB04575; DB04938; DB05233; DB05338; DB05487; DB05662; DB05882; DB0…
P08620	Fibroblast growth factor 4	FGF4	386788	J02986	P08620	FGF4_HUMAN	HGNC:3682	Human	DB00686; DB05309
P11362	Fibroblast growth factor receptor 1	FGFR1	31368	X51803	P11362	FGFR1_HUMAN	HGNC:3688	Human	DB00039; DB00398; DB02058; DB05014; DB07525; DB07840; DB08577; DB08896; DB08901; DB09078; DB09079
P21802	Fibroblast growth factor receptor 2	FGFR2	31374	X52832	P21802	FGFR2_HUMAN	HGNC:3689	Human	DB00039; DB01041; DB02058; DB02491; DB08896; DB08901; DB09078; DB09079
P22607	Fibroblast growth factor receptor 3	FGFR3	182569	M58051	P22607	FGFR3_HUMAN	HGNC:3690	Human	DB00039; DB05014; DB06589; DB08901; DB09078; DB09079
P22455	Fibroblast growth factor receptor 4	FGFR4	31372	X57205	P22455	FGFR4_HUMAN	HGNC:3691	Human	DB00039; DB08901; DB09078
P17948	Vascular endothelial growth factor receptor 1	FLT1	31432	X51602	P17948	VGFR1_HUMAN	HGNC:3763	Human	DB00398; DB01268; DB04879; DB05075; DB05913; DB06080; DB06101; DB06589; DB06626; DB07288; DB08896; DB09078; DB09079
P36888	Receptor-type tyrosine-protein kinase FLT3	FLT3	409573	U02687	P36888	FLT3_HUMAN	HGNC:3765	Human	DB00398; DB01268; DB05014; DB05213; DB05216; DB05465; DB06080; DB08901; DB09079
P63092	Guanine nucleotide-binding protein G(s) subunit alpha isoforms short	GNAS	31915	X04408	P63092	GNAS2_HUMAN	GNC:4392	Human	DB02587; DB06843
Q92769	Histone deacetylase 2	HDAC2	1667394	U31814	Q92769	HDAC2_HUMAN	HGNC:4853	Human	DB00227; DB00277; DB00313; DB01223; DB01303; DB02546; DB05223; DB05651
O15379	Histone deacetylase 3	HDAC3	2326173	U66914	O15379	HDAC3_HUMAN	HGNC:4854	Human	DB02546; DB05223; DB05651
Q9BY41	Histone deacetylase 8	HDAC8	8118721	AF230097	Q9BY41	HDAC8_HUMAN	HGNC:13315	Human	DB02546; DB02565; DB02917; DB04297; DB07350; DB07586; DB08168
P01112	GTPase HRas	HRAS	190891	J00277	P01112	RASH_HUMAN	HGNC:5173	Human	DB02210; DB03226; DB04137; DB04315; DB08751
P07900	Heat shock protein HSP 90-alpha	HSP90AA1	32488	X15183	P07900	HS90A_HUMAN	HGNC:5253	Human	DB00615; DB00716; DB02359; DB02424; DB02550; DB02754; DB02840; DB03080; DB03093; DB03137; DB03504; DB03749; DB03809; DB03899; DB04054; DB04254; DB04505; DB04588; DB05134; DB06070; DB06956; DB06957; DB06958; DB06961; DB06964; DB06969; DB07100; DB07317; DB07319; DB07324; DB07325; DB07495; DB07502; DB07594; DB07601; DB07877; DB08194; DB08197; DB08436; DB08442; DB08443; DB08557; DB08786; DB08787; DB0…
P08238	Heat shock protein HSP 90-beta	HSP90AB1	306891	M16660	P08238	HS90B_HUMAN	HGNC:5258	Human	DB02424; DB02754; DB03758; DB05134; DB06070; DB07594; DB07877; DB08045; DB08153; DB08292; DB08293; DB08346; DB08464; DB08465
P14625	Endoplasmin	HSP90B1	553797	M33716	P14625	ENPL_HUMAN	HGNC:12028	Human	DB00615; DB02103; DB02935; DB03719; DB03758; DB08464; DB08465
O75874	Isocitrate dehydrogenase [NADP] cytoplasmic	IDH1	3641398	AF020038	O75874	IDHC_HUMAN	HGNC:5382	Human	DB01727; DB03461
P08069	Insulin-like growth factor 1 receptor	IGF1R	804990	X04434	P08069	IGF1R_HUMAN	HGNC:5465	Human	DB00030; DB00046; DB00047; DB00071; DB01277; DB04395; DB05023; DB05184; DB05759; DB05897; DB05900; DB07156; DB07474
O60674	Tyrosine-protein kinase JAK2	JAK2		AF058925	O60674	JAK2_HUMAN	HGNC:6192	Human	DB04716; DB05243; DB07161; DB07162; DB08067; DB08183; DB08877; DB08895
P52333	Tyrosine-protein kinase JAK3	JAK3		U57096	P52333	JAK3_HUMAN	HGNC:6193	Human	DB04716; DB08183; DB08895
P35968	Vascular endothelial growth factor receptor 2	KDR	2655412	AF035121	P35968	VGFR2_HUMAN	HGNC:6307	Human	DB00398; DB01268; DB04727; DB04849; DB04879; DB05014; DB05030; DB05075; DB05146; DB05153; DB05198; DB06080; DB06101; DB06589; DB06626; DB06938; DB07183; DB07274; DB07326; DB07333; DB07334; DB07514; DB07528; DB07537; DB08042; DB08519; DB08875; DB08896; DB08901; DB09078; DB09079
P10721	Mast/stem cell growth factor receptor Kit	KIT	34085	X06182	P10721	KIT_HUMAN	HGNC:6342	Human	DB00398; DB00619; DB01254; DB01268; DB01962; DB04868; DB05146; DB05153; DB05216; DB05913; DB06080; DB06589; DB08896; DB08901; DB09078
P01116	GTPase KRas	KRAS	186764	M54968	P01116	RASK_HUMAN	GNC:6407	Human	DB07752; DB07771; DB07780
Q02750	Dual specificity mitogen-activated protein kinase kinase 1	MAP2K1	188569	L05624	Q02750	MP2K1_HUMAN	HGNC:6840	Human	DB02152; DB03115; DB05239; DB06616; DB06892; DB07046; DB07101; DB08130; DB08208; DB08911
P28482	Mitogen-activated protein kinase 1	MAPK1	182191	M84489	P28482	MK01_HUMAN	HGNC:6871	Human	DB01064; DB01169; DB02116; DB02482; DB02733; DB04338; DB06877; DB07010; DB07264; DB07788; DB07794; DB07905; DB08513; DB08521
Q16539	Mitogen-activated protein kinase 14	MAPK14	603917	L35263	Q16539	MK14_HUMAN	HGNC:6876	Human	DB01761; DB01807; DB01948; DB01953; DB01988; DB02195; DB02277; DB02352; DB02873; DB02984; DB03044; DB03110; DB03980; DB04338; DB04632; DB04797; DB05157; DB05412; DB05470; DB06882; DB06940; DB06991; DB07138; DB07307; DB07459; DB07607; DB07811; DB07829; DB07832; DB07833; DB07834; DB07835; DB07941; DB07942; DB07943; DB08064; DB08068; DB08091; DB08092; DB08093; DB08095; DB08096; DB08097; DB08242; DB0…
P27361	Mitogen-activated protein kinase 3	MAPK3	31221	X60188	P27361	MK03_HUMAN	HGNC:6877	Human	DB00605; DB01169; DB02733; DB04604
P45983	Mitogen-activated protein kinase 8	MAPK8	474901	L26318	P45983	MK08_HUMAN	GNC:6881	Human	DB01782; DB07218; DB07268; DB07272; DB07276; DB07845
Q00987	E3 ubiquitin-protein ligase Mdm2	MDM2	338309	M92424	Q00987	MDM2_HUMAN	HGNC:6973	Human	DB02872; DB04144
P08581	Hepatocyte growth factor receptor	MET	307196	J02958	P08581	MET_HUMAN	HGNC:7029	Human	DB02152; DB05153; DB05216; DB06896; DB06995; DB06997; DB07369; DB07969; DB08584; DB08700; DB08791; DB08865; DB08875
P40238	Thrombopoietin receptor	MPL		M90102	P40238	TPOR_HUMAN	HGNC:7217	Human	DB05332; DB05930; DB06210
P42345	Serine/threonine-protein kinase mTOR	MTOR		L34075	P42345	MTOR_HUMAN	HGNC:3942	Human	DB00337; DB00877; DB01590; DB04974; DB05210; DB05241; DB06287
P04629	High affinity nerve growth factor receptor	NTRK1	339918	M23102	P04629	NTRK1_HUMAN	HGNC:8031	Human	DB00321; DB00619; DB08896
P09874	Poly [ADP-ribose] polymerase 1	PARP1	1017423	X16674	P09874	PARP1_HUMAN	HGNC:270	Human	DB02498; DB02690; DB02701; DB03072; DB03073; DB03509; DB03722; DB04010; DB07096; DB07232; DB07330; DB07787; DB09074
P16234	Platelet-derived growth factor receptor alpha	PDGFRA	189734	M21574	P16234	PGFRA_HUMAN	HGNC:8803	Human	DB00102; DB00619; DB01268; DB05146; DB05216; DB06589; DB08896; DB08901
P09619	Platelet-derived growth factor receptor beta	PDGFRB	189732	J03278	P09619	PGFRB_HUMAN	HGNC:8804	Human	DB00102; DB00398; DB00619; DB01254; DB01268; DB05014; DB05146; DB06589; DB08896
O15530	3-phosphoinositide-dependent protein kinase 1	PDPK1	2407613	AF017995	O15530	PDPK1_HUMAN	HGNC:8816	Human	DB00482; DB01863; DB01933; DB01946; DB02010; DB03777; DB04522; DB06932; DB07033; DB07132; DB07300; DB07456; DB07457
P42336	Phosphatidylinositol 4,5-bisphosphate 3-kinase catalytic subunit alpha isoform	PIK3CA		Z29090	P42336	PK3CA_HUMAN	HGNC:8975	Human	DB00201; DB05240; DB05241; DB08059
P42338	Phosphatidylinositol 4,5-bisphosphate 3-kinase catalytic subunit beta isoform	PIK3CB		S67334	P42338	PK3CB_HUMAN	HGNC:8976	Human	DB00201; DB05241
P48736	Phosphatidylinositol 4,5-bisphosphate 3-kinase catalytic subunit gamma isoform	PIK3CG	1507822	X83368	P48736	PK3CG_HUMAN	HGNC:8978	Human	DB02010; DB02375; DB02656; DB04216; DB04769; DB05241; DB06831; DB06836; DB07073; DB07335; DB07503; DB08059; DB08300
O00459	Phosphatidylinositol 3-kinase regulatory subunit beta	PIK3R2		X80907	O00459	P85B_HUMAN	HGNC:8980	Human	DB01064; DB05210
P53350	Serine/threonine-protein kinase PLK1	PLK1	393017	U01038	P53350	PLK1_HUMAN	GNC:9077	Human	DB06897; DB06963; DB07186; DB07789; DB08059
Q02156	Protein kinase C epsilon type	PRKCE		X65293	Q02156	KPCE_HUMAN	HGNC:9401	Human	DB06064
Q02156	Protein kinase C epsilon type	PRKCE		X65293	Q02156	KPCE_HUMAN	HGNC:9401	Human	DB00675
P78527	DNA-dependent protein kinase catalytic subunit	PRKDC		U47077	P78527	PRKDC_HUMAN	HGNC:9413	Human	DB00201; DB05210
Q06124	Tyrosine-protein phosphatase non-receptor type 11	PTPN11	4519425	D13540	Q06124	PTN11_HUMAN	HGNC:9644	Human	DB02779
P63000	Ras-related C3 botulinum toxin substrate 1	RAC1	190824	M29870	P63000	RAC1_HUMAN	HGNC:9801	Human	DB04315
P63000	Ras-related C3 botulinum toxin substrate 1	RAC1	190824	M29870	P63000	RAC1_HUMAN	HGNC:9801	Human	DB00514
P04049	RAF proto-oncogene serine/threonine-protein kinase	RAF1	35842	X03484	P04049	RAF1_HUMAN	HGNC:9829	Human	DB00398; DB04973; DB05190; DB05268; DB08896; DB08912
P10276	Retinoic acid receptor alpha	RARA	36157	X06614	P10276	RARA_HUMAN	HGNC:9864	Human	DB00210; DB00459; DB00523; DB00799; DB00926; DB00982; DB04942; DB05785
O43519	RET proto-oncogene	RET	2795880	AF032124	O43519	O43519_HUMAN	HGNC:9967	Human	DB00619; DB05014
P07949	Proto-oncogene tyrosine-protein kinase receptor Ret	RET		X12949	P07949	RET_HUMAN	HGNC:9967	Human	DB00398; DB01809; DB05216; DB08764; DB08875; DB08896; DB08901
P12931	Proto-oncogene tyrosine-protein kinase Src	SRC	10635153	AL133293	P12931	SRC_HUMAN	11283	Human	DB01254; DB01678; DB01866; DB01893; DB01908; DB01947; DB01962; DB02175; DB02336; DB02432; DB02762; DB02908; DB03023; DB03078; DB03104; DB03114; DB03217; DB03268; DB03298; DB03306; DB03525; DB03591; DB03628; DB03712; DB03828; DB03902; DB04080; DB04272; DB04495; DB04739; DB04751; DB05184; DB06616; DB06882; DB06883; DB07335; DB07662; DB07966; DB08052; DB08053; DB08054; DB08192; DB08462; DB08564; DB0…
P43405	Tyrosine-protein kinase SYK	SYK	496900	Z29630	P43405	KSYK_HUMAN	HGNC:11491	Human	DB02010; DB06834; DB07159; DB07194; DB08361; DB08846
P11388	DNA topoisomerase 2-alpha	TOP2A	292830	J04088	P11388	TOP2A_HUMAN	HGNC:11989	Human	DB00218; DB00276; DB00380; DB00385; DB00444; DB00445; DB00467; DB00487; DB00537; DB00685; DB00694; DB00773; DB00978; DB00997; DB01059; DB01137; DB01165; DB01177; DB01179; DB01204; DB01208; DB01645; DB04576; DB04967; DB04975; DB04978; DB05022; DB05129; DB05920; DB06042; DB09047
P15692	Vascular endothelial growth factor A	VEGFA	181971	M32977	P15692	VEGFA_HUMAN	HGNC:12680	Human	DB00112; DB01017; DB01120; DB01136; DB01270; DB03088; DB03754; DB05294; DB05434; DB05890; DB06779; DB08885
