# Supplementary material for: Proteogenomic integration reveals therapeutic targets in breast cancer xenografts
Source: Nat Commun. 2017 Mar 28;8:14864. doi: 10.1038/ncomms14864 (PMC5379071; doi:10.1038/ncomms14864)
Supplement: Supplementary Data 16 — Identified druggable events in 24 breast cancer patient-derived xenografts across DNA, RNA, and protein levels. [file ncomms14864-s17.xlsx]

## Sheet: S17.Druggable_xeno_targets
Sample	Subtype	Mutation	CNV_outlier	mRNA_outlier	LFQ_protein_outlier (#)	ITRAQ_protein_outlier (#)	Phosphosite_outlier (#)
WHIM11	HER2-E				HSP90AA1(1);	FGFR4(2);	FGFR4.S573s(0); PIK3R2.S263s(2); FGFR1.S482s(0);
WHIM12	CLDN low			PDGFRB; PRKDC; HDAC3; AURKA;		MET(1);	AKT1.S477s(0); EPHA2.S892s(0); HSP90AA1.S592s(0); FGFR1.S482s(0); AKT1.S475s(4); HSP90AB1.T309t(0); EPHA2.S897s(0);
WHIM13	Basal				CDK4(7);	CDK4(7); PTPN11(4);	PDGFRA.S767s(1); SRC.S69s(0); SRC.S17s(0); EPHA2.S892s(0); PARP1.S177s(0); HDAC3.S424s(0);
WHIM14	Basal
WHIM16	LumB	PIK3CA p.H1047R				FGFR2(1);	HSP90B1.T786t(0); HSP90AB1.S255sS261s(0); HSP90AB1.S226s(0); MAP2K1.T386t(0);
WHIM17	Basal			BTK; PIK3CG; MDM2;		JAK3(1); BTK(3);	ARAF.T181tS186s(1); HSP90AB1.S307s(1); SYK.S297s(1);
WHIM18	LumB	PIK3CA p.E545K	MDM2;	MDM2;			BRAF.S447s(2); HSP90B1.T786t(0); HSP90AA1.S598s(3);
WHIM2	Basal						HSP90AB1.S445s(0);
WHIM20	LumB	PIK3CA p.E542K			AKT2(0);	AKT2(0);	HSP90B1.T786t(0); HSP90B1.S169s(2); HSP90AA1.S598s(3);
WHIM21	Basal					HDAC8(5);	CTNNB1.S29s(0); AKT1.S475sS477s(0); PARP1.S257s(0); PRKDC.S1065s(0);
WHIM24	LumB	PIK3CA p.H1047R				MTOR(2); BRAF(6);	BRAF.S447s(2); BRAF.S364s(3); BRAF.S151s(0); BRAF.T401t(1); BRAF.S729s(1); BRAF.T313t(0); PARP1.T368t(0);
WHIM25	Basal		HSP90B1;			HSP90B1(2); HDAC3(2);
WHIM26	LumB	SF3B1 p.K700E		MAPK14; AKT1;		RET(0); FGFR4(2);	FGFR4.S573s(0); AURKA.T288t(0);
WHIM27	LumB				MAPK14(2);	PTPN11(4); HSP90AB1(0);	HSP90AB1.S226s(0); HSP90AB1.S718s(1);
WHIM30	Basal			NTRK1;		IDH1(3);	BRAF.S419s(0); SRC.S17sS35s(0);
WHIM35	HER2-E		ERBB2; AKT1;	ERBB2; AKT1;		ERBB2(11); AKT1(7);	ERBB2.T1240t(5); ERBB2.S728s(8); ERBB2.S1151s(4); ERBB2.S1054sS1066s(1); ERBB2.Y1248y(2); AURKA.T288t(0); ERBB2.S1054s(6); ERBB2.Y1127y(0); AKT1.S126sS129s(0); AKT1.S122s(2); ERBB2.S1083s(8); ERBB2.S1066s(6); ERBB2.T701t(5); AKT1.S129s(0); AKT1.S122sS124sS129s(0); ERBB2.Y1139yS1151s(0); AKT1.S477s(0); MAPK14.S2s(0); ERBB2.S1078sS1083s(2); MTOR.S2478s(0); PTPN11.Y62y(5); MTOR.S2481s(1); AKT1.S475s…
WHIM37	LumB		MAPK1;	MAPK1;			TOP2A.S1504s(0); TOP2A.S1213s(2);
WHIM4	Basal		PIK3CA;	PRKDC; PIK3CA; FLT1;		AKT3(3); PIK3CA(5);	AKT3.T445t(1); CTNNB1.S29s(0); AKT3.T122t(0); AURKA.T288t(0); PRKDC.T2603tS2612s(0); ERBB2.S1151s(4); ERBB2.T701t(5); PRKDC.S861s(0); ERBB2.T1240t(5); AKT3.S34s(0); PRKDC.S4026s(0);
WHIM43	LumB			MDM2;		AKT2(0); RET(0); MTOR(2);	HDAC3.S74s(2); HSP90AB1.Y56y(4);
WHIM46	Basal			NA		JAK3(1); MAP2K1(2); BTK(3);	ARAF.T181tS186s(1); ARAF.S458s(0); MAP2K1.T386t(0); HSP90AB1.S718s(1); HSP90AB1.S307s(1); HSP90AB1.S322s(1); AKT1.S475s(4); SRC.S69s(0); ARAF.S299s(2); BTK.S55s(1); BRAF.S750s(4); MAPK14.S2s(0); MTOR.S1418s(0);
WHIM47	HER2-E	NA	NA		IDH1(3); AKT1(7);		AKT1.S122sS124sS129s(0);
WHIM6	Basal			HDAC8;	GNAS(3);	AURKA(0);	PLK1.T210t(1); ABL1.S827sS828s(0);
WHIM8	HER2-E			ERBB2; TOP2A;	ERBB2(11);	ERBB2(11);	ERBB2.Y1248y(2); ERBB2.S728s(8); ERBB2.T701t(5); ERBB2.S1083s(8); ERBB2.S1151s(4); ERBB2.T1240t(5); ERBB2.S1054s(6); ERBB2.S1107s(5); ERBB2.S1054sS1066s(1); ERBB2.S1078sS1083s(2); ERBB2.Y1127y(0); HSP90AB1.Y56y(4); PRKDC.S2789s(0); ERBB2.S1100s(0); ERBB2.Y1139yS1151s(0); ERBB2.S998s(5); ERBB2.S1066s(6); TOP2A.S1213s(2); ERBB2.S1134s(0);
WHIM9	LumB	PIK3CA p.H1047R; KRAS p.A146V	IDH1; RAF1;		IDH1(3); AKT1(7);	IDH1(3);	TOP2A.S1374sS1377s(0); AKT1.S475s(4); HSP90B1.S169s(2); IDH1.T77t(0); IDH1.S94s(0);
Percentage		0.26087	0.26087	0.478261	0.444444	0.791667	0.916667
# Number of supporting outliers of the same proteins/phosphosites from 77 human breast cancer proteomes, including ones that passed outlier score threshold or were top three outliers in the sample (Methods).
